# Supplementary material for: Chloroplast genome‐based genetic resources via genome skimming for the subalpine forests of Japan and adjacent regions
Source: Ecol Evol. 2024 Jul 17;14(7):e11584. doi: 10.1002/ece3.11584 (PMC11255381; doi:10.1002/ece3.11584)
Supplement: Supplementary file 2 — Data S1 [file ECE3-14-e11584-s002.zip]

Archive with 3 entries (3 files):
- Rhododendron brachycarpum mapped_to_MW374796.fasta
- Rhododendron brachycarpum mapped_to_NC061396.fasta
- Vaccinium vitis-ideae reference mapping assembly.fasta
