# Supplementary material for: Chloroplast genome‐based genetic resources via genome skimming for the subalpine forests of Japan and adjacent regions
Source: Ecol Evol. 2024 Jul 17;14(7):e11584. doi: 10.1002/ece3.11584 (PMC11255381; doi:10.1002/ece3.11584)
Supplement: Supplementary file 2 — Data S1 [file ECE3-14-e11584-s002.zip › Rhododendron brachycarpum mapped_to_MW374796.fasta]

>Rbr_317
TTGGTCCACATTATGATATTCTGAATTAGAATATTCTGTTAAGAACTAGTAAGAACTAGAATGAAAATTGAGACGAAAACTCATAGGTAAGAAAATGAATTGTCCCTCTTTCTTTTTCTTTCAGAGTGGGCGAACGACGGGGTTCGAACCCGCGCGTGATGAATTCACAATCCACTGCCTTAACCACTTGGCTACATCCGCCCCCTTTCAATTTCAAACATTCATCATTATTTCTTTCTTATTTCGGAAATAGAAATTTTTAGTCGTAAGCTAATTTGATCTTTTATTTTCGATTCAGAAAAACAATTTCACAAAGCAAAAGTATATAAATTCAAAATGAATACAAAACAAAAAGAAAAAAAAAAAAAGAAACTCAATCATGAACCAAACTATAAAAATTTATTCTTGTGGCGAAAAAACGATCTGTAAATAAAAAAAGACCACTCTAGTCGTAATAAAAAAAAAAAAAAGAAACGGAAAGGAGCAATCACCTCTTGTTCTATCAAGAGGTGATTGCTCCCTTACTTTTACTTTCAAAAACTCCTATAGACTAGGAATAAAGTCTTATCCGGTTGTAGATGGAGCTTCAATAGCAGCTAAGTCTAGAGGGAAATTATGAGCATTACGTTCATGCATAACTTCCATACCAAGGTTAGCGCGGTTAATAATATCGGCCCAAGTATTAATTACACGGCCTTGACTATCAACTACAGATTGGTTGAAATTGAAACCGTTTAGATTAAAAGCCATAGTACTGATACCTAAAGCAGTGAACCAGATACCTACTACAGGCCAAGCAGCTAGGAAAAAATGTAAAGAACGAGAGTTGTTGAAACTAGCATATTGGAAGATTAATCGGCCAAAATAACCATGAGCAGCTACAATATTATAAGTTTCTTCCTCTTGACCAAATCTATAACCTTCATTAGCGGATTCATTTTCAGTGGTTTCCCTGATCAAACTAGAAGTTACCAAGGAACCATGCATAGCACTGAATAGAGAGCCGCCGAATACACCAGCTACACCTAACATGTGAAATGGGTGCATAAGGATATTGTGCTCAGCCTGGAATACGATCATGAAGTTGAAAGTACCAGAGATTCCTAGAGGCATCCCATCAGAAAAACTTCCTTGACCGATTGGATAGATCAAGAAAACAGCAGTAGCGGCTGCAACAGGAGCTGAATATGCAACAGCAATCCAAGGTCGCATACCCAAACGGAAACTAAGTTCCCACTCACGACCCATATAACAAGCTACACCAAGTAAGAAGTGTAGAACAATTAGCTCATAAGGACCGCCATTGTATAACCATTCATCAACCGATGCCGCTTCCCATATGGGGTAAAAGTGCAAGCCTATAGCTGCAGAAGTAGGAATAATGGCACCTGAGATAATATTGTTTCCATAAAGTAGAGATCCAGAAACAGGTTCACGAATACCATCAATATCGACTGGAGGAGCAGCAATGAAGGCAATAATAAATACAGAAGTTGCGGTTAATAAGGTAGGGATCATCAAAACACCAAACCATCCAATGTAAAGACGGTTTTCAGTGCTAGTTATCCAGTTACAGAAGCGACCCCATAGGCTTTCGCTTTCGCGTCTCTCTAAAATTGCAGTCATGGTAAAATCTTGGTTTATTTAATCATCGGGGACTCCCAAGCGCACGAATTTTCATAAACAGAAATAGAAAAATAGAAAGCTTGTTATTCAACAGTATAACATGACTTATATGCCTGTGTCAACCAATATCTATCTAGATGTTTCAT-----------AATTTTTAGTGAAAGAATAAAGTCGAAAAGAGAATACGGATTTACATACATATGATTTCAATATGACAATGGGTTGCCCGGGATTCGAACCCGGAACTAGTCGGATGGAGTAGATGATTTCCTTGTTAAACAAGCAAAAACCCCTCCCCAAACCGTGCTTGCATTTTTCATTGCACACGGCTTTCCCTATGTATCCATCTAAAACTCAGTTCTTTCTCTAGACAAGACTTTAAAAGGGTTGAATACTCAGTTGATTTAAGGCTTACTACATCCTACATGAACATTTCAGAATAGAAATAACTGCA-TTTTTTTGTGATTTCTTCATCATTTCGATTATTTAGAGATCATTTCCCTTTATAAGGTCTCAAAACAAATCATTCATAATTTGCCAGATCATTGATACAAATAATATCTAAATACCAAACCCGCCTTCGATATAACTCCCCTGAATTAGAAGAAGCTTTTGCGAAGGTCAAATAAAAAACTTGCTCTTCCTCCGTAAAAAATTCTTCCAATAATCCCACTCCTAATCTTTTCAAAAAAGCACGTACCGTACTTTTGTGTTTACGAGCCAAAGTTCTAGCACAAGAAAGTCGAAGTATATACTTTATTCGATACAAACTCATTTTTTTTAATGATCCGCTATAATAATGAGAAAGATTTCTATATATACGCCCGAATCGTTCAATAATATCAGAATCGGATAAAGCGGCCCAGACTGGCTTACTCATGGGATGTCCTAAGACGTTACAAAATTTCGCTTTAGACAATGATCCAATCATTGGAGTAATTGGCATTAGAGTATCGAACTTCTTACTAGCATTCTCTATTAGAAATGAATTTTCTATCATTTGACTCCGTACCATTAAAGGCTTTAATCGCACAGTTGAAAGATAGCCCAGAAAGTCGAGGGAATGGTTGGATAATTGATTTATATGGATCCTTCTTGGTTGAGACCACATGTAAAAATAACATTGCCAGAAATTGACAAGGTAATATTTCCATTTATTCATCAAAAGAGACGTCCCTTTTGAAGCCAAAATGGCTTTTCCTCGATACCTGACATAATGCAGGAAAGGCTCTTTAAACACCCATAGAATGGACTTAAAATCCTTAGTAAAGACTTCTAATTCTATTTTTCTATAGAAAGAGATTCGTTCTAGAAAGGTTTCAGAAGATATTGAGCGTAAATGAGAAGATTGGTTGCGGAGAAAAACAAAGATAGATTCGTATTCACATACATGAAAATTATATAGGAACAAGAAGAATCTTTGATTTCTTATTGAAAAAGAAAAACTAGATTTCTTTGGAGTAATAAGACTATTCCAAATAGGATACTCGTGTAGAAAAAATCGTAATAAATGCAAAGAAGAGGCATCTTTTACCCAGTAGCGAAGAGTTTGAACCACGATTTCAAGATGGATGGGGTGGGATATTAGTATATCTAATACATATACTAAATGTGAAAATTTGTCCTCTAAAAACGGAAATATTGAATGAATTGATCGTAAATTATAAGATTTCACTCTTTCTTTACCTTCTAGGAAAGATAGTAATCGTAGATAAAATGGAATTTCCACAACGACTGCAAATCCTTCGAATATCATTTGAGAATACAAATTTGTACTGTACCCCAAAATTTTTTTTTGGTTAGAATCATTACCAGAAAAAAGAAAATGATTCTGTTGATACATTTGAGTAATTAAATGAGTGATTAAACGTTTCACAATTAGTAAGCTAGATTTATTGTCATAACCCGTATTTTCCAAAAAAATAGATCTATTTAAACCACGATCATGAGCAAGTGCATAAATATACTCCTGAAAGATAAGCGGATATATGAAGTCATGTTGCTGAGATCTGTCTAGTTCTAAATTTCTTTTGAATTCCTCCATTTTCAATTTTAATTGAGGCAAGGGTAGAGGATTTTTGGGGTTATCAAATGATACATAGTGCGATACAGTCAAAACAAGGTATTGGTAGTAAGAAAAGAATAGCTACCTCGGTAAACTTATCAACAGATTCTCTAGCCTGTCACTTTCCATTTAATTGGTTTATGTTTGTTATAGGATAAGAAGACGATTAGAAATCCTTTATTTTTTCAACCCAATCGCTCTTTTGATTTTGGAAAAAAATTCTTTATCAATATGCTGCTTCTTCTACACATCCATCTCCATTCCATAATGGAGAGTCACAATAGTTAGGATTCATTAAAAAATCAATAATCCACGGATGGGAAAAGCCTTTCCCGCAACAGGCACTAATCTATTTTTAACCTATAATTAGAGCGGGGAATCATTCAAATTAAGAACTAAAGCTCGTTTCTTTTTCTTACCTAGAAAAATTGAAGCCATAAGGCTCTATCCATTTATTCATTCAACCCAACTTAAAATGGAATTTCTTTTGTTCCGGTTCAAAAATTCAAAAAGGTTTTTTTTGTATCGATCCGGCAAGAATGAAATATTCTTACAATGCTCCATTGATACGACATGCTGTTTTTTCCATTCATTCCTCTTCAGGATCAGTCGTGGTCTTACAAACTTTACCGATGGTATGGACGAATCCCTTGCTTCATCCAAATGTGTAAAAGATCCTAGCCGCACTTAAAAGCCGAATACTCTGCCGTTGAGTTAGCAACCCGAATCGAATAAAAAGGTTTGTAGATACAATCAAAAAAAAAGAAATATATTACTTTATATATATGATAAAATTAAAAGAGTAAACTAGCAAAACTATAAAAAATTTTCATTAATGAAAATGAAGAGATCGGATGAAAATACATGAAATTTGCAAATAAAAGAAAAATATAGAGAAATATAAAAATTCATAGACCATACCAAAAAAGATTTCTTGTCTCAAAATGAATCCAACGAACCGACTATTTACTTCAAGTAAACTAAAAAACCAAAACTATGGAACCGAGATATCTAGAACTAGATAGACTTAACTACGATGAATTATATTTTGTCGATAGACTGTTGTCAATATAATAGGAGTTTTCGAAAAGAATACAATGAAAAAAAAGTTAATTGAAATAATATTCTAGTTTTTTAATAAAAAAAAAGACTTGTCTTAGATTGGCATAGATATTGTAAAATTTTTAAACCTTTTTTTTATAAGATTTTTTTTTATTTGATTCGGATTATCGTCGTCTAAAGAACTGTATGGCATAGTGCAGAGTGCGCGGTCGTCGAAATCGAAATAAGGGGGTGTACCCTTTCCTTTAACTACGATCAGGGGCATTTTTTCATGAATAGCCTCTACTAGCCCCTCCTCATTAAAGAAAGCTATTTCCATATCAAATACTTTAATTCCCGCCCTTATACGACGATATGAAGAAGTATAAGCTCGAACTCGATTAGTGTCTTTTAGGAATCCTACTACTTCATAACGCACATTAATTGGTAAACCGCTACTATCTATACCTTCAACTACTAATAAAGCTTTGGCATCGTGCCCAGCGGAAAGGCTACATCTAGGACCAGACTAATGATTTGAACGATACGTCCCAGG-TTTTTTCAATTCCAGAATCACCAGGACTAGAAGGAAGCGGGTTTTTAAAAATTATATTCATATATTTAAGTATATCCATATATTAAGTATAAATTAAATGAAAATCAATCTAAAACTGAACTAGTCTATTTCTAATTTGAAGCCGGTATGGAATCATGAAAAATCATTTGTTCAGTCGGTAGGAACAAGTTTTACCCAGAATTCCCTTTGATTATTATATAACTATTCCGGCGATTCTTGATTGTCTTTCGAATCAAGAAAATCGTGTATTTTTCTGACAATTTCGTCTCTATCTTTATCCTCCAAACCTTGAGGTCCTCGCGAGTGTAGATTACGATCATTATAAGATCGTGTATCGTATATATGCTGTCTTTTATAAGTAAAATTTTATAGAATATATTTTTCGAGACAAGCCTAGCTCTAGAATATACAATACACATGGATCTCTCCTTATGTATAGCACGATATACCACTCCGGTAGAAATTTGAATTTCTGAGAGTTAGAATAAAAAAAAATAACTCCGTTAAAGTGTCCGAATTATTAATAATTAATTAATGGGTGCACTTTTCTAACAATTTCGTCTCTATC-----TTTTTTTTTTTTCAAAGCTTCTATTTCTAGAGGGTCCTCGGGAGTGTAGATTACAATTATTACGAGATCGTGCAGAATATATATGTCTTGGTTAAGGAGTAACTTAATGACTCTTCGAGACAAGAATAATTCTTCAGCAAGAAGTAGAGCTTTCGGGTCATTTTTTTCGATTCTCATAGAACCTCCCTTTTTCTTTATATATATATATATTTTTTTCGACGAGAAAAATAGAATAACCCGATTGAAGGGTAATGATCATACGTCTGTAATGCATTGTATGTTCCATAATGCGTCCTGTTCTTTTACCCTTTCCCGGAAGTGACTATTTTTATTATTATAATTATGAAATTCAAAATTTCGATAGATTCTAGACATTGAATCTGTATATTAATATTTCAATTTCTATATGGTCTAACTTTCTCGACCACAATATTTTTCTTTTTTTTTTTTCAAAAAAAATCTAAAAATGATAAGTTGTCAAGTTCATTATTGTATAATTATTCTGTCGATTTTCAGTTGGTTATAGGCGAAAAAAACTCTATCTCTATTATAGGACAATAAAACATATTTTGCCAATATTGAAAATATAATCAAAATTAGAATGTCGTTGGCTACTCTAACCTTCCCGACCACAATATTTTTCTTTTTTCAAGGCATTTTACCTGTACCTTGAAAAAAGAAATTGTATTCTACTAGTTTTTTTATAATTATAAATAGAAAAATTAGATAAATACCATAAAAAAAGAAATTTTGTACTCTATCTATCTATCTTTTATCCCTACGAAATACCAGACGAAAATAGAACGATCCTAGAAGAGATATAATGAAATTTTTCGAGGGGTTTTTACTCCTTTTATTTGACTGATGGAGTTAATAAACAATTCATTTAATAAACAATTTTTTCGAAAAAAAAGTGTTAAGTAAACAGAGTCTTCTTTGCTATTTATTCGAAGCGTCTAGTGATCTTCAACCAATTATGTGCTTCAATATAATTATCAGGAGTAAGCGCTATAGCCTGTTTCCAATACTGAGCGGCTTGATCGAACCAAGCCTCCGCAATTGCAGAATCTCCCTGTCGAATGGCCTGTTCCCCCCGGGCGGAATAGGCCGGTCAATCCCTTCCCTTAGAACCGTACTTGAGAGTTTCCTATCTCATACGGCTCAGCCATCAATTTTTTTGATATCGCATTTTAATCTACCATATCTAACTGAATGAGATTCCTCCTAGATCTAGCCCATTTTTAGGGCTAAACAAAAGAGGTTAATTATATGAGTTTCAAACTTGAATTTAGATGAATAATAGGTTTTCGTTTTATCTTTTCTCCCACCTTCATAAGAATAAAGAATAGGCATTTCCCCTTATCCTTAAAATTTTCTGAAAGGTAACTATCTCGGTTTCATATAGATATTTATATAGAGTCTTTGAAAAAGACTTCCCTTCCTATAATCTAAAAAAGAAAAGACTGACTATCGTTGGGATCTGATCCTACACTGCTGCTCACTACCTTCGTGGCTCGACCTTATTACATAAGTCGATTCGTAACTTTTATATCACATCATGACATAAGTAAGCAGTTGTTATTGTATTGGCCTAAAACCTCGCTAATTGATCTTTACAGTGCTTCCTCTATCAATTAGATCCTTTTTTATCCATAGAATAAAAGAGGCATCTCTATTTCTTCATATTTCGGCTTCTATGAAGTTTATTTCTTTGCTACAGCTCATAAAAATCGTTGTTATAGACGATACATATGTAGAAATCCTTTTTTGTTTCTAGTATTTACTAGCAGATTTTTTCTTTCTTTCCTTTTTTCTTCCTATAGTGGAGATAGTCGCACGTAATGACAGATCACGGCCATATTATTAAAAGCTTGGGGTAAAAATGGATTTCGTTCGAGTGCTCGAAAATAATATTCCAAAGCTTTTGTATGTTCTCCGTTACTTGTGTGGATAAGGCCTATGTTATAGAGTATAAAACTTCGATCATAGGGATCAATTTCTAGTCGCATAGCTTCATAATAATTCTGTAAAGCTTCTGCATAATTTCCTTCGGATTGAGCTGACATCCGTTACGGTCGTCATTTAAGTCAAAGAATCTCCGTTCCAGAACCGTACGTGAGATTTTCATCTCATACGGCTCCTCCTTTCTGTGTATAATGAAAAAAATACATGGAATCAAAAAAAATAGAATAATATTCTCATTATTAACTGAGCAGGGCTAGTGTTTTTACAAGAAATCTCTAACCAACCTTCCTACAAGAGCTCTTTTCTTAACATCAAACGTGTTGGTGCTAGATAGAAATGATAATTCCAACAATTTCTTTGTTCTCAACGCCTCTGAATTTCTAGGAATGAGTCACTTCAACAGCCTTCGATGGTTATATGAGTATCCAAAATACGAACGAGATGGACGTTTGTTGTCCCAACCATTCTTGTTAATCCCGAGCCCTATAAGTAAGGGAGTAATTTATAACAAAGTTTTCGCGTTGTTGATTCCTAGGTGTAGTGCTTCTTCCTCTATGCCACCTATTGGTACTAGTAGAGTCGGATTGAGTTGGAATACAAACCGCTAGGTGTAACCTTTCGCTTAATACCTGAATCCGCAGTTGAAGTATAGCATCTGAGGCTGCATTAATCGAGGATACACGACAGAAGGAATTGGTTTCTTTACAAACTTCACCTTCAACAAGCGTAGATTTAGTTCCAAAATTTTCTTTTTATCCCGAATCCTGTGTCTTTCTCGTAAGACTGAGAGCAATCAAAAAAAATCAAATCGCACCATCTCTATAATAGGTAAATGCCTCTTTTTCTCCTGAAGTTGTCGGAATTATTCGTAATAAGATATTGGCTACAATTGAAAAGGTCTTATCAATAAAATTTCCATTCATTCGAGATCTAGGCATAAGTAGCAATCCATTCTCTAATTCTTCTCATTACCTCTCGTGGTAAAATGATCCCACAAAGAAAAGAATTGTACCGTACTAAATAACATAAAAAGAGATTCATTTCAAAAAAAAAAGGGGGGCATCGTCTTCGCAAATACAAAGAAACCTTTTTTTTGAACAGTTTTTCCGAAGAAAAATTTGTATCTTTAGCCCCCAAGCCCCGAAAGAAAGATCTTTCTTTAATGAAAACTTTCTTTCTAGTTCGAATTGATTGGTTATACCTATCCAATAATAATATAATTGGAATGACTCGCTATTCACTCCGTTTTTGGGTCATAATCATTATGTAGGAGAGATGGCCGAGTGGTTCAAGGCGTAGCATTGGAACTGCTATGTAGGCTTTTGTTTACCGAGGGTTCGAATCCCTCTCTTTCCGTACCTTTAGCTAATGGACCAATGTTACTGACCGTAATGTATCAAATAGCAATAGATAACATTATTCCAACAGTTAGACTTTTTGATATAGATTCTCTATTTCGAATTGCTGTGGCACGGAAAATACTGGAACTGTAAAGGGTAGACAAGGAATGAAAATCTCTCTGCTGTTCTATGATACATAAATGAGAGAAAAATTCGAATCAAAACCTTATTTATCTTAACCTTAGGTCAATTTACTTCGCTGAAAGGTAGTAAAATTGTCGGACCCTTTAGTTAGGAATTAGGTTTAAGTCTGACGAGAGTAATATTCTACGACTCGCCTTTCGTTTATTTTCAAACCGACCCATTTACTATCTATTATTTGATTAACTAATCCTTTATATTGGCTTCGGTAAAGAGTTAAATGGTTTGGCAATTTGAACGTAAATTTCTTACGACGACGGAGTGAATCAAACGAATTCTGAATCAAAGCTCTGGATTTTCGTTCATCCCTTGCTGTAATAATATCTCGGGGTTTGCAACGATAACTTGGTATATCTATTATACGACCATTAACTAAAACATGTCTATGGTTAACTAATTGTCGGGCTCCGGGAATAGTCAAAGCCATACCCAATCGAAAAAGGGTGTTATCCAAACGCATTTCAAGTAATTGTAATAAAACTTGACCCGTTAGCCCCTTGGCCTTCCCGGCGATACGAACGTATTTAAGTAATTGTCGTTCTGTAAGACCATAATGAAAACGCAATTTTTGTTTTTCTTGTAGACGAATACAATATTTAGATTTTTTCTTTTTCACGAAACGCGATTGGGTTCTACGAGCATTTCTGGGTTTAGGTCTTTTATTAGTTAGTCCTGGTAAAGCTCTTAGACGGCGTATTTTTTTGAAACGAGGTCCTCGGTAACGCGACATAAAGACTCCTTATACTTTATTTATATTGATTT-TTTTTTGAAATTTCATTTTCAAGAATAAACCTAAACTCAAATTGAACTAAATGATAAATGAAGCCAAATCGACGGAAGTTTTGTACTATAAAGAATAATAAGATGAATTATAGAAATAATTCAAAATTTCTATTATATTTTTTTTATTATATCCCAAACCCTTTCTATTCTATATATATAGAAAAAACTTTTCTTGTTATAGTTGGAAATTCCTATAACATAATAAAAAAAATCAGTAATTTTTGGAAAAGGAGAAACGTTTTTTGAATATTCGTTTGATTTCAAAAAACGATATTATCATCAATCATGTAAAAAATCGAATATAAATAGAGAAAAGCCGGCTATCGGAATCGAACCGATGACCATCGCATTACAAATGCGATGCTCTAACCTCTGAGCTAAGCGGGCTCACATAAGAGAAATTTGACATGCATAGGAATTTAATAAACTATTAGAATCGTCCCTATTCTAAACTATTAGAATCGTCCCTATTAACTCTATTCTTTTCATTCTTATCTATTCAATTCCGAATTCATATGAATATAGAATAGAAAAGAATAACAAATAAATGTTATAGAACATAACAATTAATATAAATAACGATACGATCTATTATCTAATTATTTAGATTTATTAGATAGAAAATGTTAATAGACATTTTTTCGTTTTTAAATTCATTTAAAATTCTTTTTTTATTTCAATATTTTTTTGCATATCAGAGATGTCTAATTATTAAATTTTATTATCTTAATAAAAAGATAATAATTTTTATTTAGTATTATATATAATTCAATCGATTTCTCTAGTCTATATACATTTACATATTGATTTTTTTCTATAATCAATTTTGTTTTGATTAGATTTTTATATTCCATCATAAATGTGATCTAAAATCAGTTGAATCTATTTAATCTAATTAACAACTCATTCGAATTCGAATAATTCGAATGAATGAGCGACTCCTCCGCTTGCATTCATAAAGGTGTAAGTTAAGACGAAAAAAAAAAAAAGATGTAACCATTAAAGTATTTTAAACTACATCAGAAATATGTGGTATATATATATTGAATTGCTTATACATAAATGCTAGAATCATTTTTAATTGAACTAAACGTGGGTCTCCTATAGAAGGAAGATCAAAGAAGATAGCAAAGAAATCAAAGAAGAAAAACAACTTTTAGAGAGAGGAATCGGTATCTAATGAATTCAACGATTCCAGTATAAATTATAAATAAACGAAAGAAAAAGGGAACGACATCCAAATGAGATCCTAATCTCAAAGGGGATATGGCGAAATTGGTAGACGCTACGGACTTAATTGGATTGAGCCTTGGTATGGAAACCTACTAAGTGATAACTTTCAAATTCAGAGAAACCCCGG-AAAAAAAAATGGGCAATCCTGAGCCAAATCCTTCTTTCGCAAACAAACAAAGATTCCGAAAGCTAAAAAAAAGGATAGGTGCAGAGACTCAACGGAAGCTGTTCTAACAAATGGAGTTGACTGCGTTGGTAGAGGAATAGAAATCCTTCTATCGAAACTTAGGAAAAAATGAAAGATAATTCTATATACATACGTATAGGCACTGAAATACTATATCAAATGATTAATAACGACCAAAATCTGTATCCTTATTTTTTTTATAATAAAAATGGACCAATTATCGTGAATTTATTTCACATTGAATAAAAAATTTCATATTTTTTGATCAAATCATTTACTCCATCGTCTACTAGATCTTTTGAAGATCTGATGAATCGGATGAGAATAAAGATAGAGTCCCATTCTACATGTCAATACCGACAACAATGAAATTTATTGTAAGAGGAAAATCCGTCGACTTTAGAAATCGTGAGGGTTCAAGTCCCTCTATCCCCAAAAGCCCGTTTGACTCCTTAACTATTTATCCTATATCCTTTTTTAGTTAGCCGTTCCAAATTCGTTATCTTTTTCATTCACTCGACTCTTTCACAAAACAAAGGAATCGTAGCGGAAATACTTTTCTCTGATCACAAGTCTTGTGATATGTGATACACGTACAAATAACATAAACATCTTTGAGCAAGGAATCTCCATTTGAAGGATTCATGATCTATATCATTATTCGGAATTCGGACTGAAACTAAAAAAAAGTTTTCTTTTTGCAAATCCAAGAAATTCCAGGGCCTGTATAAGACTTTGGAATACCCTTTTCATTCTTTTAATTGACATAGCCCCAAATCACTAGTAAAATGAGAATGATGCATCGGGAATGGTCAGGATAGCTCAGCTGGTAGAGCAGAGGACTGAAAATTCTCGTGTCGCCAGTTCAAATCTGGTTCCTGACGCAGGATTAATTTGTATGAGGAGCGATTCGACAAATTCATTGATATGTATCGACATACCTATTTTTTAAGAATCTAGATTTAGATTAGACTCCATATTTTTATCCATCTAGCTGTTTAGAAATAGAGATATACCCCATCTATTTTTTAGATGGGTAAAGAATAGATTCTAGAAAGGTAAGTAAAAAATTTAGACTGTATTTCCTCTTCTTTTTACATTTCTTTGTATTTTCGTTCCTATTCTATTTCTTCATTCCCTACTAGATGATGAATTTATAGAACCCGTCTAAATGATATGCGCAGTACAAAGTTCATGATGCAGAACTCGTTTGGTTCATCTTATGAACTCGGATCATCCGAAATAAGTATCTCTTCCAAATTTTCCTTTGTTGTTAGCCCATCCATACCCTAAGACAGATTCCATTTGAATTAATTTATCAATGACTTTGTTTAATCTAGAACAGAACATACAATCCTTAAATATCAGAAATTCTGGAATTTTCGAAGGAAAGATTAGTTTCTTATCATTCAACGAGGATCTTGTATTTCATAAAAATTAGGGGCAATATAATCTTTACGTAAGGGCCACCCTATCCAACTTTCAGGCATTAAGATACGTTTCAAACGCGGATGATTATCGTAAGAAACTCCCAACATATCATAAGATTCCCGCTCTTGAAAATCCACACTTTTCCAAACCCAGAAAACAGATGGAATTCTAGGATTGCTCCTTGGAGCAAATACTTTTATGCGCACCTCTTCTGGTTGATCTACACCATACTCTATTCTCGTAAGATGATAGACACTAGCTAATTGGCCGCCAGGTACTACATCATAGGCACATTGGGAACGTAGATAATTGTAACCATATACATATAAAATGATAGCAATAGAATGCCAATCCTCGGGCTTTATTTGTAAAGTTTCTATTCCTTGGTAATCAAAGCCCAAAGATCTATGAATTATCCCGTGCTTGACTAACCAAACAGACAAATGACCCTGCATCTTTTTTATCTCTCCCGCATTTTTTTGTATAAGTATTTCCGATTTACGATGAAATTTATGAAGATTGATCTGCTATTTGTTATTCTGGACAAAACTATTCTGTCTAATTCCCAAATTCATCGGAGGATACTGAACTTTTGTATTTGAAAAATATTTCACGAGGGATCTCGAAAGTAGATGGGGGTTGATAAAGTAATCCTTGATTATAATTTCCAGTATTCATACTGTGCCCAACATCAAATTTGTGATTGATAGTAAAACACCGATTCTCTTGTTGAGACCTAATTCTATCTTCATAGATTTCTCGAGATATTTTTTTACGAAGTTTTGTTATAGCATCTATAACTGCTTCCGGTTTAGGTGGACAGCCTGGCAAATAAACATCCACAGGAATTAGCTTATCGACTCCCCGAACAGTACTATAAGAATCGGTACTGAACATCCCCCCTGTAATTGTACATGCTCCCATAGCAATAACATATTTTGGTTCAGGCATTTGCTCATATAATCTCACTAAAGAAGGAGCCATTTTCATGGTTACTGTTCCGGCTGTTAAAATTAGGTCTGCTTGTCTAGGACTCGATCTTGGTACCAGCCCATAACGATCAAAGTCGAATCGTGAACCTATTAGTGAAGCAAATTCAATGAAGCAACAACTAGTACCATAGAGAAGGGGCCATAAACTAGAGAGTCTTGACCAATTTGAAAGATCATTTAATGTAGTTGAAATAACAGAATTTTGGGTTATTCGATCAAGTACGGGAAACTCAATGGAATTCATAACTGTTTTCATCTTTTTTTTTTTGTTTTCTTTTTATTGTCTGAATATTCAGGAGCTAAGACCATTCCAATGCCCCTTTTCGCCATGCATAAACTAAACCAACAATTAAGATAAGCACGAAAATGAAAGCTTCAATAAATACAGATACACCCAATACATCAAAACTCATTGCCCATGGATAAAGAAAAACCGTTTCAACATCAAAAACAACAAAAACTAGAGCAAACATATAATAACGAATTTGAAATTGTAACCAAGCGTCGCCCATGGGTTCTATACCCGATTCATAAATAGAGAGTTTCTCTGGTCCTTTGCTAATCGGGGCTAAAACTCCGGAAATAAAAAATGCCAAAATAGGAATAAGGCTTGATATTAGTAGAAATGCCCAAAAAATATCATATTCGTAAAGCAGAAACATAGACGCACTCCTATGAATGTGGAAAATATACCGGATTAGTCGATTTGAATTAAAATTGTCAAGTCATCCATAATTGTTTAGTCAAACCAAGCAAGAATTCATTTTGATCGAACCGGCTAGTTTCGTTTGTTTACTCTGGGGCATGTCCCATTTCAAGATTCAGTGCCAAAATACTTTCGATAAAAAACCAAGAAAGAGAGTATCGCGAATTCTCTGAGAGTAAGCAGTAAAAAAAGACACACTTTTGCTGCGTTGGTACTTAAACGCATAAGAGGTTCCTCTATTTTATTCAATCGAAGTTTTATTCAACCCTATAGAATAAAGAGTTTTTTTTTTTTTTTTGATTGAAGAGAATTCTATATATATTCAAATATATATTTTTTTTATTATATATTTGGGCTATTTTGAAGTGAATTTATACTTATTC----TTAATAAGTACATATTTAATAATACGTACGTATTAGGGCTATACGGACTCGAACCGTAGACCTTCTCGGTAAAACAGATCAAACTGATTATTATCAAAATGATCCGAACTGTTTCAAAGACCCAACATGCATTTTTTTTGCATTGGGCTCGTTCATTAACTGATATAAATATCAGCCAGTCCGCCATATTTTTTATTGAACGAAAAATAAGGAGATGGCTCCCCGTGCTCTGATTCATTATTTGGATTTTGATCCAAGAGCACTACCAAAGTGTTTCAAAAAAGGGTTATCTTGACGTAGGTCTGCCTCTGGCCTAGAGCAAACTAGGTTAAATAAAGTCTCTATCGTTCTGCCTAAAAATAAAATATGAAACTTTATACACCGTAAAGTTCATAGGACGAGAAGATATTCTTTTGAGGCCCTTAGACTCATTATGCCTAGCATTGAATAGACTGGGTATTCACCTTATCAATATCTCAAATCAATGATGAGTTCTGTTTAGCACCTAAATTGAATGGGCACGTGAATCAGATCAGACCATTTGTCAGGCTATTGTTCTCTTGTTCCCTCAAAGTTATGGAGTAAGACATCGATTTTTCAATAAGATCAATTCTTTTGATTGCATGATGGACTCCTTTGAAAAACATTGGCGCACGTGTAAACGAGGTGCTCTACCTAACTGAGCTATAGCCCTTCGTGTTTGTGATAGATATTTTATCATATCGTGAAGATAATTTCTTGTCAAGATGACTATTTCACGATCCAAGATATATTTATATAACTATATATTTATCTACTAAAATAAATACAATAGACTTTTTTCTTTTATTCGGCTCAATCCTTTTACTATAAGATTGGGCCGAGGTTAATTGCAATTCAATTAAGAAAGACGAACGATAATTACTGAATTACAAAGTATCCATTGCTGGGAATTCAAATTTGATCTCCTTCCATATCGCACAAGCAGCAGATAGTTCATTACTCCATTGGCTAGCCTCACGAATAATTTCATTACCCTCACGAGCAAGATCACGTCCCTCATTACGAGCTTGCACACATGCTTCTAGAGCAACTCGATTAGCTACGGCACCCGGTGCATTTCCCCAAGGGTGTCCTAAAGTTCCTCCTCCGAATTGTAGTACAGAATCATCCCCAAAGATCTCGGTCAGAGCAGGCATATGCCAAACGTGAATACCCCCTGAAGCCACGGGTAGAACACCTGGTAGAGAGACCCAATCTTGAGAAAAATAAATACCGCGGCCTCGATCTTTTTCAATATAATCATCACGCAGTAAATCAACAAAGCCCAAAGTGATTTCCCTTTCGCCTTCAAGTTTACCTACTACAGTACCCGCGTGAATATGATCTCCCCCAGACATACGTAACGCTTTAGCTAGTACACGAAAATGTATACCATGATTCTTCTGTCTATCAATAACTGCATGCATTGCACGATGGATGTGAAGAAGTAGGCCATTATCTCGGCAATACTCAGCCAAGCTAGTATTTGCAGTGAATCCCCCTGTTAAATAGTCATGCATTACGATAGGAACTCCTAATTCTCTGGCAAATACAGCTCTTTTGATCATTTCATCGCATGTACCTGCAGTAGCATTTAAGTAATGCCCTTTGATTTCGCCTGTTTCCGCCTGTGCTTTATAAATTGCTTCGGCACAAAATAAGAAACGGTCTCTCCAACGCATAAATGGTTGGGAGTTCACGTTCTCATCATCTTTGGTAAAATCAAGTCCACCGCGGAGACATTCATAAACAGCTCTCCCATAGTTTTTAGCAGATAACCCCAATTTAGGTTTAATAGTACATCCCAACAGGGGACGACCGTACTTGTTCAATTTATCTCTTTCAACTTGGATACCATGAGGCGGTCCTTGGAACGTTTTAGCATACGCTGCAGGGATTCGTAGATCTTCCAGACGTAGAGCGCGCAGGGCTTTGAACCCAAATACATTACCCACAATGGAAGTAAACATGTTAGTAACAGAACCTTCTTCAAAAAGGTCTAAAGGATAAGCTACATAAGCAATAAATTGATTTTCGTCTCCAGCAACAGGCTCGATGTGGTAGCATCGCCCTTTGTAACGATCAAGGCTAGTAAGTCCATCAGTCCACACTGTTGTCCATGTACCAGTAGAAGATTCCGCAGCTACCGCGGCCCCTGCTTCTTCAGGTGGAACTCCCGGTTGAGGAGTTACTCGGAATGCTGCCAAGATATCAGTATCTTTGGTTTCATAGTTAGGAGTATAATAAGTCAATTTGTAATCTTTAACACCAGCTTTGAATCCAACACTTGCTTTAGTCTCTGTTTGTGGTGACATAAACCCCTCCCTACAATTCATGAATTAATAATTCTCACAACAGCAGGGTCTACTCGACACGAATTAGGCGTTAATGAGACTTTTCACAGGAAAAAGTATTAATTAATACTAATATTATTAGCTAAGCAGAGTGCTTTATTAGCTGAGCGTGGTATTTGATTCGCCAAATACATCATTATTGTATACTCTTTCCTATATATGGCGCAACCCAATTCTTATTCGCCCCTTTTTTTTTGAATCGAAATACCTAAATAATAAGAAATTCCTTCTTGACAGTGATATATGTTGTATATGTAAATCCTATATGTGAAAATATGCAGAATTCGTCTATGAAAATGAAAAGGTATAAAAAAAATGAAAAAAAAAAAAGAAAAGAATAGGCTAGGCGGAAATGGATAGAATGAAATAAAAAGCGCCAATGAGATAGAAATAATAAATCTTAAATCGAGTTCAGATTCGAAATCCAATTAATATGGATGGGATTATCTATTCTATAATAATAGAAAAATGAAAGACTTTCTCAAGATTCTTATTCATTCACTTGATTGATATTTTGAAAACGGGTTGGTTGAATAATTTTCAAATTCACTTATTTTATTGAATAATTGAATAAGTAAACAATTGAATTCGATTCAGTTGGATGGTACCAACAAAATTGAGTACTAATTCCCATTTCTTATTGAATTAACCGATCAACTTGCTATCGGACA-TTTTTTTTTTGAATTCGATAATTTTAGCGAAAAAATTTCGCCCAAATATTGACTTTTTTTAATATTTATAATTATGAGAATAGATCCTACTCCTTCTGGTCCTGGGGATTCTGGGCTTGAAAAAAAAAAGATGGGACGTATTGTTCAAATCATTGGTCCGGTCCTAGATGTCGCCTTTCCGTCAGGGAAGATGCCTAATATTTATAACGCTCTGGTAGTTCAAGGTCGAGATACTGTTGGTCAACCAATTAATGTGACTTGTGAGGTACAGCAATTAGTAGGAAACAATCGAGTTAGAGCTGTAGCTATGAGTGCTACAGATGGTCTAACGAGAGGAATGGAAGTGATTGACACGGGAGCTCCTCTAAGTGTTCCAGTCGGTGGAGCGACTCTCGGACGAATTTTCAACGTGCTTGGAGAGCCTGTTGATAATTTAGGTCCTCTAGATACTCGCACAACATCTCCTATTCATAGATCTGCGCCCGCCTTTATAGAGTTAGAGACAAAATTATCGATTTTTGAAACAGGAATTAAAGTAGTAGATCTTTTAGCCCCTTATCGCCGTGGAGGAAAAATCGGATTATTCGGAGGGGCTGGAGTGGGTAAAACAGTACTCATTATGGAATTGATTAACAATATTGCCAAAGCTCATGGAGGTGTATCTGTATTTGGCGGAGTAGGCGAACGTACCCGTGAAGGAAATGATCTTTACAAGGAAATGAAAGAAACTGGAGTGATTAATGAACAAAATATTGCAGAATCAAAAGTGGCTCTAGTTTACGGTCAGATGAATGAACCGCCGGGAGCTCGTATGAGAGTTGGTTTGACTGCCCTAACTATGGCGGAATATTTCCGAGATGTTAATAAACAAAACGTACTTCTATTTATCGACAATATCTTCCGTTTTGTCCAAGCGGGATCCGAAGTATCCGCCTTATTGGGTAGAATTCCTTCTGCTGTGGGTTATCAACCCACCCTTAGTACCGAAATGGGTTCTTTACAAGAAAGAATTACTTCTACTAAGAAAGGGTCCATAACTTCTATTCAAGCAGTTTATGTACCTGCAGACGATTTGACCGACCCTGCTCCTGCTACGACATTTGCACATTTAGATGCTACTACCGTACTATCAAGAGGATTAGCTGCAAAAGGTATCTATCCAGCAGTAGATCCTTTAGATTCAACGTCAACTATGCTTCAACCCCGGATCGTTGGTGACAAACATTATAAAATTGCGCAAAGAGTTAAGCAAACTTTACAACGTTACAAAGAACTTCAGGACATTATCGCTATCCTTGGGTTGGACGAATTATCTGAAGAGGATCGTTTAACCGTATCAAGAGCACGAAAAATTGAGCGCTTTTTATCACAACCTTTTGTCGTAGCAGAAGTATTTACCGGTTCTGGGGGGAAATATGTTGGTCTAGCAGAAACAATTAGAGGCTTTCAATTGATCCTTTCCGGAGAATTAGATGGTCTTCCTGAACAGGCCTTTTATTTGGTAGGTAACATTGATGAAGCTACCGCGAAGGCTATGAATTTAGAAATGGAGAGCAATTTGAAGAAATGACCTTAAATCTTTGTGTACTGACCCCTAATCGAATTGTTTGGGATTCCAAAGTGAAAGAAATCATTTTATCTACTAATAGTGGCCAAATTGGCGTATTACCAAATCATGCACCTATTGCCACAGCTGTAGATATAGGTATTTTGAGAATACGCTTTAACGATCAATGGTTAACGATGGCTCTGATGAGTGGTTTTGCTCGAATAGGAAATAACGCGATCACTGTTTTAGTAAATGATGCGGAGAAGAGTAGTGACATTGATCCACAAGAAGCTCAGCAAACTCTTGAAATAGCAGAAGCTAATTTGAAGAAAGCGGAAGGTAAGAGACAAATAATTGAAGCAAATCTAGCTCTCAGACGAGCTAGGACACGAGTGGAAGCTATCAATGTGATTTACTAACTAGTCTAGTTTTTGCATTGGAATAATCTAAAGAAGTTCTGTTTATACTTAATACACCCCATTTTGATTTGATTCTCTTGTATGAAATACAATTTAATACAATTAAATACAATCAAGCGGAATCCTATTTTAATGGAACGAAAAAAAAAATAAAAAATCAATAAAAAATAAGGTGGATAGAAAAACTTATTAGATACCATTGACTCTGGTATCTAATAAGTTCTACCTACTATTGGATTTGAACCAATGACTTCCGCCGTATGAAAGCAATACTCTAACCACTGAGTTAAGTAGGCCATTTCTCATCCCAAAGAGAACCAAATCAAACGGGACCTATCGTATATAAATAAATAAATGAAAATATCGTATAT---------------AAATAAAGAAATTCGAAATAAAGAAATATATCTCTATCTTATATTTAGGAGACGAACAAGGAAGCTATAAGTCAGAATATTCATTACATTACAATATTAATCTATATATATACAATAAGATAGAGAATCAGATATTTCTATAGACGTAGTAGAGGGTCCCATTAGCATGCATCCAGTAGGAATTGAACCTACGAACTCTCCAATTATGAGTTGGGCGCTTTAACCATTCAGCCATGGATGCTTAGTAGAGATCCTCGTACATGGTGAATAACCAAATTCCAATTGAAATGAAATCTGTATATTAATATTTCTATAGGGCGATTAGATTCGAATCCATATTATTTAAGAATCGATTCTAATAAGATATATCATCGATCATATACTTGACAATTTCTATCTAAAAAGTTTAGATTATTGTTGTTATAAAAAAAGAAAATTGATTTAATADATTCCGTAGATTCTAGATATGAAATCTGTATATTAATATTTCTATAGGGCGATTAGATTCGAATCCATATTATTTAAGAATCGATTCTAATAAGATATATCATCGATCATATACTTGACAATCACTATATATTCAAGTTAGAATATTATTCTTTTCAATATAAAATATTTTTGGTGGATTGGGGGGACCACTATGATAATTTTTGTTAAACAAGGGTGTATTTTACAAATACATCAAATCTCACTAATTTTGATTTTTCTGGCTTGTTGCTGTTTTTTACGTATAAAGTGGGTTACAATAAAGAAAAAGATTTGCCGTCTTATTGTGTTCGGGAAAGAGGATCCACGATATATCCCTCTTCGCAAATTAGGCTTATCTAAAAAAGTAGCTGATGTACTTATTCATAAAGAAGAACTAATTTCTCTGAATCTATTAATAATAGTGGTAATCTACGCTCGCGATTACCTCCTAGAAATAGAAGATTTGGACAAGAAAGAAAAAGAAGAAATTTTCAGAAAAATAGACGAATTTATTAATAATTCATGGGCTTTAACGGCCTTATTCTATTGTCACTTTGATAAACTGAACCTGAAACCGTGGTGGTATAGGTTGATAGTCTATATCTCTAGAAAAAGAAACGACCCGGCTTTTTTCTTTATTTCAGAATTGAGGTTATCTACCCGAATAACTAGTTTTTTCATGGAAGAAAAGATCTATACTATCGAGGATCTTCTAATCATTATAAAAGATACTCACAGTTCCAAGTGGAAGAGACTTCTACAATCAGAAGATTTCCAATATTTGGCATATTTCGATTTCCTCGAGATCTATGGAACCGTACACTATTTTCTTCATTGTTAAAGACAGACAATCTCCGGGCGAATATAAATCGCCTGGGTACAGGTGGAATGAAAGAGAATTTCAAATCCGCTAGATTGATCTTTGGTAGAAAACAAGCTCGTATTTTATCTTCCTTACTGTAATATTCCATTTTTCAATTTAAAAAGATTTCTTTCCACTACTCAATTCCCTGTATATCTTGTATATATAAGGAGTTGAGAAAAATTTCATGTGATTCAGTAAACAGAATAGAAATTCCATTATGACTAGATCATCTATATGATTCAATGAAGAATGAACCAATAATGGTATTTTTAGATAAATGGGAAATTAAAAATGCTCTGGGATGGAAATGAAGGAATATCGACAATACCTGGGTTTAATCAGATACAATTTGAAGGCTTTTGTAGGTTCATTGATCAGGGCTTGAGGGAAGAACTTTATAAGTTTCGAAAAATTGAAGATCCAGATGAAGAAATTGAATTTCAATTATTTGCGGAAACATATCAATTAGTAGACCCCTTGATAAAAGAAAGAGATGCTGTGTATGAATCACTCACATATTCTTCTCAATTATATGTATCCGCGGGATTAGTTTGTAAAAGCAGTCTTGCCATGCAAGAACAAACAATTTTTATTGGAAACATTCCTCTAATGAATTCTTTGGGAACTTCTATAGTAAATGGAATATACAGAATTGTGATCAATCAAATATTGCAAAGCCCCGGTATTTATTATCGGTCAAAATTGAACCATAACGGAATTTTGGCCTATACCGGCACGATAATATCAGATTGGGGAGGAAGATTAGAATTAGCGATTGATAGAAAAGCAAGGATATGGGCTCGTGTGAGTAGGAAACAAAAAATATCTATTCTAATTCTATCATCGGCTATGGGTTCGAATCTAAGAGAAATTCTAGAGAATCTTTGCTATCCTGAAATTTTTTTGTCTTTTCTGAACGATAATGATAAAATCGAAATTGGGTCAAAAGAAAATGCTATTTTGGAGTTTTATCAACAATTTACTTGTGTAGGCGAGGATTTGGTATTTTCTGAATCCTTATGTGAGTACTTACAAAAGAAATTCTTTCAACAAAGATGTGAATTAGGAAGGATTGGTCGACGAAATATGAACCGAAGGCTGAACCTTAATATACCCCAGAACAATATCTTTTTGTTACCGAGAGATATATTGGCAGCCGTGGATCATTTGATTGGAATTAAATTTGGAATGGTTACACTTGACGATATGAATCATTTGAAAAATAAACGTATTCGTTCTGTAGCGGATCTTTTACAAGATCAACTCGGCTTGGCTTTAGTTCGTTTAGAAAATGTGGTTGAAGAAAGTATATGTGGAGCAATTAGGCATAAATTAATACCGACTCCTCAAAATTTGGTAACTTCAACTCCATTAACAACTACTTATGAGTCTTTTTTTGGCTTACACCCATTATCTCAAGTTTTTGATCGAACTAATCCATTGACACAAATAGTTCATGGGAGAAAATTTAGTTATTTGGGCCCGGGAGGATTGACAGGGCGAACTGCTAGTTTTAGGATACGAAATATCCATCCTAGTTACTATGGGCGTATTTGCCCAATTGACACATCTGAAGGAATCAATGTTGGACTTATTGGATCCTTATCAATTCATGCGAGGGTTGGTCATTGGGGCTTTCTAGAAAGCCCGTTTTTTGAAATTTCGGAGAAATCAAAAAAGGGACGGATGCTTTATTTATCACCAATTATAGATGAATACTATATGTTAGCGTCAGGAAATTCTTTGTCATTGAGTCAGGATAGTCAGGAAGAAGAGGTTGTTCCAGCTCGATACCGTCAAGAATTCCTGACTATTGCATGGGAACGGGTTCATCTTCGAAGTATTTTTCCCTTCCAATATTTTTCGATTGGAGTTTCTCTCATTCCTTTTATCGAGCATAATGATGCGACTCGGGCTTTAATGAGTTCAAATATGCAACGTCAAGCAGTTCCGCTTTTTAGGTCCGAGAAGTGCATTGTTGGAACTGGCTTGGAACGTCAAGCGGCTTTAGATTCAGGGGCTCTTGTTATAGCGGAACACGAGGGAAAGATCATTTATACCGATACTGACAAGATCGTTTTATCAGGTAATGGAGATACTCTAAGCATTCCATTAGTTATGTATCAACGTTCCAACAAAAATACTTGTATGCATCAAAAATCCCAGGTTCCGCAGGGTAGATGCATTAAAAAAGGACAAATTTTAGCGGACGGTGCCGCTACAGTTGGTGGCGAACTCGCTTTGGGAAAAAATCTATTAGTAGCTTATATGCCATGGGAAGGTTACAACTCTGAAGATGCAGTACTCATTAACGAGCGCTTGGTATATGGAGCTATATATACTTCTTTTCAGATATGGAAATATGAAATTCAGGTTTATGTGACAAACGAAGGCCCTGAAAGGGTCACTAATAAGATACCGCATTTAGAAGCCCATGAATTACGCAATTTAGACAAAAATGGAATTGTGATGCTGGGATCTTGGGTCGAGACGGGTGATATTTTAGTAGGTAAATTAACGCCCCAAATGGTGAAAGAAGAATCGTTGTATGCTCCGGAAGATAGATTATTACGAGCCGTACTTGACATTCAGGTATCTACCTTTAAAGAAACTTGCCTAAGACTACCTACAGGTGTTAGGGGTCGAGTTATTGATGTGAGATGGATCGAGAGTTCTATTGATAATCCAGAAACGATTCGTGTATATATTTTACAGAAACGTGAAATCAAAGTAGGCGATAAAGTAGCCGGAAGGCATGGAAATAAAGGTATTATTTCCAAAATTTTACCTAGACAAGATATGCCCTATTTGCAAGATGGAAGGCCAGTCGATATGGTCTTCAACCCATTAGGCGTACCTTCACGAATGAATGTAGGCCAGATATTTGAATGTTCGCTCGGATTAGCGGGGAGTCTGCTAGACCGACATTATCGAATAGCGCCTTTTGATGAGAGATATGAACAAGAAGCTTCGCGAAAACTAGTGTTTTCTGAATTATATGAAGCCAGTAAGCAAACAGCGAATCCATGGGTATTTGAACCCGAATATCCAGGAAAAAGTAGACTGTTTAATGGAAAAACGGGGGATTCTTTTGAACAACCTGTTATAATAGGAATGTCTTATATCTTGAAATTAATTCATCAAGTTGATGATAAAATCCATGCACGTTCCTCTGGGCCTTATGCACGTGTTACACAACAACCCGTTAAAGGAAGGGCCAAGAAAGGGGGACAACGGGTAGGAGAAATGGAGGTTTGGGCTCTAGAGGGATTTGGTGTTGCTCATATTTTACAAGAGATGCTTACTTATAAATCTGATCATACTAGAACTCGCCGTAAAGTATATGATACTATGCTCAGTGGAGGAATAATGCCTAATCCTAAGGGGGCTCCAGAATCTTTTCAATTGCTCGTTCGAGAACTACGATCTTTGGCTCTGGAACTGAAGCATTTCCTTATATCTGAGAAGAACTTCGAGATTAAATGAATAGGAAGAAAGCGTAATCAGAATTAATCAAAACTTTTCTTGTATAATCATAATCAATGGAACCAAAGTATTATGTGACTCTCATTAATAGGGGTGCCTCCGAGAATTTAGAATTGCCTCAAAAGAGCGGAGATGGACCTATTATTCGATCTTTTGATTACGGATCCCGAAGACCTTCCGAGACCCGAACATTTTGAAAATAGGTATCTAAAAGAGATCTACAGAAAAATAGGCGTTTTTAGTTGCAAGTAGTACTTTCACGAAAACGAAAAAGAATGGAAATATTATGTGGCTCTCATTCAGGAATTCGGAGAATTGGCTCTGAGAATCTATAATTTGCCTCAGAAGATCGAATATGAAGATATTATTCGCTTTACTCACAACTCCCAAAAACCTTCTGAAAATCGAGGGTTTTCAGAAATAGTATAAAGAGTATATAGAGTATATAAGAGAGATATACCTACATATAGGCATTTTTACCTGCGCTTACTTTCAGCAAAGGGAAAGTTGAAATCCGCTTGATTATTGTTCGAACTGGATATTGATAGGCAAAAAACAAGCTGGTATTTTATCTTCGGTACCTTTTCTTAATCTTCTCGATTGCTCGTTCGAGAACTACGACTTTAGCTCTGGAACTGAATCATTTCCTTATACCTGAGAAGAACTTCCAGATTAATAGGAAGGAAGCTTAATCGGAATTAATCAAAACTTTTCTTCTATGATCGACCGGTATAAACATCAACAACTCCGAATTGGATTAGTTTCTCCTGAACAAATAAGTACTTGGGCCGATAAAATCCTATCTAATGGAGAGATAGTTGGAGAGGTGAAAAAACCCTATACTTTTCATTACAAAACCAATAAACCGCAAAAAGATGGATTATTTTGTGAAAGAATTTTTGGGCCTATAAAAAGTAGAATTTGTGCTTGTGGAAATTCTAGAGGAATCGGAGATAAAAAAGAAAACCTGCGATTTTGTGAACAATGTGGGGTTGAATTTGTAACTTCTTGGACACGAAGATATCAAATGGGCTACATCAAACTAGCACGTCCAGTAACCCATGTGTGGTATTTGAAACGTCTTCCTAGTTCGATTGCGAATCTTTTAGATAAACCTCTTAAAGAATTAGAGGGCCTAGTATACTGCGATTTTTCTTTTGCTAAGCCCATAGCTAAAAAACCTACTTTCTTACGATTACGAGGTTCATTCGAATATGAAATCCAATCCTGTAAAGAAAGCATCCCACTTTTTTTTACTCGATTTACTAAACTTAAACAGGTCTTATATAGATTTCGAGATCGAGAGATCTCTACTGGAGCAGGTGCGATTCACGAACAATTAGCCGATCTAGATTTACGAATTATTCTAGATTCTTCATTGGTAGAATGGAAAGAATTAGAGGAAGATGGGCCCACAGGGAAAAAATCGAAAGATCGAAAAATTGCAAGAAGAAAGGCTTTTTTGGTTAGACGCATGCAATTAACTAAGCATTTAATTCAAACAAATATAGAACCAGAATGGATGGTTTTGTCTCTATTACCAGTTCTTCCTCCCGAGTTAAGACCGATCATTCAACTAGATGGGGGTAAGCTAATGAGCTCGGATATTAATGAACTCTATAGAAGAGTTATCTTTCGTAACAACTATCTTACGACTCTATTAACAAATAAATATACGCCAGTAGAGCTCATAATGTGCCAGGAGAAATTGGTACAACAAGCCGTGGATACACTTCTTGATAATGGAATCCGTGGACAACCAATCAGGAATGGTCATAATAAAGTTTACAAGTCGTTTTCCGATTTTATTCAAGGAAAAGAGGGAAGATTTCGTGAGACTCTGCTTGGCAAACGGGTCGATTATTCGGGGCGTTCCGTCATTGTCGTGGGCCCTTCACTTTCATTACATCAATGTGGATTGCCCCGCGAAATAGCAATAGAGCTTTTCCAGGCATTTGTAATTCGTGCTCTAATTATACAACAACTTGCTTTGAGCCCAGCAGTTGCGAAGAAACAAATTGTGGAAGAAAAACCCATTGTATGGGAAATGCTGCAGGAAGTTATGCAGGGGCATCCTGTTTTGTTGAATAGAGCACCCACTTTGCATAAATTGGGCATACAGGCATTCCAGCCCATTTTAGTGGAAGGACGCGCTATTTGTTTACATCCATTAGTTTGTAAGGGATTCAATGCAGACTTTGATGGAGATCAAATGGCTGTTCATGTACCTTTATCTTTGGAGGCTCAAGCAGAGGCTCGTTTACTTATGTTTTCTAATATGAATCTTTTGTCTCCCGCTATTGGGGATCCCATTTGCGTACCAACTCAAGATATGCTTATGGGACTCTATATATTAACGAGTGGAAATCGTCGAGGTATTTGTGTAAATAGATATAATCCATATAATCGCAAAAACTATCAAAATGAAAGAATTGAAGATAATAATAAGTATATAAAAGAAAAAGAACCTCTTTTTTGTACTTCCTATGATGCAATTGGAGCTTATCGACAGAAACGAATCAATTTAGATAGCCCGCTGTGGCTCCGGTGGCGACGAGATCAACGCGTTATTTCTTCAAGAGAAGCTCCCCTCGAGGTTCACTATGAATCTTTGGGTACTTATTATGAGATTTATGAGTACTATCGAATAGCAAGAAATATAAAAAAAGAAACTCTTTCTATATATATTCGAACCACTGTTGGTCATCTTTCTCTTTATCGAGAAATCGAAGAAGCCATACAAGGGTTTTGCCGGACCTGTTCATATAGTACCTAATCCGACGGTACCTAAGATTCTATGAGACCCGTTGGAATTAAGATCGAGAAAAGGAAGTTTTTCAATCACACCTAAGATTCTATGAGACCCGAATTAAGATCGAGAAAAGGAAGTTTTTCAATCACTGACTTAAACCCATTGTCGAATCCTACTCAGCGGAATATGGAGGTACTTATGGGAAAAGGGGCCAATTTGGTCTTTCACAATAAGGTGATAGACGGAACTGCCATGAAAGAACTTATTAGTCGATTAATAGATCACTTCGGAATGGCATATACATCACACATCCTGGATCAAGTAAAGACTCTGGGTTTCCGGCAAGCCACTGCTACATCCATTTCATTAGGAATTGATGATCTTTTAACAATACCGTCAAAAGGATGGCTAGTTCAAGATGCTGAAATCCAAAGTTTTCTTTTGGAAAAACACCACCATTATGGCAATGTACACGCGGTAGAAAAGTTACGTCAATCCATTGACATATGGTATGCTACAAGTGAATATTTGCGACAAGAAATGAATCAAAATTTTAGGATGACTGATCCTTTTAATCCAGTCCATATAATGTCTTTTTCGGGAGCTAGAGGAAATGCATCTCAGGTACATCAATTAGTAGGTATGAGAGGATTAATGTCGGATCCCCAAGGACAAATGATTGATTTACCCATTCAAAGCAATTTACGTGAAGGACTTTCTTTAACAGAATATATCGTTTCTTGCTACGGAGCCCGCAAAGGGGTTGTGGATACTGCTGTACGAACAGCCGATGCTGGATATCTCACGCGCAGACTTGTTGAAGTAGTTCAACATATTGTTGTACGTCGAACAGATTGTGGCACTGTCCGGGGTATTTCTGTGAGTCCTCCAAATGGGAGGATGCCGGAAAGCATTTTTATCCAAACATTAATCGGCCGTGTATTATCGGATGATATATATACGGGTCCACGATGCATTGCCACTCGAAATCAAGATATTGGGATTGGACTTATCAATCGATTCATAACCTTTCGAGCACAACCAATATCGATTCGAACGCCCTTTACTTGTAAGAGTACATCTTGGATCTGTCGATTATGTTATGGCCGGAGTACTACTCATGGTGACTTAGTCGAATTGGGAGAAGCTGTAGGTATTATTGCAGGTCAATCTATTGGAGAACCCGGTACTCAATTAACATTAAGAACTTTTCATACTGGCGGAGTATTTACAGGGGGTACTGCAGAACATGTACGAGCCCCTTCTAATGGAAAAATAAAATTCAATGAAAATTTGGTTCATCCAACACGTACACGTCATGGATATCCTGCTTTTCTATGTTCTATAGATTTGTATGTAACTATTGAGAGTGAAGATATTCTACATAATGTGACTATTCCATCAAAAAGTTTTCTTTTAGTTCAAAATGATCAATATGTAGAATCCGAACAAATAATTGCTGATATTAGTGCGGGAACATCCACTTTGAATTTGAAAGAGCGAGTTCTAAAACATATTTATTCTGCCTCAGGCGGAGAAATGCACTGGAGTACCGATGTGTATCATGCACCTAAATTTCCATATGGTAATGTTCATCTCTTACCAAAAACAAGTCATTTATGGATATTATCAGGAGGGCCATGCAGATTCAGTATAGCTTCCTTTTCGCTCCACAAGGACCAAGATCAAATGAACGCTCATTCTCTTTCTGTCAAGCGAAGAGATATTTTGAATCCCTCATTGACTAATGATCAAGAGAGACACAAATTATTTAGTTCAGGTTTTTCTGGTAAAAAAGAAAATAGGATTCCTGATTATTCAGAACTTAATCGAATCGCAGGCACGGGTCATTATAATCTTATATATCCTGCCATTCTACACGATAATTTAAATTTTTTGGCAAAGAGACGAAGAGATAGATTGATTATTCCACTCCAATCGATTCAAGAACGAGAGAAAGAACTAATGTCCTCTTCAGGTATTTCAATTGACGTACCCATAAATGGTATTTTCCGTAGAAATAGTATTATTGCTTATTTTGATGATACTCGATACAGAAGAAAGAGTTCGGGAATTGCTTTTACTAAATATGAGACTCTAGAAGTGCATTCAATCGTTAAAAAAGAGGATTTTATTGAGTATGAGTATCGAGAAGTCACGGAATTTAGGGCAAAAGACCAAATGAAAGTAGATCGATTTTTTTTCATTCCCGAGGAAGTGCATCGCTTACCTCTATCTTCTTCCATAATGATACGGAATAATAGTATCATTGGGGTAGATACACAAATCACTTTAAATACAAGAAGCCGAGTAGGCGGGTTAGTCCGAGTGGAAAGAAAAAAAAAAAGAATTGAACTTCAAATCTTTTCTGGAGATATCATTTTTCCTGGAGAGACAGATAAGATATCCCACCACAGCGGCGTCTTAATACCACCTGGAATAGGAAAAACGGATTTCAAAGTATCTAAAAAATTGCAAAATTGGATCTATGTCCAACAGATCATACCCACCAATAAAAAGTATTTTATTTTGGTTCGACCTGTAATCACATATGAAATAATGGGCTGTATAAATTTTACAATACCTTTTCCCCCGGATATGCTGCAAGAAAGGGATAATGTGCAACTTCAAGTTGTTAATTATATCCGTTATGGAAATGTCAAACCAATTCGGGTAATTTCTGACACAAGTATTCAATTAGTTCGGACTTGTTTAGTCTTGAATTGGGACCAAGACAAAAAAAATTCTTCGATCGAGGGGGCCCATGCTTCCTTTGTTGAAATAAGGACAAATGGTTTGATTCGAGATTTCCTAAGAGTTGACTTAGTGAAATCCTCTATTTCATATACTGAAAAAAGAAATGATCCATCGGGTTCAGAATGGATCTCTGATAATGGATCAGATCGGACCAATATCAATCCGTTTTTTTCCACTTTTTTCTATTCCAAGGAAAAGATTCAAATTCAACAATCCCTTAACCAAAATGAAGGAACTGTTCATACGTTGTTGAATAGAAATAAGGAATGCCAATCTTTCATAATTTTGTCATCATCCAACTGTTCTCGAATGGGTCCATTCAATGATGGAAAATCGTCCAATGTGATAAAAGAATCAATTCTAAAAAATCCGCTAATGCCAATTAGGAATTTGTTGGGCCCTTTAGGGACAGCTTTTAAAATTTCGAATTTTTTTTCATTTTACTATTTAATAACCTATAATCAGATCTGGATAACTAACTATTTACAACTTGACAATTTCAAAGAGACTTTTCAAGTACTTAAATACTATTTAATGGATGAAAAGGGGAAAATTTATAATGCCAATCCTTGCAGTAATATCATTTTGAATCCATTCAATTTGAATTGGTATTTTCTCTATCACAATTATTGTGAAAAGACATCTATAAAAATGAGCCTCGGACAGTTTATTTTTGAAAATGTATATATAGCCAAAAACGGGCCACACCTAAAATCAGGTCAAGTTCTAATTGTTCAAGTTGACTCTGTAATAATACGATCAGCTAAGCCCTATTTGGCCACTCCAGGAACAACTATTAATAGCCATTATGGGGAAATCCTTTACGAAGGAGATACATTACTTACATTTCTATATGAAAAATCGAGATCTAGTGATATAACGCAAGGTCTTCCAAAAGTGGAAAAAATGTTCGAAGTGCGTTCGATTGATTCAATATCGATGAATCTAGAAAAGAGGGTTGAGGCTTGGAACGAATGTATAACAAAAATTCTTGGAATTCCTTGGGGATTTTTGATTGGTGCTGAGCTAACTATAGTGCAAAGTCGTATCTCTTTGGTTAATAAGATCCAAGAGGTTTATCGATCCCAGGGGGTGCAGATCCATAATAGGCATATCGAACTTATTGTACGTCAAATAACATCAAAAGTGTTGGTTTCAGAAGATGGAATGTCTAATGTTTTCTTACCCGGAGAACTAATTGGATTGTTGCGAGCGGAACGAATGGGGCGTGCTTTGGAAGAAGCGATCCATTACCGAGCTGTCTTATTGGGAATAACAAGAGCATCTCTGAATACTCAAAGTTTCATATCTGAAGCGAGTTTTCAAGAAACTGCTCGAGTTTTAGCAAAAGCTGCTCTCCGGGGTCGTATCGATTGGTTGAAAGGCTTGAAAGAGAATGTTGTTCTGGGGGGAATGATACCCGTGGGTACCGGATTCAAAGGATTAATTCCCCCTTTAAGACAACATAACAACATTCCTTTGGAAACCAAAAAGCAGAATCGATTCAAAGGAGAAATGAAAGATATTTTGTTCGACCCCATAAAAATTATTTGATTCTTTTCTTTCAAAGAATTTCCATGATACATCCGAATAATCATTTCTAGGATTAAACGATTCCGAAGAGCAGATTCATCCTTTTAACTATCTGTATTGTATATGTATTTGGTTCGGTTCTTTGATTTGGTGGTAATAAAGATAAAATAACGAATAGAAAAGAATAACGGCTTGGGTCGTGTATCTACGAACAATCTACAAAGGTTCCATCGGAACAATTATTTCGTTTTCAAGGTACCTCGTCTC-TTTTTTTTTTGAAAAGGGAGGGTAAACGGAGGGAAAAATGACAAGAAGGTATTGGAACATCAATTTGGAAGAGATGATGGAGGCAAGAGTTCATTTTGGCCATCGTATTAAAAAATGGAACCCTAAAATGGCACCTTATATCTGGGCAAAGCGTAAAGGTATGCATATTACAAATCTTGCTCTAACTACTCGTTTTTTATCAGAAGCTTGTGATTTGGTTTTTGATGCAGCACGTAGGCGAAAGCGAATCTTAATTGTTGGTACCAAAAAGAGAGTAGCTGATTCAGTAGCACGGGCTGCAATAAAGGCTCGATGTCATTATGTTAATAAAAAATGGCTCGGTGGTATGTTAACAAATTGGTCCACTACCGAAAGGAGACTTTGTAAGTTCAAAAAATTGAGACTGGAACTAAAAATGGTCAGACGCAATCTTCTGAAAAGAGATGCAGCTAGGTTGAAAAGAAAATTATCTCACTTGCAAACATATCTGGGCGGGATTAAATATATGACGGCCATACCCGATATTGTAATCATTATTGATCAGCACAAAGAATATACAGCTCTTCGAGAATGTATTATTTTGGGAATTCCAACAATTTGTTTAATCGATACAAATTGTGACCCCGATCTTGTAGATTTTCCGATTCCAGCGAACGATGACACTAGAGCTTCAATCCGATTCATTCTTAGCAAATTAGTATTCGCAATTTGTGAGGGTCGTTCTAGCAATAAAATAAAGCCTTGATTAATAATAAGCTAAATAAATTACTTAGGAAACTACATAGATTTAAAGAATTGATTACTATATTGTGAACCTCAAAAAAGCAATAAAACTGGAAATATTCTGTGATTAGTTGGTATTCAAAATATACGATTCAAGTAGGCAAGTCGAGAAAAAGATGGTTGAATCAAAATAATTTTGTTTAAAATTCTATTTCTCTCCGAGGGCAATATGAATGTTCTATCCTGTTCCATCAATACACTAAAAGGTTTCTACGAGATATCTGGTGTGGAGGTAGGTCAACATTTCTATTGGAAAATAGGAGGTTTCCAAGTCCATGGCCAAGTACTTATTACTTCGTGGGTTGTAATTGCTATCTTATTAGGTTCCGCCACTATAGGTGTTCGGAACCCACAAACCATTCCGACTGACGGTCAGAATTTCTTCGAATACGTCCTTGAATTCATTCGAGATATGAGTAAAACCCAAATTGGGGAAGAATATGGTCCTTGGGTTCCCTTTATTGGAACTATGTTTCTATTTATTTTTGTTTCGAATTGGTCAGGAGCTCTTTTACCTTGGAAAATCATACAATTACCTCGTGGGGAGTTAGCCGCACCTACGAATGATATAAATACTACTGTTGCTTTGGCTTTACTCACGTCAGTGGCATACTTCTATGCGGGTCTTAGCAAAAAAGGCTTGGCTTATTTTGGGAAATACATTCAACCAACTCCAATCCTTTTACCCATTAACATCTTAGAAGATTTTACAAAACCTTTATCACTTAGTTTTCGACTTTTCGGGAATATATTAGCCGATGAGTTAGTAGTTGTTGTTCTTGTTTCTTTAGTACCTTTAGTGGTTCCTATACCTGTCATGTTCCTTGGATTATTTACAAGTGGTATTCAAGCTCTTATTTTTGCAACTTTAGCCGCGGCTTATATAGGTGAATCCATGGAGGGCCATCATTGACTAGTTTTCGAAATAGTCTTTTTTTCATCTAGTCCAAGGCAATGTATGCGTAGCTCAAGATAATAGACGTAGAGAATATAAATATAGGAACTATAAATATACAAAGACGTTAGATACGATCTAGAATAATAACAAAAAGATTCCAATTCGAATCAAAAAAAGAAAAGAAATCGAAAAGATCTTTTTCCGAAAATTCCTGTTTGGTCGAGTTATACCTCTCCTCAATGAATATTATGAATATTCTATTTCTATTGTTCAGTCAATCCTTAAATATTAGGAGTTATAATTTGAATAAAAATTCTTCTTGCCCATTTCGATTCTATCCATGTGGAATAATGATAAAGAAAAGGGGGAGAAGAATTAAAAAAATGGAATTTCTAAAACTCAGGAGAGGAAGAGTCGAGCTAGGTCTATGTAATTGAATGGCTATAAGTCAACTCTTATGGATCTTTTGATGAATGATTCGAGAATCCGATTGAATCTACGAGAGGAATAGTTGGTTTACGTTATGGAAGAAAGACTTGTATATGGGATATTAGATATTCGTATAGTTATATATACGAACTAAAGTTATATCTAACTGTGAATTTAGATGGGGATTCCAATAGAAGTCCTTCCGTCTCGTTTGTAACTGTGAGTTGAATGAATAAAGAGATGAAATTAAGTAAGAAAAAGATAGAAAAATTTAAAGAACGTTTTGGAACAAAGAAATGGAAGAACGAAAGTCGTATGGATTCACAAGGACTCTGTGGATAGAAGATATCCAAGTAATTCTGAGGATTCAATAATATTTCCAATTCGAAGTTCTTAGTTAACATGAATTTGAGTGATGGAATAATTCCATCATCATTCATTGGTTGATCGTATCATTAACTATTTC-TTTTTTTTGGTGCGAGGAACTTCTCATGAATCCACTGATTTCTGCCGCTTCCGTTATTGCTGCTGGATTGGCCGTAGGACTTGCTTCTATTGGACCTGGAATTGGTCAAGGGACTGCTGCGGGCCAAGCTGTCGAAGGGATCGCGAGGCAGCCCGAGGCGGAGGGAAAAATACGAGGTACTTTATTGCTTAGTTTAGCTTTTATGGAAGCTTTAACAATTTATGGGCTGGTTGTAGCATTAGCACTTTTATTTGCTAATCCTTTTGTTTAAGCCTAGAAATCTGAAAAATACGTATTTTTCAGATTTTATTGCTCTGAACCTGTCCTTTAGTTTTTCAAATTCTATAAGGATTTCACTCTTATAACTAAATTACTTATTCGTTTTCGTTGAGAAAATAACCATGGGAAGGACTGATTTGAGGATGAGGAATTAGCATACCGATTCGCTTTTGTCCTTCCCTTCTTAGTCCAAGGGAAGAGGGAAGGGTTGCAACAAACAAGGTAGTTCACAATTTCGAAGTCAAATCTATTTTTGACTCTTTTTTGTTTAAAAATAGTAAAATATATATATATTATAAAGAAAAGGGGCGAAGCGAG-AAAAAAAAAAGAACTCTGTTCTATTTTTGAATCTATCTATAAGAGGAGATCCTATGAAAATTGTAACCGATTCTTTCATTTCTTTGGGCTATTGGCCATACGCCGGGAGTTTCGGGTTTAATACCGATATTTTAGCAACAAATCCAATAAATCTAAGTGTAGTACTTGGTGGATTGATCTTTTTTGGAAAGGGAGTGTGTGCGGGTTGTTTATTTCAAGAATAGGCTGGACCCAACCAGCTGTACTTTTTTCCTTTCGAATTAGGAAAGAAGGGGTGCATGATCTCACGAATTACTTCTGAATAAATTAAGAAATTATATGCAAGAACTATAGCATTTCGTGATTCATTGGTAAATCAACTTTGATTCTCTATGAACCAGTAATGCGGGACTGTTAACATGGTTAAAGCTAAATTGTTTGAAGTCCAGACGCAGCATGGTACTCTTTCTACCACTATGTTAATACAGAGATGGTTTCAAAATAAATTTTTTGATATAGAACACTCGTATTGATAAAATGATTTGAACTATTTTTGGAAAAATGGGTATTTCATCCTTTTTTCATCCAATGCTGAATCGACAACCTATGCATTACTTTATGTATAAAGTAAGAAGAATTTGTTGGATTTAAAGAAAAAAAGAAACAATTTTGCTGACAATTATATATTTTTTGGTTAGTCAGAAGAGTCCTCCGAATATTTTGGTCTTGTATTAGTAATCAATTTCGATATTTAAATTTTGGAATATGACCAGAGAAGAGAGGATAGGCTCATTACATAAAAAAAAAGATAGGGTAATTTGCCATAAATTAAGTGATTGAGCGTGAGAGCCAAATGAATCGAAAGATTCATGTTTGGTTCGGGAAGAGATCATGGACGTTTTGAAATGAATGGAAAGATAATCTACTTTCATTAAGCGATTTATTAGATAATCGAAAACAGAGGATCTTCAATACTATTCGAAATTCAGAAGAACTGCGCGGGGGGGTCATTGAACAACTAGAAAAAGCCCGGGCTCACTTACGGAAAGTGGAAATCGAAGCAGATCAGTATAGAGTAAATGGGTACTCGGAGATAGAGCAAAAAATTTTATCTTTGAGGACTTCAGCTTCTACGACTTTGGAACAATTAGAAAATAACAAAAATGAAACCATTCTTTTTGAACAACAAAGGGCGATTAATCAAGTCCGACAACGAGTTTTCCAACAAGCCTTACAAGGAGCTCTAGGAACTCTGAATAGTTGTTTGAACACCGAATTACATTTACGTATCATCAGTGCCAATATTGGTATGTTTGGGGCGATGAAAGAAATAACCGATTAGGCCTTCTACTCTATCTACCGTAAGGTATTATTTTTTTTTCAAAG--AAAAAAAAAAAAAAGAATTAAGAAAGACTCATGGGAACCATTCGAGCCGACGAAATTAGTAATACTATTCGTCAACGTATTAAGCAATATAATAGAAAAGTTAAAATTGTAAATACCGGTACTGTGCTTAAAGTAGGCGATGGTATTGCTCGTATTCATGGTCTTGATGAAGTAATGTCAGGTGAATTAGTAGAATTTGAAGAGGGTACAATCGGCATTGCTCTGAATCTGGAATCAACTAATGTTGGTGCTGTATTAATGGGTGACGGTTTGATGATACAAGAAGGAAGTTCTGTAAAGGCAACAGGAAAAATTGCTCAGATACCCGTGAGTGAGGCCTATCTGGGTCGTGTTATAAATGCCCTGGCTAAACCTATTGATGGTAGAGGTGAAATTTCATCTTCTGAATCTCGGTTAATTGAATCTCCCGCTCCGGATATTATTTCTCGACGTTCCGTATATGAGCCTCTTCAAACGGGACTTATTGCTATTGATTCGATGATTCCTATAGGACGTGGTCAACGAGAATTAATTATTGGGGACAGACAGACCGGTAAAACAGCAGTAGCCACAGATACGATTCTCAATCAACAAGGACAAAATGTAATATGTGTTTATGTAGCTATTGGTCAAAAAGCATCTTCTGTGGCTCAGGTCGTGACTACTTTTCAGGAACAACGCGCGATGGAATACACTATTGTAGTAGCCGAAATGGCGGATTCCCCTGCTGCATTACAATACCTCGCTCCTTATACAGGAGCAGCTTTGGCTGAATATTTTATGTACCGTGAACAACATACTTTAATCATTTATGATGACCTCTCCAAACAAGCACAAGCTTATCGCCAAATGTCTCTTCTATTACGAAGACCGCCCGGTCGCGAAGCTTATCCAGGTGATGTTTTTTATTTGCATTCACGCCTTTTGGAAAGAGCCGCTAAATTAAGTTCTCGTTTAGGTGAAGGAAGTATGACCGCTTTACCAATAGTTGAGACTCAATCGGGAGATGTTTCGGCTTATATTCCTACTAATGTAATTTCGATTACTGATGGACAAATATTCTTATCCGCTGATTTATTCAATGCTGGAATCAGACCTGCTATTAGTGTGGGTATCTCTGTTTCCAGAGTAGGGTCTGCGGCTCAAATTAAAGCTATGAAACAAGTAGCCGGTAAATTAAAATTGGACCTGGCACAATTGGGAGAATTAGAAGCCTTTGCACAATTCGCTTCTGATATCGATAAAGGTACTCAGAATCAATTGGCAAGAGGTCGACGATTGCGCGAATTGCTCAAACAATCCCAATCAGAACCTCTTACAGTGGAAGACCAGATAATGACTATTTATACCGGAACAAATGGTTATCTTGATTCATTAGAAATTGGAAAGGTAGCGAAATTTCTTGACGACTTACGGAAGTCATTAAAAAGTAAGAAACCTCAGTTCCAAGAAATCATATCTTCTACCAAAACATTCACCGAGGAAGCAGAAGCCCTTTTGAAAGAAGCTATTCAGGAACAGGTGAAATGTTTTATATTTGAGGAAGAGGCATAAAAAAATTGATCCCTTTTTTATCTTAAAAAAAGGGAGTAATGAAGCCTCTCTGATTCAAATTATTCAAAATGTC--TTTTTTTTGACATAGAAATAT-AAAAAAAATATATAGAAAAATTGCGTCCAATAGGATTTGAACCTATACCAAAGGTTTAGAAGACCTCTGTCCTATCCATTAGACAATGGACGCTTTTCATTTATTCCGATTCTTTTCACATTTTGACTTTCCTGCCTCTTATTTGTTTTTGAAAAAAAAAAAAGAATCGGATTGTATGTGAGAGATTTTCGGGAATTGTATATTTAATTCCAACGATCTATTAATTCTCTCTAATTAACTCTCTCTATCTTAATTAAGATAGAAAGAATTAATATAGAGAGTATATAAGAATTTATATCTGAATTCATATAGAGAGTAGCTGACTAAGAGAGGATCTAGAGCGGGTAGCGGGAATCGAACCCGCATCGTTAGCTTGGAAGGCTAGGGGTTATAGTCGACGTCGATTCAGCATTTTGAACGTCTCTAATTCAAAACCGAACATGAAACTTTGATTTCATCCGGCTCCTTTATGGAAGATGGAAAAAGTCTTAGATCTAAGATGTGAACGAAATTACAAAAAAAATTCTACCTATAACACCTATGTTAGCTTTTTGTCTGAATACATTCAAAACGACTCGCTTTCTAGATGATCCCTCTAGAAGAAGAGGCTTCTAACAATCTTTCTAGTTCCTTCGTTCTCTAGTTCTATTTGAAAGAATCCGAAGGAAAAGGACTTTGTTTCCACCGAGCTAAAACAATATGTCGATGTCTCTAGTAAACCAAAGTCATCGTTTAATAGCTATTTTGCTTCAATTTCTTTTCTACAAATAAAAAATTGAAGATTTAGTTACGATTAGAAATCTACTTTTCTATCTTCATCCATGGATCCTTGACCTATTCAATTGGAAGTATTAATCCAATTCCAAAATTTTGTTTCGCAATTTAATAATCCAATTTATCAATTTCTAATTGACCTTTGGATAGAAATCACGAGAATCTATGTTTTTCCTCGATTCGGTCATTGAGGGGTAAAGGATTTAATCCTTTTAAGAAAAAAAGTTTTTGATCGGAATATGAATTAAACCGAAAGACCCTTTAACTATTAAAGGGGGTTAATAGAACGAATCACACTTTTACCACTAAACTATACCCGCTACAATGTGATTATTGTATAATCATAGATCTTTTGTCAAACAAGGGAATTGGGCGTAATCAAGATAGGATCCTAAAAGAATCATGAAAATTCGAGTGTTAACTTTTTTAGTGGGAGTTTAATGAGATTAGGAAAAGAGGATTCATTTAAATAAGAGGTTC-TTTTTTTTTCTTTTATTGGAGGAATTTTGATAGATACGGTTCGATAAAAACATCGAAATCATAACATAAAAATGCATTGTCTAAGAATCCATAGTTTCATTTTTTATTCCCGTTATTATTCCACTATGTATTAAACTACTTAAAAAAAGTAAAAAGGAAGAAAGAATAATAAGAAATCACACTTTCTTCTTGCTTTAATAGCAAGTATTTTTGGTTTCAAATTAGATAAATCGTTTTATCTATGATTCATTGGAACAAAAAAAAGGCCTGGCTAGTTACTAACCTAGCCCGACCGGAGGAATAAAAAGAAAAAGACCCTTTCGTACAAAATTAAAGCAAAAAATTATTC-TTTTTTTTTTGTTTCTATTGGATCTTTCCAGCCCTAATTTAATCGAAATGGAATTGCTGATAAAAATTGTATGTACATATCTATATAATAGAGATAAAGAGAGAAAGAAAGAATTTTTTGAATCCTTACTTTCCGTGTAATGTAATACAGTAATTATCTTTTTTTTGTCAATTGGGAGAGATGGCTGAGTGGACTAAAGCGGCGGATTGCTAATCCGTTGTACGAATTATTTGTACCGAGGGTTCGAATCCCTCTCTTTCCCTTTGCTTTTATGACTTGATATTTAATTTATCTTTCAAATTTTGCAAACCCCTTTTCTTTTTTCGTAGTTAAACGTGTGAAATAGATAAAATCGTAAGAAATTTTTAAAATCAAACAAGGAAAACGAAAAACCGTTTATTTTATTCTTCACGTCCTGGATTACGTCCTGGATCATTAGATAGGAATCCGAAGACGAAGAGAGAAATAAAGAATACCACTACTGTGGAAACAAAAAGTTTGAGAGTAAGCATTACACAATCTCCAAGATCATTTTTTGG-AAAAAAAAGAGAATAGATCGTCTATTTTTATACTACATATTTTGATACTAAGAAAAAAATGCTTTCTAGAAAGAAAAGCATTTTCAGAAATTCATTTTACGAGTCTTTCATTACTCAAAATTTCTTTCATAACCAGAATTAGATATTTTGGAGGACCCTAATTATTGTCTTTCACTGCAAAAGAAAGCGGGTCAGAATAGGGAAATGGGGTGATTCTGATTTTTTGCGTCTATCCAACCAAGCCAAGAGTTTCAATCTTTGAATTGAGGGTTCATCTTGTAATACTTATCTGACCTTCTTAATTGTAAGAATTTAAGGAATCAATCATGAATTTTCTAGGATAGTATTAAAGATCTCATCGAAAACTCACGGCAGCTTGCCAAACAAAGGCTAAGAGAAAAAAAAGCACAGGTATGACTGGCATAACATCTACAATTGGATTCAAAAAAGCATAGGCCTCGGGCAATTTGGAGAAGAAAAAACTAGTCGAATAAAGAGCAGAATTAATACAGATAAAGATCAAACTAAAGATATTAAGCATAACAGACATTTTTTTTCTTGGAGATAATTGCATTTTCATTGAGTTATTGATAATTGATATTAAGTAAAAACGAAGAAAGTAAGGTAGACAAAAAAAAATCCGTTATTTTGATTGAATTCACCCAAGCAAAAACTCTTCCTTTTGTTTGAATTCACCCAATCAAAAATCCTCCCATTCTCCAACGAGAATCGAAGAAATTATACTTTCATAAAATATTTTAATTGAATTATATGGAATGATCAATAAATTAAATTTAATTCTATATCTATACGTGCCAAAACCCTAGCAAATATCGAATCGATTCTATAAATTCGATATTTGCACTAAAATTGACGACCTATCAATACCAACATTATTCTTTAGTAGTGTCAAATAGAAATTGAAATGGGGCGTGGCCAAGTGGTAAGGCAACGGGTTTTGGTCCTGTTATTCGGAGGTTCGAATCCTCCCGTCCCAGAGCATATTCGAATAAAGATGGTTTTTTGAACAACTTTCTGTTTCAAGATCCAATATAATAATTGGATAGAATGTGATTCTTCTTTTTACTTTTTAATGATTCTTCTTTGATCTTTACTTGAACTGACTCGAGTTCAAATGACACGCAGATGTAACTGAATCCATTTGTAATTCAGGTAAGATAGAACATAGATTACAAAGATTTTCATTCAAAAAAATCAGCCGGGCTTTTCAGCATGTGTTTATTCTCTTCATATTAATTTATTGTCTTCATATTAATATTCAAGGGAAGTTAGGTACTGAGAAAAATCTTACGCCTCCTATTCAATTTTCAACGATGCATGTTGAATCGCCATGCGAAAGAACCTATATTTCCGATCTCTTATTCCCTATTTATTCTTTAAATGAAAGAGTCCAATTATTATATATATATATGTGATGTGATCTCGGAACTTCGAAACAAGAGGAAGTTCTTGGTACTAAAAAAATGGAATTCAATTAAATTAAGGGGTTAAGTCTTTTCTTACGACTGGGTTAGGGTAAAATAAAAAAAGGAGTAAAGGGCTTAATCTATATCTATACTTGTTTGGCTTTGTACCTCGATAAGATAGTCAGCATCCCAAAAAACAAAAAGGACTCCTTTTTATTTGATTTATGATTGCCATCGAATTTGGGGAATAGATAGAAGTTAATCAGCAACGAAAGGTATTAAAGTTCAATATCTGCGGCTGTCCGAATCTTATTAATAAACAATTAAGTTACATATGTAATGGAATCAATGTATTTTAATTCCATTTTTAGGTATTTCATGTTTGGCTCTAATAAAAAATTTAAAATCTATGTAAGAATTGAGACAGGGGTGATTCATCTATTTGATTCACTTTACTTTTTTTTTGACAAGATTCTAGAAAGATTACTGAACTCAAGTCAAACAAAATACGTATATAAAATGAGGAAATGCATATCCTATGTATATACTGTTTTCGCTCAATTTGAGTGCCAATACTTTTTCTTTGTGAAAAAATTTTGATCTCTTAAATTTTTAAATTTAAATATTTACCATAGAATTTATATCTATAAGAGTGACATTTGTTCAGTCTATCTGATAGATAGGAAAACCCCTATTTTTCATCGAATTCATAAAATCAGAATTGGAAGAGAATAATAAGGACTTAAATCTTCCCTTAGATCAGTCTTTTTTATCCATCTCATAAGAAAAAAAGCATTTTTTTGTTATTTTTATCTATCCGCTTTAAATTATTGATGATTCTATTCCAAAAGAAATAGAAATTTCTATCTTTTATGATGATTAAATGCGGGTCTTGCTGTTAAATTTTATTCAAATAATGATGTCTAAAGTAGGAAACTGAATTAAGAATTCAATATTTCTTATGATTCTTTATAAGTTGAATATTTGATGCTTAAAAAAGTGTGAAATTTTAAAATCTATCCTATTGAATTACTTGAAGATGCAGATATTCAAAAAGAACCCATTTCTTCGTCTTTTTCTTTGTAATAAAACAATTAAAACGAGTAAAAGAGACCCGACCTTTCAATGACTAAATATAGAGAACATACCGCGGGATGTCTCTTAGTAATGGCGAATAGTTGTTCGCATAATTTAGAATTTTTATTTGCAAAAAAAGAATAATATGTTCTATGTAAAACATGACGCATCTCCATCTCCTTCTAAGCACTTCTAATTGAAATAGGAATAGACACTAGGTTGCACAAAAAGTCGTTTTTTATCAATTCAAAGACCAAAAAGGGATTTTAAAAGATTTAAAGGGTCCGTTGAGCGCCTCATGGCTATGTCATAATAGCTTCGAACACTTGCCCCGGATCGACTTCCAAATCCTAATTGCTCTAGTGAATACCTAAAGA--AAAAAAAATAAATGGGAAAGAGAAATAGAAGAAAAAGATACTAATTCTATAAAAATCTCTCAGAGGTTCACTAATTATTTAGTTGGCAGGTCTCTTTGTATGTGTTGTCCGGAAATAGGAGGACTCAATGATTATTCGTTCACCGGAACCAGAAGTCAAAATTTTGGTAGATAGGGATCCAGTAAAAACTTCTTTCGAGGAATGGGCCAGACCGGGCCATTTCTCAAGAACAATAGCTAAAGGCCCGGATACTACCACTTGGATCTGGAACCTACATGCTGATGCTCACGATTTTGATAGCCATACCAGTGATTTGGAGGAGATCTCGCGAAAAGTATTTAGTGCCCATTTTGGTCAACTCTCCATCATCTTTCTTTGGCTGAGTGGCATGTATTTCCACGGTGCTCGTTTTTCCAACTATGAAGCATGGTTAAGCGATCCTACTCACATTGCGCCTAGTGCCCAAGTGGTTTGGGCAATCGTGGGCCAAGAAATATTAAATGGTGATGTGGGCGGGGGTTTCCGCGGAATACAAATAACCTCCGGTTTTTTTCAGATTTGGCGAGCGTCTGGAATAACTAGTGAATTACAACTCTATTGTACTGCAATTGGTGCATTGATCTTTGCAGCATTAATGCTTTTTGCTGGTTGGTTCCATTATCATAAAGCTGCTCCAAAATTGGCTTGGTTTCAAGATGTCGAATCTATGTTGAATCACCATTTAGCGGGTCTACTAGGACTTGGGTCTCTTTCTTGGGCGGGACATCAAGTACATGTATCTTTACCGATTAACCAATTTCTAAACGTTGGAGTAGATCCTAAAGAGATACCGCTTCCTCATGAATTTCTCTTGAATCGGGATCTTTTGGCTCAACTTTATCCCAGTTTTGCCGAGGGAGCAACCCCATTTTTCACCTTGAATTGGTCAAAATATGCGGAATTTCTTACTTTTCGGGGAGGATTAGATCCAGTAACTGGGGGTCTATGGTTGACTGATATTGCACACCATCATTTAGCTATTGCAATTCTTTTCCTGATAGCAGGTCACATGTATAGGACCAACTGGGGCATTGGTCATGGCCTAAAAGATATTTTAGAAGCGCATAAGGGTCCATTTACAGGCCAGGGCCATAAAGGACTATATGAGATCCTAACAACGTCATGGCATGCTCAATTATCTCTTAACCTAGCTATGTTAGGCTCTTTAACCATTGTTGTAGCTCAACATATGTATTCCATGCCCCCTTATCCCTATCTAGCTACTGACTATGGTACACAACTGTCATTGTTCACACATCACATGTGGATTGGTGGATTTCTCATAGTTGGTGCTGCTGCACATGCAGCCATTTTTATGGTAAGAGACTATGATCCAACTACTCGATACAACGATCTGTTAGATCGTGTCCTTAGACATCGCGATGCAATCATATCACACCTCAACTGGGTATGTATATTTTTAGGCTTTCACAGTTTTGGTTTGTATATTCATAATGATACCATGAGCGCTTTAGGGCGTCCCCAAGATATGTTTTCAGATACCGCTATACAATTACAACCCGTCTTTTCTCAATGGATACAAAACACTCATGCTTTGGCACCTGGTGCAACGGCTCCTGGTGCAACAACAAGCACCAGTTTAACTTGGGGGGGTAATGATTTAATAGTGGTGGGCGGCAAAGTGGCTTTGTTACCTATTCCATTAGGAACCGCAGATTTTTTGGTCCATCACATTCATGCATTTACGATTCATGTAACGGTATTGATACTCCTGAAAGGTGTTCTATTTGCTCGTAGCTCCCGTTTGATACCGGATAAAGCAAATCTTGGTTTTCGTTTTCCTTGTGATGGACCTGGAAGAGGGGGAACATGTCAGGTATCGGCTTGGGATCATGTCTTCTTAGGCCTATTCTGGATGTACAATGCAATTTCAGTAGTCATTTTCCATTTCAGTTGGAAAATGCAGTCAGATGTTTGGGGCCGTATAAGTGATCAGGGAATAGTAACCCATATCACAGGAGGAAACTTTGCGCAGAGTTCCATTACTATTAATGGGTGGCTGCGCGATTTCTTATGGGCACAGGCATCCCAGGTAATTCAGTCTTATGGTTCTTCATTATCTGCATATGGCCTTTTTTTCCTAGGTGCTCATTTTGTATGGGCGTTTAGTTTAATGTTTCTATTCAGCGGACGTGGTTATTGGCAAGAACTTATTGAATCCATCGTTTGGGCTCATAATAAATTAAAAGTTGCTCCTGCTACTCAGCCTAGAGCCTTGAGCATTGTACAAGGACGTGCTGTAGGAGTAACTCATTACCTTCTGGGCGGAATTGCCACAACATGGGCGTTCTTCTTAGCAAGAATTATTGCAGTAGGATAATGGCTAGGAGGATTTGAAAAGCATTATGGCATTAAGATTTCCAAGGTTTAGCCAAGGCTTAGCTCAGGACCCCACTACTCGTCGTATTTGGTTTGGTATTGCTACCGCACATGACTTCGAGAGTCATGATGATATTACTGAGGAACGTCTTTATCAGAATATTTTTGCTTCTCACTTTGGGCAATTAGCAATAATTTTTCTGTGGACTTCTGGAAATCTGTTTCATGTAGCTTGGCAAGGAAATTTTGAGTCATGGGTACAGGACCCTTTACACGTAAGGCCTATTGCTCATGCAATTTGGGATCCTCATTTTGGTCAACCGGCTGTCGAAGCTTTTACTCGAGGGGGTGCTCTTGGCCCAGTGAATATCGCTTATTCTGGTGTTTATCAGTGGTGGTATACAATTGGGTTACGCACTAATGAAGATCTTTATACTGGAGCCCTTTTTCTATTATTTCTTTCTGCCATATCTTTAATAGCGGGTTGGTTACACCTACAACCGAAATGGAAACCGAGTCTTTCCTGGTTCAAAAATGCCGAATCTCGTCTCAATCATCATTTGACAGGACTCTTCGGAGTAAGTTCCTTAGCTTGGACGGGACATTTAGTACACGTCGCTATTCCTGGATCCAGAGGAGAGTACGTCCGATGGAATAATTTCTTAGATGTATTACCGCATCCCCAAGGGTTAGGTCCACTGTTTACAGGTCAGTGGAATCTTTATGCTCAAAACACCGATTCAAGTAGTCATTTATTTGGTACTTCCCAAGGAGCAGGAACTGCTATTTTAACCCTTCTCGGGGGATTCCATCCACAAACGCAAAGTTTATGGCTGACTGATATTGCTCATCATCATTTAGCTATTGCATTTTTTTTTCTTGTTGCTGGTCATATGTATAGAACAAACTTCGGAATTGGGCACAGCATAAAAGATCTTTTAGATGCACATATTCCTCCGGGGGGACGATTGGGGCGTGGCCATAAGGGTCTTTATGACACAATCAATAATTCAATTCATTTTCAATTAGGTCTTGCTCTAGCTTCTTTAGGGGTTATTACTTCCTTGGTAGCTCAACACATGTACTCTTTACCTGCTTATGCATTTATAGCACAAGACTTTACTACTCAAGCTGCGTTATATACGCATCACCAATACATCGCAGGGTTCATTATGACAGGAGCTTTTGCTCATGGAGCTATATTTTTCATTAGAGATTATAATCCAGAACAGAATGAGGATAATGTATTGGCAAGAATGTTAGACCATAAAGAAGCTATTATATCCCATTTAAGTTGGGCCAGCCTCTTTCTGGGGTTCCATACCTTGGGACTTTATGTTCATAATGATGTCATGCTTGCCTTTGGTACTCCGGAGAAACAAATCTTGATCGAACCTATATTTGCTCAATGGATACAATCCGCTCATGGTAAAACTTCATATGGGTTTGATGTACTTTTATCTTCAACGAGTGGCCCCGCATTCAATGCGGGCCGAAGCATATGGTTGCCCGGTTGGTTAAATGCAGTTAATGAGAATAGTAATTCACTATTCTTAACAATAGGTCCGGGAGACTTTTTAGTTCATCATGCTATTGCTCTAGGTTTACATACAACTACATTGATCTTAGTAAAAGGTGCTTTAGATGCGCGCGGTTCCAAGTTAATGCCAGATAAAAAAGATTTCGGTTATAGTTTTCCTTGCGATGGCCCGGGACGAGGTGGTACTTGTGATATTTCGGCTTGGGATGCATTTTATTTGGCGGTTTTCTGGATGTTAAATACCATTGGATGGGTTACTTTTTATTGGCATTGGAAGCACATCACATTATGGCAGGGTAACGTTTCGCAGTTTAATGAATCTTCCACTTATTTGATGGGATGGTTAAGAGATTATTTATGGTTAAACTCTTCCCAACTTATCAATGGATATAACCCTTTTGGTATGAATAGTTTATCGGTTTGGGCGTGGATGTTCTTATTTGGACATCTTGTTTGGGCTACTGGATTTATGTTCTTAATTTCCTGGCGAGGATATTGGCAGGAATTGATTGAAACTTTAGCATGGGCTCATGAACGTACACCTTTGGCCAATTTGATTCGATGGAGAGATAAACCAGTGGCACTTTCCATTGTGCAAGCAAGATTGGTTGGATTAGCCCACTTTTCTGTAGGTTATATATTCACTTATGCGGCTTTCTTGATTGCTTCTACATCGGGTAAATTTGGTTAATTTTTATTTAGTGTCGTATCGTATATAATGTGGTATATAATATACACGATAATCCCATTTCTTTTGATGGGAAGAAGGTCTATCTTCTTATATTTCTACATCTAGGATCCGACTTGTATCATAGATACTGATAGGAACTGAAACATTATGGCAAGGAAAAGTTTGATTCAGAGGGAGGAGAAAAGGGAAAAATTGGCACAGAAATATGATTTGATTCGTCGATCCTCAAAAAAAGAAATAAGCAAAGTTCATTCGGTGAGTGACCACTTAGAAATTCATGGAAAGTTACAATCCCCACCACGGAATAGTGCACCTACACGCCTTCGTCGACGTTGTTTTTTGACCGGAAGAGCGAGAGCTAACTATCGAGACTTTGGACTATCCGGACACATACTTCGTGAAATGGTTCACGCATGTTTGTTGCCAGGGGCAACAAGATCAAGTTGGTAAGGATTAAAATATCCTTTCATTTCTATGATCATCGATCATAGAGGGCCCCTTGACTATGTCTGTATAAATGGGTTACATTCTATTTGTACAGATTAATAGGAAAGGGGCGCATTCAATCCTTGTTTTAGATTACTTTTTAGTTCTTCTCTTCAGAGTGGGGAGTAGAGTAGTTTGGTAGCTCGCAAGGCTCATAACCTTGAGGTCGCGGGTTCAAATCCCGCCTCCCCTTTTTTTAATTATATTAGATTTAACTCTGCTAACAGGTAATTAATTACCTATTTCATTTTCGAATAGGAGAAAAAGAGGTGGGTAGAACCACTACACTATCACGGCCAACTATAACAAATCCTTTATCATAGTAAAAAAATTACTTCACTCTGGGGCGGATAGCGGGAATCGAACCCGCATCTTCTCCTTGGCAAAGAGAAATTTTACCATTCAACCATATCCGCATTTTTTTGTTCTTAATACGCAATATGTCCACACATATATGATATATCTGCCTGGATTCTATTTGTGTAGTGCCGGGTCAGAGACTTTCTTCAGGGCAACTAGTTTATTCATTTTTTC--TTTTTT-TTTTTTCATTTTAAAATAAAAGTTTGACCCCCCTCGAATTGTTTTTTTTTTTCATTTTTATTTAGGGGATTTATATTCAATTTGAATGTGTCTCACAACCGAAAAGAATTCAGGGGGGGTCATTTCGTTTTTGGAGCTGAAATGAATAGGTTCACGAGATGAGAGAATTAAGGATACCCACCAGAAAAACTAATCCAATCCATAAGGATGTACCGGAAAATACAACATTTTTATTACTTGACCAACCATCAGGAGAAGCAAATACAACGGGTACGCTAATCAATAAGATTGATGAAGTAACAATTAATGCAAAAACAGCCAGTTGGAAAGCAACAGTCATTCTTTTAATCCTCCAAGCTACCAACAAATGAGCTATACCATTTGATCCCTCTATCAGCCAAAAAGTTGTAATAAACTCCATCATGGGGGGATTTTCCGATGAATACATTGACTCTATATAACTTCTAAAATTATATTAAAATTATACTAATTTTTTACCATTTTATTCGAAGATGTAGTCGAGGGGAATGGAATTTTTTTGACTTCCCAAATGGACATGCTGGATCATCCGTCCATTTATATGGATAGATAGATGGACCTGTAGATTCACACTTGATATCTTTCTACTGATAGTGATCTACTCATACGGCTATGTTCTATTCGTAGGAATAAAAGAAAAATTGTCTTTCGGAGAGATGGCTGAGTGGTTGATAGCCCCGGTCTTGAAAACCGGTATAGTTCTGAACAAAGAACTATCGAGGGTTCGAATCCCTCTCTCTCCTTTTTCTCGTTGAAGAAAGTTGTTTTTTTATTAGTTTTTATCGGACCGGTATGATAAAGAAAGGGGAATGGCTCGGCTATCCCACCTAGCCAAGCCATAAAAAATAGATTAGAAAAAACAAATTAGATAGAAATGAGTTGAAAAAAAAAAGAAAGGAAATACTTTTTCAATATGACATAATCCCAATATGTATGATGGAATCAAATTCCTCCTTCAAACATTGAATTTCCTATCTCAATTAAGAGGAGTCATGGAAAGAACAGGCTCAAAATCACGATCAATTCCTTTTTCAAATCCTGCAGCAGCTGCACGAGCCCTTCCCGCGTGCCACAAATGACCTACGAATAAGAAGAATGCTAGAACAAAATGAGAAGTAGCTAACCAACTTCTAGGAGAGACATAATTGACTGCATTGATCTCGGTAGCTACGCCACCCACGGAATTTAAAGAACCTAAAGGAGCATGTGTCATATATTCTGCGGAACGCCGTTCTTGCCAAGGTTGTATGTCGTTTTTCAGCCTACTCAGGTCCAATCCATTTGGACCCCTTAGAGGTTCTAACCATGGAGCACGCAAATCCCAAAAACGCATAGTTTCGCCCCCAAAAATGACTTCTCCAGTCGGGGAACGCATTAGATATTTACCTAAACCGGTAGGTCCTTGGGCAGATCCCACGTTAGCCCCAAGACGTTGGTCTCTAACTAGAAAAGTAAATGCTTGAGCTTGAGAGGCTTCTGGTCCAGTAGGTCCGTAAAACTCACTAGGATAAGCGGTATTATTGAACCAGACAAAACAACACGCAATGAAACCACAAACAGATAAAGCAGCTAAACTATAAGACAAGTAAGCCTCTCCAGACCATACAAGCGCGCGTCGAGCCCACGCGAAGGGTTTGGTTAAGATATGCCAGATTCCACCAAGTATACAAATGGAACCTAACCATACATGTCCTCCTATTATATCTTCCAAATCGTCTACACTAACAATCCATCCTTCTCCCCCAAAGGGAGATTTTAGTAAATAACCAAATAGAATACTTGGTCTAAGGGTCAAGTTGGTAATTTTTCTTACATCTCCCCCTCCGGGAGCCCAGGTATCATATAGGCCCCCAAAATAAAGAGCCTTGAATACTAGAAGAAAAGCACCTATACCTAACAGGATTAAGTGAATACCTAAAATTGTGGTCATTTTATTTCTATCTTTCCATACATAACCGAAGAAAGGAAAAGATTCTTCAAGAGTCTCAGGTCCCAGAAGTGCATGATAAATACCGCCAAAGCCCAATACTGCAGAGGAAATTAAGTGAAGTACTCCAGATACAAAGTATGGAAAGGTGTCTATAACTTCTCCACCAGGACCTACCCCCCACCCGAGAGTAGCTAGGTGCGGAAGTAAAATTAACCCTTGTTCATACATAGGCTTCTCGGGTAGAAAATGAGCCACTTCAAATAGGTTCATCGCTCCAGCCCAGAATACAATTAATCCGGCATGGGCTACATGAGCCCCTAGTAGTTTACCGGATAAATTGATAAGTCGGGCATTTCCGGCCCACCAAGCGAAACCTGTGGTTTCTTGGTCACGGCCAGCTAAAGCTAAAGTTCCATTAAAGAGCGTTTCCACGGGGTAGAACCTCCTCAGGGAATATAAGGTTTTCATGAGGCTGATCTTGAGCCGCCATCCAAGCACGAATACCCTCGTTTAAGAGAATGTTTTTGGTGTAGAAAGTCTCAAATTCAGGATCTTCCGCTGCGCGAATTTCCTGAGAAACGAAGTCATAGGCACGTAGGTTCAGGGCTAGACCGACTACTCCAAGAGCACTCATCCATAAACCGGTTACTGGTACAAATAACATAAAGAAATGTAACCAACGTTTATTGGAAAAAGCAACCCCAAAGATTTGGGACCAAAAGCGGTTGGCGGTGACCATTGAATAAGTTTCTTCGGCTTGAGTTGGGTTAAAAGCACGGAATGTATTTGCACCATCACCATCTTCAAATAAAGTATTTTCCACGGTAGCACCATGAATAGCGCATAGCAAAGCCGCGCCTAATACACCGGCAACTCCCATCATATGAAATGGGTTCAACGTCCAATTATGAAACCCTTGAAAAAAAAGGATGAATCGAAATATAGCTGATACGCCAAAGCTAGGCGCAAAAAACCAACCAGACTGACCTAGTGGATAAATCAGGAATACGGAAACAAAAACAGCAATTGGGCCAGAGAATGCAATTGCATTATAAGGTCGTAATTGAACAGATCGAGCAAGTTCGAATTGACGTAACATGAAACCTATTAGTCCGAAAGCGCCATGGAGAGCAACAAAAGTCCACAGACCACCTAGTTGACACCAACGAGTAAAATCTCCTTGTGCTTCAGGACCCCATAGTAACAACAAAGAATGTGCTAAACTATTAGCCGGAGTAGAAACTGCGGCTGTTAAGAAATTGCAGCCTTCTAAATAGGAACTGGCCAATCCATGAGTATACCATGAAGTTACAAAGGTTGTACCTGTAAACCAACCCCCTAAAGCGAAATAGGCACAAGGAAAGAGCAATAAACCAGACCAGCCTACAAAAACGAAACGGTCCCTCCGTAACCAGTCATCCATAATATCAAATAAATCATTTTCGTCTTTGGTAAATTTACCAAGGGCTATAGTCATAGTAATCCTCCTATTCAACTACTTCGACCATTTCCGAGCACCTCATAGCATTCGAAGGGCGTCTAAAGATTTAATCAGTTATCTATGATTTCTCACGCACTGCCCCTTGGAATGAATGAGTTTCGAAGATAAAAATCTATAACCTGATCTAGGTAAATCCACGAACTCAATTCGATTATTCCTTATTATTCTGACTCATCTAAACTATGAATTGCCTTCTTATAAGCTATCAATCAGATAGATGAATCTTTTGAAAGAACTGTTCAAGGAACAAGCGGTTCCCTCTCTCGCTACGAGTTGATCCTCAGACCTATCCCCTTGTTCCATCAACTAATCTTATTCTTGGATCTTGTTCAGGATATTGAAAAATAAATCTTTTTATCGATTCTTTGAATTTCTATGTATACTAAACGACTACAGTATCAGAATTTGATTAATTAATTTACTTTTTTTTTTCATTTTCTTTTAGTGTCGTCTTTGTTATGTTTCCTTTTTCTTCAAATGAATCTAAAACTCCAAAATATATCTTTCCACGGGTCGAAGAAGGATACTTCGAATATTTTTCTATTTCTTTTTATCTGTTCGAAAAAGAGAGAATTTTCTATTTTTTCATGAAATTGAATACAATATTCAATAAAAAAGGAGACTGGAAATGAAAGTCTCTTTCTCCCATCCACTCTCCATCTCATTGTCAGAACGAAAATTTCGGATGGATTGATATGGAAATGTTTGGTACATGAAACCACAATCTGATAGATATACATTGAAATAGGTAAATTTTATAGAGATAGAAATTAAAATGAATTGAATTTTCAATTCATTTATTAATTTAATTGCATTAATTTATATAAATTTTTTAATATAAATCTTTGATCTGGAATCAAAAAAAGATATTAAGAAAAAGGTATTTTATGTTGTGACTTCGAATAAACGAAACCTTTTTCCGCGGAGAAACGGAATAACAATTTATTCCTATGGAACATCTAGTAATAGGTATATTTAATCAGAAATATCGGCAAATTCTTGTGGATTCCAAAGAAATAAAAAG---AAAAAAAAAGGATCAACGGGTCCAATTTCATCTCCATCGAATTTGAATATCAGAATAGTGGATAGAGTCGTTATTCAATGGGTCAGGTCCACTTACTTTTTATGTTTGTTGTTTTCTAATTTTTAGAATGGATTTGATTTAATGGAAAGTAGGAATATTTGTCGATTCAAGAGACGACTTATTTAATATTATTGATTATTATTACAATTTACTGAACAAATGTTCAACTTTCGAACTACTATACTATTATTATAATATACTCTAATTGAGTAGAATAATAACTTATTCTACATTATATTCTACATTATACAGTTGATTATTTTTTTTAATCAAAAATATTAAGAATATTTCCATCCTCCCTTCCATAATAAACATTATGACTGGAGTTTTATGAAAAAAGGGCCAAAGCCCCTTATCGGACTTGAACCGATGTCTTACGCCTTACCATGGCGTTACTCTACCACTGAGTTAAAAGGGCCTATTTGAGTTCATTCTTGAATGAATCACTACTCACTATGTGGATATAGATCTATGTACATCGATTATATACATACGTATACGTAGTAGATTCATAGTGGCTAGTTAGTGCCTCATTCTTGAATAAGAACATTAATTTCCCTATCGAGTCTAGAAAAATGCAATGAATTGCTTTTCTTTTGTTAACTTTATTTTATTCCTGTCAGAACTAAATTCACTTGATTGATCCATGTACACCTACCAATTCGACACAGATTCAAGCTATTTTCTAGAATCATAGATTCTACTTGTCCCTTTAACTAAATTCTTCTTAATTAGAGAAAAAAACTCTCTACCTTCTTGACCCCTCTTGCTGGATTTATCCTTTATTAATTTCCTAGCTTAATGTAACATAGAGATTAGGTATATCTTAACAACGAATGAGTGAAAGTGGACAAAATGGAATTGAAACTCCCTTCTTTTTCTTTTCTGACGGACAAGTCACTCCCGGAAAGAATCCTATCTTTCGTATTCTTTCTATTTTTTTATTCCAATTTAATAGAATAATAGATTTCCGTAGATTCTAGATATGAAATCTGTATATTAATATTTCTATAGGGCGATTAGATTCGAATCCATATTATTTAAGAATCGATTCTAATAAGATATATCATCGATCATATACTTGACAATTTCTATCTAAAAAGTTTAGATTATTGTTGTTATAAAAAAAGAAATAGAATTGATTCTAATAAGATATATCATCGATCATATACTTGACAATCACTATATATTCAAGTTAAGATTATTTTTTTTTCTAAAAAAAGAAATAGAATTGATTCTAATAAGATATATCATCGATCATATACTTGACAATCACTATATATTCAAGTTATAATATTATTCTTTTAAATATAAAATATTTTTGGTGGATTGGGGGGACCACTATGAAAATTTTCGTTAAACAAGGGTGTATTTTACAAATACATCAAATCTCACTAATTTTGATTCTTCTGGCTTGTTTCTGTTTTTTACGTATAAAGTGGGTTCCAATAAAGAAAAAAATTTGCCGTCTTATTGTGTTCGGAAAAGAGGATCCACGATATATCCCTCTTCGCAAATTAGGCTTATCTAAAAGAGTAACTGATGTACTTATTAAAAAAGAAGAACTAATTTCTCTTAATCTATTAATAATAGTGGTAATCTACGATCGCGAGTACCTCCTAGAAATGGAAGATTTGGACAAGAAAGAAAAAGAAGAAATTTTCAGAAAAATAGACGAATTTATTAATAATTCATGGGCTTTAACGGCCTTATTCTATTGTCACTTTGATAAACTGAACCTGAAACCGTGGTGGTATAGGTTGATAGTCTATATCTCTAGAAAAAGAAAAGACCCGGCTTTTTTCTTTATTTCAGAATTGAGGTTATCTACCCGAATAACTAGTTTTTTCATGGAAGAAAAGATCTATACTATCGAGGATCTTCTAATCATTATAAAAGATACTCACAGTTCCAAGTGGAAGAGACTTCTACAATCAGAAGATTTCCAATATTTGGCATATTTCGATTTCCTCGAGATCTATGGAACCATACACTATTTTCTTCATTGTTAAAGACAGACAGTCTCCGGGCGCTTCATATTCGCCCGGGTACAGGTGGAATGAAAGAGAATTTCGAATCCGCTTTATATGCGAACAAAAAAGCTATAAGTCGGGTCAAGTAAGTCAGAATATTCATTACAATATTCTGCTGAATCCATTTCTTTTTCTAGGCCTGCCACTTTATCTTTTCTTTTTTAATGCGGTCTGATTTCTCATGTTACAGCTTAGTATTATGTTTTTCAACTATTCGTTTCATGTTAGTAAGTATTTAGACAGAGCTACTTACTCTTTAAAAATTTTCGTGAACCCGAANAAGAACCCTTTCTATTCTATGCAAAACAAAAAATTAGTTTATTTACCTAATACTTATGGGACTAAATTAAAATTCAGTGCCATTGATAAGACCGCGCTTGGTAATTTCTTTACCATGGCTCCCTTTCTTCGTTTTTCTATTTTATTAGGTTACAAAAAACGTATTAAATCGWACAAAAAACGTATTAAATCGAGGGATACAAGAATCTCCGCGAATTTAGATAATTGGGATAATGCCGAGGGGTGGGATGCCCAGGAAGACCCTAGGTGGGATGACTGTGGGTGGCATGCCGGTGATGACGATGATCATGAAAGTCAAAATGAAAAAGAAAATGATCAAGAAAGTCATAATAATCCTGGTGGATTCCACAAATATAGGCATTTGTGGGTTCAATGCGACGTTTGTTATGGTTTAAATTATAAGCCACTTTTTAATTCAAAAATGTATATTTGTGAATGTTGCGAATATCATGTGGAAATGAATAGTTCGGATAGAATTGACCTTTTGATTGATCCAGACACTTGGGTTCCTATGGATGAAGACATGGTCTCTCTGGCCATTGAATGGGATTTCGAAGAAAAAGAGGAGCCTTTTGAACTGGACCTCAGTGAATGGGAAGCTGAACTCAAAAAAGTGTACATAGAACTAGAGTGAATCCAAAAAAACCTTCCTATTCTATGCAAAACATAAATTTACTTTACTTTTATTTACATAATACTTATGCGACTAAATTCAAATTCAGTACCATTGATAAGACCGCGCTTGGTAATTTCTTTACCATGGCTCCCTTCCCTCGTTTTTCTATTTTATTAGGTTACAAAAAACGTATTAAATCGAGTATGAAAATTTTCGTTAAACAAGGGTGTATTTTACAAATACATCAAATCTCACTAATTTTGATTTTTGGGTGGGATGCCCAGGAAGACCCTAGGTGGGATGACTGTGGGTGGCATGCCGGTGATGACGATGATCATGAAAATGAAAGTCAAAATGAAAAAGAAAATGATCAAGAAAGTCATAATAATCCTGGTGGATTCCACAAATATAGGCATTTGTGGGTTCAATGCGACGTTTGTTATGGTTTAAATTATAAGCCACTTTTTAATTCAAAAATGTATATTTGTGAATGTTGCGAATATCATGTGGAAATGAATAGTTCGGATAGAATTGACCTTTTGATTGATCCAGACACTTGGGTTCCTATGGATGAAGACATGGTCTCTCTGGCCATTGAATGGGATTTCGAAGAAAAAGAGGAGCCTTTTGAACTGGACCTCAGTGAATGGGAAGCTGAACTCAAAAAAGTGTACATAGAACTAGAATTACGAATACAATTAAAAAAAGAAAAAGAAAAGGCTGATCAAGAGCGTCTCGATTCAGAAGAAGAAGAGAAGATCTCTTCCGAAGAAAAAGAGAAGACTGATCAAGATCGTCTCGATTCAGAAAAACAAGATCTTCTCTATTCAGAAGAAGATGACCAGACTTATCTAGATCGTCTCGATTTAGAAGAAGAAGAGAAGATCTCTTCCGAAGAAAAAGAGAAGACTGATCAAGATCTTCTCGATTCAGAAAAACAAGATCTTCTCT------------------------------------------------------------------------------------------------------------------------------ATTCAGAAGAAGACGACCAGACTTATCTAGATCGTCTCGATTTAGAAGAAGAAGAGAAGATCTCTTCCGAAGAAAAAGAGAAGATTGATCAAGATCTTCTCGATTCAGAAAAAGACGAACAGACTTATCAAGATCGTCTCGATTTAGAAGAAGAAGAGAAAATATCTTCCGAAGAAAAAGAGAAGACTGATCAAGATCGTCTCGATTCAGAAGAAGACGACCAGACTTATCAAGAGCGTCTCAATTCTAATCAAAGCGAGACAGGATTACCGGAGGCTATTCAAACAGGCATAGGCGAACTAAATGGTCTTCCCTTAGCACTTGGAGTTCTGGATTTTCAGTTTATAGCGGGGACTATGGGATCCGCAGTCGGAGAAAAAATTACCCGTTTGATCGAGTATGCTACCCGAGAATTTCTACCTCTTATTATAGTGTGTGCTTCTGGGGGTGCACGTGTCCACGAAGGAAGTTTCAGCTTGATGCAAATGGGTAAAATAGCTTGTGCGTTATATAATTATCAATTAGATGCCAAACGATTTTATATATCAATCCTCGCATCTCCTACTACTGGTGGGGTAACAGCTAGTTTTGGTATGTTGGGGAAGGTCGTTATTGCCGAACCCGAGGCCACCATTGCATTTGCGGGTAAAAGAGTAATTGAACAAACGTTGAATATAGAAGTCCCTGAAGGTGTCCAACAGACCGAATTTTTATTCACGCAGGGAGCATTCGATCTAATCCTCCCACGTTTTTATTTAAAAAGAATTCTCCATTTTATATATCTGTTAAACAATTACACTCTTTTCTTTGTTTGATTGAATTGATGAATTGGATTCAACCAAGTCAACAAGTAATTGGTAAAATGCCTTTTTTAAAAGAAAAATGAAAGAAATTCGAAATATTATATATAGAAGAAAAAGAAATAATAAAAACTTGGTCCCGGGCATCTACCACTATACCCGCAATGATGGCCATCCCGGGCAATCGAACCATTATTTGTTTAAGAAATTGTTTGAACGAATCTGAGGGCAATCCTGAAGATTCAGAAAATGAAGAAAACGATTCCGACTCAAAATATCCCTTTACTATTTCATAAAAAAAAAAAAAAAAATCCATATAAAATGAAACAGCACAATTTTGGTACTTGGTTCTACAAATTAAAAAAAATGTTAGATCGTTTCGAAAACGTTCGAAATAATAGGAAATCCGGAATTGATCCAATTTTGCAAGATAAACCCGATTCTACGCAAAATAATTTTCCGTATTTTTCGCATTATTTGCGGATGTTCATCTTCTACTGGATAGAACGCGAGAATTACGAAAGGATATTCGTAGAAAAAGAGTTTGATGTGTTATACCAATACCGGTATTGGTGCTGGTTCAAAAAATCGCTAATTTTGATTAACTATGAACATCCGAATCAAAATTTCGAAAAAATGCAGACCGCTGCGGGTGACCTACTAGGCTATGTCACAGACCTTCGGCATCTGATTCAGTACGACTACTTTACAATGGGGTATGCCCGAAATAGAAACTACCCGTATACTTCTGAAACGGAAAAAGCACTTTCGATGGGAACTGCATATATTCAGCTCTTTACGAAAGCCTTTTTCATTGTCGCCATTTGGAGACAAAAATGGGCGGACCTAAACCTACAGTCTATACGGAAGGACGTTTTAGATCAATTCATTACTGAGCTGTTAACCAGCTCAACTCCCGGGCAGATACTACTTCCAGACGAATTAAAGTCGTCTGCCGTTCTTAGCGAATTTATCGAGATGTTATTCAGGTTCGATGAACATCTCGATTAAATCCTACTTCCAAAGACCTTGGAAGTAGAAGTAGGATTTTCGAAAGTATATAAGAGGGATCTACCCAAATATATGCAGTTTTTTTCTAAGGTATACTTTTACCTTAGAATAAGGGAATTTAAATCCGATTGATCGTTGTTCGAATTAGATAAGAACAATAATCTAATTGGATTTTTCTATTCAAAAAAAAAAATAATAAGAAACCTTTCTTTGTCTCTTTCATTTTTTTCTCTTCAATCAAAACAAACAAATAAGCTCTTAATTCTATAGGGTTGAATAAAAATTCGATTGACTTTTTGATATAATTGCTATGCTTAGTGTGTGACTCGTTGGTTTTTTTAGGCTTAGGATTCAAAAAAGATTCCCCATAGTATGAACTAATAACTATAGAACTAATAACCAACTCATCACTTCGCATTATCTGGATCCAAAAAACCAGTCAAGATAGGATATGTTGATCATATCATTGTAGCAACTGAAATCTTTTTTGCATAAACAAAAGAAAAACCAATTGGATTCTAAGCTGTGAAGCAAAATATAGAAAAAGGTGTGGATAGAGGGGGGAGAGAAAGAGAGAAAAAGAATATCAATGATATAGAATTCCAGTATGTAAGGTCTATGAGTCATCTCATAAAAGGCAATGTAATAAAGCATCAAGACTTATTCATCCATAATGAAATGAATCTGTCCATAGAATAGAACAAAAAAAATCAAGAGACTCGAGCCAATAAAGACTGAGAAGATTGACTCAAGAACAAATTTCATTAAGAGCTCCATTGTTGAATGCAGACCTAACCATTAAACAAGAAGCGATGGGAACGATGGAATCCGTGAATGCAGAAAATTCTATTGAAAATGAATCCTAATGATTCATTGGTTGGGATGGCGGAAGTAACCGAGAATAAATTCATGTATTCTGAGAAGTCATGAACTAACCCTACAACTGAAATAGATATAGAGTAAATATTCGCCCGCGAAAACTTTATTCTCTTGGATTACTAAATTTTGGACAATCTTATACGAGAAAAGGAAAAAGGGGTTATGTTATGAAAAACAATATTATATTATATGTAAACTATATATATCTATAAATATAAATTTATAGATATACATATATCCATATATATATAATTATAAATGCAAAATATCCAAACAAGGTATACAAAGATTAAATGAAATCTCAAAGAATCTCGGGATTTAATCTATTGTTTAATCGATTGATTGAATCGAATATTCATTAAACATGTATATTTTAATTCAAATTAAAGATTTTAAATCCTTTTATTCGCGAGGAGCTGGATGAGAAGAAACTCTCACGTCCGGTTCTGTAGTAGAGATGGAATTCAGAAATAACCATCAACTATAACCCCAAAAGAACCAGATTCCGTAAACAACATAGAGGAAGAATGAAGGGAATATCTTCTCGAGGGAATCATATATGTTTTGGTAAATATGCTCTTCAAGCACTTGAACCCGCTTGGATCACCTCTAGACAAATAGAAGCAGGGCGACGAGCAATGACACGAAATGCACGTCGTGGTGGAAAAATATGGGTACGTATATTTCCCGATAAACCAGTTACAATAAGAACGACAGAAACACGTATGGGTTCGGGTAAAGGATCTCCTGAATATTGGGTAGCTGTTGTTAAACCAGGTCGAATACTTTATGAAATGGGGGGAATCACAGAAAATATAGCCAGAAAAGCTATTTCGATAGCGGCATCCAAAATGCCTATACGAACTCAATTTATTATTTCAGGATAAGAATGTCAAACCAAAGGAATAGGGCTTGGGAATGAAAAAATCACAGGTTTCTTTTTTTGAACAAAGAATATTTCTTTTTATTTTCTTCGCTCTTTGCATTGAAAGAACAGATAAAAAAAATGATTCAACCCCAGACCCATTTGAATGTAGCGGATAACAGTGAGGCTCGAGAATTAATGTGTATTCGAATCATAGGAGCTAGCAATCGCCGATATGCTCATATTGGTGACGTTATTGTTGCTGTGATTAAAGAAGTAGTACCACCAAATAAGTCCCTACAAAAATCACAACACGTGCCCCTACAAAAATCTGAAGTAGTCAGAGCTGTAATTGTACGTACCTGTAAAGAACTTAAACGTGGCAATGGTATGATAATACGATATGATGACAATGCTGCAGTTGTCATTGACCAAAAGGGAAATCCAAAAGGAAGTCGAGTTTTTGGTGCGATCGCCCTGGAATTGAGACAGTTAAATTTTACAAAAATAGTTTCATTGGCTCCCGAGGTATTATAATTCTATATATAATATAGAATAGTAATACACTATAAGACCATGATATAGTTGTAGCTAGGGTATTGGAAAGAAATAGATTAAGATTAATTAGTAGATTGTGTCTCACGCATATACCTTTAAGAATTCACAAACAAATAAAAAACGTAAAAAAAGGAAAACATGTTGATTATATCCAAATTGTAAGGCACCAATAATTTTAATCCATCATGAATAGAGACACTATTGCTGAAATACTAACGTCTATACGAAATGCTGACATGAATAGAAAAAGAGTAGTTCGAGTAGCATCTACTAATATTACCGAAACCATTGTGAAAATCCTTTTACAAGAAGGTTTTATCGAAAACGTGAGGAAACATCGAGAAAGCAACCAATCTTTTTTGGTTTCAACCCTTCGATATAGAAGGAATAGGGAAAGCATAAACATTTTAAATTTAAAACGGATCAGTCGACCGGGTCTACGAATTTATTCTAATTATCAACGAATTCCTAGAATTTTAGGTGGAATGGGAATTGTAATTCTTTCTACTTCTCGAGGTATAATGACAGATCGAGAGGCTCGACTAAAAAAAATAGGGGGAGAAATTTTATGTTATATATGGTAATAATCGTAATAATAATAATAACAATACTTTTTATATTTAACTTGGATATGGAATATTTGTTTTTTCAAAAAAAGAACAAGAGGAGATTAATTTATCTCCTTTTATTAATTAATACCCTTAGAAGGATTTTTAGGAGGATTTTATATAAAATAAAATGAGCAAGAAAGAGGAAAAACGCATTTTTGAAGGTTTAATTACTGAATCGCTTCCCAATGCTATGTTCCGGGTTCTTTTAGATAAAGATAATAGAGTTATTTTAGGTTGTATTTCAGGAAAAATCCGACGTGGTTCTATACGGATATTACCAGGAGATAGAGTCAAAATTGAATTAAGTCAATATGATGACGCACGAGGGCGTATAATTTTTCGACTCCCTCCCAAGAAGCCTTCAGAGAATTAGGCGGTTTGTCAATCCTAACATTCCTTTGATGGGAATACGATTCAAGATTCCAAATTTCACTAAACTTTTTTTCTTCCAAGAAGTAGATTCTAAATTGCGGTAAGGAATGGCAAATATGAAAATAAGAGCTTCTGTTCGTAAAATTTGTGAAAAATGTCGAATAATCCGTAGGCGGGGGCGAATTAGACTAATTTGTTCCAACCCCAGACATAAACAAAGACAGGGATAATCTAAAAGAAACTCTCTAAAAGACCCAATCTACAAATAAAAAAAGGGATCCAGTTTGATAGGAAATGGATATATCCATATATTTCTAACTTATATTTATGAAATGATAAAACATGCCAAAAACTATACGTAGAATCGATTTCCGTACGAATCGACGTATTAGTTCACGTAAGAATACACGTAAACTAACAAAAGGAGTTATTCATATTCAAGCAAGTTTCCATAATACCATTGTGACTGTTACAGATGTAAGAGGTCGAGTGGTTTCTTGGTCCTCTGCCGGTACTTGTAGATTTAGAGCTAAAAGAAGAGGGACCCCTTTTGCTGCTCAAACCACAGTGGTAAATGCTATTCGTCCAGTAGTGGATCAAGGTCTGAAACGAGCAAAAGTCATGATAAAAGGGCCCGGTCGAGGAAGAGACGCAGCATTACGAACTATTCGTAAAAACGGTATACGATTAACTTGCATACGGGATGTAACCCCTATGCCACATAATGGCTGTAGACCTCCTAAAAAAAGACGTGTGTAAAAATAAACATTGCACAAATTTCAACAGAAAGAAACGATTCAATATCAAAAATCCAATAAAACAAGAGAAAAAATTCAATAACCTAATCAACTATATATTACTATGAGTCAAAAAAACAGAAGAGGATTTCCTCGGAGATTGCAGTGGAAGTGTGTTGAATCAAGGGTAGACAGTAAACGTCTTTATTATGGGCGCTTTAGCTTGTTTCCACTTAGTAGAGGTGAAGCCGAAACTTTAGGCATTGCTATGCGAAGAGCTTTGCTTGGAGAAATAGAAGGAACATGTATCACACGCGCAAAATTCGGGAGAGTAAGAGTAACACATGAATATTCTTCCATAGTGGGTATTCAAGAATCCGTCAATGAAATTTTAATGAATTTGAAAGAAATTATATTGAAAAGCAATCTATATGGACCTTGTAGCGGGTTGATTTGGGTACAAGGTCCTAGAGATGTAACTGCTCGCGATATCATGGTAGCTCCTTATGTGGAAATCATTGATAATACACAACATATAGCTAGCTTGACGAAAAGAATTGATTTATATATGAAATTAGAAATTCAGAAAAACCGCGGTTACCAAATAAAAAGTCCAAAAAATATCTTACAAGATGGAAGTTATCCTACAGATGCTGTATTCATGCCTGTTCGAAATGCCAATTATAATATTTATTCTTATTTGGATAGGATTGCAAAAGAAGAGATACTTTTTTTTGAAATATGGACAAATGGAAGTTTAACTCCTAAAGAAGCACTTCATGAAGCTTCACGGAAGTTGGTTGATTTATTTAGTCCCTTTTTAAATACAGAAGAAGAAAACGTCCATTTAGACGAAAATCAACACAAGATTAATTTACCACTTTTTACCTTTCATGAAAACGTAGAGAAATGCAAAAAAAAAAAAAGACTTTCATTTGATTTTGATTGACGAATTAGGATTGCCTCCCAGAATCTATAATTGCCTCAAAAGATAAAATTTTCCTTATACAGTATCATCGTATCGTTAATGATCTTTTGAATTATATATAAGAATAATAATCTATTTTTTTAGTTCTAAAAACCAGTGGGGGTAACAAAAATGCCACTTTTTC------ATAGTAATAGTAATAGTAATAAAAATAAGATTAGGATTCCAAAAGTGCCTGTTGTTCTGTCAGAAGACCAAGAAGAAGAGGAAATCGACTTCGAAGAAATCGACTTCGAAGAAATCGAAATCGAAAAAGAAATGGCAATCGAAAAGGAAGAAGAAAAAGTAAAAGTACGTTGGATTAACTTACACAAGTTTCTTTTTGAAGCTGGGATTGTTTTTTTAAGCGAAAAGCTTAATAGGAAAAAAGGTAAAATCATATTAGGTCTTATTACTTATCTAGCGATATTACATCCTATCGGAGAGTTGCATTTGTTTCTAAACAACTGCGTTTCCGGGTGCCTACGAACAGCTGTTACAATACACGATGCAATCCAACAGCTGCCAAGACCCGGATATACAGTAGGATGTGGAATGACTGCTTCAGTGGGATCGCTTATCCTCGTTTCAGGACACGAACGCCTAGCGCAGCCTCACGCTAGGATCTTGATTCAGAAACCTAAATTTAAATTTCCAATTAAAAGAAAGAAAAAGAATTCTGAAAAGAATCCTGAAAAGAATCCTGAAAAGAATCCTGAAAAGAATCCTGAAAAGAATCCTGAAAAGAATCCTGAAAAGAATCCTGAAAAGAATCCTGAAAAGAATCCTGAAAAGAATCCTAAAAAGAATCCTAAAAAGAATCCTTTTAATCCTTTTAATCCTCCTATTAATCCGAATAATCCTAAAAAGAATCCTAATAAAAGATTTATTATCATCGGTAAAAGGAGTAAAGGGAAAAGAAAGAATCTTAGGCGCTACTTTGATGTTCACGAGGCCAAAAAGCAGTTTGATATTCTTACTGAATACTTCCACGAGATTTTTGTAGAAAAAACAGGGCAATCCTACGATATTATACAAAAAGACCTGCAAGAAAACGTTGTGATGTCAGCAAAGGAAGCCCAAGATTATGGAATTATTGATCGTCTTACGACAGATTTCAAAATGAAATCTTTGTTACACAAAGCTTTCTTTCCAAATCTAGATGATAATTTCGAAGAAAATCGAAATGATACTCCAGGATGGAGATAGGGGGTATTTATTTTAGATATCAAATTCATATTAGAAAAGCTGTCAGTGTGGAGTGGGAGAGCAACTGGAATGTCCCCTTTTGTGGCTATTTTTCGGATAGTATTTACTAATTTCTCCATAAAAGAGGTAGTGGTTTATATGACAACACTGTTTTAAGTTACTTGTGTTCTGAATTTTCTTTACGTTTTGTTGTACGCTATCTTTGGAACTGCATAAGATAAGATAGAAAATTTGTAGTCAACAAGTAATTAATTTAGCAGAATCAAAGTTAAAATACGAAGAATAGGGTTTTCTTTGGTGGCAGCGGATAATTCTATTTTGACTAATATTCTTAATTACTAATTAAGAATATTAGTCAAAAGAGTGCATTTTTTTTGAGGCAAATTATCTATGATCTATATATTATCGTAATATAAATAGAAGATCAAAAGTATTAATAAAAAAAATGAGCAAATCGTAGATAAAATAACTGATTAGCCTTAGCCCATGTCTTATCTTAGGCATTATTATTTTTTTTATACGAAAAAAGTCGTATGGAAAAACCTGGTATGGAAAAAAAGAAAAGAAG----AAAAAAAATAGC--TGAAATATGGTTAGAGACAAAACAAACCCTGAGATTGCAGGATACTCTGATCCAACGCCAAGAACTAAAAGAGGTTTTAGTTGAGGGAGAGGACGGATGGCCCCAATACTCTTTAATTCTAGAAACGTATTTAGACTATGACATCGAATTAATTCTCGAGGAAGAGATTGTATATCATATACAGGTATTCCCGTGAAACCAGAAATGCTAGTAAAAAAAGGGTCTCGGAGAACCGGGAAAGCAAGGACGAAAGACAGATCAGAAAAACAATTCCAAGGACTTGGAGGTAAAAAAAATGCCACTTAAACTTACAATTAGTTTGGATCCAAATTCGAGATTTTCCTTATACAGTATCATCGTATCGTTAATGATCTTTTGAATTATAWAATCGTATCATTAACCATTTTTTTNGTTCTATCCCTGGGTAAGGGATAGAACTATACAATTTTATTCCAAGGACTTGGAGGTAAAAAAAATGCCACTTAAACTTACAATTAGAAATGGGAAGATTAGAATTAGAAATGGGACTGATCCAGAAGAACAAGAAGAAGAAATCGACTTCGAAGAAGAAGAAATCGACTTCGAAGAGGAAGAAATCGACTTYGAAGAAGAAGAAATCGACTTCGAAGAAGAAGAAATCGACTTCGAAGAAGAAGAAATCGACTTCGAAGAGGAAGAAATCGACTTCCAAGAGGAAGAAATCCACTTCGAAGAAGAAAAAGAATATTGGATTAAGTTAGGCAGTATGCAGAAATCGACTTCGAAGAAGAAGAAATCGACTTCGAAGAAGAAGAAATCGACTTMAAAGGGGAWGAWCCAGAAGAACAAGAAGAAGAAATCGACTTCGAAGAAGAAGAAATCGACTTCGAAGAGGAAGAAATCGACTTTGAAGTATGGTTAGAAACAAAACAAACCCTGAGATTGCAGGATACTCTGATCCAACGCCACGAACTAAAAGAGGTTTTAGTTGAGGGAGAGGACGGATGGCCCCAATACTCTTTAATTCTAGAAACGTATTTAGACTATGCCTCGAATTAATTCTCGAGGAAGAGATTGTATATCATATACAGGTATTCCCGTGAAACCAGAAATGCTAGTAAAAAAAGGGTCTCGGAGAACCGGGAAAGCAAGSACGAAAGACARAWCAGAAAAAGAATGCCTAAGAGCATAAGCACATGGATAAGSTCACACTAAGGAAGAGATTGTATATCATATACAGGTATTCCCGTGAAACCAGAAATGCTAGTAAAAAAAGGGTCTCGGAGAACCGGGAAAGCAAGGACGAAAGACAAAACAATTTTATTCCAAGGACTTGGAGGTAACAAAAATGCCACTTAAGATTCCAAATGTGACTTCTTTTGAGGATCCAGAAGAACAAGAAGAAGAAATCGACTTCGAAGAAGAAGAAATCGACTTCGAAGAAGAAGAAATCG---------------------ACTTCGAAGAGGAAGAAATCGACTTCCAAGAGGAAGAAATCCACTTCGAAGAAGAAAAAGAATATTGGATTAAGTTAGGCAGTATGCTTTTGTACAAAAGGGTTCTTTTTTTAAGAAAAGTGACTAGGAAAAGGGGATATTTGATAACATCTATTATTTTCCATCTGACTATGAAAGATTATACCCAACCTGTAAATTTGCTTCTAAACAATTGCGTTGCCGGACACCCAGCAACTGCAATTGTAGTACAAGAGGCAATCCAAGGGATGCCAACAGACATAAATACAATAGTATGTGGAATGACTGCTTCAGTGGGATCTTTTATCCTACTTTCAGGAGACATGCGCCTAGCAGAGCCTCGCGCTAGGGTGCTGATTCAGAAACCTAAATTTCGAATGAAAAGGAAAAAGAGGTATGATGATGAGTTACGTAAGTTTGAGTTCGTGTGTCAGAAGCAGAAGTACTTGAACGCGCTTCGTCGTATTGAGGACTACATCTGCAAGATTTATGTAGAAAAAACGGGGCAATCCTACGATATTATACAACAAGACCTGAAGAGAACGCGGTTGATGTCAGCAAAAGAAGCCCAACATTATGGAATTATTGATCGTATTATGACGGTGGATAATATTCTCTTACTAGAAGAAAATCTAGTTCCAGTGGGTATTGAGTTTACTTCTTTATTTATTAATTAAATCTTTGTCAAAGTTCGACAAAAATCTAGATGCTAATCTAGAAGAAAATTTAGATTTTCTTCTAGATGAAAATCCGGAAGAAAATCGGATTCCCATGGGTTTTGAGTTTCCTTCTTTGTTTATTAAATCTTTGTTAGATTTCAACAAAAATCTAGACGATAATCCAGATGGAGATAATACAGGAGACCAATAAAAAAATTCTACTGGCAAGGCTTATTTTTTTAGTAACCTGGAGTGCCAAAGCGTGCGCACTGTCCCCTTTAAGTGGCTATTTTTCTATTGATTTTTACCTCGACCCCCTCCCCCCCAAAAAAGATATTTTTTAACTGAATTTTGTTATCGTGCGGAACTGCATAAGATAAGATAGAAATTTGTAGTCAACAATTAATTGGTTT------ATCAGAATCAAAGTCAAAATACGAAGAATAGGGTTTTCTTTGGTGGCAGCGGATAATTCTATTTTGACTAATATTCTTAATTAGTAATTAAAAATATTAGTCAAAAGAGTGCATTTTTTTTGCGGGAAATTGGGCAAATAAAACGAATTTCATCTTTCATGGACATTGCTAAGATCTTTCCATTTAGCAGCACCTTAGGATGGCATAGCCTTAAAGTGAAGGAAGTGAAAGGCGAGGTTCAAATGAATTTCGTATCGATTGGTTGAAAGGCTTGATGTTATGTTGCCTTTAAGGCAACCTAAGAACCTTCTCGTTCCACTTGACAACTCATCATTTTTCAGATAGTATCTTTGAAAAAAGCAAAATAGTGTGGTCGGGAAAGTTAGAGCATATACAAATTAAAATATGTAATATACAAATTAAATATCTAGAATCTATGGAAACCCATTATTCAATTAAAAAAAAAATAATTGAAAAAGAAATGAAAATGACAGTAGTACAGCTTAAACCCCCTTATTTCGGTTTCGATGACAGCGTATTCATCAAGCCGTCGTCGTGTGTAGCGAGTAAGGCAATAAGGTTTCTGTTTCTGTTAGTGCTATACTTTGTCGTTCATAGTAAGGTTTAGAAGATAATCCGAATCGAATAATTCAAAAAAAATCTTATAATAATATTGTATAATTTATACAATATTATTTATTATACGAACATTCTATTCTCTTCATTTTGTCTTAATTCTATAGGGTTCAATAATCGATTAAATACATTATTCTAAATAAATACATATTTGTAAAAAAAGGGGGTTTATGGTAAAAAATTCATTTATTTCCGTTATTTCACAAAAAGAAAAGGAAGAAAACCAGGGATCTGTTGAATTTCAAGTATTCCGTTTTACCAATAAGATACGAAGACTTTCCTTACATCTGGAATTGCACAAAAAGGACTATTTATCTCAGAATTTCTCTCTGAGAGGTCTGCGAAAATTTGTATCAAAACGTCTAAAAAAAATAGTAAAGGGGTAATGTACCATGAATGGAATCAAATATGCAGTATTTACAAACAAAAGTATTCGGTTATTCGAGAAAAATAATAATACTATTGATGTCAAATCAGGATTAACTAATATATTATATATAAATATAAAAAACTATTCCACTAAAATAGAAGGGGGGCCATAAATATGGGAATAAAAGCATTTATTTATAAACTACTTAACAGAATATTCAATTCTGTTATGGGATCCGGACTTTTTTGTGGATTTATAACCGCATCCACCGTAGGTCTCGGATATTTCTTCGTTGTATCCAGCTTCTTCAAAAAAGACATTCAGAAACGGGTAGCAGCAATGACTGGTTTTCTTATGGGACAGTTCGTGATGTTCACATCGATCTATGATGGGCCGCTACATCAAGTATTAGTTCAACCTCATAACCTAATTATGCTATTTCTAAGCTCGTTTTTCGTTCAGCTCTTCTGGACCAATCTAAAAACTTTGCGCAACACGGAGTTTTTGCATCCTGAAGATGCTATTATCATTAAAAGAAGGCGCGTGCTCCGCCTTCAATTGGAATTTATGCTGAATTTCTTTGTGCAATTATGCAACCCCTACCTTGAACCTGATTCAATGGTACCCAGATTAGTCAGCATTTTTCTCTACAACAACGAAAATAAGATCTTATTTGTAATATATAGTTTTGTTGGTTGGTTAATTGGTCACGTTTTCTTCATGATTTTTTTCATGAAATTGTTACAATTCATAATAGATTGGGTACGTAATCATTTTTTTGAATCTTAAATTAAATAAGTGAAATAGAGAAAGSTTTCTCTATTTCACTTATTCGACTGGATCTTACGGAGCCTGCTCATGTACGACATGATTTAGATCTGATCATAGAAAAGATTCTCTTCAAGTGAATCAGCCTATCCTTTGTATGGCGCTTGCACGGTGGTTGGAACAAAGACACATTTGATTGTTAATTCCAATGTGGCAGATAGATGCCTTTATCTATCTGCACGGACGAATCAATCGTTCAAGTCATAATCAAAAAATGAAATTATGAAAAACCCTTTGCTTGGTTATATTCTTTTTCTACGAGATGGCGGAAATTCCTTCTACCGACCGCATTCCTAGTCATAGTATGTAGATTGGGAAGAAGACTATTTTAATTTAAACCTTCTTTGTTTTTTTTACCAAAATTTGGGGTGGTGTGACTATGTAACTCGTGTCAGATTTAAATGACATAAAATGTATTAATAGTTTTTTATTACGATAGAATCAAATTCGACTAGATACTAAACATAAATAAGCGGAAAATAGAAAGGATAAATATAGGTAACAAATAATTCTAGGAGGGATTATTTGTCTTCCTAGTCTTCCGCATAAGAAAAGGAATTTGCCACATCCCTTTCTTGTGTCGAGATAATAACGATTCCAGATTCCCTTTGGGAAAGATTCCCATTCTTAGTTTCTATTTTTTCCAGATGTATTAGAACTCCTTTCTATATGTATTAGAATATTATATAAT-ATATATAATATAAAACTAGTGGACAAACAAAAAAAGATAGGGAAATTATTTAAGTAAATAGAACTTCTTCACTGAAGTTCT-AAAAAAAAAAATTAAAATTTGATGAGATATTAATAAATAGAGTAAAGTTCTATTACTATAGAAAAAAATATTCTCATTATTCTTAAGAACTCAACGGGTCCTTCCCCCTTGAATCAGATAAAGAAAGAAGGGAATCCCATCGAGCTCTTTTTCATGTTTACAACTCAATTCATCCGATTACTACAGGGATGAACCCAATCCGGAATATGAACCATAAAAGAAAAGACCTAGTAAACCGATCACAAGAATACCAGTTACAGTACCTATTAGCCAAAGAGGAATCCTTCCAGTAGTATCGGCCATTTAACCCACTTCCCTCCACATTTCATCAAATGGTCATGCTAGAGACATAAACAGTCATAGATAATTATGCGATGAGACCCTTCCGAATGGGCTAAGAGAATTACTAGAGTTATTATTCTCTTTTGTTTGCTTAATTGAAGAAATAATTGGAAAATAAAACAGCAAGTACAAAAATGAGCAATAACCCCCAGTAGAGACTGGTACGATTCAATTCAACATTTTGTTCGTTTGGGTTTGATTGTGTCATAGTTCTCTAATTCGGATTAGGTTTATCGTTGGATAAATTGCATTGCTGATATTGACCCTAAAAAAGAAACAGTAGGTACAGCAAGTCCGTGAACAGCCAACCATCGCACTGTAAAAATTGGATAGGTTCGATCTATGGTCATTGGGACCTCCTAAAAGGATCTACTAAATTCATCGAGTTGTTCCAAAGGATCAAAACGGCCAGTTATTAATGGAATTCCTTGTCGACTCTCTGTGAAATATTCGTTTGGCCGAGGGCTTCCAAACACATCGTAAGCTAAGCCCGTGCTGACGAATAACCAACCCGCAATGAATAGGGAAGGTATCGTAATACTATGAATGACCCAGTATCGAATACTGGTAATAATATCAGCAAAAGAACGTTCTCCTGTGCTTCCAGACATGCTGAGCTCCACATATTCTTGTACAGTCAAAAGGGGGCCGATTCCGTAAAAGATGGGATCAGTAAATGAAAATTTACTGAAAGGTTATCTTTGTGAGATCATCAATATAGTACCGAGGGTATCTTTAGAGTATACCGAATTAGTATAGCTATCCTTCTTCTGACACAGCAAGGCAATTTTAATCAATAGTGAAAGAAAGTGCTAGATAATTTCGTTCTTCCTTTACTTGTTACTTGTCGATCTAAAACGATGTCCCACTCAATAGAAAATTCTTAAAAATTGTCTATTTTTCTCCATTATTAGTTTCACGCTAGAAACAGAAGATC-AAAAAAAAGTGAATCTGACAAGTCGGTTTCTAATACGAGATTATTCTATTCCATTCCCACAATTTAAGTAGGATGCGAGATCTAGAAATCTTCTTTTGGTAGTAGAAGCGTTTTTTGTTTTGTTGTAATCCTTTTTCGTTTT---------AAGGAATTGGTTAGTCATCCAGTAACAAGTAAGATCAGTAAGAAGCAACAATAGTAGATAGTATTAGAAGAAAGAAAGAGAACAAAGAATAAAAGAATTGTAATCAATATTCGTGATGCATCTATTGTTGGATTAGATCGAGATTCAAAGGCTCTTTCTTGACCTAACTACAAAGATCAGGCTTTATAATATCGAACGAGAAATGTAGAACCTATAAAAAAGGAAAAGATAATAGGAATTACTAGTCTTGAAATCGAGTTTTATACCAATTTCGAATGATCGCGGAATAACCTTTTTCTTCGCATTCATTCAAGAGATTATGTGAATGAACCTACTATTGAATCGAATGAGTTAAAATTAACGTAAAATCAAAAGTTTTATAAAGTCACTGTTTATTTTCAAATCGAAAATGGATTCGACCCAATTCTAAAAAAAAAAAGAAATGATTAAACAAAATAGAAAGAATTTTCCAATTTTATAGTGATTCCAAAAGAGTTTCATTTTTGAATAAAGTTACATTCACTACACTTATTCTTATTTTCTAGATTACTCAAAAGTTGTTCAAATCTGTTGATTGGAATTTAAGGTCATAGGTAGATGTCATAAATGCTTAATCAATTTCTTTTTATACCCCTGCCACTTTATCTTTTCTTTTTTAATGCTGTCTATACGGATAGAGAAATCAAAAATGTTCAATTGCACTTTTTTTTTCAATGGGTCTTTTTGATTATCATCTCCTATCTTGCAAAAATGGAAACTAACTTAGGTAAGTGCTTTAGAAACATATGCATAATAACGAATATATTTCAATTAGCTCCTTCATGCCTATTATAACTAGTTATTTCGGTTTTTTATTAGCGGCTTTAACTATAACCTCAGCTCTATTTATTGGTCTGAGCAAGATACGACTTATTTGAAATTCATCTTTGAAATCAACAATTCATAAAAAGAAATCTTTATGGGGTCTTCCGCGTATTCTATAGTTACTTACCGTATCAATTGCCAATTCTTGATCATTGCGATTCGTGGCAATTCGTATTACTATTTAGGTATAGATATTCCCTCGTTTTTTCTTTTTAAACAAATTAATAAAAATGATTGAAGTTTTTCTATTTGGAATCGTGTTAGGTCTAATTCCTATTACTTTGGCTGGATTATTCGTAACTGCATATTTACAATACATACGCGGTGATCAGTTGGATCTTTGATTAATTAACATCTCTTTTTTTGATTGACCTCCTCTTTTCTTTAAGCCACAGGAGGTCAAATTCAGATTGCTGTTCAAGTTAATGAAGTTTTTTCATTCTAAAAAAACCTATGAAGAAGGGAATCGCGCTCTGTAGGATTTGAACCTACGACATCGGGTTTTGGAGACCCACGTTCTGCCGAGCTGAACTAAGAGCGCTTTCTTATCAGAATAGATAAGACTGAAAAAAAAAAGATTCTTTTTGGAACGTCAATTCATCTTGTATATATATATATTATATATTATAGTAGTATCATAAAAATGATATATTATGTATGTCCAATATGAATCTGATCCCTCGCTGCTTTTCAAAGGCGAAGTAATAGGTAGGGATGACAGGATTTGAACCCGCGACATTTTGTACCCAAAACAAACGCGCTACCAAACTGCGCCACATCCCTTTAATTGATCTACAGTGTCATTGTAGAAAATTCCTGTCTTGTTTTCCACACCCCTATTTCCTCCATTGATATACATAATTTAGCTTGCCATTTTTTCTTTATTGCTCTCATATAACACATAAAAATAGTCAAAGGAAAAGCCTTATATACATTATATATAATACACATAGGAAAGACGAAATTTACCGTAAGTAAAAAAAATAATATTTTTCGGGAATGCTTGAGAAGAAAGGTACTTTTTTTCTATAAAAAAAAATACTCTCTACCGGATCATTCTAGATTTCAATTTGAATTCGAGATTCTGTGTACAACTACAACTGTCCCTTAACTACATATGCATCGTATTATATATGTATTTATTACCATTCTGTATTACATTACAATAAAATAAAGAAGGGGGTTTTTAATGCGAGATTTAAAAACATATCTCTCTGCGGCACCGGTACTAAGTACTCTATGGTTCGTGTCTTTAGCGGGGCTATTAATAGAGATTAATCGTTTTTTTCCAGATGCGTTGACATTCTCCTTTTTTCATTCTAGTTATTGACACGGCAAGGAATGAAGAAGATTTGAAATACAATCAAATATTTGTGTGACTAATCCCTCTCCCTTTCTTTTCTCTTTTTTCCTTTTTTTAGAATATGAAGGAGGAAAGAATAAAAGTGTATTCGACATTTTCGAAACTCGGATTCACGTTCGAATTAAATTCAAATTAATAAATAATAGAGGAATAGGGATAGAGCATCAAATTTGGCTCTAGGGCAAGAGTATTATACAAGATACTTAAATCAAATATTGTACTAGGATTTGAAATATAGTTTCGAAATCATTGTATTACTTATTATTTAATATTATTGGTTGTAATGAAATCTTTCCTAATTCGATTTCGAATTAGTAACTTCTACCTTTTTCCTTCCTTTCTTCTTCTTCGTTTCGGATCAAAATATAGAAGAAGAGTTGAGGAAAAAAATCCAAAGGAGGTTCATGGACAAGGGTAAAGATGTCCGAGTAAGGGTTATTTTGGAATGTACCAATTGTGTCCGAACCGGTGTTAAACGAAACGGTCTTAATGTAAATGTAAATAAGGGCATTAACAGATACATTACTCAAAAGAATCGACACACGACGCCTAAGCGATTAGAATTGAGAAAATTCTGTCCCTATTGTTACAAACATACAATTCATGGGGAGATAACGAAATAGATCGAACTGAGCACCTACGTGTCACCTTTCCAAATGAGGGGAAAAATAATATACTATCATATATATCATAATATTTCATAAAAAATGGAATAAACAAATCCTATTTAGTAATTCTAATTCATTTTAGATCTGAACGAAATAGGACTTTCGCGCTAAGGAATAAACTAAACAAACCATGGATAAATACAAACGACGTTTTTTTAAATCCAAACGGCCTTTTCGTAGGCGTTTACCCCCGATCCAATCGGGGGATCGAATTGATTATAGAAACATGAGTTTAATTAGTCGATTTATTAGTCAACAAGGAAAAATATTATCTAGACGAGTGAATAGATTGACCTTGAAACAACAACGATTAATTACTATTGCTATAAAACAAGCTCGTATTTTATCTTCCTTACCTTTTCTTAATAATGAAAAACTATTTAAAATGAAAAAAAGAACCAAGTCGACCGCTAGAACT------AAGGGTAAGGGTAAGGGTAAGGGTCTTAGAACCGGAAAGAAAAAAAAATAGGCTTACTTTTTTCTTCAATTGAATCAAAATTTCAATCAGAATTCAAACCTATTTTGTTCCAAAAATCCGATAATCCAGATTTGATTATCGTGTCGTAAAAATAAGAAAAAATCGGGGAAAACCAAAAAATCCCTTTTTTTGAGGGTTTTCCTTCATTTTGACTACTTTATCATATTTTAGAATATGAGTTTCTACTTTAGCTTCCCCGGGTTCATTCTCCGGGGAACTTTATTTAAATTATTCCGTTGTAGTTCGTACAATCTACTTCTTTTATGATTTCGTTGGAAATCATATATTATTCTTAGAAATTAGATAAAAACAATTCTGATGAAAGGTAGCTACTTGCGAAAGCGTTTTACGATTAAGAAACGCCCCTCTCTTGTACAGATCGTGTATAAATCTACTATAACTATTAGATACCCACATTTTGCGAATTAACGCGTTTATACGAGTGATCCACAAACAACGAAAATTTCTCTTTTGCCTACCTCTATCCCGATGAGCCGAATACAAAGCTTTTATTTGATATTGAAGACTAGTTCCAGTAAGAGCCCGAGCCCATCCTACTGCAAATGAACGCATTTTTGTTCTACGTCTCCGAGCTATATATCCCCGGCAAGTTCTGGTCATTGAATAAATGAAACTTTGAAGAATAACTAATGGATTTCCTTTCGTTTGGTTATTCTTTTACCCCTCCTTAGTCTATTAATAACAAAACGGATTTTTCCAATGTATAAAATAAAAATTCCAATGGCGTTGGCTACTCTAACCTTCCCGACCACAATTTTTTCCTTTTTTCAAAGTACAGGTAAAATGCCTAGAAAAAAGGAAATTGTATTCGACTAGGTATCAAAAACATACTAAATATAAAAGTAGTCAATGGATAAATAAATTGTGGGTTCCATCGTTTCTATGGTTACTTCTTAAACGGTGAGGTCTTCTCTATACACCGGAGCCTCTTACTTCATTTTTCTTGGTAACTTGTACAGTTACCGCTCTTTGGCTCTACCAATGAATTATCCAGTAATAGGTCTTTCACAACGAGATCTACCTATACAGTAACGGTATTTAATTATGAAGGTTAGCTGGGTAGCTGACCCTGTTAGTCCGTTCTTGCAAGAGAGGGAGTCTAATCTTTCTGTTTTTTTTTAACATAGGATTTTCCCCGCTTAATGGATAACCATTTAATACCAATGGGGAATTGTTTCTCATCTTAAATTGAGGTGATTGGATTGGCACCAACGGAAACCATAAATTTCCTACACACTAGAGGAATATGCTAGATTTTATCATTTTTCTATAGTGAATGGGCTTATTCGATTTTATCCTATTTAGTGGTACTGATCATTGAGAATGGAAAAATGGGTTTCTTTCTTTTTTGTCCCATCCCATGATCTAAACGAGTCGCACATACACCCTAGTACATCTTCCTCGACGCTGAGGGCATCCCCTAAGAGCGGGGGATTTCCTGACATTTCTGATTGGCTGTCTTGTATTTCTAATAAGTTGTTTAATCGTTGGCATGTTGAATCGTATACATAATAGGATGGTTTAGATCGATCTTAACCGGATGATTATGTCATCATTTTAACGTCAAAGTAGTTGATACACGACTAGAAAATTAAGGAAATTATCAACGGCAAAGAGTCCTTTTAAATGGTAAAACGAGATCGTTTATAAAGGATTTTGTTTGTATTTTAAAAAACGAAAGCGTAGTTTTCGCCGAACGACGAAGTAGTTCTGATAAAAATGGTCGAGTTTTACTTTTACGTGGATCTTTTCTAGATCTTCTTTCCCCAAACCTGGGATCTGCAGAAGGTTGTCGGGATTTCCGAGTGCGATTATAAGATCCTGTTAGGTATATATATTTGCTCTAATGAGGGAAGCATACATTCTCGTAGAGAATCGTAATATTTTAATCCTCAACAAACAATATCTAATGTCTTGGTGGTGTCTAACCATTTCATTTCGTTTAGTTATTCTTTTAACTTTCCTTAGTCTATTATTATTAATAACAAAACGGATTTTTCCAATGTTTAAAATCAAAATTCCAATGGCGTTGGCTACTCTAACCCTTTCAACCACAATTTTTTCTTTTTTCAAGGTATGGGTAAAATGTCTAGAAACAAAGAAAATATATTCTACTAGTTTTTCTATAATTCTATAATTATAGATATATTAAAAAATTATATAAATACCAGAAAAAAAGAGATTTTGTACTCTATCTGTCTATTTTTTATTCCTACGAAATACCAGACGAAATAGAACGATCCTAGAAAGAGATATAATGAAATTTGTAGAGTGGGTTTTCCCCCTTTTAGTTGATTGAATAAACAAGACAATTTCTATTGTATTTCAAAAACGGTAGTTTTCACCGAAGTATTTCTGATTAAATAGGTGTAGTTTTATGCGGATCTCTTCTAGATCTTCTTTCCCCAAACCTGTGATTTGCAGAAGGTTGTCGGGATTTCCGATTGCTATTATAAGATCTTGTAAGGTATATATATTTTCTCTACTGAGGCAAGTATATATTCGAGGAGCCAGTTCTAAGCCCGCAATGCTCAATGCCAGATAGTCAAAGTCAAGTTTTTTCATACTCAAAATTTAA-TTTTTTTTTTCCTTTTTTTACATAATATGATGGTTTAGATCTATCTTAACCGTATGATTATGTCATCATTTTAACATCAAAATAGTTGACACACGACTAGAAAATGAAGGAAATTATCAACGGTAAAGAGTTCCTTAAAATGGTAAAACGGGATCGTTTATAAACAATTTCGATAACAAACCAAGAAAGAGAACATCGAGAACTCTCTAAGAGCGAGCAGGAAAAAAGACACACTTTTGCCGCGTTGGTACTTAACCATAAAAGTGGTTCCTCCATTTTATTTATTCAATTATTCAACCCTATAGTATAGAATTAAGAGCTTTTTTTTTGATTGAAGAGAATTCTTTTTATTTTTACATTTTATATTATTCCATATTCGAATCTGCTTGACTACCAGAAAAAAACGGATTCAGTATTTGATCTTTTCACTGATATATAACCATAAAAAAAATAAGAAACAATATATAGTCGATTTTTTTGCACTTAACCCCTTTCGTGGATTCCATTCTTCAAAAAAAAATTCGCAGAGAAGAAAGGTATTTTACCTATTTTTTAGTCGAATTTGTAAAATACGATTGTGAGGTATAGAAGAGGGGTTGTATTTATTAAACATGTGTAGATATAGCTATCGATATAGATCCTTCTTCCTACTTATTGTCGTTCTATTCGGGGCAGTGGGGGTCGTGCTCTATCCAAATTTCTATTTTTTATTCAATGTCAATTTGTTTAATGAAAAATAGAAGCATGATAATTGCTGGAGAATTCTCTATAGACAACATAT----AGAAAAAAAAAATACCCCATGTAGATATCTTTGTAACAATTTCTATTTTCGGGTTTACATATACTTATGTTTACATATACTTATAATTGCTGTTATAATTGCAATTGCGAAGGACTTTTTATTTTATTGAAAAGAATCCATATTGATGAGTTCTATATCAATTTTTATTTTCTTATGTCAGTAGGAAAACAAAAATGGAGATTCAAATCCAAGAATCGCTGCTGAATTAACAGTCAGCAGTCAATAGTTAATGGTTCAAATTTTTCGTGAATTTAGGTTTTTGTGACTTAAAATCCACATTTTTTCAATAGAAAAGGGAGGAGAAGTTTTTAGGCATTGTGTGTTTTGAGATACTATACAATCAATCGAAGGAGTGAATCAAATCCAATCAAAAAAAAGAAGGATTTCCGTTAGGAAAGGGATTAAGTAAAACTGGATACAAAATGCAAGTACAATAAAAAAAGAAGTTCACTACTTTAACCCAAAAAGGGAAAGATTTCATCTATTTTATATCCTTTTGGCGACATGGCCGAGTGGTAAGGCGGGGGACTGCAAATCCTTTTTCCTCAGTTCAAATCTGGGTGTCGCCTAATCAACAAAAGACTCGAAATCTCCTATTCTGTTCTGCTAATATAACTAGCCCAATTATTCCCCAGCAGAAGCAGAGAAAAAGGACTGTTGATACTTGTTTGATTCTAAGCATCAGGTTTGATGGGGGTTTTTAAAAGGATTGTAAATCCACGAATCCTAGATGCAAGGACAAGGAAAGATTCTAGGGAGAGGAAGGGCTGCAATTTATATACAGACTCAGCACAGTCTCTGAATGCTTAGGCATCCAAGTAACATTTGATTGGATGGATAATTTTGATTGTTTTTAAGTACAAAAATAAATTCTTTTCAACAAAACCCCAGTCAAGAAAAGAACATAATTAACTTCCGCCCGACTCTTTCATATAGACAATTGGGAGATCGATCAAATGGGAAATAAAGGTATGGAATAGATAGTGATCTATCTTTTTATGCTTTTTCTTTATATAAATTATTATAAAGGTCGAC-AAAAAAAAAGAATAGTAATAAATTAGTCTATTCCTACATCTTCGATTAGTAACATTCTTTTGAAATGTCACCCTCTATTTTGATTGTTGTGTTTAATCTTTCCCGATTCGAAATCATATAGGAACAAGAGGTTATTGCTCCCTTATTTCATTATTTATTTCATTATTACTTTCTCTTTCATTTTCACGATTATTTGTATCATCCAACATATATTTTATTAGCAATATTATTTTATAATAACACAAAGATTTTTTATAAATGGGTTTATTGGATTGGTTCATCAAGAGTGTTGGGTCCGAATTCCTTTTTGACTCTGACCCATCAATTCGACTATTATTAGTGAGTAATAATGTAAAAATTATTTAATACTGATCGAAATAGGGGACATAATTCACATGGATATAGTAAGTCTCGCTTGGGCTGCTTTAATGGTAGTCTTTACATTTTCTCTTTCACTCGTAGTATGGGGAAGAAGTGGACTCTAGAAGTACTACTAATTTAATTGAGTTGATGACAAAAACTGTATCAATTGTTTTTTAGATCGTTCTGCAAAGCATTTTTAACGATTTAAAACCAAATCAAAATAGCGTCATTTTGAAATTTCATTGGATTCTAGTGTAATTAATGTATTATATGAATAATACTTTTTCAATCAAAGAGATATTTCAACGATTCCCATGTTTGTATTTTGAAAGGGGATACAGATGATAGGAAATTTATTCCAACCAAATTCTTCCTAAATTTTCTATTTGAACGAATGGGCTCTTCCCAGAAGTATAAATGTACAATGAGGAAGACCGGACCCCTTTTTATTTCTTTCCCTCCTTACTGTTCAAAGAAGAAGTTGTTCTGTTAAGTGTATACACACTTTCTATGAGAAACGATATAGAAATAGTGGTTGTTTAACGAGATAGTATAATAAGATCTTGCCTTGGGAGAGTCGCATATTGGGCATTTCTCACTTGTTTTATTATTTTTAAAATTTGATTTAGGCTTTATCGACTCATTTCATCTCATGGTTCAAGCGTTAAAACTCTGTTAAAAATGGATAAGATTTACTATTCTTTTTCGAAATTATTCGAAGAAGCTCCCGTAGAAGCCCTGTCAATGGCTCAATCAATTACTTCTTGCAAATGCTAAACGAAAAAACCACTTTCTTATTATTATTAAGAAACTTTCCTTGATTGAGTATTTCAATAGATACGGAGATTCATGTTGGAAATAATAAGAAATCGAAGAATTAGAAACATAAGAGTAAAAACCCTCTTTCAATTATTTCAGATTGATCGGAACAAATAGATGTAGAAAAGAAATGGAATTGGGTTCTATGTCCATTCCATATATGGAATAGATATCTGCATATCATATATGCAGATAATATTGGAGAGTGATCCATATTAAACTTGTATTATGGAGTATACACTCTAAAAATACCATAATAGAGAGTATGGTAGAAAGAACGATTCATATATTTCTTTCTACCATACTATTCGCATTGAATACTGCCGATTCGAGTCTGCTCATTTCATTTAAGACACGAAATTGGAATTCTTTTCATTTTCTTTCTTCAATCATTGATAAGAACTCAAAAGTCGCGTTTCATTCAAATTTTTTTAATGAATAGGAATTTTTAATCATTTTGACTGACTGTTTTTACGTAAATGATAAGTAGAAAAGCTGTAGGAATTAGAATGAACAGTGCAGTAGCAATAAATGCAAGAATATTTACTTCCATAATCTCAGTGTTTTTTACCTCACAATACAATAACTCGGGATTTAATCCCATAGAGATGATAAAACTTTCGCCTCTAAATTCAATGGATGAATTAACTCTCGATGATATTATTAAATTGGATCAATATCATGAACAATATCAGACCTATCAAATCAATTCATTGTCGAGAATTGAATAGTATACCATAGGAAGATCTTTTATCCAGACCTAATACAAAATAGGATTCCTGATCCAATCAAGAATTCTTTTCTTTATCATTCTGTTCCATTCTTTTTTTTCTATAACCTACCCCACTCCTTCCTTGTATCATTATCAGATGAAGTATCTTCTGACCATCGTTCGACTTCTATTATTCACAAACCCAAATAAACAATAGAAGTGAGTGAAAGAGAAAAAGAAAGAAGTTAAGTTCTAAACTACGTTTTTTAATGATATAATTTT----------CTTGGAATACAAAGAATTGTGATAAAGATGAATCTCGGTAGAAAGCATCTAATATTCCATCAATTTTTGGGTTTCGATGAAACTCGTAAAATAAATGGAAAATAGGAAGGGAAAAATTCTGCATTCCCTCACTAAGAGGGGTGAAGTCCTTGGTTGATCTTTAGCTTTCTTTTATCTTTCTTCCTTAGATTATTAGTACTGGGACAGATATATCAAAAGCTCAGTATGCAATTTGAATGAAATTTTTTTTTTTCAAATTCAAATTAATAATTGAGGTTACACAAAATCAGAGCCAGAAAAGAAGATAGTTGAATCTAGAAAAGAAAAGTAGTCCAGGGGGGAGATTTCGATTAAATCCATTTTGGGCTGTACAATAAACGAATTCTATTTGTGTATGTGCTCCCGGGAAATATATGGGACTCTATTCCATATTCTATTCCCTGGATCGGGAGCAATCGAAAAATCAGACCCAGTATCTCTATCTCTTGGAATACTGAATATAATGCTACCAAGAATTGTACTAATCCACGTATGTCTTTCTCCCATCAATCGGTTTCTAGTTGAAGTAATGAAAATTTTCATCTATTTGTTTAATGAGAAATGGGAAAG-AAAAAAAAGATCCCCTTTGGGAATGAAATCTGGCTCTATCCTCTGTACCAGCTTTCATAGAAAAGAGGGAGTTGAATTGATGTATTGATTGATTGGATCCGTCGGGACTGACGGGGCTCGAACCCGCAGCTTCCGCCTTGACAGGGCGGTGCTCTGACCAATTGAACTACAATCCCAGGGAAATAAGGGATATATCCGAAAATTAGATTCTTTTTTATTCCTCTGTATCAGGTATTTCTGAAGGGCAAGGGTTTATACCATCTCATGGTAGATTGCCAAAATTTTGGGCCGAGCTGGATTTGAACCAGCGTAGACATATTGCCAACGAATTTACAGTCCGTCCCCATTAACCGCTCGGGCATCGACCCAGGAAGAATCCAGTTTAGGCTTATTGGTAATCCATGATCAACTTGCTTTCGTAG--TACCCTACCCCCAGGGGAAGTCGAATCCCCGCTGCCTCCTTGAAAGAGAGATGTCCTGAACCACTAGACGATGGGGGCATACTTGTCTGACTGCCATCATACTATGATCATAGTATGAACAGTTTTTTGAAATTGTCAATATAATGTAATGGAATGATTAGGTCCAAGGCCTCTTTCCATTTTTCATAACTACGAATGCAGTAGAAGGAATTTCCCCCATCTCGTAGAAAAAGAATATAACAAAGCAAAGGGTTTTTCATAATTTCATTTTTTGATTATGACTTGAACGATTGATTCGTCCGTGCAGATAGATAAAAGCATCTATCTGCCACATTGGAATTAACAATCAAATGTGTCTTTGTTCCAACCACCGTGCAAGCGCCATACAAAGGATAGGCTGATTCACTTGAAGAGAATCTTTTCTATGATCAGATCTAAATCATGTCGTACATGAGCAGGCTCCGTAAGATCCAGTCGAATAAGTGAAATAGAGAAAGCTTTCTCTATTTCACTTATTTAATTTAAGATTCAAAAAAATGATTACGTACCCAATCTATTATGAATTGTAACAATTTCATAAACAAAATCATGAAGAAAACGTGACCAATTAACCAACCAATAAAACTATATATTACAAATAAGATCTTATTTTCGTTGTTGTAGAGAAAAATGCTGACTAATCTGGGTACCATTGAATCAGGTTCAAGGTAGGGGTTGCATAATTGCACAAAGAAATTCAGCATAAATTCCAATTGAAGGCGGAGCACGCGCCTTCTTTTAATGATAATAGCATCTTCAGGATGCAAAAACTCCGTGTTGCGCAAAGTTTTTAGATTGGTCCAGAAGAGCTGAACGAAAAACGAGCTTAGAAATAGCATAATTAGGTTATGAGGTTGAACTAATACTTGATGTAGCGGCCCATCATAGATCGATGTGAACATCACGAACTGTCCCATAAGAAAACCAGTCATTGCTGCTACCCGTTTCTGAATGTCTTTTTTGAAGAAGCTGGATACAACGAAGAAATATCCGAGACCTACGGTGGATGCGGTTATAAATCCACAAAAAAGTCCGGACCCCATAACAGAATTGAGTATTGTGTTAAGTAGTCGATTAATCCATGATTTCATCATAATTCCTCCGATGATGATGACAAAGTTATTTTCATGAGTCTAGAAGTTGAAAAGTAGCAATGCACTCTTAATAGAACAAGAGGTTCTTGATCCCTTAACTTAATTAGTTTATTTTCTATTTTTCTTTTTATCATCCAATAATATTTGTTAACATAATATATTAAGAGAAAGACATAGGCGTTGTCAAGTGCATGATCCACAATATATCTACTTTGAAAGATCAAAGTTATATAAATTCAAAATGAATACAAAAACTCGATTTCAAGATATTCTATAATATTATTAATTATGTATTTTAATTTGATGTGGAAACGTAACAATGGTTTTATTGTCTTTATAAGATTGGTCCTTCTGAATCATAATCAATCATATTTTAGATTCTAAAAATTCATCTATCTAGACTAATATATAATAGAAAGGAAGACAGAATGAATAAAGGAAAATTATTACGAATAGGTCCTTCTAATGATGAAGGAGTATCGGCGCATTCCCTCATAGAAAATAGTACCAACCCCCATTGCGTATTGGTACTTATCGAGTATAGAATAAATTTGCTTCTCTTTGTTCTACGAACAGAATTGTTCTATTATTGTCAACAAAATAGAACAAATCTTAATATTAACCCTTGCTCCAAGATAATGCACTGAACAAGGGAAATCCATAGCATATTCATAGTATAGTCTTTTTCAATGCAATAAAGTTACGTGGTATCCATTTTTCTTTGATATAAGGGGTATTTCCATGGGTTTGCCTTGGTATCGTGTTCATACCGTTGTATTGAATGATCCCGGTCGGTTGCTTTCTGTCCATATAATGCATACAGCTTTGGTTGCTGGTTGGGCCGGTTCAATGGCTCTGTATGAATTAGCGGTTTTTGATCCCTCTGACCCTGTTCTTGATCCAATGTGGAGACAGGGTATGTTCGTTATACCTTTCATGACTCGTTTAGGAGTAACCAATTCATGGGGCGGTTGGAGTATCACAGGGGGAACTGTCACCAATCCGGGGATTTGGAGTTACGAAGGTGTGGCCGGGGCACATATTGTCTTTTCTGGCTTGTGCTTCTTGGCAGCTATCTGGCATTGGGTGTATTGGGATCTAGAAATATTTTGTGATGAACGTACAGGAAAGCCTTCTTTGGATTTGCCCAAGATCTTTGGAATTCATTTATTTCTCTCAGGGGTGGCTTGCTTTGGTTTTGGGGCCTTTCATGTAACAGGCTTATATGGTCCTGGAATATGGGTGTCCGATCCTTATGGACTAACAGGAAAAATACAACCTGTAAATCCAGCGTGGGGGGTAGAAGGTTTTGATCCGTTTGTTCCGGGAGGAATAGCCTCTCATCATATTGCAGCAGGGACGTTGGGCATATTAGCAGGTTTATTCCATCTTAGCGTCCGCCCGCCCCAACGTCTGTACAAAGGATTGCGTATGGGTAATATTGAAACCGTCCTTTCTAGTAGTATCGCTGCTGTCTTTTTTGCGGCTTTTGTTGTTGCCGGAACTATGTGGTATGGTTCAGCAACTACCCCGATCGAATTATTTGGGCCCACTCGTTATCAATGGGATCAGGGGTACTTCCAACAAGAGATATATCGAAGAGTTGGTGCTGAACTAGCCGAAAATAAAAGTTTATCAGAAGCTTGGTCTAAAATTCCTGAAAAATTAGCTTTTTATGATTACATCGGTAATAATCCGGCAAAAGGGGGATTATTCAGGGCGGGTTCAATGGATAACGGGGATGGAATAGCGGTTGGATGGTTAGGACACCCTATTTTTAGAGATATAGAAGGGCGCGAACTTTTTGTACGTCGTATGCCTACTTTTTTTGAAACATTTCCAGTTGTTTTGGTAGACGGCGACGGAATTGTTAGAGCCGACGTTCCTTTTCGAAGAGCAGAATCGAAGTATAGTGTCGAACAAGTAGGTGTAACTCTTGAGTTCTATGGCGGCGAACTCAATGGAGTCAGTTATAGTGACCCTGCTACTGTGAAAAAATATGCTAGACGCGCTCAATTGGGTGAAATTTTTGAATTAGATCGTGCTACTTTGAAATCTGATGGTGTTTTTCGTAGTAGTCCAAGGGGTTGGTTTACTTTTGGGCATGCTTCATTTGCTTTGCTCTTCTTCTTCGGGCACATTTGGCATGGTGCTAGAACCCTGTTCAGAGATGTTTTTGCAGGTATTGACCCCGATTTGGATGCTCAAGTTGAATTTGGAGCATTCCAAAAACTTGGAGATCCAAGTACAAGAAGACAAGTAGTTTGATACAACATTGCTTTGGTATCTTTCGCGTCTATTTTCTTTTGGTGCTTTGACATAGAATACCAGAGTTGATTTGAATCACTGCTTTTCTTTGACTCTTTCTTTATCCATGAGAGATGATCCCCAATAAAAAAAAAATAGGTATGGAAGCTATAATTGTAAACCACGATCGAATCTATGGAAGCTTTGGTTTATACATTCCTCTTAGTCTCGACTCTAGGGATAATTTTTTTCGCTATCTTTTTTCGAGAACCGCCTAAAGTTCTAACTAAAAAGATGAAATGATTTTTCATTATCTCAATTGAAGTAATGAGCCTCCCAATATTGGGAGGCTCATTACTTCAATTAGTCCCCATGTTCCTCGAATGGATCTCTTAGTTGTTGAGAAGGTTGCCCAAAAGCGGTATATACGGCGTACCCAGTAAAACTTACAAGGAAACCAGATATAAAGATGGCAACTAAGGTTGCTGTTTCCATTATTAGATAATTTCAAAACCCCAATGGATCTAGAATAAGATCTTTTATTTACAACGGAATAGTATACAAAGTCAACAGATCTCAATGAATACAATAGGATTTATGGCTACACAAACTGTTGAGAACAGTTCTAGATCAGGTCCAAGGCGAACTACTGTAGGGAGTTTATTGAAACCATTGAATTCGGAATATGGTAAAGTCGCTCCTGGATGGGGAACGACTCCTTTGATGGGTGTCGCAATGGCTTTATTTGCAATATTTCTATCTATTATTTTGGAGATTTATAATTCTTCTGTTTTATTGGATGGAATTTCCATGAATTAGATTTATAAGAACCGTAAAGTACCAACTTTCAATAAAAAATGAATCATTTAGAGCTAGGATTTCGAGCCCATTCTATTTTGGTAGTTCTACCGCGGAATTTCTTTGTTTCTTTATTTCCGGAATATGAGTGTGTGATTTGTTATAATTGATCCTATTGATAGTATAGAATAGGTCTGTCATCTTGATAGAGATGGTTTTACTTCGTCGGATATTTTTTCTAGTATCTGCAACACGGAATATATGAAATAGATTAAGAAATATTTTAACTATGATTCATACTTAATATTCAGATCTTGCCGCCGGATTC-AAAAAAAAATTAAAAAATTATATAAATCGAAAATTTATTCTTCTTTCAAAAACCTACCCTATATTATGGTTATTTTAACCAAAAGACAAAGGTTTTGTTGGATTTTTAGTCATTATATCTATTCATGGAATAAGTGATGATCCAAAGGTTCGTACTCATGGAATTCTTAGGCTTAGTTTAGGATTTTATTAAATCATCGTGGTTTTCTAGTATGAATCTGAGGTTTTAATCGATTCATAGGGTCTTAACAAGAGAATTCCTATCAATAAATAATAAAGAAAATAATAAATAGTAAAGCCACATTACACACAAACAAACCCAAATCAAAGAAAAAGAAATAGGAAAAAGAGGATTCAAGAGGCCTGTAAGGATCAAGATAAAGACAATTGAGCCAATTTGATATTATAGCATTATCGCCACAAAGAAAAGCTTTCGGATTTTTCTTACTTCATATCTTTAGAGATTAAGAAGTTTCAAACTTTCTATTACATATCCGTTGCACCTAGTATTTGGGTGTTTTTCTGCTTGAGCTGTACGAGATGAAATTCTCATATACCGTTCTGGGAGGGGGAGTCTTACCTATCTCAATAAAGTCTATGATTGGTTCGAAGAACGCCTTGAAATTCAGGCGATTGCAGATGATATAACTAGTAAATACGTTCCTCCCCATGTCAACATATTTTATTGTCTAGGAGGAATTACGCTTACTTGTTTTTTAGTACAAGTAGCTACAGGGTTTGCTATGACTTTTTACTATCGTCCAACCGTTACTGAGGCTTTTGCTTCTGTTCAATATATAATGACTGAAGCTAACTTTGGTTGGTTAATCCGATCAGTTCATAGATGGTCAGCAAGTATGATGGTTCTAATGATGATCCTCCATGTATTTCGTGTGTATCTCACCGGTGGATTTAAAAAACCTCGCGAATTAACTTGGGTTACAGGTGTGGTTCTAGGTGTCTTGACCGCATCTTTTGGCGTAACTGGTTATTCCTTACCTTGGGACCAAATTGGTTATTGGGCAGTAAAAATTGTAACAGGTGTACCTGAGGCTATTCCTGGAATAGGATCGCCTTTGGTAGAATTATTGCGAGGAAGTGCTAGTGTGGGACAATCCACTTTGACTCGTTTTTATAGTTTACACACTTTTGTCTTGCCTCTTCTTACGGCTGTATTTATGTTAATGCACTTCCCAATGATACGTAAACAAGGCATTTCTGGTCCTTTATAGAGAAGATATGTCATAGATCTTTGTAATCAATCTAATCTCATTTATCATTTGGGGGAGCAACAATCCTATTTCATTGCTACAAGTATGGATTATTGAAAAGAATAAGACATGGATTTGGATATTTCCCTTCAACCCCGCAATATTACTTATTCGACATGAATAATTGAAGGAAATTCTACGAAGAGAAAATGGATTATGGGAGTGTCTGACTTGAACGATTGATTGGTCCGTGTAGATATATGCCTTTATCTATCTGCCACATTGAAATTAACAATCAAATGTGTCTTTGTTCCAACCACCGTGCAAGCGCCATACAAAGGATAGGCTGGTTCACTTGAAGAGAATCTTTTCTATGATCAGATCCGAGTCATGTCGTACATGAGCAGGCTCCGTAAGATCCAGTCGAATAAGTGAAATAGAATAAAGCTTTATCTATTTATCTTATTTAATTTAAGATATCTCACTTATTTAATAAGATTATTGAATAGTATGGAAATGCGTGCATTTCCTATGCATTGACACGATCTATGATACTGTCGGAGTGAAACACGGGATCTAAAGAAGAACCGCGGCTAGACTATATTAGTAACAAGTAAACCCTTTGTGTGTATGTAAAAAGTATTCCAATATTTTTGGAATAAACATCAATAACAAAGTCTGAGGCGACCCAGAAAGCGCTTGATCATGATAGTTTCAACTTTGTAATTGTAAGCCTACGTGGGTATTGAGTAGTTACTTGTAAGAACTTAAGTCTTTGCAATAGATAGTTGCAACTACGGAAAGGGGAATCTGGTAAAATGTTTCTTACATAGAAACATGCTTCTATGAATGTGCATATATGGGGGGATATAGATACCATATTATAGGGTATACCCTATGGGTTTTAGATGAATCCCCTTGGTTCTTGTGATTCTTGCTTGAGCCGGATGATGAAAAATTATCATGTCCGGTTCCTTCGGAGGATGGATCTATAAGGATTCACCTATCCCAATAACAAAAAAACCTGACTTGAATGATCCTGTATTAAGAGCTAAATTGGCTAAAGGAATGGGTCATAATTATTACGGAGAGCCTGCATGGCCCAACGATCTTTTATATATTTTTCCAGTAGTCATTCTAGGTACTATTGCATGTAACGTAGGTTTAGCGGTTTTAGAACCATCAATGATTGGTGAACCAGCAGATCCATTTGCAACCCCCTTGGAAATATTACCTGAATGGTATTTCTTTCCCGTATTTCAAATACTTCGAACAGTACCCAATAAATTATTGGGTGTTCTTTTAATGGTTTCAGTACCTGCGGGATTATTAACAGTACCTTTTTTAGAGAATGTTAATAAATTTCAAAATCCATTTCGTCGTCCAGTAGCGACAAGCGTCTTTTTGATTGGTACGGCAGTGGCCCTTTGGTTGGGTATTGGTGCAACATTACCGATTGATAAATCCCTAACTTTAGGTCTTTTTTAATTTGATTCATCAATTGTGAAATAAAATATTACGACGTATGTATCTAGGGAATAGTCGCTTCAAAGTGAATTCTCCCTAGATACATCTATTTAATTTAATTCTGGATCGATCCAGAATCTATGTATTGTGCTAAAAATCTAAAAAAACCATTTTTTGA---AAAAAAAAAAAAAAAAAGAAAGATGAAAATAGAATTATCCGCTGCCAACAAAGAAAACCCTATTCTTCGTATTTTGACTTTGATTCTGCTAAACCAATTACTTGTTGACTACAAATTTTCTATATCTGTAATACCATCTAGAGTTTTGTCGAACTTTAATAAAGATTCAATAAACAGAGACAAAGAAGTAAACCCAAAATCTGGCGGAACTAGGTTTTATGTCGGATTTTCATCATCCAGAATCTCATCTAGAAATTGATCTAGACCGTCTTCTGGAATATCCGCTAGATTTGTGTTACATTGCAACAAAGATTTCATAAACAAAGCTTTAATCAATAAAGGAACAAATTCAACCCCCTTCGAAAATCGATTTCGTCCGAACGAAAGTCTAGATGAAAATCTATATTTTCATGGGGATTTTCATAGCGCCTTTCACCCTTCAACAAACTATTACTATTATAGCATTATAGCACTGCATAATCGGAGTTTTAAACTCAAACATCCCAGCTAGATTCTTGAATTCTAAGAAATTTGGATCTCGATTTTTCTTTCGATTTTCTTCTGGAAAATATTCTAGACTTTTGTTGAATTCGAACACAGAGTTAAGAAGCAAAGAAGTAAATTCTTCTTCTATCCAAACTAGGGTTTTTTCCGAATTTGCATCCGTTATCCAATCTATAATAAACAACTTTAAATAATATTTAAAAAACCAAAAAGTAAACCCCAAACCCGGCGGGACTAGATTTTTTTCTGGATTAGCATCTATATTTTTGTCGAATTTTGACAAAGATTTAATTAATAAACAAAGAAGTAAACTCAATACCCATCGGAACTAGATTTTCTTCTAGTAGGAGAATATCATCCATCGTCATAATACGATCAATAATTCCATAATGTCGGGCTTCTTTTGCTAACATCAGCCGCGTTCTCGTCAGGTCTTGTTGTATAATGTCGTAGGATTGCCCCGTTTTTTCTACATAAATCTTGTGGATGTAGTCCTCAATATGACAAAACTAGCCCATGGAGTCCGGATGCCAGGGCGTATGGGCGTTAGCCCATACTTTTCATTTCTAATTTAGGTCTATGAATCAGACCCAAAGTACTAGATTTTAGAAATATATTAAAAGGTAAAGCAAATTCAGAAAACAGGTAATTAAAAAGACTGCTTTAAAAAACCACCAAATCTCTTCGTTGGATAAATTCATCAATTTTATCTCACAAACACAAAAAATAAAACATATTGCGGTTACTTTGCAACTCCATATAACTAAAAAATAGCTCTTTTTAAAAAGCATAAAAGTGTCTTAAGTGTCATTTTTGTCCCTTCTTCCTATAGTGATAAAAAAATTGTATAGTCCTATTCCTGGGTAGGAGATAGAACTAAAAAGATAGTTAGTTAAACTAACTAATAAAAAAAAGTAATATCTGAAAAACGATGAGTTGTCAAGTTGATACAATTTTGATGAAATTCGTTTGAACCTCGCCCTTTGTTCAGTCGTTACCAAGAAGTTTTACCAAGAATTCCCCTTCATTATTGTATAATTATTTTCAGTTGTTTATACCCTAAAAAAACTCTATCTCTATTATAGGACAACAAAACATATTTTGCCAATATTGAAAATATAATCAAAATCCCAATGTCGTTGGCTACTCTAACCTTCCCGACCACAATATTTTTCTTTTTTCAAGGCATTTTACCTGTACCTTGAAAAAAGAAATTGTATTCTACTGGTTTTTTTATAATTAAAAATAGAAAAATTAGATAAATACCATAAAAAAAGAAATTTTGTACTCTATCTGTCTATCTTTTATCCCTACGAAATACCAGACGAAAATAGAACGATCCTAGAAGAGATATAATGAAATTTTTCGAGGGGTTTTTACTCCTTTTATTTGACTGATGGAGTTAATAAACAATTCATTTAATAAACAATTTTTTCGAAAAAAAAAAGTGTTAAGTAAACAGAGTCTTCTTTGCTATTTATTCGAAGCGTCTAGTGATCTTCAACCAATTATGTGCTTCAATATAATTATCAGGAGTAAGCGCTATAGCCTGTTTCCAATACTGAGCGGCTTGATCGAACCAAGCCTCCGCAATTGCAGAATCTCCCTGTCGAATGGCCTGTTCCCCCCGGGCGGAATAGGCCGGTCAATCCCTTCCCTTAGAACCGTACTTGAGAGTTTCCTATCTCATACGGCTCAGCCATCAATTTTTTTGATATCGCATTTTAATCTACCATATCTAACTGAATGAGATTCCTCCTAGATCTNCCCATTTTTCGGGCTAACCAAAAGAGGTTAATTATCAGAACTTCAAACTTGAATTTAGATGAATAATAGGTTTTCGTTTTATCTTTTCTCCCACCTTCATAAGAATAAAGAATAGGCATTTCCCCTTATCCTTAAAATTTTCTGAAAGGTAACTATCTCGGTTTCATATAGATATTTATATAGAGTCTTTGAAAAAGACTTCCCTTCCTATAATCTAAAAAAGAAAAGGAAAGGAGCAATGCACTCTTGATAGAACAAGAGGCTCTCTTACTTTCCAAAAATTTCATTATAAGGTCAAGGAAGATAAAATACGAGCTTGTTTTATAGCAATAGTAATTAATCGTTGTTGTTTCAAGGTCAATCTATTCACTCGTCTAGATAATATTTTTCCTTGTTGACTAATAAATCGACTAATTACACTCATGTTTCTATAATCAATTCGATCCCCCGATTCAATCGGGGGTAAACGCCTACGAAACCGAATTCTTGAGAATATTTTTGTTTCTAAGGAAAGGTTTTTTTTTTTTTTTTTTTCCTCTAAATATCCAAATTTTGATACCTAATACCCCATAGATAGTTCGAACTGGATAGGAACAATAATCAATTTTAGCTCGAATGGTTTGTAGGGGAACCCGACCCTTTCTGATCCATTCGACACGTGCAATGTCTTTTCCACCGAGCCTACCTGCAATTTGTACTCGAATTCCTTTTATCTTTTCTTTTTTCGCTTTTGCAATAGCCCTTTTCATTGCTTTTCGAAACGGAACTCTATGTTCTAATTGTCCGGCTATATATTGTGCAAGAATAATAGGGTTTCTGTAAGGTTTTGCAATTGTTGTAATAGCAATGTTGATTTTTCGATTTAGTAGACAATCAATTTTTTTTTGTAGATTTGTCTGTAATTCTTCCATTGGAATTTCTTTTAATAATTTTGGGAATGCCAGAGAGATTTGGACCTCGGTCAGATCGGTGCCTTTTAGAATCTTTATACGCGTAATTCCCGAGAGGCTAGAGGCGATTCTTCTATTCTTTTTTATATTTTCTTGTACAAAATCTTCAATATAATCTCGTATGTTTTGATCTTCTATTAGACCTTCCGAATAGTTTTTTGGTTGTTCAAACCAACAGGAATGATGATTTTGGGTTGTACCCAGTCTGAAACCCAGTGGATTTATTTTTTGTCCCATACTCCCCCACTACTATCCAAATTATGATATATCATATTTGTATCCTTATTTTTCCATCTAGGTTTTTTTAACCATGGGAAAGTCTCTATATATTTATCTAAAGATATATCTTTCACTACAATACTTATATGACAAGTAGGTCTTTTTATCGGATAACTACGTCCTCTAGCTCGAGGTTTCCATTTCTTCACGGCAGTACCCTCGTTGACTTCGGCTTTACTAATTATTAAATTCGTTTTATTGGAACCTCTAGTGTAACTAGCATTTGCTCCGGCATTTAAAACCATTTTTAAAATGGGATAAGATGCTTGATAAGGCATGACGTTTAGTATCATAAGTGTTTCTTCGTAAGAACGTCCGCGAATTTGATCAATTACTCTTCGCGCTTTATGAGCGGACATGGATATATGACCTAAAGCGTGTACTTCTGTTTTTCTTTTCTTTAGCATAAGGGTCGCCTCCTACTAATGAATTATAAGTATCTATATTTTGTATTAACGACGAGATCGCTTATCGACTTTCGTATGTTTTTGGAAATTCGAAGTAGGTGCAAATTCTCCCAACTTGTGACCTACCATACCATCTGTTATATAAATAGGTAAATGTTCTTTTCCATTATGGATAGCAATAATATGGCCGATCATTGCGGGTATAATGGTAGATGCCCGGGACCAAGTTTTTATTATTTCTTTTTCTTCTTTTGTTTTAAGCTTATCAATTTTTCTTAATAAATGAGTAGCTACAAAAGGATTTTTTTTTAGTGATCGTGTCACAGCTTCCTCCTTTTTCTTTTTTAAAGACGAAGAGAGAAATGGAATTTCTCTCCTATTTACTACGTCGACGAAGAATTAAATTATCACTATATTTATGCTTTTTTCTACTTCGTCTTCCAAGTGTAGGATAACCCCAAGGGGTTGTGGGTTTGTTTCTACCAATTGAGGCCTTCCCTGTACCACCCCCATGGGGATGGTCTACAGGGTTCATAACCACTCCTCTTACTACAGGACGCTTACCTAGCCAACGTTTAGATCCAGCTCTACCCAAACTTTTCTGGTTCACCCCAGCATTCCCCACTTGTCCGACTGTTGCTGAGCAGTTTTGGGATATCAAACGGACTTCTCCAGAAGGTAATTTTAATGTGGCTGATTTCCCCTCTTTTGCAATCAGTTTCGCTAGAGTCCCTGCTGCTCTAACTAATTGTCCACCCTTTCCAAGCGTTATTTCTATGTTATGTATGGACGTGCCTAAGGGCATATGGGTCAAAGGTAGGGCATTTCCTATTTTTATAGGAACTCCTGTACCAGAAAAAATGGTATTTCCAATTTCAGTCCCTTTGGCATGTAAAATATATCTCTTCTCACCATCCCCATAGTGTATGAGACAAATAGATGCATTTCTATTAGGGTCATATTCTCTGGTTATGATTTTACCATATATGTTTTTTTCATTACGGCGAAAATCTATTTTACGGTAGAGACGCTTATGACCTCCCCCTCTATGACCTGCGGTAATGATTCCTCTGGCATTACGACCTTTACCACACCGATGCTTCCCATAGGTCAAATTATTTCGTGCAACGGTTCCATTGCGTGTGCTCGGGTTAGAAGTTTTGTATAAATGTATCACCATGCTATTAAGTATTTAGATTTATCTTTTTAAGAGGTAGAATAGAATAACCCCGTTGAAGGGTAATGATTATACGTCTGTAATGCATTGTATGTTCCATAATGCGTCCTCTTCTTTTACCCTTTCCCGGAAGTCGATGACTATTCATAGCTATTACCTTGACACCAAAAAAGAGTTCGACACAACGCTTTATTTCTGTCTTAGTTAATCCTGATTCGACATTAAAAGTATATTGATTTTTCTCAAATAACCGAATACTTTTGTTTGTAAATACTGCATATTTGATTCCATCCATGGTACATTGCTCCTTTACTATTTTTTTTATTATTATAATTATAAAATATAAAATTATGGATTTCCATAGATTCTAGATATTGCGTCTGTATATTACTATATGGCGATTACATTCGAATCAATATTATTCTATAATAACACATAGGGTGGATCATGCACTTGAGAATTACACTAAATTGAGAATGGATATAGAAGAATGTGCATAGATTGAATCACTTGACAATTACGAATCCGCTTTATCTACGAACAAGGAAGCTATAAGTAATGCAGAGCAAGTAAGTTAGATCAAGGCAAGATTCATTACATTACAATATTAATATATACAAATACAATAAGATAGAGAATCAGATATTTCTATAGACGTAGTAGAGGGTCCCATTAGCATGTATCCAGTAGGAATTGCACTTACGAACTCTCCAATTATGAGTTGGGCGCTTTAACCATTCAGCCATGGATGCTTAGTAGAGATCCTCGTACATGGTGAATAAGCAAATTCCAATTGAAATGCAATCTGTAGTCTAAATCAATCCAATTAACATAACATTGATTTATGTTTATTTTTATTTTATTTAGTATTTTGGCGGGAGGTACAAATGCTAAAAAGACATCAATTAAAATTAAGATTCTGAATTTTCGAATTGAGAGAGATATTGAGCGCGATCCAAAATTTTCGTTATGTGTCAGAGTCATGGACCGAATTCAATTTAGTGGGATTTTTCATTCACGTTTTTTCCACCAAGAACGTTTTATAAAACTCTTTGACCCCGGAATTTTGAGTATCCTACTTTCATGCAATTCACAAGGTTCAACAAACAATTGAATTGATATCTCGGTGTAATACTCTTTGTAGTATCGTTCCTTATCTATTCTATCGTATTAACAATCGAAATATAGTCGAAAGAAAAAATCTCTATTTGCCTGGTTAATGAATCTCTTTCTATTATAATTGTTCTGGACCTATTAGACGAAATATGCGAGTTTGGCGTCGATATGCTATTGAGTAATGATGAGGGTCCCGCTGATGGGTTCAAATCAATACGTTTGCATAAGAAATATTGGAATATGCTTCTCAATAACCTTCTCATCGATATCAGCGATTTCATAAGTATCATACCAAATCCCATTAATCGAATCACCTTTTCGAGAAATACGAGACATCTAAGTCATACAAGTAAAGAGATCTCTTCATTTCATTGATAACAAAAGGAAAAGACCTGAATGAAGATTTTTTGATAAAAAACGGAATCCTGGCTCCTGAACAGTCAGTCCATTGAAACTGATGACATAGACTTCTTGATGTAGTTCTACACCTTTACGACATAAAAAGGGGTTGGTTCACTTCTATTGAGTCTGACTCATAATGATCATTTCTCAAACAATGACTCTGCTTTTCTAATGCTGGAACAACCGGGAGCAAGTTACTTACGATACTTAGTTGACATTCATAGAAAGTCGCTAATGAATTCTGTGAAGTATGAGTTCAATACATCCTGTTTAGCAGAAAGACGGATATCCCTTGCTCATTATGAGACAATCATTTTTTCAAAAACCTTGTGTGGGGCTAATCCTTTTGATTTACCATCTCTTGAAAAACCAAAACTCTTTTCGCTCTGCTTAGCCTTATATTACTCTACGGATATTTTAGTGATAAATTCGATAGGAATTGGACGATCCTATTTGGTCAAATCCCTGTTGACAAACTCCTGTCTTCCTTTCATTAGCTTATTTGGGAATACCTTCCAGAATCCCGGAGGTTTTTTTATGATTATAGTATTGACGAGGAGACTGAGGACATAGATGCTGAGATTCCTCATGTTGATCCTGCTGAGGGTGTTCGCTAAATTGTTAAGAGTAAGGATCTCCCCGATCCTGGACTTTTTGAGACAGAGCTGGAGCAGCTACCTTGGCGTATAGCATAGGGACAAACTCTGGAGACGTTTACGATTTCGAAAATAGATCGATTTGATATCAATCTTCAATTCGAATTAGCAAAAGCAATCTCTCCTTTGTCTTCTTGCATAATAATAATATCGATTCCAAACATTCATGATACGCATGTGAGGAAGTCGAAGGACTTCTTATCCCTCGGTATATTATCGAAGCATCTCTCCAGGGATTAATAAAGTAGAAATATTCTTGTTATTGCTTCGACTCATCTTCCCGACAAAGTGGATCCCGCTCTAATAGCTCCGAATAAATTCAATACGTGCATTAAGGCACGAAGGCTTCTTATTCCACAAGAACGAAAGTACTTTTTCACTCGTGCATCTACTAGGAGATTTCATTTGGAAAAGAAAATGTTCCATACTAATGTAATGGAGTCGGGTCTATAATCATGGATTCCGGTGCACGAGATCTTGTAGCACTTACCGATGAGGCCTTATCAATTAGTATTTCACAGAAGAAATCAATTATAGACACTAATACAATTATACTCGCTCTTCATAGACAAACTTAGGATTTGCGAGCCCGTGTAAATCGGTGTTAGGGGGTCTTTTTCTATCAGATAGGAAGGGCTGTTGTACAAAGTGTACTGCTAAGTAATGGCCTGATAGAGCCTATCTATATCTATCTATATCGAGATGAAATTATATCAGGCAGTGGAGCCTTAATATGTTCAAATGGTGCTTCGAACTTGCAACGAATATCAAGCAATTAACGAGACTTCTTTATCTTTTGAGTTGTTCTGCTGGATCAGTCGCTCAAGATCTTTTGGGACACAAGGAAAAAATGGGATTATGGTGGGAGACTCGTTGAGAATGATTCTGAGCCAATTGATGGCCTATTAGAAGTCGAAATAGCTCTCGTGGGACCCTCACCGACAGAAAAAGATTGCAGCCCATTTGATAATGATCAATTGATATTGTTTCATCGGCCCAAACCAAGGAATCCCTTAGATATGATGCTAAACGGATTTTGTTCTATCCTTAATCACCGATTTGTCTATGAAAGCTATGAATCGGAGGACGGGGAAGTCCTTTGAGGGGAAAGGGGAGTTAGCCAATCACATAGTTTTGGCTCCTAGAATACGGCAACCTTGGAGCTTTCTATTTGATTGGATCGAAAGGTCCAATGAATTGGGATTTCCCTCTTGGTTCAGGTCATTTTGGGGCAAGCGGGGCATTTCTGATGAAGAGGATGAGCTTAAAGAGGCTGAGCTTGAAGCGGATGATGATGAACTTGAAGAGGATGAGATGAAGAGTTGGATTTGTTTGGGAGTGACCCCATGCCATACCAGCCACGAGATAGATCTTTCAAGAACAAGGCCTTTTTCGAACAAGCCAATCCATTTGGGACCCTGCAGATCCACTCTATTTCCTATTCAAGGATGTTCCTGGATTTTCATGACACTTCTTTCTAGCTGAAGAGATAGTAAAAGGGGGGTTCTTCCTACCCACATCAAAAAGGATCCTTTTCAATCTATAGCTAATAACTTGTTTTTGAATACTACGCAAGAAAAGTACTTCGACTGGTTGATTAATCGCTAGAGATGGGTTAGACCCAATAGTTCATCATCTCACGGATCTTTCCGTTCTAATACTCTATCCCAGAGTTCTCAGTATTTATTAAATTTCTTCCTATCTAACGTATGCCATCACATCATAAAGACTTTGTTGAGAAAAAGAAAAAGATGGCTTTTCCCGGATTAACTGAAAGATGAAATGAAAATGGTATTCATGGAACAGGAGAAAGATTTCCCATTCCTTAGCCGGAAAGATATGTAGCCATGAAAGAGGGATTAAGTGAAATAGAATTGACTGGGTGGTAGAGTCATGGAAACGCTTCTTTATTTCCTATTTTTTAGCTCCATGGAACAATATGCTACTGCTGAAACATGGAAGAAGTGAAATCTGAGATCAAAACACTATGTATGGATGGTATGAACTGTTTAAACAAGAATTCTTGAACTATTTAAACAAGAATTCTTGAACAGCGAACTTCAGATATTCACGACCAAGAAGTATTGGATTCTCTTTCAGATAGGCCCGGAAAGTCGAAGGAAGCCTGAAAAATGCCAACAGGTGTCTATTATTGAATTCACCCTACCCTAGAGTACCTATTTTTGGAACGTCCAGTGCCTAAGTCACTGAATGGGTAAGTCACCAATCCTTAAAACAGACTATCTAATGTACTTTAGTTGCTGGGTTACGAACAGGCATTTTACCAGAGGTTTCTTTCTAATTTACATTCTTGTTGAAACATATACTCAGGGGGGTGGGTGCAGGGCGGACGGTTTTAAAGCAGACTCCCCATTCATTCGATATGGAAGATCACCAAGATCTCGTGATCCGCTCCTGAACTTATTCCAATTCCAAGAGCTCGGATCGAATCGGTATTGATATACCGACTCGATCTGAGCTCTCTTATTGATGAATTGTTCATTCAACGAGCATTCTCAATATTATGCCTTGAAGAGGATTCGAACCTCCACGCTTTTTAGCACGAGATTTTGAGTCTCGCGTGTCTACCATTTCACCACCAAGGCATCTTGGAAGTGAAGGGTATTCCATGAATATGATATCTATCTAGTGTGATGTATGGAATATATGACAAAGGTGCGGTGTTGGATTATTGCTATTGATCGGTCATGTCATGTCATATAGGCCCAAGTCGGACACCCAATTGCTTCGATTTGCATTATCCGGAGGATGCTTTAATATATCAAATAAGGTGAACAATCAAATCTATTTCTCGATTCAATAGAAGCTCAAAGAGGTGAATAGGGTCCCAAATAAGGAAAAATTTGTAAAAAGCAAATCCGATTATGTCTCTTCTTAATCCTAAATGAAATGTACGAATCCATAAAGAAACATAGTATCTATTTCGATACGCTCGACTAACCCCTTCTCATAATGAGAATGTATATCTCTATTCCCATCTGGTCCGGTAGGGAATGAACTTATAATCATGAAATCAACTCGATCATCAGATTATAGATTATAAGTTCATAACCCTAGCCAATTCCCATTTTGAACGGAACAGATCTACTAATTCTTTGATTCCAGTTAGTAAGACGGATCTTGAACTAAGAAATAGAACCTAGAAGCTAAAAAAGGGTATCCTGAGCAATTGAAATAATCGGGTTCATTGATATTCCTAGTATAGTAGATGCTATCACACATACAATCATACTCAATTCGATGGAATTCGTTGATCTTAAAGGAGATCGTCGATAATTTCGCACGTAAGGGGTTATTTCTTGGTTTCGTCCAATCATTAATAACTTAATTATTTTTAGATAATAGTAGATAGAAAGAACGCTTGTAAGGAGTCCTATTAAAACCAAGAAATATAGACCTGCCTGCCATCCACACCAGAATAAATAGAGTTTTCCGAAAAACCCTGCTAGTGGAGGAAGACCCCCTAGGGATAAGAGACATAGGGCTAAAGAGAGAGTCAAAAAAGGATCTTTCGTGTATAATCCTGCATAATCTCGAATGTTATCAGTTCCGGTACGTAGACCAAATAATACAATGCAAGCAAAAGTTCCTAAATTCATGGAGATATAGAACAGCATATAAATTATCATGCTTGCATATCCATCATTTAAGTCTCCAACAATTATGCCAATAATTACATATCCGATTTGACCTATGGATGAATATGCAAGCATACGTTTCATGCTTGTTTGAGTAATAGCAATGAGGTTTCCCAATATCATGCTAAGAATAGCCAAGATTTCGAGAAGAAGATGCCATTCGTTTGATGAGAAATAAAAGGGAATATCGAAAATTCGAGTGGCTAAAGCTGAAGCAGCTACTTTCGAAGTAACAGAAAGAAAGGCAACGACTGGAGTGGGAGAGTCAGAGTCGAAAAGAGGATTCCTCACTTCTTTACTCTCATGCAAAACCGTGCATGAGACTTTCATCTCACACGGCTCCTAAGTGATAAAAGAAAGAAGAATTCATCTTCTTTCGTTTTTGATTTGATTACCTTCCTCGCGTATGTATAAGACCGAATCCATTCGATTTCTAAAAAGGATTACTAATCCTTAACTTTTCGAGGAATCCTTCATCAGTGATTGGGAATGACTGACTTTTTCAATCTTTTCGACCTTGGTTCCGTAGAAGCAAGTCAGAAAGATTGAGAAATCGAACCATCTGGTTTGATTCGTTCTCAATAGTCATGAGATAATCATATTAGGGTGATCCTTTTGGCGACGGATGCTCCTATTATACTCTTAGTCTCAGAAGGATGAGAACCAACTATGTAGCATCTACATCGAGAATTCAAGTATTGTATACGTCATTAGTCCGATCCTTTGTAGGAACTACCCGTAATAACGAACTTGCAAAATGGATCTCTTTATCATAAAGAGATTCGTCGTTCCTGACTCTGCTTCACCTTAATTGTTAGTTGAACAAATCAAAGATCTGTCTTGGTCCGAGTGGGGATAGTCTTTCTCTTCTGCATGTCCATGGAGTTTTGAAAAATCCAAACATCTCAGAGATAGATAGAGAGTTAGGAATTTCTCGAACGAACCGCACTCCTTCGTATACGTCAGGAGTCCATTGATGAGAAGGGGCTGGGGAAAGCTTGAACCCAATTCCTACAGTGATGAATATTAGCGCAATTGAAATTCCTGGGGAGTTATACATTTGTGTATTGATAAGACCATTCACTATTTCTTGAAGCTCGATCTCTCCCCCGGATGAACCATATAGCCAAGAGAAACCATGAACCAGAATAGAAGAGCTTGCCCCACCCATGAGTAAATATTTCATGGTAGCCTCATTAGACCGTACATCTTTCTTGGTATATCCAGCTAATAGGTAGGAGCATAAACTGAAACATTCTGGAGCTACAAAGATAGTTATTAAATCGTTAGCCCCGCATAAAAACATTCCTCCTAGAGTAGCTGTTAATATGAATAAGAGAAACTCTGTTATAGCCATTTCTGTACATTCAACGTACTCTACGGATAGAGGAATACATAGAATTGAACATAGTAAGATAAGAAATTGAAAGATTTCGTTGAAATTGTTTGTTTGGAAATTTCCAGAAAAGCTAATTATAGGTTCTTCTCTCCATCGGAACAATAGGGCCGCTATGCTTATTACTAAACTTGTTGAAGAGATGAAATACAACCAAGGTATATCTTTTTGATCAGAGGTTGAATCGATCATCAGAAGAAGAATTAGGCCAAAAATTAGGATACACTCTGGGAAAATAAAACTTCCATCGAAGAGAAGCAAATGAAAGGCTTTCATAAAAATTCTCGTAGAATCGAGAATGACGTTTTCATTCTGTACATGTCAGATCATGAATTAGTAATTTTCCTATATATCTTTCACTACAATACTTATATGACAAGTAGGTCTTTTTATTTTATCGGATAATTTCGAATAAATTAAATATTACATTATTAGAAAACATAAAGTATACAACTATGTAAATAAAATGTAGGAACAAACTAGTG-AAAAAAAAAGTGGTTGTATTTTATAGAATATATCTTCTAGGTCGAAATTTGTGCCGAGCAATAGCAAATTAATAGCCACAACAAAAATCTTTCCGGTTAGTACGCGACTCCACACGGCTATAGTCCATAGGGGTTTTAAGATAACTTTTTTAATTAGGCGAGTCATTCAGTAAATCCTCCATCTTAATTTTATTATTATTTAACCTTATAGAATTAAGAAAAAATTACTGTATGCATGTTAATTGGACTCTCTATCTTATTGTATATAATATTTCAATTTCTATATGCTCTAACCTTCCCGACCACAATTTTTTATTTTTTCCAGGCATTTTACCTGTTCTGTACATCCCAGATCATGAATTAGTAACTGTATCCAATTTTCAAAAAATCCCAATTGGTTCGAACTTTCTATTTTTGTAATGGAATAGTTACGGAATCGCCATGAATAGGATCAAACCTTAGTCCATGGTATTTCCATGAGGTTCCTCTTTCTTATTCTTAAGCAAGTCCCCGAGAGGGCTCAGTTCATCCATAATTTCTCTTTCATCTTTCGTTTCCTTTTTCTTTGTTTCGAGAAATAGATCGACCAATTCCGATTCTTTCTTTTTCTATTGATTCTTTTCCCATCGAGATGGATGAATCCATCCATCTATGTGTCTATATATAATATAGATATAGATCCTGTTTATGGATTAACGAAAATGGGCCAAAGCTCTATTTGCCTCTGCCATTCTATGAGTCTCTTCCTTTTTACGTATGGCCCCGCCTCTCCCTTTGGCAGCATCCACTAATTCGGAACTTAATTTGAAAGCCATATTTCGACCCGTACGTTTTCGCGATGCCGCTAATAACCAACGAATGGCAAGTACTTTTCCTTGTAGGGGTTTTATTTCAATGGGAACTTGCCGAGTCGATCGCCTTTTACGTTTTACTTTTACTCCTATCTTGGGAGTTATTCGACGTATTGCTTGACGTAAAACAAGTAGTGGATTTTTTTCTGTCTTTTGTTGAATCTTTTTCAGTGCTCGATAGAGAATTTGATAAGCCAATGATTTTTTTCCGTGTTTCAGAATACGGTTAACCAACATATTAACTAATCGATTACGATAAATTGGATCCGATTTTGCTGTTTTTTTTTTTGCAGTACCTCGACGTGGCATGAGCGTGAAAGAGGTTCAAGAATCCG-TTTTTTTTTATAAAGGCTAAAATCACTTATTTTGGCTTTTTTACCCCGTATTGTAGGGTGGATCTCGAAATATATGAAAGATCTCCCTCCAAGCCGTACATACGACTTTCATCGAATACGGCTTTCCACAGAATTCTATATATCTCTATGAGATCGAGTATGGAATTCTGTTTACTCACTTTAAATTGAGTATCCGTTTCCCTCCTTTTCCTGCTAGGGTTGGAAATCCTGTATTTTACATATCCATACGGTTAAGTCCTTGGGTTTTCGAAATAGTGTAAAAAGAAGTGCTTCGAATCATTGCTATTTGACTCAGACCTGTTCTAAAAAAGTCGAGATATTTCGAATTCTTTGTTGACACGGACAAAGTCAGGGAAAACCTCTGAAATTATTTCAATATTGGACCTTGGACATATAATAGTTCCGAATCGAATTTCTTTAGAAAGAAGATCTTTTGTCTCGTGGTAGCCTGCTCCAGTTCCCTTACGAAACTTTCGTTATTAGGTTAGCCATACACTTCACATGTTTCTAGCGATTCACATGGCATCATCAAATGATACAAGTCTTGGATAAGAATCTACAACGCACTAGAACGCCCTTGTTGACGATCCTTTACTGGGACAGCATCTAGGGCTCCTCGAACAATGTGATATTTCACACCGGGTAAATCCTTAACCCTTCCCCCTCTTACTAAGACTACAGAATGTTCTTGTAAAGTATGGCCAATGCCAGGTATATAAGCAGTGATAACAAATCCAGAGGTTAATTTTACTCTGGCAACTTTACGGAAGGCAGAGTTTGGTTTTTTAGGGGTGATAGTGGAAAAGTTGACAGATAAGTCACCCTTACTGCCACTCTACAGAACCGTACATGAGATTTTCACCTCATACGGCTCCTCGTTCAATTTTTAGAAGTCATTGGTCCTCGTTCGGGAATCGTCTCCTTTCTTCCACTCCGTTCCGAAGAGTAACTAGGGCCAATTTAGTCACGTTTTCATGTTCCAATTGAACATGTTCCATTTTTCTTTTTTATTTTTCTCAAAGGAGAAGATTATTCTCTTTACCAAACATATTTGGGTCGAATCACGATCTTATAATAATAAAATCAGAAAGATCTTTTTCAAGTTTGAATCAATATAGAATAGAGAACCTTTTCTTCTGTATGAATTGATATTATTACATTCCAATCCCTTTCCGACACCTACCAAAGAAAGAAAATCTTGAATTGGATCTCAAATTGACGGGTTAGCGTGAGCTTATCCATGCGGTTATGCATTCTTGGAATTCATTTTCTGATCTGTCTTTCGTGCTTTGCTGGGTCTCCGAGATCCTTTCGAGAACCTATGTTTATTGAAGGGGGATATCTATATAATCCGATTGGTTGCGTAAAGCCCGTGGTAGCAACGGAACCGGGGAAAGTATACATAAAAGACATTTCTATTAGTATTTTCTATTAGTATTTTCTATTAGATTATTATTTGTTAGTGATCTCGACTTAGTGAATTCTTTCTTACGTGATGAACTTCTTTCTTACGTGATGAACTGTTGGCATCAGCCCTACATTTTGTCTCTATGGACCGAGGAGAAGGGGGTTTCGGTGGGAAGAGCATTATACTATATACCATAAGAGAAGCAAGAGGGTCAACCTCTTTCAAATATACAATATGGATTCTGGCAATGCAATGTAATTCAATTCTCATGTCGATCTGAATTCTGAATTAATCATCCTTTCTATGGAGGTAAGTTTTTGTCTCTTAGGCAAGAAGATAGCAAGTGATAAATTTGGTCTCGGTAGGATATATATTTCGATTACTATGAAATACATAAATGAATTTGTTAATAGCGGGGTTCCCATTATCTTTTTTGTAGTGACGCATCTTGTATGCGTTCTTAAGAAAAGGAATTTGTCCATTTTTCGGGGTCTCAAAGGGGCGTGAAAACACATAAGAACTCTTGAATAGAAATGGAAAAGAGACGGAACTCCAGTTCCTTCGGAAATGATAAGATCTTTGGCGCAAGAAGAGGGGGTTGATCCGTGTCGGGTTCTTCTCCTACCTGTATCGAATAGAACATGCTGAACAAAATCTTCTTCATGGAAAACCTGCTTGATTTCGATCGGGAAAATCGTGCGGTTTTATGAAACCCAAACCCTTTCTATTCTATATATATAGAAAAAACTTTTCTTGACATAGTTGGAAATTCCTATAACATAATAAAAAATTCAGTAATCTTTGGAAAAGGAGAAACGTTTTTTGAATATTCGTTTGATTTCAAAAAACGATATTATCATCAATCATGTAAAAAATCGAATATAAATAGAGAAAAGCCGGCTATCGGAATCGAACCGACGACCATCACATTATAAATGCGATGCTCTAACCGATCCGTTAAGCGGGCTCACATAAGAGAAATTTGACATGCATAGGAATTTAATAAACTATTAGAATCGTCCCTATTCTAAACTATTAGAATCGTCCCTATTCTAAACTATTAGAATCGTCCCTATTAACTCTATTCTTTTCATTCTTATCTATTCAATTCCGAATTCATATGAATATAGAATAGAAAAGAATAACAAATAAATGTTATAGAACATAACAATTAATGTGCTATGGCTCGAATCCGCAGTCAATCCTATTTCCGATAGGGGCAGTTGACAATTGAATCCGATTTGCCCCATTATATTTAATATAAAAAAAAATATTAAATATAAATAAAATAGTGCAAAGAGAAGGCTCGGTTCAAAGTTGTTCAAGAATAGTGGCGTTTATTTTCTTGACCTTAGAATTCGTCAGTTCTATTTCTCGATGGAGGCAAAGAAGGGATAGGGATATAACTCAGCGGTAGAGTGTCACCTTGACGTGGTGGAAGGCATCAGTTCGATCCTGATTATCCCTAACCCCAAATGTGAGTTTTTCTATTTTGACTTGCCCCCCCGCCGGGATTGAATGAGAATGGATAAGAGGCTCATGGGATTGACGTGAGGGGGCAGGGATGGATATATTTCTAGGAGCGAACTCCGGGCGAATATGAAGCGCATGGGTACAGGTGGAATGAAAGAGAATTTCGAATCCGCTTTATATACGAACAAAAAAGCTATAAGTCAGGTCAAGTAAGTCAGAATATTCATTACAATATTCTCGGGATCTATCGTATATAAATAAATAAATGAAAATATCGTATATAAATAAAGAAATTCGAAATAAAGAAATATATCTCTATCTTATACTTAGGAGACGAACAAGGAAGCTATAAGTCAGAATATTCATTACATTACAATATTAATCTATATATATACAATAAGATAGAGAATCAGATATTTCTATAGACGTAGTAGAGGGTCCCATTAGCATGCATCCAGTAGGAATTGAACCTACGAACTCTCCAATTATGAGTTGGGCGCTTTAACCATTCAGCCATGGATGCTTAGTAGAGATCCTCGTACATGGTGAATAACCAAATTCCAATTGAAATGAAATCTGTATATTAATATTTCTATAGGGCGATTAGATTCGAATCCATATTATTTAAGAATCGATTCTAATAAGATATATCATCGATCATATACTTGACAATTTCTATCTAAAAAGTTTAGATTCTTTTTTTTATAAAAAAAGAAATAGAATTG-------------------------------------------------------------------------------------------ATTCTAATAAGATATATCATCAATCATATAGTTGACAATTTCTATCTAAAAAGTTTAGATTATTATTGTTATAAAAAAAGAAATAGAATTGATTCTAATAAGATATATCATCAATCATATAGTTGACAATTTCTATCTAAAAAGTTTAGATTATTATTGTTATAAAAAAAGAAATAGAATTGATTCTAATAAG-------------------------------------------------------------------------------------------ATATATCATCGATCATATACTTGACAATCACTATATATTCAAGTTAGAATATATTCTTTGATATATTCCTCTTCGCAAATTAGGTGGAGGGACCACTATGAGAATTTTGGTTATACAAGGGCGTATTTTACAAATACGCCCAATCTCACAGATTTTTCTTTTTCTGGCTTTTTTCTGTTTTTTCCGTATATTGTGGGTTTCACTAAAGAAAACAATTTGCCGTCTTATTGTGTTCGGGAAAGAGGATCCACGATATATCCCTCTTCGCAAATTAGGCTTATCTAAAAAAGTAGCTGATGTACTTATTCATAAAGAAGAACTAATTTCTCTGAATCTATTAATAATAGTGGTAATCTACGCTCGCGATTACCTCCTAGAAATAGAAGATTTGGACAAGAAAGATAAAGAAGAAATTTTCAGAAAAATAGACGAATTTATTAATAATTCATGGGCTTTAACGGCCTTATTCTATTGTCACTTTGATAAACTGAACCTGAAACCGTGGTGGTATAGGTTGATAGTCTATATCTCTAGAAAAAGAAAAGACCCGGCTTTTTTCTTTATTTCAGAATTGAGGTTATCTACCCGAATAACTAGTTTTTTCATGGAAGAAAAGATCTATACTATCGAGGATCTTCTAATCATTATAAAAGATACTCACAGTTCCAAGTGGAAGAGACTTCTACAATCAGAAGATTTCCAATATTTGGCATATTTCGATTTCCTCGAGATCTATGGAACCGTACACTATTTTCTTCATTGTTAAAGACAGACAGTCTCCGGGCGAATATGAAGCGCCTGGGTACAGGTGGAATGAAAGAGAATTTCGAATCCGCTTTATATACGAACAAAAAAGCTATAAGTCAGGTCAAGTAAGTCAGAATATTCATTACAATATTCTCGGGATCTATCGTATATAAATAAATGAAAATATCGTATATAAATAAAGAAATTCGAAATAAAGAAATATATCTCTATCTTATACTTAGACGACGAACAAGGAAGCTATAAGTCAGAATATTCATTGAAAGGGTCTCGGAGACCCAGGAAAACATAAGATCAGAAAAAGAATGCTTAAGAGCATAAGCACATGGATAAGGTCACAACCTTCATTTTGGATCCAAATTCGAGTATTTTTTTAGTTCTATCCCTGGGT--------------------------------------------------------------------------------------------------------------------------------------------------------------------------------------------------------------------------------------------------------------------------------------------------------------------------------------------------------------------------------------------------------------------------------------------------------------------------------------------------------------------------------AGGGGATAGAACTAAAAAATTTTATCCCCGTGGAGATACAAAAAAATGAGAAAATTGGGCAAAATGCTGCAGGTGATAGCTAGCTGGATCAAAATCAACCAAAAGGAAATATTGGGATTCCTTTGGGATATAGCGCTCTGGAGTCGCGCACTAATCCTGACAACTTTTCTTATATCTATAAATTTGGTATTGTACTGCGATAAGTTCGAAATGGAAGACATATTCTATAGATTAGGACCACTTTTTTTCACAAGTTTGGTCCTACATTTTATTTACTATGGAATCTATTTTCTCTTTTCGAAAATGTAATGGAAAGAATAAGTCAGTGAAAGACCCAGGAAAACATAAGATCAGAAAAAGAATGCTTAAGAGCATAAGCACATGGATAAGGTCACAACCTTCATTTTGGATCCAAATTCGAGATTTTCCTTATACAGTATCATCGTATCGTTAATGATCTTTTGAATTATATATGATAATAAGAATCTATTTTTTTAGTTCTATCCCTGGGTAGGGGATAGAACTAAAAAATTTTATCCCCGTGGAGATACAAAAAAATGAGAAAATTGGGCAAAATGCTGCAGGCGATAGCTAGCTGGATCAAAATCAACCAAAAGGAAATATTGAAAGTCCTGTGGACTATAGTCCTATGGAGTCGCGGACTAATCGTAATTTCTTTTATTTTGGTTTTTAATTTGTATTTGGTATGGCGCCGCGGTAATTTCGAACTGAAAGACGTATTCTATAAAATACGACTAGTTCTTTTGACTAGTTTTTTCCTACATTTTATTTACATGATTCTATACTTTTCGAAAATGTAATGGAAAGAACTGACTTACTTACACAAAGAACAAGAACAAATTGACTTGGAACAAAAAGAGGTCGACTTCTAAGATTGAATGAGAATGAATAAGAGGCTCGTGGGATTGACGTGAGGGGGCAGGGATGGGTATATTTCTGGGAGCGAACTCCGGGCAAATATGAAGCGCATGGATACAGGTTATGCCTTGGAATGAAAGAGAATTCCGAATCCGCTTTGTCTACGAACAAGGAAGCTATAAGTAATGCAACTATGAATCTCACGGAGAGTTCGATCCTGGCTCAGGATGAACGCTGGCGGCATGCTTGACACATGCAAGTCGGACGGGAAGTGGTGTTTCCAGTGGCGAACGGGTGAGTAACGCGTAAGAACCTGCCCTTGGGAGGGGAACAACAGCTGGAAACGGCTGCTAATACCCCGTAGGCTGAGGAGCAAAAAGGAGGAATCCGCCCGAGGAGGGGCTCGCGTCTGATTAGCTAGTTGGTGAGGCAATAGCTTACCAAGGCTATGATCAGTAGCTGGTCCGAGAGGATGATCAGCCACACTGGGACTGAGACACGGCCCAGACTCCTACGGGAGGCAGCAGTGGGGAATCTTCCGCAATGGGCGAAAGCCTGACGGAGTAATGCCGCGTGGAGGTAGAAGGCCCACGGGTCGTAAACTTCTTTTCCCGGAGAAGAAGCAATGACGTTATCTGGGGAATAAGCATCGGCTAACTCTGTGCCAGCAGCCGCGGTAAGACAGAGGATGCAAGCGTTATCCGGAATGATTGGGCGTAAAGCGTCTGTAGGTGGCTTTTTAAGTCCGCCGTCAAATCCCAGGGCTCAACCCTGGACAGGCGGTGGAAACTACCAAGCTGGAGTACGGTAGGGGCAGAGGGAATTTCCGGTGGAGCGGTGAAATGCGTAGAGATCGGAAAGAACACCAACGGCGAAAGCACTCTGCTGGGCCGACACTGACACTGAGAGACGAAAGCTAGGGGAGCGAGCGGGATTAGAGACCCCAGTAGTCCTAGCCGTAAACGATGGATACTAGGTGCTGTGCGTATCCACCCGTGCAGTGCTGTAGCTAACGCGTTAAGTATCCCGCCTGGGGAGTACGTTCGCAAGAATGAAACTCAAAGGAATTGACGGGGGCCCGCACAAGCGGTGGAGCATGTGGTTTAATTCGATGCAAAGCGAAGAACCTTACCAGGGCTTGACATGCCGCGAACCCTCTTGAAAGAGAGGGGCGCCTTCGGGAACGCGGACACAGGTGGTGCATGGCTGTCGTCAGCTCGTGCCGTAAGGTGTTGGGTTAAGTCCCGCAACGAGCGCAACCCTCGTGTTTAGTTGCCATCATTGAGTTTGGAACCCTGAACAGACTGCCGGTGATAAGCCGGAGGAAGGTGAGGATGACGTCAAGTCATCATGCCCCTTATGCCCTGGGCGACACACGTGCTACAATGGCCGGGACAAAGGGTCGCGATCCCGCGAGGGTTAGCTAACTCCAAAAACCCGTCCTCAGTTCGGATTGCAGGCTGCAACTCGCCTGCATGAAGCCGGAATCGCTAGTAATCGCCGGTCAGCCATACGGCGGTGAATTCGTTCCCGGGCCTTGTACACACCGCCCGTCACACTATGGGAGCTGGCCATGCCCGAAGTCGTTACCTTAACCGTCGGTCGTAGGGGGATGCCGAAGTCGTTCGTTACCTTAACCGTCGGAGGGGTATGCCTAAGGCAGGGTTAGTGATCGCAGTGAAGTCGTAACAAGGTAGCCGTACTGGAAGGTGCGGCTGGATCACCTCCTTTTCAGGGAGAGCTAATGCTTGTTGGGTATTTTGGTTTGACACTGCTTCACACCCAAAGGAGCTACGTCTGAGTGAAACTTGGAGATGGAAGTCTTCTTTCGTTTCTCGACGGTGAAGTAAGACCAAGCTCATGAGCTTATTATCCTAGGTCGGAACAAGTTGATAGGATCCCCCTTTTTACGTCCCCATGTCGCCACACGGGGGGGCATGGGGGCGAAAAAAGGAAAGAGAGGGATGGGGTTTCTCTCGCTTTTGGCATAGCGGGCCCCCAGTGGGGGGCTCGCACGACGGGCTATTAGCTCAGTGGTAGAGCGCGCCCCTGATAATTGCGTCGTTGTGCCTGGGCTGTGAGGGCTCTCAGCCACATGGATAGTTCAATGTGCTCATCAGCGCCTGACCCTGAGATGTGGATCATCCAAGGCACATTAGCATGGCGTACTCCTCCTGTTCGAACCGGGGTTTGAAACCAAACTCCTCCTCAGGAGGATAGATGGGGCGATTCAGGTGAGATCCAATGTAGATCCAACTTTCAATTCACTCGTGGGATCCGGGCGGTCCGGGGGGGACCACCGCGGCTCCTCTCTTCTCGAGAATCCATACATCCCTTATCAGTGTATGGACAGCTATCTCTCGAGCACAGGTTTAGGTTCGGCCTCAATGGGAAAAATGGAGCACCTGCCAACGCATCTTCACAGACCAAGAACTACGAGATCACCCTTTCATTCTGGGGTGACGGAGGGATCGTACCATTCGAGCCGTTTTTTTTCATGCTTTTCCCGGAGGTCTGGAGAAAGCTGCAATCAATAGGATTTCGCTAATCTTCCCTTCCCGAAAGGAAGAGCGTGAAATTCTTTTTCCTTTCCGCAGGGACCAGGAGATTGGATCTAGCCGTAAGAAGAATGCTTGGTATAAATAACTCACTTCTTGGTCTTCGACCCCCTCAGTCACTACGAACGCCCCCGATTAGTGCAATGGGATGTGTCTATTTATCTATCTCTTGACTCGAAATGGAAGCAGGTTTGAAAAAGGATCTTAGAGTGTCTAGGGTTGGGCCAGGAGGGTCTCTTCACGCCTTCTTTTTTCTTCTCATCGGAGTTCTTTCACAAAGACTTGCCATGGTAAGGAAGAAGGGGGGAACAAGCACACTTGGAGAGCGCAGTACAACGGAGAGTTGTATGCTGCGTTCGGGAAGGATGAATCGCTCCCGAAAAGGAATCTATTGATTCTCTGCCAATTGGTTGGACCGTAGGTGCGATGATTTACTTCACGGGCGAGGTCTCTGGTTCAAGTCCAGGATGGCCCAGCTGCGCCAGGGAAAAGAATAGAAGAAGCATCGGACTTCTTCATGCATGCTCTACTTGGCTCGGGGGGATATAGCTCAGTTGGTAGAGCTCCGCTCTTGCAATTGGGTCGTTGCGATTACGGGTTGGATGTCTAATTGTCCAGGCGGTAATGATAGTATCTTGTACCTGAACCGGTGGCTCACTTTTTCTAAGTAATGGGGAAGAGGACCGAAACATGCCACTGACAGACTCTACTGAGACAAAGATGGGCTGTCAAGAACGTAGAGGAGGTAGGATGGGCAGTTGGTCAGATCTAGTATGGATCGTACATGGACGGTAGTTGGAGTCAGCGGCTCTCCTAGGGTTCCTTCATCTGGGATCCCTGGGGAAGAGGATCAAGTTGGCCCTTGCGAACAGCTTGATGCACTATCTCCCTTCAACCCTTTGAGCGAAATGCGGCAAAAGGAAGGAAAATCCATGGACCAACCCCATCATCTCCACCCCGTAGGAACTACGAGATCACCCCAAGGACGCCTTCGGCATCCAGGGGTCACGGACCGACCATAGAACCCTGCTCAATAAGTGGAACGCATTAGCTGTCCGCTCTCAGGTTGGGCAGTAAGGGTCGGAGAAGGGCAATCACTCATTCTTAAAACCAGCGTTCTTAAGACCAAAGAGTCGGGCGGAAAGGGGGGGAAAGCTCTCCGTTCCTGGTTCTCCTGTAGCTGGATCCTCCGGAACCATAAGAATCCTTAGTTAGAATGGGATTCCAACTCAGCACCCCTTGAGTGAGATTTTGAGAAGAGTTGCTCTTTGGAGAGCACAGTACGATGAAAGTTGTAAGCTGTGTTCGGGGGGGAGTTATTGTCTATCGTTGGCCTCTATGGTAGAATCAGTCGGGGGACCTGAGAGGCGGTGGTTTACCCTGCGGCGGATGTCAGCGGTTCGAGTCCGCTTATCTCCAACTCGTGAACTTAGCCGATACAAAGCTATATGATAGCACCGAATTTTTCCGATTCGGCGGTTCGATCTATGATTTATCATTCATGGACGTTGATAAGATCCTTCCATTTAGCAGCACCTTAGGATGGCATAGCCTTAAAGTGAAGGGCGAGGTTCAAACGAGGAAAGGCTTACGGTGGATACCTAGGCACCCAGAGACGAGGAAGGGCGTAGTAAGCGACGAAATGCTTCGGGGAGTTGAAAATAAGCATAGATCCGGAGATTCCCGAATAGGTCAACCTTTCGAACTGCTGCTGAATCCATGGGCAGACAAGAGACAACCTGGCGAACTGAAACATCTTAGTAGCCAGAGGAAAAGAAAGCAAAAGCGATTCCCGTAGTAGCGGCGAGCGAAATGGGAGCAGCCTAAACCGCGAAAACGGGGTTGTGGGAGAGCAATACAAGCGTCGGTGCTGCTAGGCGAAGCGGTGGAATGCTGCACCCTAGATGGCTAAAGTCCAGTAGCCGAAAGCATCACTAGCTTACGCTCTGTCCCGAGTAGCATGGGACACGTGGAATCCCGTGTGAATCAGCAAGGACCACCTTGCAAGGCTAAATACTCCTGGGTGACCGATAGCGAAGTAGTACCGTGAGGGAAGGGTGAAAAGAACCCCCATCGGGGAGTGAAATAGAACATGAAACCGTAAGCTCCCAAGCAGTGGGAGGAGCCCGGGGCTCTGACCGCGTGCCTGTTGAAGAATGAGCCGGCGACTCATAGGCAGTGGCTTGGTTAAGGGAACCCACCGGAGCCGTAGCGAAAGCGAGTCTTCATAGGGCAATTGTCACTGCTTATGGACCCGAACCTGGGTGATCTATCCATGACCAGGATGAAGCTTGGATGAAACTAAGCGGAGGTCCGAACCGACTGATCATCTCAGCGGATGAGTTGTGGTTAGGGGTGAAATGCCACTCGAACCCAGAGCTAGCTGGTTCTCCCCGAAATGCGTTGAGGCGCAGCAGTTGACTGGACATCTAGGGGTAAAGCACTGTTTCGGTGCGGGCCGCGAGAGCGGTACCAAATCGAGGCAAACTATGAATACTAGATATGACCTCAAAATACCCAAAATACCAGGGGGTCAAGGTCGGCCAGTGAGACGATGGGGGATAAGCTTCATCGTCGAGAGGGAAACAGCCCGGATCACCAGCTAAGGCCCCTAAATGACCGCTCAGTGATAAAGGAGGTAGGGGTGCAGAGACAGCCAGGAGGTGTGCCTAGAAGCAGCCACCCTTGAAAGAGTGCGTAATAGCTCACTGATCGAGCGCTCTTGCGCCGAAGATGAACGGGGCTAAGCGATCTGCCGAAGCTGTGGGATGTAAAAATACATCGGTAGGGGAGCGTTCCGCCTTAGATGGAAGCACCCGCGCGAGCAGTGGTGGACGAAGCGGAAGCGAGAATGTCGGCTTGAGTAACGTAAACATTGGTGAGAATCCAATGCCCCGAAAACCTAAGGGTTCCTCCGCAAGGTTCGTCCACGGAGGGTGAGTCAGGGCCTAAGATCAGGCCGAAAGGCGTAGTCGATGGACAACAGGTGAATATTCCTGTACTACCCCTTGTTGGTCCCGAGGGACGGAGGAGGCTAGGTTAGCCGAAAGATGGTTATCGGTTCAAGGACGTAAGGTGACCCTGTAAGAAGGGGTAGAGAAAATGCCTCGAGCCAATGTTCGAGTACCAGGCGCTACAGCGCTGAAGTAACCCATGCCATACTCCCAGGAAAAGCTCGAACGACCTTCAACAAAAGGGTACCTGTACCCGAAACCGACACAGGTGGGTAGGTAGAGAATACCTAGGGGCGCGAGACAACTCTCTCTAAGGAACTCGGCAAAATAGCCCCGTAACTTCGGGAGAAGGGGTGCCTCCTAGCACTTTGTTAGGGGGTCGCAGTGACCAGGCCCGGGCGACTGTTTACCAAAAACACAGGTCTCCGCAAAGTCGTAAGACCATGTACGGGGGCTGATGCCTGCCCAGTGCCGGAAGGTCAAGGAAGTTGGTGACCTGATGACAGGGGAGCCGGCGACCGAAGCCCCGGTGAACGGCGGCCGTAACTATAACGGTCCTAAGGTAGCGAAATTTATTGTCGGGTAAGTTCCGACCTGCACGAAAGGCGTAACGATCTGGGCACTGTCTCGGAGAGAGGCTCGGTGAAATAGACATGTCTGTGAAGATGCGGACTACCTGCACCTGGACAAAAAGACCCTATGAAGCTTTACTGTTCCCTGGGATTGGCTTTGGGCCTTTCCTGCGCAGCTTAGGTGGAGGGCGAAGAAGGCCCCCTTCCGGGGGGGCCCGAGCCATCAGTGAGATACCACTCTGGAAGAGCTAGAATTCTAACCTTGTGCCAGGACCTACGGGCCAAGGGACAGTCTCAGGTAGACAGTTTCTATGGGGCGTAGACCTCCCAAAAGGTAACGGAGGTGTGCAAAGGTTTCCTCGGTTCGGACGGAGATCGGGCCGCGAGTGTAAAGGCAGAAGGGAGCTTGACTGCAAGACCCACCCGTCGAGCAGGGACGAAAGTCGGCCTTAGTGATCCGACGGTGCCGAGTGGAAGGGCCGTCGCTCAACGGATAAAAGTTACTCTAGGGATAACAGGCTGATCTTCCCCAAGAGCTCACATCGACGGGAAGGTTTGGCACCTCGATGTCGGCTCTTCGCCACCTGGGGCTGTAGTATGTTCCAAGGGTTGGGCTGTTCGCCCATTAAAGCGGTACGTGAGCTGGGTTCAGAACGTCGTGAGACAGTTCGGTCCCTATCCGGTGTGGGCGTTCGAGCATTGAGAGGACCTTTCCCTAGTACGAGAGGACCGGGAAGGACGCACCTCTGGTGTACCAGTTATCGTGCCCACGGTAAACGCTGGGTAGCCAAGTGCGGAGCGGATAACTGCTGAAAGCATCTAAGTAGTAAGCCCACCCCAAGATGAGTGCTCTCCGATTCCGACTTCCCCAGAGCCTCCGGTAGCACAGCCGAGACAGCGACGGGTTCTCTGCCCCTGCGGGGATGGAGCGACAGAAGTATTGAGAATTCAAGATTGGAGGTCACGGCGAGACGAGCCGTTTATCATTACGATAGGTGTCAAGTGGAAGATAGCCTTCAACAAAAAAAAGTGGAAGGTGGCCTTCAACAAAAAAAAAGTGGAAGGTGGCCTTCAACAAAAAAAAGTGGAAGGTGGCCTTCAACAAAAAAAAAGTGGAAGGTGGCAGTAATGTACGCAGCTGAGGCATCCTAACAGACCGGGAGACTTGAACCTTGTTCCTACATGACCCGATCAATTCGATCAGGCACTCGCCATCTATTTTCATTGTTCAACTCTTTGACAACACGAAAAAACCATTGTTCTTGACAACATGAAAAAACCAAAAGCTCTGCCCTCCCTCTCTATCTATCCAAGGTATGGAAGGGCAGAGGCCTTTGGTGTCCCCCCCAGTCAAGATTTGGGGCCTCATAATCACTAGCCAATATGCTTTTCTCTCATGCCTTTCTTCGTTCATGGTTCGATATTTTGGTGTCCTAGGCGTAGAGGAACCACACCATCCCCCGAATTTGGTGGTTAAACTCTACTGCGGTGACGATACTGGAGGGGAGGTCCTGCGGAAAAATAGCTCGATGCCAGCATGTTAAAAAGCTTAACACCCCTCATTCTTATTACTTTTTCAATATGAAAAAGAAAAAAATGAAAAATGAAAAGGTCGTCTTATTCAAAACCCCAATCATGACATCCCTTCTCTCCCACTTCACACCTCGGAACGCACCGTTCTTATAGAGAGAAAGGCGCTTTCACATCTTCTTAACCCGAAATGAAATGGCTCAGGGGAGGAAAGGTTCCCTTTTTTGAGTCTACTCCCGGGAACAGATCCAGTGGAGACGGTGTGGGGCCTGTAGCTCAGAGGATTAGAGCACGTGGCTACGAACCACGGTGTCGGGGGTTCGAATCCCTCCTCGCCCAACCTTTCCAAAAAGGAAGGACCTTTCCCTCTGGGGGTGGGAGTAGGAAAATCATGATCGGGATAGCGGACCAAAAGCTATGGAACTTGGGTGTGGGTCTTTTGTCGAAATGGAATGGCCTTACTTTTTCTTTTGATTTCTTATTTTTCGTTAATGGTAGAATCTTTAAACAAAGTTTCCACGGCCCATCCGCGTTTTTTTGTTTTACGCCCCGTAACTCTGCCTCAGCCAGGCTTGGGCAGAATAGCAAAGCAAGTACAAGTATTAGTAGCATAACACAAATTTCTTCCTCGTCATTAATCATTAATATGTTTGCTCGCGTTAATTGTGGCCTCTCGGGAGAATCGATGACTGCATCTTTGATGCACTACTAGTACTAGTACATATGAGAATTCTTAATTGGCTAGTTGTAAATAGCCCCAGGGCTATGGAACAAAGGATTATCCCGAACCTACACCGAGGTATTGACGGTGATTCTCAAATTTCGCAGAACAGAATGTGATACGATGAGATAGAATGCAATAGAAACAAAGACAGGGAAGGGGTTACCGACTCTTAACGGTCAAAGCGAGCTCTTTCATTCTGAATTAAAGAATTCACAATGAATCAAATCTCCCCAAGTAGGATTCGAACCTACGACCAATCAGTTAACAGCCGACCGCTCTACCACTGAGCTACTGAGGAACAACGGCAGATTAGATCTCATAGAGTTCAATTCCCGTTCTCAACCCATGACCAATATGAGCTCGAAGCTTCCTTCGTAACTCCCGGAACTTCTTCGTAGTGGCTCCCTTCCATGCCTCATTTCATAGGGAACCTCAAAGCGGCTCTATTTCATTATATTCCATCCTTATCCCAATTCCATTCATTTAATATCCCTTTGGTGTCATTGACATAACGGATGTCGTTTCGAGTCTATCTCTTTATAGGGAAAGTTTAAAAATCATCAAAATTAGTAAAGCCGAAGTCAACGAGGGTACTACTGTGAAGAAATGGAAACCTCGAGCTAGAGGACGTAGTTATCCGATAAAAAGACCTACTTGTCATATAAGTATTGTAGTGAAAGATATATCTTTAGATAAATATATAGAGACTTTCCATGGTTAAAAAAACCTAGATGGAAAAATAAGGATACAAATATGATATATCATGATATGGATAGTAGTGGGGGAGTATGGGACAAAAAAGAAATCCACTTGGTTTCAGACTGGGTACAACCCAAGATCAGCATTCCCTTTGGTTTGCACAACCAAAAAACTATTCGGAAGGTCTAGAAGAAGATCAAAAAATACGAGATTCTATTAAAAATTATGTACAAAAAAAATATACAAAAGAATGTACAAAAGAATAGGAGAATCGCCTCTGGCCTCTCGGGAATTGCGCGTATAGAGATTCAAAAAAGAATCGATCTGATCCAGGTCCGAATCTATCTGGCATTCCCAAAATTCTTAAAAGAAAGTCCAATGGCAGCATTACAGATGAATCTACAAAAAGAATTTCATTGTGTAAATCGAAAACTCAACATTGCTACTACAAGAATTGCAAAACCTTATGGAAACCCTATTATTCTTGCACAATATATAGCCGGACAATTAAAACATAGAGTTCCATTTCGAAAAGCAATGAAAAGGGCTATTGAAAAAACGAAAAAAGCAAAGACAAAAAGTCACAAAGAAAAGACCAAAATGGATGAAATGGATTAAATGGACAACTCGTAGAAAGAAAGGGAAAAAAGTCACAAATAAAAGACTAAAAGAAAAAGATCCTTTTTTTTAAGAGTTGTTGGACTGGAATCTGAACGTCCCTTTGGTGCTATGCGCAGGCCAAAAGTTCTCTTTTTGAAACCCATTTTTAGGGAACTCAATAAAAAAATTAGAAAAAGGAAAAAGGAAAAATATATTTGGGAATTCGAAAGGGTTTCAAAGTTTTCAAAGAAGGAACAAAATTCTTTATAAAAATCTCAAAAAAACAATAAAAAGGACTATCAAAAAGATTAGGAAAGTCATTCCAGTTTTAAAAAGAAAAAAAACAAACTCTTATTCTTTAGAGATAGAGATAGATTGAGAGATTTTTTATTTAGAGATAAATTGATAGAAAGATATAAATCAAGCGAAACTAAAAAAGAAAACGATTCTATAAACCTCCATGAGATAATTCTTGAATCTCCGACAGAAAAAAATATGAATGATAGAACAAGCACAATCAGAAATCACAAATAAATAATTCAAAAATCGAAACAAAAAATGACTGCAGAAATAAATGTTATTTAGAATAAAAAAAATGTTATTTAGAATAAAAATAATAAAACAAGTTCGAATCCTAAAAGATTCGAATCACTAAAAAAGATTTGGCAAATATTAAAAGGAAGATATATTTAATTAATATTAATCCGTAAATTATATCTTTTTATAAGATTTTTCACTCAAAAAATATACATAAAAGTCCTTCTACCTTTCTTTCTTATTGTCATAAAAAGGATAGAACAAAAGGTAATGGAAAAGGTAATTGTTCTTGAATCAATAATCAAAATTTTGGATAAATTGATTTCCATTTCCAAGAAAAAAAGAAATCAAAAAAAAAAGACTTTATTTCGACTATCAAAAAATCACTTTATAATCTTTTGAATAAAAATGCAAAGCAGAATTTTTGTGACTTATCCTCTTTGTCACAAGCATATGTGTTTTACAAATTATCATAAACCCAAGTTCTTAATTTATCTAAATTAATATCTAGTATCTATCTTCAATATCACGGAACATCTTTTTTTCTTAAGACTTCAATAAAAGATTATTTTGGAACACAAGGAATAATTCATTCTAAATTAAGACATAAGAAACTTAGGAATTCTGGACTAAATCAATGGAAAAACTGGTTAAGAGGTCATTATCAATACGATTTATCTAAGAGTGAGGGGTCTAGATTAAGAGTACAAAAATGGCGAAATCAATGTCGTACAATTCAAAATCAAGATTTGACCAAAGCAGATTCATATGAAAAAGACCAACTAATTCATTATTAAAAACAAAATGATTACGAAGTATATTCATTATCAAATCAAGAAGATAATTTTCAAAAAAACGACTATAGATATAATCTTTTATCTTATCGATCTATTTATTATGAAAATAAGAGGGACCCATATATTTTATTTATGGATCACCATTCGAAACAAATAAGATAAGAATCGAAAACTTTATTTTCATTACGTTTTTTTTGATATACTAGACGGAGTATTTTTGGTACCTATCTATGATTTACTAGAAGAGGTTGTCCCTGATTATACTCTAGGAAAAACTAAGATTATGGATATGAAAGAAACTCCGTATAAAAGAAGTACGGACAGAAGATATTTCGATTGGGAGATTATCAATTTATCTTTTTAAAAGGAACTCTATATTCAGGCCTGGATCAACGGAGATATGCCTATCGATATAGAAGAGTATCGAATATTCGAGTTTCACAGAGAGACGGACTATATAAAACCAAGCGCGGATAGCAAATATCGCGATTTGGGCATTTTGGATTTATCTGTTCAAAAAAAACCGATCTTGAGGCCTGGATCAAGGACGATTTCAACAATTTCAACAATAATAAAAATGCTAAGACCGGAACTAATAATTATCAATTAATTGATAGAAAAAGTTTTTTTTATCCTAAGATTTGTCAAGATCAAAACCTCAATTATATTGCGTTTTCGGAATCTAAATCGAAACCGATGGTTTTAAATTCACACAAAGCAAAACACAACTTTTGGTGGGATTGGATGGAAATGAATGAAGATACTCCTATATCGAATCTGGAACCTTGGTTCTTCCCACAATTGGTACTATTTTTTAATGCATATAAACCTAAGTCGTGGTTTATACCAAGCAAATTGCTTTTGTTGACTTTTCCTTTTTATAGAAACAAAAGGGGATCTTATAGAAAAACGAAATATAAAAATCTTAAAAAGAGAAAGAAAGAGGAAGAAAAAACGAAAAAGGAAAAACCACTAGCGGGGGACGCTACGTTTTTTTCCTTCATGCGTAGGTCAAGAAATTCTATAAAGGAAACCGAATACGATAAATATACTCGAAAATTTCTTAGAGAAAGTTTAAATGATGTACCAACCCCCCCAAAATTTGCTGATAAGTACAGGTACAAGATAGGCCGAGAGAACTTGAAAAGGAAAGAGATCCTGCAAGAGTTGTTCTTTTTTCAAAGGCACCCAACTGTTCTCGAGGAATACGTAGGGCTAAGAACTATGTTCGCATATAATACGCTGTTTAAGCTGAAAGATCCACTGGACTTTTTTTCATACGCTATTGAAAGGAAAAAAATCAATGTGAAGGGACTAACGCGACTGCAGAGCGAGGTTATTAAAATCTGGAGTAAGCGGGGGCTGATGTGTGTCGAACCCCTTCGTCTGTCTGTAACAAATAATAGCCAGTTTATTATGTATCAAATCATAGCTAGTTAATTACTTCATAGGAGTAAGCGGCAAACTAATGAAAGATACCAAGAGAAACCATATTATTCCGATGACTCGAATGATTTGTATTATTTGAAGAAGATAATTAAATGCCGTTATCGAAGACAAACTGGGAATCTCTACATCAATCATTATGATTTGCTTATTCCTGAAAATTTATTATCGTCTAGACGTCGTAGAGAATTGAGAATTCGAAATTGTTTCTATTTAAAAACTGGGCTGGGTATAGTGTGGATAGAAATCTAATATTTAGCAATGAGAGCAAGGGAGAGTGGTCAATATAGAGATCAAGTCCTAAAATGCAAATTTTTTCTTTGGCCTAATTATCGATTCGAAAATTTAGCTTATATGAATCGCTATTGGTTTGATACTAATAATGGCAGTCGGTTCAGTATGGTTAGGATATACATGTAACCACGATTGAAAATTAGTTGATGATACATTTTTCCTATATATCCTGTACCATATCTGGTATCTGAAAGCAAACAGATGTACATATGACTTGTCTTACATCTGATTCTAATATAGGAGACTAATCCAATGACGTATCAATTAGATCTAAAAATGAATCAAGAAAATCTTCTTCATTTTCGATTCCAATTTTTAGCTTTTGAAAATGAAAAAATGGACTATTCTTTTGTATCCCTATCCGAATCCAATTTTCAATTGGATTGATTAATTTTATCACATAAAATTAGGATTCCACTAGAATCGGCAGTATTCAATCCGATCTGATAGTATGGTAGAAAGAAATATATGAATCGTTTTTTCTACCATACTCTCTATTAGTATAGTATTATTAGAAAATATTCTATTATTATTCTAAAAGATTCCAAAATTTGTGTATACCAAATAAAAATAACTGGCATCTTAATTTGGAATCGTGTGGCAATTACTTTGACGTTAAAATCATGACATAATCATCCGGTTAAGATCGATCTAAACCATCGTATTATGTATACGATTCAACATGTTATGGATAAAATTCGCAAAAAGCCTATTCCTTCTGGTCCTGGGGATTCTGTGCTTGAAAAAAACCAGGGTCATCTCGTTCAAATCATTGATCCGGTACTAGATGTAGCCTTTCCGGCGGACAAGATGCCTAAGGTTTATAACGTTCTGTTAGTTCAAGGTCGAGATACTGTCGGTCAACCAATTAATGTGCGTTGTGAAGTACTGGCATTACTAGGAGACAATCGAGTTCTAGCTATACCTAGAGCTAGATTGTCTTCATATCGTCGTCTAATGATAGGAATGAAAGTATTTGACACGGGAGCTCCTCTATATACTGAGCAGCAGATAGAAGAGGCTATTGAAAAAGAAATGAAAATGACAGTAGTACAGCTTAAACCCCCTTATTTCGGTTTCGATGACAGCGTATTCATCAAGCCGTCGTCGTGTGTAGCGAGTAAAGCAATAAGGTTTCTGTTAGTGCTATACTTTGTCGTTCATAGTAAGGTTTAGAAGATAATCCGAATCGAATAATTCAAAAAAAATCTTATAATAATATTGTATAATTTATACAATATTATTTATTATACGAACATTCTATTCTCTTCATTTTGTCTTAATTCTATAGGGTTCAATAATCGATTAAATACATTATTCTAAATAAATACATATTTGTAAAAAAAGGGGGTTTATGGTAAAAAATTCATTTATTTCCGTTATTTCACAAAAAGAAAAGGAAGAAAACCAGGGATCTGTTGAATTTCAAGTATTCCATTTTACCAATAAGATACGAAGACTTTCCTTACATCTGGAATTGCACAAAAAGGACTATTTATCTCAGAGAGGTCTGCTAAAAATTGTGGGAAAACGTCAACGTCTGCTAGCTTATTTGTCAAAAAAAAATAAAGTACGGTACAAAGAATTAATAGGTCAGTTGAATATTCGAGAGAAAACAAAGCCGTTAATTTGAAAAGTCATTTTGAATTATTCACTTAAATTTTGATAAACCTCTTTTCGCTTTCAGTAATTCATGGAAGAATGAATCGGGAAAAACCCTATGACCGCACCAGTTACAAGAAAAAATCTCATGATAGTAAATATGGGTCCTCACCACCCATCAATGCATGGCGTTCTTCGACTCATCGTTACTCTAGATGGTGAAGATGTTATTGACTGTGAACCAATATTGGGTTATTTACACAGAGGGATGGAAAAAATTGCAGAAAACCGAACAATTATACAATATTTGCCTTATGTAACACGTTGGGATTATTTAGCTACTATGTTTACAGAAGCCATAACCATAAATGCACCAGAGCAGTTGGGAAATATTCAAGTACCTAAACGGGCGAGCTATATCAGAGTAATTATCTTGGAATTGAGTCGTATAGCTTCTCATTTATTATGGCTTGGACCTTTTATGGCAGATATTGGTACACAAACTCCCTTCTTCTATATTTTTCGTGAAAGAGAATTGATATATGATTTATTCGAAGCTGCCACCGGTATGCGAATGATGCATAATTATTTTCGTATTGGAGGAATAGCTGCGGATCTACCTCATGGCTGGATAGATAAATGTTTGGATTTTTGCGATTATTTTTTAAGAGGGGTTGCTGAATATCAAAAGCTTATTACACGGAATCCTATTTTTTTAGAACGAGTTGAAGGGGCAGGCGTTATTGGTGGAGAGGAAGCAATAAATTGGGGTTTATCAGGACCAATGCTACGAGCTTCCGGAATACAATGGGATCTTCGTAAAGTTGATCATTATGAGTGTTATGACGAATTTGACTGGGAAGTCAAATGGCAAAAAGAGGGGGATTCATTAGCTCGTTATTTAGTACGAATCGGTGAAATGACAGAATCTATAAAAATTATTCAACAGGCTCTGGAAGGAATTCCGGGAGGACCCTATGAGAATTTAGAAATCCGGCGCTTTGATAGAGTAAGGAATGCCGAATGGAATGATTTTGAATACCGATTCATTAGTAAAAAACCTTCTCCAACTTTTGAATTTTCGAAGCAAGAACTTTATGTAAGAGTTGAAGCTCCAAAAGGAGAATTGGGAATTTTTTTGATAGGAGATCAGAATGTTTTTCCTTGGAGATGGAAAATTCGACCGCCGGGTTTTGTCAATTTGCAAGTTCTTCCTCAATTAGTTAAAAGAATGAAATTGGCTGATATTCTGACGATACTTGGTAGCATAGATATCATTATGGGAGAAGTTGATCGTTGAAATGATTATTAATACAACAAAAGTACAAGCTATCAATTCTTTTTCTAGATTGGAATCCTTAAAAGAAGTCTATGGGATCATATGGATGTTTGTTCCTATTTTGACTCCTGTATTAGGAATCACAATAGGTGTCCTAGTAATTGTTTGGTTAGAAAGAGAAATATCCGCAGGGATACAACAACGTATTGGCCCTGAATACGCTGGCCCTTTGGGAATTCTTCAAGCTCTAGCAGATGGGACAAAATTGATTTTCAAAGAGAATCTTCTTCCATCTAGAGGAGATACTCGTTTATTCAGGATTGGGCCATCCATAGCAGTTATATCCATTTTATTAAGTTATTCAGTAATTCCTTTTAGTTATCGTCTTATTCTAGCCGATCTCAGTATCGGTGTTTTTTTATGGATTGCCGTTTCAAGCATTGCTCCCGTTGGACTTCTTATGTCAGGATATGGATCAAATAATAAATATTCCTTTTTAGGTGGTCTACGAGCTGCTGCTCAATCAATTAGTTATGAAATACCATTAACTTTATGTGTCTTATCAATATCTCTACGTGTGATTCGCTGAAAGATAAACTTTCTCTTATTTCCCTTTTGACAGAAGTGAAATGAATTCAATATTCTATTTTCATTTTTTTATTCATCATTCGGGTTGATGAACTAAACCAAATAGTTATATGAGTGAAAGAAAACGACTTATAAATTCGCAGTAAAAAGATTGAGTCTCATTTCCTATGTACAAGAGTTAAGTGAAAAGTAAACATAAACAATATAGACTGTTTACCCCAAGATTGATTAATCATCATGACTTGAAGCGGGTTTAAAAGATCAACTCTATGCTATGGAGTTTTGACTATCTATTACCATACTTGTATTACCATATCTGTATTACCATAACAGAGGATTCATCAAAAAGAGTGGATGGTTAGGAACACGAAGATACAAAAAGGATTAGTAATGGAAATTTGGAAAGTTAGCCAACTGGATATTTCTACAAAAAAAGAATTCGAATTGGGGCTTTAAATTAGTAGAAATGATCAAGCAGTACTCCCCATGATTTCGATCCAGAGTATGCTACTATCCACCGATTAAGTAAATAACTATCAGGAACGAAAGAATCTTTTACCTTTTTTAAGTCTCCCCTTTTCTGAGAAAGGAGAATAGGAATGAAAAAAATCAACTAGAAAGAATGGAATAGAAAAAAGGGAGAGCTTTTTATTCTTTCTTTTTTATATACAACTTTAGAGAGATAGAATTTTTGTCCTGATTCATGAACTAATGGAATGTCTAATTTTTGTAATCAAAAATGATAGGTTGACATATCTATTAATTACTACAAAAAAGATTTTATTCAAAGATTAAGTTATTACTAAACAAAGAAAAAAATTCTAAAAAAAAAATGAGATCAATTCAGAAGCACTTTTCTTTTTTTTTATTAAAAAGAGAGCAGACAGAATTCCATTGGTCGAATTCGGGACCTTACGATAGATTTTGACTTTATGTATACTACAAACAAATCAAGATAAAAAAAATATCGAATAGATCCTTAAATTTATTTGGGACCCGCGAGGAGCCGTATGAGGTGAAAATCTCATGTACGGTTCTGTAATAGAGATGGTATCAGTGATGTTATCACCGACTATGATTATCTAACAGTTCAAGTACCGTTGATATAGTTGAAGCGCAATCAAAATATGGTTTTTGGGGATGGAATTTGTGGCGTCAACCTATAGGGTTTATCATTTTTCTAATTTCTTCCTTAGCCGAGTGTGAGAGATTACCTTTTGATTTACCAGAAGCAGAAGAAGAATTAGTAGCAGGTTATCAAACTGAATATTCGGGTATCAAATTTGGTTTATTTTACATTGCTTCGTATTTAAATCTCCTAGTTTCTTCATTATTTGTAACAGTTCTTTACTTGGGCGGTTGGAATCTTTCTATTCCGTACATATTCGTTCCTGAGCTTTTTGAAATAAATAAAGCAAGAAGAGTCTTTGGAACAATAATGGGTATCTTTATTACATTAGCTAAAACTTATTTGTTCTTGTTCATTTCTATCACAACAAGATGGACTTTACCAAGGCTGAGAATGGACCAACTATTAAATCTTGGATGGAAATTTCTTTTACCTATTTCTCTAGGTAATCTATTATTAACAACTTCTTCCCAACTTCTTTCGCTGTAAAGAAATACTATATTCTATTTTATATTCACGATTTGTCTCAAACATCACATCAAACAAGAGAAAGAAAGAAATAGAATCCATTTTTTAGATATTTACAATATGTTCCCTATGGTAACTGGGTTCATGAATTACGGTCAACAAACAGTACGAACTGCAAGGTACATTGGTCAAAGTTTCATGATTACCTTATCCCACGTCAATCGTTTCCCTGTAACTATTCAATACCCTTATGAAAAATTGATCACATCCGAGCGATTCCGGGGTCGAATCCACTTTGAATTTGATAAATGCATTGCTTGTGAAGTATGTGTTCGTGTATGTCCTATAGATCTACCCGTTGTAGATTGGAAATTGGAAACCGATATTCAAAAGAAACGGTTGTTTAATTACAGTATTGATTTCGGAATCTGTATATTTTGCGGCAATTGCGTTGAGTATTGTCCAACAAATTGTTTATCAATGACTGAAGAATATGAACTTTCTACTTATGATCGTCACGAATTGAATTATAATCAAATTGCTTTGGGTCGTTTACCACTGTCAGTAATTGACGATTACACAATTCGAACAATTTTGAATTCGCCTCATCATAAAAGGCAATGTAATAAAGCATCAAGACTTATTCATCCATAATGAAATGAATCTGTTCATAGAATCGAACAAAAAAAAGTCATCAAAAAAATGACTTAGATAATCGAGTTAATATTAAAAATATATTAACTAGAAATATATAAAACTATTCCACTAAAACAAAAAGGAGGTGCAAATACAAATATGTGGATAAAAGCATTTTTTTATAAACTACTTAACACAATACTTAATTCTGTTATGGGATCCGGACTCTTTTGGGGAATTCTAATGAAATCCTGGATTAATAGGATACTCAATTTCGTTATGGCAGCGAATCGAACAAAAAAAAGTCATCAAAAAAATGACTTAGATAATCGAGTTAATAGTCAAAATTTTCTTCTATATCCATTCTCAATTTAGTGGAATTCTCAAATGCATGATCCACCCTAGATCTCCCCCATATATCTAGAACATAATTTGTCAAAGGTATATAAATTCAAAATAAATACAAAACGAAAAGATGTAAATACAAGACTCCTATAATTATTATTGTTTCTATAATAGAGATATGATCGATATATCTCTACCTTATATCCATAAGGAGAAAATATGACTCAAAATTTTCTATAACGTTTATATCGATGTTATAATAATAAAAAATCGATATATTTCGATCTTATATCCATAAGGAGAAAATATGACTCAAAGTTTTCTATAACGTTTATATCGATGTTATAATAATAAAAAATCGATATATTTCGATCTTATGGATATCAAATTCATATTAGAAAAGCTGTGTTTTTTAGCAGTGTGGAGTGGGAGAGCAACTGGAATGTCCCCTTTTGTGGCTATTTTTCGGATAGTGTTTACTAATTTCTCCATAAAAGAGGTAGTGGTTTATATGACAACACTATTTTAAGTTACTTGTGTTCTGAATTTTCTTTACGTTTTGTTGTACGCTATCTTTGGAACTGCATAAGATAAGATAGAAAATTTGTAGTCAACAAGTAATTAATTTAGCAGAATCAAAGTTAAAATACGAAGAATAGGGTTTTCTTTGGTGGCAGCGGATAATTCTATTTTGACTAATATTCTTAATTAGTAATTAAGAATATTAGTCAAAAGAGTGCATTTTTTTTGAGGGAAATTAGGCAAATAAAACGAATTTCATCTTTCATGGACGTTGCTAAGATCCTTCCATTTATTTAGCAGCACCTTAGGATGGCATAGCCTTAAAGTGAAGGAAGTGAAAGGCGAGGTTCAAACGAATTTCATCCAAGTAAAGAATGATTCCTTTTGAATAAACGTTTTTTTGCACTTTTTTTTTTCGATGGATCTTTTTGATTATCGTCTCCTATCTTGCAAAAATGGAAACAAACTTAGGTAAGTACTTAAAAAAAAACATGCATAAATCATAGATAAAATGACTAGTTAGTATTAGGCACCATCTTTACTTTTTAATCCTAAAATAATTTTTATAGGCCTGCCACTTTATCTTTTCTTTTTTAATCCTGTCTGACACTTGACAATGCCTATGTGTAATGCACATATATTTTATAATAAAAGAAATAGAATCGATATATTTCTATCTTATCCTATATTCATAGGAGGAAAATATGACTCAAAATTTGGTTTTCCTACGGGATCGGGTCTCGCACATTTTGACTCTTGTGACTTGTTTCTGTTTTTTCCATATAAAGTGGGTTGCAATAAAGAAAAAAGTTTGCCGTCTTCTTTTGTTCGAAAAAGGGGATCCACGATATATGCCTGTCCGCAAATTCGGCTTATCTAAAAGAGTAGTTGATGTACTTTTTGATGAAGAAAGGCTTATTTTTCTTAATCAATTAATAATAATGGTAATCTACACTCGCGAGGACCTCCTAGAAATAGAAGGTTTGGAGGAGAAAGATAAAGAGGAAATTGTCAGAAAAATAGACGAATTTGTTAATAATTCGTGGGCTTTAACGGCCTTATTCTATTGTCACTTTGATAGACTGAAAGTGAAACCATGGTGGTGTAGATTGATAGTCTATATCTCTAGAAAAAGAAAAGACCCGGCTTTTCTCTTTATTTCAGAATTGAGGTTATCTACCCGAATAACTAGTTTCCTCATGGAAGAAAAGATCTATACTATCGAGGATCTTCTAATCATTATAAAAGATACTCACAGTTCCAAGTGGAAGAGACTTCTACAATCAGAAGATTTCCAATATTTCGATTTCCTCGAGATCTATGGAACCGTACACTATTTTCTTCATTGTTAAAGACAGACAGTCTCCGGGCGAATATGAAGCGCCTGGGTACAGGTGGAATGAAAGAGAATTTCGAATCCGCTTTATATACGAACAAAAAAGCTATAAGTCAGGTCAAGTAAGTCAGAATATTCATTACAATATTCTCGGGACCTATCGTATATAAATAAATGAAAATCGTATATAAAGAAATTCGAAATAAAGAAATATATCTCTATCTTATACTTAGGAGACGAACAAGGAAGCTATAAGTCAGAATATTCATTACATTACAATATTAATCTATATATATACAATAAGATAGAGAATCAGATATTTCTATAGACGTAGTAGAGGGTCCCATTAGCATGCATCCAGTAGGAATTGAACCTACGAACTCTCCAATTATGAGTTGGGCGCTTTAACCATTCAGCCATGGATGCTTAGTAGAGATCCTCGTACATGGTGAATAACCAAATTCCAATTGAAATGAAATCTGTATATTAATATTTCTATAGGGCGATTAGATTCGAATCCATATTATTTAAGAATCGATTCTAATAAGATATATCATCGATCATATACTTGACAATTTCTATCTAAAAAGTTTAGATTCTTTTTT-------------------------------------------------------------------------------------------TTATAAAAAAAGAAATAGAATTGATTCTAATAAGATATATCATCAATCATATAGTTGACAATTTCTATCTAAAAAGTTTAGATTATTATTGTTATAAAAAAAGAAATAGAATTGATTCTAATAAGATATATCATCAATCATATAGTTGACAATTTCTATCTAAAAAGTTTAGATTATTATTGTTATAAAAAAAGAAATAGAATTGATTCTAATAAGATATATCATCGATCATATACTTGACAATCACTATATATTCAAGTTAGAATATATTCTTTGATATATTCCTCTTCGCAAATTAGGAGGAGGGACCACTATGAGAATTTTCGTTATACAAGGGCGTATTTGTAAAATACGCCCAATCTCACAGATTTTGATTCTTCTGGCTTTTTTCGAATTGATTCTAATAAGATATATCATCGATCATATACTTGACAATCACTATATATTCAAGTTAGAATATATTCTTTGATATATTCCTCTTCGCAAATTAGGCTTATCTAAAAGAGTAGCTGATGTACTTATTCATAAAGAAAGGCTAATTTCTCTTAATCCATTAATAATAGTGGTAATCTACGCTCGCGAGGACCTCCTAGAAATAGAAGATTTGGACGAGAAAGAGAAAAAAGAAATTGTCAGAAAAATAGACGAATTTATTAATAATTCTTGGGCTTTAACGGCCTTATTCTATTGTCACTTTGATAAACTGAAAGTGAAACCGTGGTGGTATAGGTTGATAGTCTATATCTCTAGAAAAAGAAAAGACCCGGCTTTTTTCTTTATTTCAGAATTGAAGTTATCTACCCGAATAACTAGTTTTTTCATGGAAGAAAAGATCTATACTATCGAGGATCTTCTAATCATTATAAAAGATACTCACAGTTCCAAGTGGAAGAGACTTCTACAATCAGAAGATTTCCAATATTTGGCATATTTCGATTTCCTCGAGATCTATGGAACCGTACACTATTTTCTTCATTGTTAAAGACAGACAATCTCGGGCGAATATGAAGCGCCTGGGTACAGGTGGAATGAAAGAGAATTTCGAATCCGCTTTATATGCGAACAAAAAAGCTATAAGTCGGGTCAAGTAAGTCAGAATATTCATTACAATATTCTGCTGAATCCATTTCTTTTTCTAGGCCTGCCACTTTATCTTTTCTTTTTTAATGCGGTCTGATTTCTCATGTTACGAATTAGGATAATGTCTTTCAACCATTCGTTTCATGTTAGTAAGTATTTAGACTCTTTGAAAATTTAAATTTTCGTCAACCCCCAAAAAAACCTTCCTATTCTATGCAAAACATAAATTTACTTTACTTTTATTTACATAATACTTATGCGACTAAATTCAAATTCAGTGCCATTGATAAGACCGCGCTTGGTAATTTCTTTACCATGGCTCCCTTCCCTCGTTTTTCTATTTTATTAGGTTACAAAAAACGTATTAAATCGAGGGATACAAGAATCTCCGCGAATTTAGATAATTGGGATAATGCCGGGGGGTGGGATGCCCAGGAAGACCCTAGGTGGGATGACTGTGGGTGGCATGCCGGTGATGACGATGATCATGAAAGTCAAAATGAAAAAGAAAATGATAAAGAAAGTGATAATAATCCAGACAATAGAGAAAGGGATCTACTTAACAGACGCATAATTCGATTACTGATCGTTCTATTTATGAAGCCACCTCTTTCGGGAGAACAAAGCAACAGCAACTTATTCGACAAAGTTGAGAATCTAGTTTCTGAAGTCGAAGAAAAAATAAACTTGTTCTTGTTCTTGCAAAAAAGCGACTTACAAAAAGAAAGAATGGCCTTCAACAAGGTAAAAGCCTACCTCAAAGAAATAGAGGAAAAAATGGATTTGGAAAAATTCTTAGGCGTAGAAGAAGGATTCGACTGGTGGGAAACAGACGATTCCATTTTTGAACGAGAAAAAGGCCACTTCGAAGAAGAATCCGAATGGGAATTTTTTTCCGATTAATGAGAAAAAGGAATCGACTACGAAATTTAAATTTCGTAGTCGATTGCGATTTTAATGGAACGAAAAAAAAAAAAAAAGAAAGTCAATAAAAAAAGAAGGCGAGTAGAAAAACTTATTAGATACCAGAGTCAATGGTATCTAATAAGTTCTACCTACTATTGGATTTGAACCAATGACTCCCGCCGTATGAAAGCAATACTCTACCTACTATTGGATTTGAACCAATGACTCCCGCCGTATGAAAGCAATACTCTAACCACTGAGTTAAGTAGGCCATTTCTCATCCCAAAGAGAACCAAACCAAACGGGACCTATCGTATATAAATAAATGAAAATCGTATATAAAGAAATTCGAAATAAAGAAATATATCTCTATCTTATACTTAGGAGACGAACAAGGAAGCTATAAGTCAGAATATTCATTACATTACAATATTAATCTATATATATACAATAAGATAGAGAATCAGATATTTCTATAGACGTAGTAGAGGGTCCCATTAGCATGCATCCAGTAGGAATTGAACCTACGAACTCTCCAATTATGAGTTGGGCGCTTTAACCATTCAGCCATGGATGCTTAGTAGAGATCCTCGTACATGGTGAATAACCAAATTCCAATTGAAATGAAATCTGTATATTAATATTTCTATAGGGCGATTAGATTCGAATCCATATTATTTAAGAATCGATTCTAATAAGATATATCATCGATCATATACTTGACAATTTCTATCTAAAAAGTTTAGATTCTTTTTTTTATAAAAAAAGAAATAGAATTGATTCTAATAAGATATATCATCAATCATATAGTTGACAATTTCTATCTAAAAAGTTTAGATTCTTTTTTTTATAAAAAAAGAAATAGAATTGATTCTAATAAGATATATCATCAATCATATAGTTGACAATTTCTATCTAAAAAGTTTAGATTATTATTGTTATAAAAAAAGAAATAGAATTGATTCTAATAAGATATATCATCGATCATATACTTGACAATCACTATATATTCAAGTTAGAATATATTCTTTGATATATTCCTCTTCGCAAATTAGGCTTATGGACCACTATGAGAATTTTGGTTATATGGAAGATTTGGACAAGAAAGAAAAAGAAGAAATTTTCAGAAAAATAGACGAATTTATTAATAATTCATGGGCTTTAACGGCCTTATTCTATTGTCACTTTGATAAACTGAACCTGAAACCGTGGTGGTATAGGTTGATAGTCTATATCTCTAGAAAAAGAAAAGACCCGGCTTTTTTCTTTATTTCAGAATTGAGGTTATCTACCCGAATAACTAGTTTTTTCATGGAAGAAAAGATCTATACTATCGAGGATCTTCTAATCATTATAAAAGATACTCACAGTTCCAAGTGGAAGAGACTTCTACAATCAGAAGATTTCCAATATTTGGCATATTTCGATTTCCTCGAGATCTATGGAACCATACACTATTTTCTTCATTGTTAAAGACAGACAGTCTCCGGGCGCTTCATATTCGCCCGGGTACAGGTGGAATGAAAGAGAATTTCGAATCCGCTTTATATGCGAACAAAAAAGCTATAAGTCGGGTCAAGTAAGTCAGAATATTCATTACAATATTCTGCTGAATCCATTTCTTTTTCTAGGCCTGCCACTTTATCTTTTCTTTTTTAATGCGGTCTGATTTCTCATGTTACGGCTTAGTATTATGCCTTTCAATTATTCGTTTCATGTTAGTAAGTATTTAGACTCTTTGAAAATTTTCGTCAACCCCAAAAAAACCTTCCTATTCTATGCAAAACATAAATTTACTTTACTTTTATTTACATAATACTTATGCGACTAAATTCAAATTCAGTGCCATTGATAAGACCGCGCTTGGTAATTTCTTTACCATGGCTCCCTTCCCTCGTTTTTCTATTTTATTAGGTTACAAAAAACGTATTAAATCGAGGGATACAAGAATCTCCGCGAATTTAGATAATTGGGATAATGCCGGGGGGTGGGATGCCCAGGAAGACCCTAGGTGGGATGACTGTGGGTGGCATGCCGGTGATGACGATGATCATGAAAGTCAAAATGAAAAAGAAAATGATCAAGAAAGTGATAATAATCCAGACAATAGAGAAAGGGATCTACTTAACAGACGCATAATTCGATTACTGATCGTTCTATTTATGAAGCCACCTCTTTCGGGAGAACAAAGCAACAGCAACTTATTCGACAAAGTTGAGAATCTAGTTTCTGAAGTCGAAGAAAAAATAAACTTGTTCTTGTTCTTGCAAAAAAGCGACTTACAAAAAGAAAGAATGGCCTTCAACAAGGTAAAAGCCTACCTCAAAGAAATAGAGGAAAAAATGGATTTGGAAAAATTCTTAGGCGTAGAAGAAGGATTCGACTGGTGGGAAACAGACGATTCCATTTTTGAACGAGAAAAAGGCCACTTCGAAGAAGAATCCGAATGGGAATTTTTTTCCGATTAATGAGAAAAAGGAATCGACTACGAAATTTAAATTTCGTAGTCGATTGCGATTTTAATGGAACGAAAAAAAAAAAAAAAAAAAGAAAGTCAATAAAAAAAGAAGTTGGGAAATATTTTATGTTATTCAGTAAGCAGAATAGAATTATAATCAAAAAAAATAAAACATGGATACTAAAAATCCAATTAGTTGTGTTCCTGGCGATTCTGGTATTGAAGAAAAAAAAGAAGGAAAACTTCTTCAACAAATTGATACTGTTTTGGATATCGGTTTTCCGCCAGACAAGATGCCTAAGGTTTTGAACGCCTTAATTATAAAGGAGGGCTACCCCGGTGGGGTAGATTATACTTATGTCATTTGCGAAGTCCAGCGTATCCTTGAAAATAATAGAGTTCTCGCAATAATTTTAATGTCTGCTGGGAAAGAAAAAGAAGGTACTTTAAGGGAAGGGATGGAAGTGTTAGATACAAAAGGTCCTTTAAGTGCTCTGAAAGGTAGAACTGAAACGTTTGAAGGTAGCAGCACAACCATGTACATTGGGGAGATTCGCAATCCGGCTTTCATTACCTGGGAAAAGAAACCACTGAGTAAATTTGACAAATTTATAATTATCTTCATTTTGGCTCAATTCTTTGTCCTAGTCTGTAAAGGAGGAATAAGATAAATGAAATTACCCAATTTAGCAAAAAATAGAATAATAGAAACTCTTTCTACCGGTAAGTAAACAATTAGAAATTCATGGAAAGTTACAATCCCCACCGCGGAATAGTGCACCTACACGCCTTCGTCGACGTTGTTTTTCGACCGGAAGAGCGAGAGCTAACTATCGAGACTTTGGACTATCCAGACACATACTTCGTGAAATGGTTCACGCATGTTTGTTGCCAGGGGCAACAAGATCAAGTTGGTAAGGATTAAAATATCCCTTCATTTCTATGATCATCGATCTTTATAAATAAGTTGACTATGTCTGTATAAATAAGTTATTTAATTAATTTCATTTCATTTTAAATTAGAATGGTTGTTCAATCGAAAAAAAAAAAGAAAAAAAAGGGGGTATTTTTTATGACGCAAAATATTTACCAAAATGATGATTTGGTAAGAGTAGAAAAAAACGTCGGATATGTGGTTAAAATGATTGGTCCAGCCCTAGAAATCGACTTTCCGTCGGGCAAGATGCCAAAGCTTTATAACGCTGTGGTAGTTGAAGGTATAGATAATAACGGGTTACCAATTACTGCGCGATGCCAGGTAATAGCATTCCTAAAAAACACTAATCGAGTTCTAGCTCATGCTCCTTCATATCGTCATATAACGGTGGGAATGAAAGCAATTGACACGGAAACTTCTTTCTATAATGAAGAGGAGCTAGTAGAGGCTATTTACGAAGCAATGCCTCTGACCGTAGTAAAGGGTACACCCCCTTATTTCGGTTTCGATAACCGTGCATTATGCAAACCGATTATGGGTGGTGTTGAAAGTCGGATAATCTGGTGCGCGTTATTACTCTACTACGCGATCCAGTTCTTTAGACGCCGATAATCCGAAATTCGGTTTCGTAGGCGTTTACCCCCGATTCAATCGGGGGATCGAATTGATTATAGAAACATGAGTGTAATTAATCGATTTATTAGTCAACAAGGAAAAATATTATCTAGACGAGTGAATAGATTGAATAGATTGATAGACGAGTGAATAGATTGACCTTGAAACAACAACGATTAATTACTATTGCTATAAAACAAGCTCGTATTTTATCTTCCTTAACTTATAATGAAAATTATAGCCGGAATAGTTATACAATAATCAAGGGGAATTCTGGGTAAAACTTGTTCCTACCGACTGAACAAATGATTATTCATGATTCCATACCGGCTTCAAATTAGAGAAATGTTATGGTAAAACTTCGTTTGAAACGATATGGTAGAAAGCAACGTGCGACTTGAAGGACACGGTCCGTTGTGGATTTTTACACCCACCACTTTATAAAAGAATGAAGGTGCTCTTGGCTCGACATCGGTTGTTCTGTTCCACTAGAACCTCTCCTTTATTTTTTTTTTTGGGGGGGGGTTGTAATGTAAATAGTCTATGATGAAGCTCGAGTAGAAAGTATTGATTCATTTCTCAGGGGCAAGGATCTAGGGTTAATGCCAATCAATAAATTGGAACAACTTCGTAAGTATATTTTCGATATGGAAAGGGTTCCAATCGAAAAGGAAAGTTTCTTAGAATTGACAAAACTCTTTCGATACAAAATGTATCGCGTGGAAATCAACCGTTTGTATGATTCTTTGATAAAAGATAGAAAGAAATCACAAAAAAAGGTAGGTTGCTGCCATTTTGAAAGGATTAAAAATCACCGAAGTTATGTGTAAACCCAATGATTTAAAACAAAGAAAAGATAAAGGATCCCAGAACAAGGAAACACCCTTTCAATTGTCTCAATAACTAGACCAGAAAAAAATCCAATACAAATAGATTTGTAAACGAGACAAACAAAAAGGAAAGGGGTTTAAAGACCACTCAAAAAATGAAATGCCTAAAGATTTTCCTTTGAGCTATTTGAGAGTTATTCAACTTGAGTTATGAGTACGAATGGTTTTTTTTGTTTTCAGGAACGAAGAATAAAAAAGGACTTCAATCATAATCTAATTGATTTGATCGTTTTATAGACCAATTTGCCATTTTTATTTTATACAAAAATAGAACTAGGAATCATTTTTTCTCGAGCCGTACGAGGCGAAAACTTCCTATACGTTTCTAGGGGGGGTATTATTCATCTACATCTATCCCAATGAGCCGTCTATCGAATCGTTGCAATTGATGTTCGATCTCGAAGAGAAGGAAGAGATCTTGGGAAAGTGGGTTTTTATGATCCGATAACGAATCAAACTTATTTAAATGTTCCTGCTATTCTATATTTCCTTGAAAAGGGTGCTCAACCTACAGAAACTGTTCAGGATATTTTAAAAAAGGCGGAGATTTTAAAAGAATTTCTCCCTAAATTAAACAAAATTTAATTAAGGAAATACAAAAAGTAAAGAAAGTTTCTATATTCTATACTTTTTGTATTTCCTCTTTTGTTCTATTCTACCTTTTCGAAAGAGAAATCTAAACACTTATCTAAACACTTATGTAACCACTTATCTAAACACTTATTGTTCTATTCTATCTTTTAGAAAGATAGAAAGAGAAATCGAATCACTTATTAATCGAAACGCTTATTGTTTTGTTCTATCTTTTAAAAAGAGAAATCGAATCACTTATTTTATAATCGAAATAATATAGATGAGCAAAAAGATAAATGGAATCACTTATTTTATAACTAAATAATCTAAATAATATCACTAACTATTTTTTAAAACGAAATCATCAATCAAATAAGTATAAATAATGACAATCAAAATAAATAATAAATCTAAGTATAAAAGGAGTCTTTATGAGCCGAATAAATGGCTATGAGAGCTACCCGGAATTTTCCCAAAATAACGACGACAATTGGAATAATCATTTAGAAAAATTGAAAAAAATGTTAGATCGTTTCGAAAATGTTCTAAATAATAGGAAATCCGAAATTGATCCGGTTTTGCAAGATAAACTCATAAAACCCGATTCTACGCAAAATTCCCTCAATAATTTTCCGTATTTTCCGCATTATTTGCGGATGTTCATCTTCTACTGGATAGAACGCGAGACTTCCAAAAAGTTTCTATTCGTAGAAAAGGAGTTTAATATATTGGACCAATACCGGGATTGGTTCAAAAAATCGCTAATTTTGATTCAAGATGAACATCCGAATCAAAATCTCGAAGAAATGCAGACCGCTGCGGGTGACCTACTAGGCTATGTCACAGCCCTTCGGCATCTGACTCATTACGACTGTATAGCGGGGCATGCACGAAATGCAAACGACCCGGATACTTCTGAAATGGAAAAACTACTTTCGATGGGAGCTGCATATATTCAGCTCTTTACGAAAGCCTTTTTCATTGTCGCCATTTGGAGACAAAAATGGGCGGGCCTAAAGCTACAGTCTATACGGGAGGACGTTTTAGATCAATTCATTACTGAGCTGTTAACCAGCTCAACTCCCGGGCGGATACTACTTCCAGACGAATTAAAGTCGTCTGCCGCTCTTAACGAATTTATCGATATCTTATTCAGATTCGATGAACGTCTCGATGCAGATGAGTAAAATAGCTTGTGCGTTATATAATTATCAATTAGATGCCAAACTATTTTATACATCAATCCTCGCATCTCCTACTACTGGTGGGGTAACAGCTAGTTTTGGTATGTTGGGGAAGGTCGTTATTGCCGAACCCGAGGCCACCATTGCATTTGCGGGTAAAAGAGTAATTGAACAAACGTTGAATATAGAAGTCCCTGAAGGTGTCCAACAGACCTAATTTTTATTCACGCAGGGAGCATTCGATCTAATCCTCCCACGTTTTTATTTAAAAAGAATTCTCCATTTGATATATCTGTTAAACAATTACACTCTTTCCTTTGTTTGATTTATGAATTGGATTCAACCAAGTCAACAAGTAATTGGTAAAATGACTTTTTTAAAAGAAAAAATTGTGGTCGGGAAGGTTAGACCATATATTAATTGGAATATTAATATAAAAATTCCATAGAAAAAGAAATTCGAAATCTATATAGAAGAAAAAGAAAGAAGAAAAAGAAATAATAAAAACTTGGTCCCGGGCATCTACCATTATACCCGCAATGATCGGCCATATTATTGCTATCCATAATGGAAAAGAACATTTACCTATTTATATAACAGATGGTATGGTAGGTCACAAATTGGGAGAATTTGCACCTACTTCGAATTTCCGAAAACATACGAAAGTCGATAAGCGATCTCGTCGTTAATACAAAATATAGATACTTATAATTCATTAGTAGGAGGCGACCCTTATGCTAAGAAAAAAAAGTTCGCGTTTTAAGTTTCAGTAGCTACACACTATTTACCACCGCCACCGCTGTGTTAAAGGTGCAATATACAAAGTCTAACTCCATCCCGGGCAATCGAACCATTATTTGTTTAAGAAATTGTTTGAACGAATCTGAGGGCAATCCTGAAGATTCAGAAAATGAAGAAAACGATTCCGAAAATGAAGAAAATTCGAATAATGATGAGAAATTCGAAAAATGGAATGAAATTTTAGATCGTTTCGAAAACGTTCTAAATAGGGAATATGAAATTGATCAAGTTTTCCAAGAGAAACTCATGAAACCCGATTCTACGCAAAATTCCCTCAAGAATTTTCCGTATTTTTCGAATTATTTGCGAATATTCATTTTCTACTGGATAGACCATGAGACTTCCAAGAAGTGGCTATTCATAGACTGTGAATTTTCTATTTGCGAAAGATATCTAGATTGCTTTCGCAAATACATAATTCTGATTCGAGATGAACATCCGAATCAGAATCTCGAGCAAACGCAGAGCACTGCGCGTGACTTCAAGGACCATGTGACATTAAAAATGAAGATGAATCGTCACAACTGTACCGGGCTAAATGCACGAAATGCAAACGACCCGGATACTTCTGAAGTAGAAAAACTACTTTCGATGGGAACAGCATATATTCTGCTCTTTCTCAAAGCGTTTTTCATTGTCGCGATCTGGGAAAAGAAAGTAGGCATATATCAACTGTCTAGGTCTAGGTGGAACCGCAATTTACTAATAGATGAACTTTTAACCAGCCGAACTCCTGCACAAATAATACTTCCAGACGAATTGAAATCTACCGCTCTTATTCAATTTATCGAGATGTTATTCAGGTTCGATGAACATCTCGATTTTTAGAAGTAAATCCTACTTCCAAGGTCTTTGGAAGTAGGATTTTCGAAAGTATATAAGAGGGATCTACCCAAATATATGCAGTTTTTTTCTAAGGTATACTTTTACCTTAGAATAAGGGAATTTAAATCCGATTGATCGTTGTTCGAATTAGATAAGAACAATAATCTAATTGGATTTTTCTATTCAAAAAAAAATAATAAGAAACCTTTCTTTGTCTCTTTCATTTTTTTCTCTTCAATCAAAACAAACAAATAAGCTCTTAATTCTATAGGGTTGAATAAAAATTCGATTGACTTTTTGATATAATTGCTATGCTTAGTGTGTAACTCGTTGGTTTTTTTAGGCTTAGGATTCAAAAAAGATTCCCCATAGTATGAACTAATAACTATAGAACTAATAACCAACTAATCACTTCGCATTATCTGGATCCAAAAAACCAGTCAAGATAGGATATGTTGATCATATCATTGTAGCAACTGAAATCTGTTTTGCATAAACAAAAGAAAAACCAATTGGATTCTAAGCTGTGAAGCAAAATATAGATTTTTGTCTCTTTTTATATCTCCCGAGAATCCCGTTTTGACTAAGAATACCTGTTGGATCGGATTCTAACAAATCTTTCGGTAAGTTGTAAAAAACGTCTTCTTTATTAAATTAGAAGACAAGAACAAAAGAAGCAGAAAAGACGAACAAAAGAAGAAGAATAATAAAATTTATTATTATAGATATCTTGTCTTTCATGCGGAAAGAAAAGAAAAATAAGTACATTTTTTTAGTTCTACATTCCTTGAGTCCTTGCACTTAGTAGTCCTTAGCACTTAGTATATATACTAAGTTATATATATACTTCAATCTATATTAATTATAATTACAATTAATAAATTTGCAAATGAAATAATTTGAATATTAATTTCATAATTAATTCGATTTTATATTATTCGATATTAATTTCAAATTATTAATTCTAATATTATAATTATTACAAGATATTTTTATAACAATATATAAATTAAGTATAATACAATATAGTAAATCGAGATATTCATTCTATGATAACTTTCAACTTTCCCTGTATTTTTGTGCCTTTAGTAGGCCTAGTATTTCCGGCAATAGCAATGGCTTCTTTATCTCTTCATATTCAAAAAAACAAGATTGTTTAAATTCGATAGGACAAAATCTCATCTTTTTTTTTCAAAACTTAGACTTGTATCCTAACACTAATATCTATTTAGTGGAATATGGTATACCATGTGACTGCGGCTTTTGCCGCACCCTAAATGAAAGAGTTCTTATGCTTATGCATCGAGAAAATTATATATGGGGAAATGCATTCGAGCTATTTTCAAATAGACTCAAATTGGCGGATGGAAGTCTCTGTATCCATATGTATATCGATATCTCTAGTTAGGATCATATGAAGGGGATGTTCTTTTTTTAGATATAACCAATTAATTTGATGAATTATTCCTAAAGGCTCACATCAAAATAGTGCTAGTTGATGAGAGCTATTTCGGAAACAAAAAGAGTAAAGTCAAATTCATTTGGGCTATTTTCTCAATTCCAATAAAATGCAATCAAATCAAGTATGGGTTGGCGATCAGAACATATATGGATAGAACTTATAAAGGGGGCTCGAAAAACAAGTAATTTTTGCTGGGCCTTTATCCTTTTTTTAGGTTCATTAGGATTCTTATTGGTTGGAACTACCAGTTATCTTGGTAGAAATTTGATATCTTTATTTCCGCCTCAACAAATCATTTTTTTTCCACAAGGGCTCGTAATGTCTTTCTATGGGATCGCGGGTCTATTTATTAGCGCCTATTTGTGGTGCACAATTTTGTGGAATGTAGGTAGTGGTTATGATCGATTCGATCGAAAAGAAGGAATAGTGTGTCTTTTTCGTTGGGGATTTCCTGGAAAAAATCGTCGTGTCTTCCTCCGATTTCTTATAAAAGATATTCAGTCCGTCAGAATAGAAGTTAAAGACGGTATTTATGCTCGTCGTGTTCTTTATATGGAAATCCGAGGCCAAGTGGCCATTCCCTTGACTCGTACTGATGAGAATTTTACTCCACGCGAAGTTGAACAAAAAGCTGCTGAATTGGCCTATTTCTTGCGTGTACCGATTGAAGTTTTTTGATAAAAATGAACAACTAAAGAATGAAGACTTTCTCAGTAGGAGAGAAAAAAGTAAAGAATCCTCTTTTTTCTATAACATAACTTAACTGAACTTTCTTCAGAACGTTCACTCGAGCCCAAGCAGACGACGTATACGGAACAACCCTAAAACGAAACTCTTTTTGTGGTCTTTTATGCGTATGAAAATCCACTCAATTGAGTAACAAAACAATTCAAAAATAAAAAATGCCAAAAAAAAAAGCATTCACTCCTCTTCTCTATCTCGCATCTATAGTATTTTTGCCCTGGTGGATTTCTCTCTCATTTAATAAATGTCTGGAATCTTGGGTTATTAATTGGTGGAATACCAGTCAATCCGAAACTTTTTTGAATGATATTCAAGAAAAGGATATTTTAAAAAAATTCATAGAATTAGAGGAACTCGTCCTCTTGGACGAAATGATCAAGGAATATTCGGAGACACATCTACAAAAGATTGGTATAGGAATCCACAAAGAAACGATCCAATTAATCAAGATATACAATGAGGATCGTATCCATACGATTTTGCACTTCTCGACAAATCTAATCTGTTTCATTATTCTAAGTGGCTATTCTATTCTACGTAATGAAGAACTTGTTATTCTTAACTCTTGGGCTCACGAATTCCTATATAACTTAAGCGATACAATAAAAGCTTTTTCTATTCTTTTCTTAATTGATTTATGTACCGGATACCATTCGACCCATGGGTGGGAACTAATGATTGGCTCTGTCTACAACGATTTTGGATTTTTTCATAACGATCAAATTCTATCTGTTCTTGTTTCCATCCTTCCACCCATTGTAGATGCAATTTTAAAATATTCGATTTTCTCTTATTTAAGTCGTGTATCTCCGTCACTTGTAGTGATTTATAATTCAATGAATGAGTGACAAACAATCCACTGATATTTATCCAATTATAATCTTTATTACTTTCTAGTTGTACATAAGAAAAGCATTTTAAATAGTCCTTACTCTTTCTATTTCTAGCCATTCCGAGGATTCATCCTATATTATTCCAGTCAAATTTTTCCAGTAAATAGCAGAATCGTGGATAGGGAACTATACTAGCGACCTACCCAATTTATTGTAGAAATTTTCGGGATCAATGGTTGGACCATGCAAACTAGAAATACTTTTTCTTGGATAAAGGAACAGATTACTCGATCCATTTCCATATTGCTCATGATATCTATCATAACTCGGACATCTATTTCAAGTGCATATCCCGTTTTTGCACAGCAGGATTATGAAAATCCACGAGAAGCGACTGGGCGTATTGTATGTGCCAATTGCCATTTAGCTAATAAGCCCGTGGATATTGAGGTTCCACAAGCGGTACTTCCTGATACTGTATTTGAAGCACTTGTTCGAATTCCTTATGATATGCAATTGAAACAAGTTCTTTCTAATGGTAAAAAGGGGGCTTTGAATGTGGGGGCTGTTCTTATTTTACCTGAAGGTTTTGAATTAGCCCCTCCTGATCGTATTTCCCCCGAGATGAAAGAAAAGATAGGCAATCTGTCTTTTCAGAGCTATCGCCCCAATAAAAAAAATATTCTTGTGATAGGCCCCGTTCCGGGTCAGAAATATAGTGAAATCACCTTTCCTATTCTTTCCCCGGACCCCGCCACTAAGAAAGATGTTTACTTCTTAAAATATCCTATATACGTAGGCGGAAATAGGGGAAGGGGGCAGATTTATCCCGACGGGAACAAGAGTAACAATACAGTTTATAATGCTCCAGCAGCGGGTATAGTAAGCAAAATCATACGAAAAGAAAAAGGGGGGTACGAAATAACCATAGCGGATGCATCCGATGGACGTCAAGTGATTGATATTATCCCTCCAGGACCGGAACTTCTTGTTTCCGAAGGGGAATCTATCAAATTTGATCAACCATTAACGAGTAATCCTAATGTAGGCGGATTTGGTCAGGGAGATGCAGAAATAGTACTTCAAGATCCATTACGTCTTCAAGGCCTTTTATTCTTCTTAGCATCTGTTGTTTTGGCACAAATCTTTTTGGTTCTTAAAAAGAAACAGTTCGAGAAGGTTCAATTGTCCGAAATGAATTTCTAGACTCGCGGATTTATCAACATCAAGTTTGTAAAAAGAACCTAATTCGGATTATGTATAATCAATCAATGACTGAAGAATAGGAACTTTCTACTTATGATCGTCACGAATTGAATTATAATCAAATTGCTTTGGGTCGTTTACCACTGTCAGTAATTGACGATTACACAATTCGAACAATTTTGAATTCGCCTCATCATAAAAGGCAATGTAATAAAGCATCAAGACTTATTCATCCATAATGAAATGAATCTGTTCATAGAATCGAACAAAAAAAAGTCATCAAAAAAATGACTTAGATAATCGAGTTAATATTAAAAATATATTAACTAGAAATATATAAAACTATTCCACTAAAACAAAAAGGAGGTGCAAATACAAATATGTGGATAAAAGCATTTTTTTATAAACTACTTAACACAATACTCAATTCTGTTATGGGATCCGGACTCTTTTGTGGATTTATGACCGCATCCACCGTAGGTCTCGGATATTTCTTCGTTGTATCCAGCTTCTTCAAAAAAGACATCCAGAAACGGGTAGCAGCAATGACTGGTTTTCTTATGGGACAGTTCGTGATGTTCACATCGATCTATGATGGGCCGCTACATCAAGTATTGGTTCAACCTCATAACCTAATTATGCTATTTCTAAGCTCGTTTTTCGTTCAGCTCTTCTGGACCAATCTAAAAACTTTGCGCAACACGGAGTTTTTGCATCCTGAAGATGCTATTATCATTARAAGGCGCGTGCTCCGCCTTCAATTGGAATTTGTGCTGAATTTCTTTGTGCAATTATGCAACCCCTACCTTGAACCTGATTTAATGGTACCCAGACCAGATTAGTCAGCATTTTTCTCTACAACAACGAAAATAAGATCTTATTTGTAATATATAGTTTTGTTGGTTGGTTAATTGGTCACGTTTTCTTCATGATTTTTTTCATGAAATTGTTACAATTCATAATAGATTGGGTACGTAATCATTTTTTTGAATCTTAAATTAAATAAGTGAAATAGAGAAACCTTTCTCTATTTCACTTATTCGACTGGATCTTACGGAGCCTGCTCATGTACGACACGATTCGGATCTGATCATAGAAAAGATTCTCTTCAAGTGAACCAGCCTATCCTTTGTATGGCGCTTCCACGATGGTTGGAACAAAGACACATTTGATTGTTAATTCCAATGTGGCAGATAGATAAAGGCATCTATCTGCACGGACCAATCAATCGTTCAAGTCAGACACTCCCATAATCCATTTTCTCTTCGTAGAATTTCTTTCAACTATTCATGGCGAATAAGTAATATTGCGGGGTTGAAGCGAAATATCCAAATCCATGTCTTATTCTTTTCAATAATCCATACTTGTCAAATCATCATAAAAAAAGAAAGTAACTTCTTTTTTCCTGTTCAGATCAACAAAGTCATGATATTTCTATTTATTTATTTCTTAGTTTACATCTAATGGATTTATCTGGACCAATACATGATTTTCTTTTAGTCTTCCTGGGATTGGGTCTTATATTAGGAAGTCTAGGAGTGATATTACTTCCCAATCCAATTTATTCTGCCTTTTCATTGGGATTGGTTTTTTTTTCTATATCCTTATTTTATATTCTATCGAACTCCCATTTTGTAGCTGCTGCGCAGATCCTTATTTATGTAGGAGCTCTAAATGTTTTAATCATATTTGCTGTGATGTTCATGAATGGTTCAGAATATTACAAAGATTTTTATCTTTGGACCGTTGGAGATGGAATTACTTCGCTGGTTTGTACAAGTATTTTTGTTTCACTAATTACTACTATTCTAGATACGTCATGGTACGGGATTATTTGGGCTACAAGATCCAACCAGATTCTAGAGCAAGATTTGATAAGTAATAGTCAACAAATTGGTATTCATTTATCAACAGATTTTTTTCTTCCATTTGAGCTCATTTCAATAATTCTTTTAATTGCTTTAATAGGTGCAATCACTGTAGCTCGTCAATACTAAATCTTTAGAACGAGAAATCCAAATCAAACTTTGTTCTAGATTATCAAATTCCTTTCTCTTCCATTCTATTTGAATTCATGTCTAAAATCAAAATGTTTTTAGTTCAATCTATTACCAATCTATTCTTTTGTTCCGTACTTATTCTATTTTAGTCAGTTTTAGTCAATGTAATCAGTTGAATTGTTGTTCATATTGAAATGAATTGAGATTAATAAGGAGTTGGTTAATGATGCTGGAACATGTACTTGTTTTGAGTGCCTATTTATTTTCTATCGGCATTTATGGATTGATCACGAGTCGAAATATGGTTCGAGCCCTTATGTGTCTTGAACTTATATTGAATGCAGTTAATATCAATTTTGTAACATTTTCTGATTTTTTTGATAATCGTCAATTAAAAGGAGCTATTTTCTCCATTTTTGTTATAGCAATTGCAGCCGCTGAAGCGGCTATCGGACTGGCTATTGTTTCCTCAATTTGTCGTAACAGAAAATCAACTCGTATTAACCAATCAAATTTGTTGAATAAATAGCATTTATATAAATTCTAATATTCATCAATTAATTCCAATTAGTCTATTTGCCGCGTAAGATATGATGATGTTTACAAAAACATAAAAAATCAAAGTATCTTGGCCCTCTCTCCTAAGTCAATCCCGAAATAGATTGATTCGAAAAAATTCTCGTAACTCATTGATTCGTCTAGTAACTAAATAGGATTCATTTATTAAGTTTACTAAATCGAAAATTTTTCACATTCAAAAATGTATAGACCCAATGTCACATTCAGTAAAAATTTATGATACATGTATAGGGTGTACTCAATGTGTCCGAGCCTGCCCCACAGATGTATTAGAAATGATACCTTGGGACGGGTGTAAAGCTAAGCAAATTGCTTCTGCTCCAAGAACAGAGGATTGTGTCGGTTGTAAGAGATGTGAATCTGCCTGTCCAACGGATTTCTTGAGTGTTCGAGTTTATTTATGGCATGAAACAACTCGCAGCATGGGTCTAGCTTATTGATATGTTCCAGAAAACTCCACTTGAATTTATTTGATTTTTTTTATCGAAAAAAACCCGTGCTCGAGAATAACATATTTTTTTTTTTTTGAGTACGGGTTTTTCTGGTCTAAGTGTATCTTGTCTTTACCACGAATTTTTTTCCTTGGTTAACAATAATTGTAGTTTTGCCAATATTTGCGGGTTTTTTAATTGTCTTTCTTCCCCATAGAGGAAATCGGGCAATTCGTTGGTATACTTTATCTACATGTATACTAGAACTCCTTCTAACGACCTATGCATTCTCTTATCATTTTCAATCGGACGATCCATTAATCCAACTAGTCGAAGATTATAAATGGATCCATTTTTTTTATTTCCACTGGAGATTAGGAATAGATGGACTTTCGATAGGACCCATTTTACTGACGGGATTCATCACTACTTTAGCAACTTTAGCGGCTTGGCCAGTTACTCGAGATTCTCGATTATTCCATTTCCTGATGTTAGCAATGTACAGTGGTCAAATAGGATCATTTTCTTCTCGCGACCTTTTACTCTTTTTCATCATGTGGGAGTTAGAATTAATTCCCGTTTATTTACTTCTATCCATGTGGGGAGGGAAGAAACGTCTGTACTCTGCTACAAAATTTATTTTATACACTGCGGGAGGTTCTGTTTTTCTCTTAATCGGAGTTCTGGGTGTCGGTTTATATAGTTCTAATGAACCAACATTCAATTTTGAAACATTAGCCAATCAATCGTATCCTGTGGCATTGGAAATAATATTCTATATTGGATTTTTTATTGCTTTTGCTGTCAAATTGCCGATTATACCCTTACATACATGGTTACCAGATACCCATGGAGAAGCGCATTACAGTACTTGTATGCTTCTGGCTGGAATCTTATTAAAAATGGGAGCGTATGGGTTGGTTCGGGTCAATATGGAATTATTACCGCACGCTCATTCTATATTTTCTCCTTGGTTAATGATAGTAGGCACAATGCAAATAATCTATGCAGCTTCAACATCTCCTGGTCAACGGAATTTAAAAAAAAGAATAGCATATTCCTCTGTATCTCATATGGGTTTTCTAATTATAGGAATTGGTTCTATAACCGATACAGGACTCAACGGAGCCATTTTACAAATAATCTCTCATGGCTTTATTGGTGCTGCACTTTTTTTCTTGGCAGGAACGAGTTATGATAGAATCCGTCTTGCTTATCTCGACGAAATAGGCGGAATAGCTATCCCAATGCCAAAAATATTCATGATGTTCATTAGCTTTTCAATGGCTTCTCTTGCGTTACCGGGTATGAGTGGTTTTGTTACAGAATTAACAATCTTTTTTGGAATAATTACCAGCCAAAAATATCTTTTAATGCCAAAAATACTAATGACTTTTGTAATGGCAATTGGAATGATATTAACTCCTATTTATTTATTATCTATGTTACGCCAGATGTTCTATGGATACAAGTTATTTAATGTTCCAAACTCTTCTTTTTTTGATTCTGGACCGCGAGAATTATTTGTTTCGATCTCTATTTTTTTACCGGTAATAGGTATTGGTATTTACCCTGATTTTGTTCTTTCATTATCCGTTGACAAGGTCGAAATTATTCTCTCTAATTTTTTTTCTAGATAGTTTTCATGAATAAAAAAACGAATCCTATGATTTTTGTAAATTGTTTGTTGTACAATGAAAAAAATAAGTCTTTTTTTCTTCTCTTAAACTTAAATAAGCAAAAAACTTTTTAACCAGATATGTTTGGTCTTTCTGAGAACCATGTGAATCACTCCAATACTTGATTCAAATGGTTCTCACCGACTTACACGAAGTTTTTTTATATACCTTCTATTTTGTTTAGATTCGTCAAAGACTTTCTTGAATTCACTTAGACGTTAATGGAAATGAACCATAACTATGTAGCCCGATTCCTAAAAGATTGACCCCAAAATAGCATATCCAAATTATAATAAAGCCTATAGAAGCCACAATTGCAGAATATCCAGGGAGCCCTTTTATATTTGTTCGAGTATGTAAATAAATCGCGAATACGGTCCAAGTAATAAATGCCCAACTTTCCTTTGGGTCCCAATTCCAATATGATCCCCATGCTTCATTAGCCCATACTGCTCCCGAAAGAAGACCTATGGTTAAAAAGATAAACCCTATACTAATAAGACGATAACTCCAATGATCCAATTGTTGAATCAATTGGGATCTGTAATAATTCTTAGCAGAAAATAAATAAGTATTTCCAAAAACATTGCTTCTTTCATTCATGTATTGGATTTCGTCAAAGGAAAAAGACTCATTTACTAAACAATTGCTTTTATAAAAAATCTTTATGTCTTTTCGAAATGTAATGACTAGAAGGGCTACTGATACTAATGATCCGCATAAGAGAGCTGCATAAGCCAATACCATCATACTTACGTGCATTATTAACCACTCGGATTGGAGAGCAGGTACTAATATTGCGGATTGATGTATTTCAGTTAAAAGACCCGAAGTAGTAAAGCCTTGTGTAAAAATAACACTTGGCGCGGTTATTGCACTGAAATCATTTTTTTTTTTGAAATACGGAACGATATGAATAATGGAGAAAGTCCATGAAAGGAAGATTAGTGATTCATATAAATTACTTAATGGGAAATGCCCCGAATAAATCCAACGAGTGACTAATAATCCTGTTATACAGAAAAAAGTAGCTATCAGGCCCTTCTCTGACGAATCGTATAGTTTTACGATTTCATCGACTAATAAGGTTATTAAATGAATTGTAATTACAATTGAAACGATTGAAAAAGAAATATGAGTTAATATATGTTCGAAAGTTAAAAATATCATAAAAAAAAATATAAATAAAGGAATCCCTTAATTACGGGATACAAATCATAAATTGAATTCATTATAGGATCTATTCTATCTTTTTTAGAAGATGGCATGCCGCCACTCGGACTCGAACCGAGATGCTCTAGCACTGCTTCCTAAGAGCAGCGTGTCTACCAATTTCACCATGGCGGCTTGCTGCTAAAACTGATAATATCCTATTCATATTCAATCGTCCAGATTGAAGAAGTAAACTCAATCTAGTATTTTTTAGGAAAGATTCAAATTGATGAATAATAATTCATAGGGATTTGAAGGTTCATTATTTTCGTTTATAGGGTATCCCTTTTACTTAACTTCAACCTTTCGTGTAGTTTATGATCTTCTGGAATTGAATTGTTGTAACTGGATAGTTCTACCCCCTATCCAGGGATAGAACTAAAAAAAATGTCCTTTCTCATTCTCATTTTTTAATGATTCATTTCTCATTTATCGGATTTCAAAAATATGAAACAAAAAAATGCATTTTCTCAACGATCATAAAATAGGATCTATTTTGAATCATTATAATTTGACACATTTTTCATAGTTCATATCCCGATTAACAACTTTTATAGATTGGGTTGAAAGCGAGAGATATAGAGCAGTATCTATATAGTAATTCAGAGAAATAAATAGTAATTCAGAGAAATAATAATTCAGAAAATGACAAAAAGTTTGAAACTTAATCAATTAGTTTCAACGATTCATTAATTTTAACTAAAGATCTTATATCTGCTCTTTTCGAGAAATAGAGAAAAAATAAAAACTTTTCTTCGAAAAAAGAATAAACAGAAGATACAAGAAGAAAAGTTTTTATTTTAGAATTCAGTAAACAGAAGAGTTCTTATTCTCCAAATCATAAGAGCGAGGAGAATTTAATTTCATATTGATTAGTCCAAACCAGTAGGTAATGGAAATTTCGAATTTTCTATTCGAAATGAAATTCGAAAAGTTGAAACTTTTTGAGTCAAGTCGATTCAGATTATTACAACTTTTGATTACTTAGTTCTTTGTCGCACACCAAAACCTTTTGCATTTTCGGTCGAATTTTTTTGTCCCACACAAAAACTTTTTGAATTTCCGGTCGAAAGAGATTTCCCCAATGAAAAAGCTTTTAAGGCTGCCCAATATCCTTTCCGTTTCCAAATATTTTTACGAATACGCTTTTTTGAGATAGAAGTACGTTTTTTTGGAACTCCCATTTTTAAATACAGAGGTTACTCATTATTCGAGTTGGATGTGAAAGACATCTATTATTCAAAAAGAATCATTCTTTTCTTTACTATTCATTATCTATTTGTTTTTTAAATAGCATTCTCTTTATAAAAAGAAGTAGAAAACAAAAAAAACTATAGATATGTTAAAATCGCAGTTAAATATTATTCGAAATCGAATAAAACATTACTATAAATATAAAAAAGGAATATGTTAGGTGATATGTGATTTTTTATATTAATTGGTCAAGATCGAGGAAAGAATACACCTAATTGAAATTTTCGAATTCGAAAAAAACGAGTAATTAAATAAAGTATACAAAGATTGAGAAACGAAATTTTTTAAAATTTTTTAGAAATTTTCTATAAAAAAA---AGAAGGAATATCTATAAATTAAAATTTAATTGTAATTAGCAAATTTATAAAAAAAAAAAGTTTATTTTTTTAATCTTTTTTATTGAGATGTACACCAATTTACTAGAATTTTATATAATTATACTAAATTAGTGTACACAGTAATAATAATAAAATTTATTTGTCATCTTATTTATTTGGCATCTTTCTAAATTTCTTATGTTATAACTTTTATAACTAATTCATCACTTTTTTATTAACCTTTTTGAAAAAGTTAAGATCTGGTGAATTCAAAATAATTTAT----AAAAAAAAAGCTTTTTTATGGAACATACATATCAATATGCGTGGATCATACCTTTTGTTCCACTTTCCATTCCTGTGTTAATAGGAGCGGGCCTTCTTCTTTTCCCAAGGGCAACTAAAAACCTTCGTCGTATGTGGGCTTTTCAAAGCGTTTTATTGTTAAGTATAATCATGATTCTGTCGATTGATCTGTCTATTCAGGAAATAAATAGCAGTTCTATCTATCAATATATATGGTCTTGGATTATCAATAATGATTTTTCTTTTGAATTTGGATATTTGATCGATCCACTTACTTCTATTATGTTAGTACTAATCACTAGTGTTGGAGTTTTGGTTCTTATTTATAGTGATAATTATCTGTCTCATGATCAAGGATATTTGCGATTTTTTGCTTATATGAGTTTTTTCAGTGCTTCCATGTTGGGATTAGTTATAAGCTCTAATTTAATAGAAATTTATATTTTCTGGGAATTAGTTGGAATGTGTTCGTATTTATTAATCGGGTTTTGGTTTACACGGCCTGTTGCCGCAAATGCTTGTCAAAAAGCGTTTATAACTAATCGAATCGGAGATTTTGGGTTCTTATTAGGAATTTTAGGTTTTTATTGGACAATAGGGAGTTTCGAATTTCGGGATTTATTTGAAATATTCAATAACTTGATTTATAATAATGAGATCAATGTTTTATTTGTTATTTTGTGTGCCATTCTATTATTTACTGGTGCGGCGGCTAAATCTGCACAATTTCCTTTTCATGTATGGTTACCTGATGCCATGGAGGGACCTACTCCTATTTCAGCTCTTATCCATGCTGCTACCATGGTAGCGGCGGGTATTTTTCTTGTAGCTCGGCTTCTTCCTCTTTTCATAGTCATACCTTATGTAATGAATTTTATCTCTTTCATTGGTATAATAACAGTTTTTTTAGGAGCTACTTTAGCTATTGCTCAAAAAGATATTAAGAGGGGTTTAGCCTATTCTACAATGTCTCAATTGGGATATATCATCTTAGCTCTTGGTATGGGGTCTTATCGAACTGCTTTATTTCATTTAATTACTCATGCTTATTCAAAAGCATTATTGTTCTTAGCATCTGGGTCAGTTATTCATTCAATGGAAACAGTTGTTGGATATTCTCCTGAAAAAAGTCAGAATCTAGTTCTGATGGGGGGTTTAACAAAACACTTACCAATTACTAAAATTTCTTTTTTATTAGGTACATTTTCTCTTTGTGGTATTCCACCCCTTGCTTGTTTTTGGTCTAAGGATCAGATTCTTAATGATAGTTGGTTATATTCACCAATTTTCGGAATAATAGCTTGGTTGACAGCAGGATTAACTTCATTTTATATGTTTCGGATCTATTTACTTACTTTTGAGGGACATTTCAACGCTTATTTTCAAAATTATAGTAGCAGGAAAAGAATTCCATTCGACTCAATTTCTCTATGGGGCAAAGGATACTCGAAACTTATTAACAAAAGTGTTGTTTTAGGAACCCTATTAAGAATGAGTAGTAATGATATGTCTTCTTTTTCTTCAAACAAAAAGAAGACATATTACGACGAGAGTGTAAGAAAAATGACACAACCTTTTATTACAGTTAATCATTTTTACAATAAAAATATTTTTTTATATCCTTATGAATCAGATAATATTATCTTATTTTGTCTACTTCTATTGATCTTATTTGCTTTGTTTGTTGGAGTGATAGGAATTCCTTTCAATCAAGCTGGAACGGGTTTGGATATATTATCCAAATGGTTAACGCCGTCTATAAATCTTTTGCATCAAAATTTTAAAAATTCTTCGGATTGGGCTGAATTTTGGCAAGATGCTATTTTTTCAGTCAGTATAGCCTATTTCGGGATATTTTTCGCACTTTTTATCTATAAACCTGTTTATTCGTCTTTTCAAAACTTGGAATTAATTAATTTTATTGGTAAACTAGATTCTAAAAGAACTCTTTGTGATAAAATAAAAAATTTCATATATAATTGGTCATATAATCGTGCTTACATAGATGCTTTTTATACAACAACGTTAACGGGAGGGACAAGGGAATTGTCAGAAGTAACTCATTTTTTTGATAGACGCATAATTGATGGAATTACGAATGGAATGGGTGTTATGAGTTTCTTTATAGGGGAAGGTATTAAATACCTAGGGGGGGGGCGTATCTCTTCTTATCTTTTGTTTTATTCATCTTATGTATCAATCTTTTTATTCATGTTCTACTTATTTTTTATTTTTTTTTGAAATCTAGTAAGGACTTCAATATACGTCAATTTTTTATAATTTTTAGAAACGAAATAGAAAATTTCTAAAAAATTTTAAAAAATTTCGTTTCTCAATCTTTGTATACTTTATTTAATTACTCGTTTTTTTTCGAATTCGAAAATTTCAATTAGGTGTATTCTTTCCTCGATCTTGACCAATTAATATAAAAAATCACATATCACCTAACATATTCCTTTTTTATATTTATAGTAATGTTTTATTCGATTTCGAATAATATTTAACTGCGATTTTAACATATCTATAGTTTTTTTTGTTTTCTACTTCTTTTTATAAAGAGAATGCTATTTAAAAAACAAATAGATAATGAATAGTAAAGAAAAGAATGATTCTTTTTGAATAATAGATGTCTTTCACATCCAACTCGAATAATGAGTAACCTCTGTATTTAAAAATGGGAGTTCCAAAAAAACGTACTTCTATCTCAAAAAAGCGTATTCGTAAAAATATTTGGAAACGGAAAGGATATTGGGCAGCCTTAAAAGCTTTTTCATTGGGGAAATCTCTTTCGACCGGAAATTCAAAAAGTTTTTGTGTGGGACAAAAAAATTCGACCGAAAATGCAAAAGGTTTTGGTGTGCGACAAAGAACTAAGTAATCAAAAGTTGTAATAATCTGAATCGACTTGACTCAAAAAGTTTCAACTTTTCGAATTTCATTTCGAATAGAAAATTCGAAATTTCCATTACCTACTGGTTTGGACTAATCAATATGAAATTAAATTCTCCTCGCTCTTATGATTTGGAGAATAAGAACTCTTCTGTTTACTGAATTCTAAAATAAAAACTTTTCTTCTTGTATCTTCTGTTTATTCTTTTTTCGAAGAAAAGTTTTTATTTTTTCTCTATTTCTCGAAAAGAGCAGATATAAGATCTTTAGTTAAAATTAATGAATCGTTGAAACTAATTGATTAAGTTTCAAACTTTTTGTCATTTTCTGAATTATTATTTCTCTGAATTACTATTTATTTCTCTGAATTACTATATAGATACTGCTCTATATCTCTCGCTTTCAACCCAATCTATAAAAGTTGTTAATCGGGATATGAACTATGAAAAATGTGTCAAATTATAATGATTCAAAATAGATCCTATTTTATGATCGTTGAGAAAATGCATTTTTTTGTTTCATATTTTTGAAATCCGATAAATGAGAAATGAATCATTAAAAAATGAGAATGAGAAAGGACATTTTTTTTAGTTCTATCCCTGGATAGGGGGTAGAACTATCCAGTTACAACAATTCAATTCCAGAAGATCATAAACTACACGAAAGGTTGAAGTTAAGTAAAAGGGATACCCTATAAACGAAAATAATGAACCTTCAAATCCCTATGAATTATTATTCATCAATTTGAATCTTTCCTAAAAAATACTAGATTGAGTTTACTTCTTCAATCTGGACGATTGAATATGAATAGGATATTATCAGTTTTAGCAGCAAGCCGCCATGGTGAAATTGGTAGACACGCTGCTCTTAGGAAGCAGTGCTAGAGCATCTCGGTTCGAGTCCGAGTGGCGGCATGCCATCTTCTAAAAAAGATAGAATAGATCCTATAATGAATTCAATTTATGATTTGTATCCCGTAATTAAGGGATTCCTTTATTTATATTTTTTTTTATGATATTTTTAACTTTCGAACATATATTAACTCATATTTCTTTTTCAATCGTTTCAATTGTAATTACAATTCATTTAATAACCTTATTAGTCGATGAAATCGTAAAACTATACGATTCGTCAGAGAAGGGCCTGATAGCTACTTTTTTCTGTATAACAGGATTATTAGTCACTCGTTGGATTTATTCGGGGCATTTCCCATTAAGTAATTTATATGAATCACTAATCTTCCTTTCATGGACTTTCTCCATTATTCATATCGTTCCGTATTTCAAAAAAAAAAATGATTTCAGTGCAATAACCGCGCCAAGTGTTATTTTTACACAAGGCTTTACTACTTCGGGTCTTTTAACTGAAATACATCAATCCGCAATATTAGTACCTGCTCTCCAATCCGAGTGGTTAATAATGCACGTAAGTATGATGGTATTGGCTTATGCAGCTCTCTTATGCGGATCATTAGTATCAGTAGCCCTTCTAGTCATTACATTTCGAAAAGACATAAAGATTTTTTATAAAAGCAATTGTTTAGTAAATGAGTCTTTTTCCTTTGACGAAATCCAATACATGAATGAAAGAAGCAATGTTTTTGGAAATACTTATTTATTTTCTGCTAAGAATTATTACAGATCCCAATTGATTCAACAATTGGATCATTGGAGTTATCGTCTTATTAGTATAGGGTTTATCTTTTTAACCATAGGTCTTCTTTCGGGAGCAGTATGGGCTAATGAAGCATGGGGATCATATTGGAATTGGGACCCAAAGGAAAGTTGGGCATTTATTACTTGGACCGTATTCGCGATTTATTTACATACTCGAACAAATATAAAAGGGCTCCCTGGATATTCTGCAATTGTGGCTTCTATAGGCTTTATTATAATTTGGATATGCTATTTTGGGGTCAATCTTTTAGGAATCGGGCTACATAGTTATGGTTCATTTCCATTAACGTCTAAGTGAATTCAAGAAAGTCTTTGACGAATCTAAACAAAATAGAAGGTATATAAAAAAACTTCGTGTAAGTCGGTGAGAACCATTTGAATCAAGTATTGGAGTGATTCACATGGTTCTCAGAAAGACCAAACATATCTGGTTAAAAAGTTTTTTGCTTATTTAAGTTTAAGAGAAGAAAAAAAGACTTATTTTTTTCATTGTACAACAAACAATTTACAAAAATCATAGGATTCGTTTTTTTATTCATGAAAACTATCTAGAAAAAAAATTAGAGAGAATAATTTCGACCTTGTCAACGGATAATGAAAGAACAAAATCAGGGTAAATACCAATACCTATTACCGGTAAAAAAATAGAGATCGAAACAAATAATTCTCGCGGTCCAGAATCAAAAAAAGAAGAGTTTGGAACATTAAATAACTTGTATCCATAGAACATCTGGCGTAACATAGATAATAAATAAATAGGAGTTAATATCATTCCAATTGCCATTACAAAAGTCATTAGTATTTTTGGCATTAAAAGATATTTTTGGCTGGTAATTATTCCAAAAAAGATTGTTAATTCTGTAACAAAACCACTCATACCCGGTAACGCAAGAGAAGCCATTGAAAAGCTAATGAACATCATGAATATTTTTGGCATTGGGATAGCTATTCCGCCTATTTCGTCGAGATAAGCAAGACGGATTCTATCATAACTCGTTCCTGCCAAGAAAAAAAGTGCAGCACCAATAAAGCCATGAGAGATTATTTGTAAAATGGCTCCGTTGAGTCCTGTATCGGTTATAGAACCAATTCCTATAATTAGAAAACCCATATGAGATACAGAGGAATATGCTATTCTTTTTTTTAAATTCCGTTGACCAGGAGATGTTGAAGCTGCATAGATTATTTGCATTGTGCCTACTATCATTAACCAAGGAGAAAATATAGAATGAGCGTGCGGTAATAATTCCATATTGACCCGAACCAACCCATACGCTCCCATTTTTAATAAGATTCCAGCCAGAAGCATACAAGTACTGTAATGCGCTTCTCCATGGGTATCTGGTAACCATGTATGTAAGGGTATAATCGGCAATTTGACAGCAAAAGCAATAAAAAATCCAATATAGAATATTATTTCCAATGCCACAGGATACGATTGATTGGCTAATGTTTCAAAATTGAATGTTGGTTCATTAGAACTATATAAACCGACACCCAGAACTCCGATTAAGAGAAAAACAGAACCTCCCGCAGTGTATAAAATAAATTTTGTAGCAGAGTACAGACGTTTCTTCCCTCCCCACATGGATAGAAGTAAATAAACGGGAATTAATTCTAACTCCCACATGATGAAAAAGAGTAAAAGGTCGCGAGAAGAAAATGATCCTATTTGACCACTGTACATTGCTAACATCAGGAAATGGAATAATCGAGAATCTCGAGTAACTGGCCAAGCCGCTAAAGTTGCTAAAGTAGTGATGAATCCCGTCAGTAAAATGGGTCCTATCGAAAGTCCATCTATTCCTAATCTCCAGTGGAAATAAAAAAAATGGATCCATTTATAATCTTCGACTAGTTGGATTAATGGATCGTCCGATTGAAAATGATAAGAGAATGCATAGGTCGTTAGAAGGAGTTCTAGTATACATGTAGATAAAGTATACCAACGAATTGCCCGATTTCCTCTATGGGGAAGAAAGACAATTAAAAAACCCGCAAATATTGGCAAAACTACAATTATTGTTAACCAAGGAAAAAAATTCGTGGTAAAGACAAGATACACTTAGACCAGAAAAACCCGTACTCAAAAAAAAAAAAATATGTTATTCTCGAGCACGGGTTTTTTTCGATAAAAAAAATCAAATAAATTCAAGTGGAGTTTTCTGGAACATATCAATAAGCTAGACCCATGCTGCGAGTTGTTTCATGCCATAAATAAACTCGAACACTCAAGAAATCCGTTGGACAGGCAGATTCACATCTCTTACAACCGACACAATCCTCTGTTCTTGGAGCAGAAGCAATTTGCTTAGCTTTACACCCGTCCCAAGGTATCATTTCTAATACATCTGTGGGGCAGGCTCGGACACATTGAGTACACCCTATACATGTATCATAAATTTTTACTGAATGTGACATTGGGTCTATACATTTTTGAATGTGAAAAATTTTCGATTTAGTAAACTTAATAAATGAATCCTATTTAGTTACTAGACGAATCAATGAGTTACGAGAATTTTTTCGAATCAATCTATTTCGGGATTGACTTAGGAGAGAGGGCCAAGATACTTTGATTTTTTATGTTTTTGTAAACATCATCATATCTTACGCGGCAAATAGACTAATTGGAATTAATTGATGAATATTAGAATTTATATAAATGCTATTTATTCAACAAATTTGATTGGTTAATACGAGTTGATTTTCTGTTACGACAAATTGAGGAAACAATAGCCAGTCCGATAGCCGCTTCAGCGGCTGCAATTGCTATAACAAAAATGGAGAAAATAGCTCCTTTTAATTGACGATTATCAAAAAAATCAGAAAATGTTACAAAATTGATATTAACTGCATTCAATATAAGTTCAAGACACATAAGGGCTCGAACCATATTTCGACTCGTGATCAATCCATAAATGCCGATAGAAAATAAATAGGCACTCAAAACAAGTACATGTTCCAGCATCATTAACCAACTCCTTATTAATCTCAATTCATTTCAATATGAACAACAATTCAACTGATTACATTGACTAAAACTGACTAAAATAGAATAAGTACGGAACAAAAGAATAGATTGGTAATAGATTGAACTAAAAACATTTTGATTTTAGACATGAATTCAAATAGAATGGAAGAGAAAGGAATTTGATAATCTAGAACAAAGTTTGATTTGGATTTCTCGTTCTAAAGATTTAGTATTGACGAGCTACAGTGATTGCACCTATTAAAGCAATTAAAAGAATTATTGAAATGAGCTCAAATGGAAGAAAAAAATCTGTTGATAAATGAATACCAATTTGTTGACTATTACTTATCAAATCTTGCTCTAGAATCTGGTTGGATCTTGTAGCCCAAATAATCCCGTACCATGACGTATCTAGAATAGTAGTAATTAGTGAAACAAAAATACTTGTACAAACCAGCGAAGTAATTCCATCTCCAACGGTCCAAAGATAAAAATCTTTGTAATATTCTGAACCATTCATGAACATCACAGCAAATATGATTAAAACATTTAGAGCTCCTACATAAATAAGGATCTGCGCAGCAGCTACAAAATGGGAGTTCGATAGAATATAAAATAAGGATATAGAAAAAAAAACCAATCCCAATGAAAAGGCAGAATAAATTGGATTGGGAAGTAATATCACTCCTAGACTTCCTAATATAAGACCCAATCCCAGGAAGACTAAAAGAAAATCATGTATTGGTCCAGATAAATCCATTAGATGTAAACTAAGAAATAAATAAATAGAAATATCATGACTTTGTTGATCTGAACAGGAAAAAAGAAGTTACTTTCTTTTTTTATGATGATTTGACAAGTATGGATTATTGAAAAGAATAAGACATGGATTTGGATATTTCGCTTCAACCCCGCAATATTACTTATTCGCCATGAATAGTTGAAAGAAATTCTACGAAGAGAAAATGGATTATGGGAGTGTCTGACTTGAACGATTGATTGGTCCGTGCAGATAGATGCCTTTATCTATCTGCCACATTGGAATTAACAATCAAATGTGTCTTTGTTCCAACCATCGTGGAAGCGCCATACAAAGGATAGGCTGGTTCACTTGAAGAGAATCTTTTCTATGATCAGATCCGAATCGTGTCGTACATGAGCAGGCTCCGTAAGATCCAGTCGAATAAGTGAAATAGAGAAAGGTTTCTCTATTTCACTTATTTAATTTAAGATTCAAAAAAATGATTACGTACCCAATCTATTATGAATTGTAACAATTTCATGAAAAAAATCATGAAGAAAACGTGACCAATTAACCAACCAACAAAACTATATATTACAAATAAGATCTTATTTTCGTTGTTGTAGAGAAAAATGCTGACTAATCTGGTCTGGGTACCATTAAATCAGGTTCAAGGTAGGGGTTGCATAATTGCACAAAGAAATTCAGCACAAATTCCAATTGAAGGCGGAGCACGCGCCTTYTAATGATAATAGCATCTTCAGGATGCAAAAACTCCGTGTTGCGCAAAGTTTTTAGATTGGTCCAGAAGAGCTGAACGAAAAACGAGCTTAGAAATAGCATAATTAGGTTATGAGGTTGAACCAATACTTGATGTAGCGGCCCATCATAGATCGATGTGAACATCACGAACTGTCCCATAAGAAAACCAGTCATTGCTGCTACCCGTTTCTGGATGTCTTTTTTGAAGAAGCTGGATACAACGAAGAAATATCCGAGACCTACGGTGGATGCGGTCATAAATCCACAAAAGAGTCCGGATCCCATAACAGAATTGAGTATTGTGTTAAGTAGTTTATAAAAAAATGCTTTTATCCACATATTTGTATTTGCACCTCCTTTTTGTTTTAGTGGAATAGTTTTATATATTTCTAGTTAATATATTTTTAATATTAACTCGATTATCTAAGTCATTTTTTTGATGACTTTTTTTTGTTCGATTCTATGAACAGATTCATTTCATTATGGATGAATAAGTCTTGATGCTTTATTACATTGCCTTTTATGATGAGGCGAATTCAAAATTGTTCGAATTGTGTAATCGTCAATTACTGACAGTGGTAAACGACCCAAAGCAATTTGATTATAATTCAATTCGTGACGATCATAAGTAGAAAGTTCCTATTCTTCAGTCATTGATTGATTATACATAATCCGAATTAGGTTCTTTTTACAAACTTGATGTTGATAAATCCGCGAGTCTAGAAATTCATTTCGGACAATTGAACCTTCTCGAACTGTTTCTTTTTAAGAACCAAAAAGATTTGTGCCAAAACAACAGATGCTAAGAAGAATAAAAGGCCTTGAAGACGTAATGGATCTTGAAGTACTATTTCTGCATCTCCCTGACCAAATCCGCCTACATTAGGATTACTCGTTAATGGTTGATCAAATTTGATAGATTCCCCTTCGGAAACAAGAAGTTCCGGTCCTGGAGGGATAATATCAATCACTTGACGTCCATCGGATGCATCCGCTATGGTTATTTCGTACCCCCCTTTTTCTTTTCGTATGATTTTGCTTACTATACCCGCTGCTGGAGCATTATAAACTGTATTGTTACTCTTGTTCCCGTCGGGATAAATCTGCCCCCTTCCCCTATTTCCGCCTACGTATATAGGATATTTTAAGAAGTAAACATCTTTCTTAGTGGCGGGGTCCGGGGAAAGAATAGGAAAGGTGATTTCACTATATTTCTGACCCGGAACGGGGCCTATCACAAGAATATTTTTTTTATTGGGGCGATAGCTCTGAAAAGACAGATTGCCTATCTTTTCTTTCATCTCGGGGGAAATACGATCAGGAGGGGCTAATTCAAAACCTTCAGGTAAAATAAGAACAGCCCCCACATTCAAAGCCCCCTTTTTACCATTAGAAAGAACTTGTTTCAATTGCATATCATAAGGAATTCGAACAAGTGCTTCAAATACAGTATCAGGAAGTACCGCTTGTGGAACCTCAATATCCACGGGCTTATTAGCTAAATGGCAATTGGCACATACAATACGCCCAGTCGCTTCTCGTGGATTTTCATAATCCTGCTGTGCAAAAACGGGATATGCACTTGAAATAGATGTCCGAGTTATGATAGATATCATGAGCAATATGGAAATGGATCGAGTAATCTGTTCCTTTATCCAAGAAAAAGTATTTCTAGTTTGCATGGTCCAACCATTGATCCCGAAAATTTCTACAATAAATTGGGTAGGTCGCTAGTATAGTTCCCTATCCACGATTCTGCTATTTACTGGAAAAATTTGACTGGAATAATATAGGATGAATCCTCGGAATGGCTAGAAATAGAAAGAGTAAGGACTATTTAAAATGCTTTTCTTATGTACAACTAGAAAGTAATAAAGATTATAATTGGATAAATATCAGTGGATTGTTTGTCACTCATTCATTGAATTATAAATCACTACAAGTGACGGAGATACACGACTTAAATAAGAGAAAATCGAATATTTTAAAATTGCATCTACAATGGGTGGAAGGATGGAAACAAGAACAGATAGAATTTGATCGTTATGAAAAAATCCAAAATCGTTGTAGACAGAGCCAATCATTAGTTCCCACCCATGGGTCGAATGGTATCCGGTACATAAATCAATTAAGAAAAGAATAGAAAAAGCTTTTATTGTATCGCTTAAGTTATATAGGAATTCGTGAGCCCAAGAGTTAAGAATAACAAGTTCTTCATTACGTAGAATAGAATAGCCACTTAGAATAATGAAACAGATTAGATTTGTCGAGAAGTGCAAAATCGTATGGATACGATCCTCATTGTATATCTTGATTAATTGGATCGTTTCTTTGTGGATTCCTATACCAATCTTTTGTAGATGTGTCTCCGAATATTCCTTGATCATTTCGTCCAAGAGGACGAGTTCCTCTAATTCTATGAATTTTTTTAAAATATCCTTTTCTTGAATATCATTCAAAAAAGTTTCGGATTGACTGGTATTCCACCAATTAATAACCCAAGATTCCAGACATTTATTAAATGAGAGAGAAATCCACCAGGGCAAAAATACTATAGATGCGAGATAGAGAAGAGGAGTGAATGCTTTTTTTTTTGGCATTTTTTATTTTTGAATTGTTTTGTTACTCAATTGAGTGGATTTTCATACGCATAAAAGACCACAAAAAGAGTTTCGTTTTAGGGTTGTTCCGTATACGTCGTCTGCTTGGGCTCGAGTGAACGTTCTGAAGAAAGTTCAGTTAAGTTATGTTATAGAAAAAAGAGGATTCTTTACTTTTTTCTCTCCTACTGAGAAAGTCTTCATTCTTTAGTTGTTCATTTTTATCAAAAAACTTCAATCGGTACACGCAAGAAATAGGCCAATTCAGCAGCTTTTTGTTCAACTTCGCGTGGAGTAAAATTCTCATCAGTACGAGTCAAGGGAATGGCCACTTGGCCTCGGATTTCCATATAAAGAACACGACGAGCATAAATACCGTCTTTAACTTCTATTCTGACGGACTGAATATCTTTTATAAGAAATCGGAGGAAGACACGACGATTTTTTCCAGGAAATCCCCAACGAAAAAGACACACTATTCCTTCTTTTCGATCGAATCGATCATAACCACTACCTACATTCCACAAAATTGTGCACCACAAATAGGCGCTAATAAATAGACCCGCGATCCCATAGAAAGACATTACGAGCCCTTGTGGAAAAAAAATGATTTGTTGAGGCGGAAATAAAGATATCAAATTTCTACCAAGATAACTGGTAGTTCCAACCAATAAGAATCCTAATGAACCTAAAAAAAGGATAAAGGCCCAGCAAAAATTACTTGTTTTTCGAGCCCCCTTTATAAGTTCTATCCATATATGTTCTGATCGCCAACCCATACTTGATTTGATTGCATTTTATTGGAATTGAGAAAATAGCCCAAATGAATTTGACTTTACTCTTTTTGTTTCCGAAATAGCTCTCATCAACTAGCACTATTTTGATGTGAGCCTTTAGGAATAATTCATCAAATTAATTGGTTATATCTAAAAAAAGAACATCCCCTTCATATGATCCTAACTAGAGATATCGATATACATATGGATACAGAGACTTCCATCCGCCAATTTGAGTCTATTTGAAAATAGCTCGAATGCATTTCCCCATATATAATTTTCTCGATGCATAAGCATAAGAACTCTTTCATTTAGGGTGCGGCAAAAGCCGCAGTCACATGGTATACCATATTCCACTAAATAGATATTAGTGTTAGGATACAAGTCTAAGTTTTGAAAAAAAAAGATGAGATTTTGTCCTATCGAATTTAAACAATCTTGTTTTTTTGAATATGAAGAGATAAAGAAGCCATTGCTATTGCCGGAAATACTAGGCCTACTAAAGGCACAAAAATACAGGGAAAGTTGAAAGTTATCATAGAATGAATATCTCGATTTACTATATTGTATTATACTTAATTTATATATTGTTATAAAAATATCTTGTAATAATTATAATATTAGAATTAATAATTTGAAATTAATATCGAATAATATAAAATCGAATTAATTATGAAATTAATATTCAAATTATTTCATTTGCAAATTTATTAATTGTAATTATAATTAATATAGATTGAAGTATATATATAACTTAGTATATATACTAAGTGCTAAGGACTACTAAGTGCAAGGACTCAAGGAATGTAGAACTAAAAAAATGTACTTATTTTTCTTTTCTTTCCGCATGAAAGACAAGATATCTATAATAATAAATTTTATTATTCTTCTTCTTTTGTTCGTCTTTTCTGCTTCTTTTGTTCTTGTCTTCTAATTTAATAAAGAAGACGTTTTTTACAACTTACCGAAAGATTTGTTAGAATCCGATCCAACAGGTATTCTTAGTCAAAACGGGATTCTCGGGAGATATAAAAAGAGACAAAAATCTATATTTTGCTTCACAGCTTAGAATCCAATTGGTTTTTCTTTTGTTTATGCAAAACAGATTTCAGTTGCTACAATGATATGATCAACATATCCTATCTTGACTGGTTTTTTGGATCCAGATAATGCGAAGTGATTAGTTGGTTATTAGTTCTATAGTTATTAGTTCATACTATGGGGAATCTTTTTTGAATCCTAAGCCTAAAAAAACCAACGAGTTACACACTAAGCATAGCAATTATATCAAAAAGTCAATCGAATTTTTATTCAACCCTATAGAATTAAGAGCTTATTTGTTTGTTTTGATTGAAGAGAAAAAAATGAAAGAGACAAAGAAAGGTTTCTTATTATTTTTTTTTGAATAGAAAAATCCAATTAGATTATTGTTCTTATCTAATTCGAACAACGATCAATCGGATTTAAATTCCCTTATTCTAAGGTAAAAGTATACCTTAGAAAAAAACTGCATATATTTGGGTAGATCCCTCTTATATACTTTCGAAAATCCTACTTCCAAAGACCTTGGAAGTAGGATTTACTTCTAAAAATCGAGATGTTCATCGAACCTGAATAACATCTCGATAAATTGAATAAGAGCGGTAGATTTCAATTCGTCTGGAAGTATTATTTGTGCAGGAGTTCGGCTGGTTAAAAGTTCATCTATTAGTAAATTGCGGTTCCACCTAGACCTAGACAGTTGATATATGCCTACTTTCTTTTCCCAGATCGCGACAATGAAAAACGCTTTGAGAAAGAGCAGAATATATGCTGTTCCCATCGAAAGTAGTTTTTCTACTTCAGAAGTATCCGGGTCGTTTGCATTTCGTGCATTTAGCCCGGTACAGTTGTGACGATTCATCTTCATTTTTAATGTCACATGGTCCTTGAAGTCACGCGCAGTGCTCTGCGTTTGCTCGAGATTCTGATTCGGATGTTCATCTCGAATCAGAATTATGTATTTGCGAAAGCAATCTAGATATCTTTCGCAAATAGAAAATTCACAGTCTATGAATAGCCACTTCTTGGAAGTCTCATGGTCTATCCAGTAGAAAATGAATATTCGCAAATAATTCGAAAAATACGGAAAATTCTTGAGGGAATTTTGCGTAGAATCGGGTTTCATGAGTTTCTCTTGGAAAACTTGATCAATTTCATATTCCCTATTTAGAACGTTTTCGAAACGATCTAAAATTTCATTCCATTTTTCGAATTTCTCATCATTATTCGAATTTTCTTCATTTTCGGAATCGTTTTCTTCATTTTCTGAATCTTCAGGATTGCCCTCAGATTCGTTCAAACAATTTCTTAAACAAATAATGGTTCGATTGCCCGGGATGGAGTTAGACTTTGTATATTGCACCTTTAACACAGCGGTGGCGGTGGTAAATAGTGTGTAGCTACTGAAACTTAAAACGCGAACTTTTTTTTCTTAGCATAAGGGTCGCCTCCTACTAATGAATTATAAGTATCTATATTTTGTATTAACGACGAGATCGCTTATCGACTTTCGTATGTTTTCGGAAATTCGAAGTAGGTGCAAATTCTCCCAATTTGTGACCTACCATACCATCTGTTATATAAATAGGTAAATGTTCTTTTCCATTATGGATAGCAATAATATGGCCGATCATTGCGGGTATAATGGTAGATGCCCGGGACCAAGTTTTTATTATTTCTTTTTCTTCTTTCTTTTTCTTCTATATAGATTTCGAATTTCTTTTTCTATGGAATTTTTATATTAATATTCCAATTAATATATGGTCTAACCTTCCCGACCACAATTTTTTCTTTTAAAAAAGTCATTTTACCAATTACTTGTTGACTTGGTTGAATCCAATTCATAAATCAAACAAAGGAAAGAGTGTAATTGTTTAACAGATATATCAAATGGAGAATTCTTTTTAAATAAAAACGTGGGAGGATTAGATCGAATGCTCCCTGCGTGAATAAAAATTAGGTCTGTTGGACACCTTCAGGGACTTCTATATTCAACGTTTGTTCAATTACTCTTTTACCCGCAAATGCAATGGTGGCCTCGGGTTCGGCAATAACGACCTTCCCCAACATACCAAAACTAGCTGTTACCCCACCAGTAGTAGGAGATGCGAGGATTGATGTATAAAATAGTTTGGCATCTAATTGATAATTATATAACGCACAAGCTATTTTACTCATCTGCATCGAGACGTTCATCGAATCTGAATAAGATATCGATAAATTCGTTAAGAGCGGCAGACGACTTTAATTCGTCTGGAAGTAGTATCCGCCCGGGAGTTGAGCTGGTTAACAGCTCAGTAATGAATTGATCTAAAACGTCCTCCCGTATAGACTGTAGCTTTAGGCCCGCCCATTTTTGTCTCCAAATGGCGACAATGAAAAAGGCTTTCGTAAAGAGCTGAATATATGCAGCTCCCATCGAAAGTAGTTTTTCCATTTCAGAAGTATCCGGGTCGTTTGCATTTCGTGCATGCCCCGCTATACAGTCGTAATGAGTCAGATGCCGAAGGGCTGTGACATAGCCTAGTAGGTCACCCGCAGCGGTCTGCATTTCTTCGAGATTTTGATTCGGATGTTCATCTTGAATCAAAATTAGCGATTTTTTGAACCAATCCCGGTATTGGTCCAATATATTAAACTCCTTTTCTACGAATAGAAACTTTTTGGAAGTCTCGCGTTCTATCCAGTAGAAGATGAACATCCGCAAATAATGCGGAAAATACGGAAAATTATTGAGGGAATTTTGCGTAGAATCGGGTTTTATGAGTTTATCTTGCAAAACCGGATCAATTTCGGATTTCCTATTATTTAGAACATTTTCGAAACGATCTAACATTTTTTTCAATTTTTCTAAATGATTATTCCAATTGTCGTCGTTATTTTGGGAAAATTCCGGGTAGCTCTCATAGCCATTTATTCGGCTCATAAAGACTCCTTTTATACTTAGATTTATTATTTATTTTGATTGTCATTATTTATACTTATTTGATTGATGATTTCGTTTTAAAAAATAGTTAGTGATATTATTTAGATTATTTAGTTATAAAATAAGTGATTCCATTTATCTTTTTGCTCATCTATATTATTTCGATTATAAAATAAGTGATTCGATTTCTCTTTTTAAAAGATAGAACAAAACAATAAGCGTTTCGATTAATAAGTGATTCGATTTCTCTTTCTATCTTTCTAAAAGATAGAATAGAACAATAAGTGTTTAGATAAGTGGTTACATAAGTGTTTAGATAAGTGTTTAGATTTCTCTTTCGAAAAGGTAGAATAGAACAAAAGAGGAAATACAAAAAGTATAGAATATAGAAACTTTCTTTACTTTTTGTATTTCCTTAATTAAATTTTGTTTAATTTAGGGAGAAATTCTTTTAAAATCTCCGCCTTTTTTAAAATATCCTGAACAGTTTCTGTAGGTTGAGCACCCTTTTCAAGGAAATATAGAATAGCAGGAACATTTAAATAAGTTTGATTCGTTATCGGATCATAAAAACCCACTTTCCCAAGATCTCTTCCTTCTCTTCGAGATCGAACATCAATTGCAACGATTCGATAGACGGCTCATTGGGATAGATGTAGATGAATAATACCCCCCCTAGAAACGTATAGGAAGTTTTCGCCTCGTACGGCTCGAGAAAAAATGATTCCTAGTTCTATTTTTGTATAAAATAAAAATGGCAAATTGGTCTATAAAACGATCAAATCAATTAGATTATGATTGAAGTCCTTTTTTATTCTTCGTTCCTGAAAACAAAAAAAACCATTCGTACTCATAACTCAAGTTGAATAACTCTCAAATAGCTCAAAGGAAAATCTTTAGGCATTTCATTTTTTGAGTGGTCTTTAAACCCCTTTCCTTTTTGTTTGTCTCGTTTACAAATCTATTTGTATTGGATTTTTTTCTGGTCTAGTTATTGAGACAATTGAAAGGGTGTTTCCTTGTTCTGGGATCCTTTATCTTTTCTTTGTTTTAAATCATTGGGTTTACACATAACTTCGGTGATTTTTAATCCTTTCAAAATGGCAGCAACCTACCTTTTTTTGTGATTTCTTTCTATCTTTTATCAAAGAATCATACAAACGGTTGATTTCCACGCGATACATTTTGTATCGAAAGAGTTTTGTCAATTCTAAGAAACTTTCCTTTTCGATTGGAACCCTTTCCATATCGAAAATATACTTACGAAGTTGTTCCAATTTATTGATTGGCATTAACCCTAGATCCTTGCCCCTGAGAAATGAATCAATACTTTCTACTCGAGCTTCATCATAGACTATTTACATTACAACCCCCCCCCAAAAAAAAAAATAAAGGAGAGGTTCTAGTGGAACAGAACAACCGATGTCGAGCCAAGAGCACCTTCATTCTTTTATAAAGTGGTGGGTGTAAAAATCCACAACGGACCGTGTCCTTCAAGTCGCACGTTGCTTTCTACCATATCGTTTCAAACGAAGTTTTACCATAACATTTCTCTAATTTGAAGCCGGTATGGAATCATGAATAATCATTTGTTCAGTCGGTAGGAACAAGTTTTACCCAGAATTCCCCTTGATTATTGTATAACTATTCCGGCTATAATTTTCATTATAAGTTAAGGAAGATAAAATACGAGCTTGTTTTATAGCAATAGTAATTAATCGTTGTTGTTTCAAGGTCAATCTATTCACTCGTCTATCAATCTATTCAATCTATTCACTCGTCTAGATAATATTTTTCCTTGTTGACTAATAAATCGATTAATTACACTCATGTTTCTATAATCAATTCGATCCCCCGATTGAATCGGGGGTAAACGCCTACGAAACCGAATTTCGGATTATCGGCGTCTAAAGAACTGGATCGCGTAGTAGAGTAATAACGCGCACCAGATTATCCGACTTTCAACACCACCCATAATCGGTTTGCATAATGCACGGTTATCGAAACCGAAATAAGGGGGTGTACCCTTTACTACGGTCAGAGGCATTGCTTCGTAAATAGCCTCTACTAGCTCCTCTTCATTATAGAAAGAAGTTTCCGTGTCAATTGCTTTCATTCCCACCGTTATATGACGATATGAAGGAGCATGAGCTAGAACTCGATTAGTGTTTTTTAGGAATGCTATTACCTGGCATCGCGCAGTAATTGGTAACCCGTTATTATCTATACCTTCAACTACCACAGCGTTATAAAGCTTTGGCATCTTGCCCGACGGAAAGTCGATTTCTAGGGCTGGACCAATCATTTTAACCACATATCCGACGTTTTTTTCTACTCTTACCAAATCATCATTTTGGTAAATATTTTGCGTCATAAAAAATACCCCCTTTTTTTTCTTTTTTTTTTTCGATTGAACAACCATTCTAATTTAAAATGAAATGAAATTAATTAAATAACTTATTTATACAGACATAGTCAACTTATTTATAAAGATCGATGATCATAGAAATGAAGGGATATTTTAATCCTTACCAACTTGATCTTGTTGCCCCTGGCAACAAACATGCGTGAACCATTTCACGAAGTATGTGTCTGGATAGTCCAAAGTCTCGATAGTTAGCTCTCGCTCTTCCGGTCGAAAAACAACGTCGACGAAGGCGTGTAGGTGCACTATTCCGCGGTGGGGATTGTAACTTTCCATGAATTTCTAATTGTTTACTTACCGGTAGAAAGAGTTTCTATTATTCTATTTTTTGCTAAATTGGGTAATTTCATTTATCTTATTCCTCCTTTACAGACTAGGACAAAGAATTGAGCCAAAATGAAGATAATTATAAATTTGTCAAATTTACTCAGTGGTTTCTTTTCCCAGGTAATGAAAGCCGGATTGCGAATCTCCCCAATGTACATGGTTGTGCTGCTACCTTCAAACGTTTCAGTTCTACCTTTCAGAGCACTTAAAGGACCTTTTGTATCTAACACTTCCATCCCTTCCCTTAAAGTACCTTCTTTTTCTTTCCCAGCAGACATTAAAATTATTGCGAGAACTCTATTATTTTCAAGGATACGCTGGACTTCGCAAATGACATAAGTATAATCTACCCCACCGGGGTAGCCCTCCTTTATAATTAAGGCGTTCAAAACCTTAGGCATCTTGTCTGGCGGAAAACCGATATCCAAAACAGTATCAATTTGTTGAAGAAGTTTTCCTTCTTTTTTTTCTTCAATACCAGAATCGCCAGGAACACAACTAATTGGATTTTTAGTATCCATGTTTTATTTTTTTTGATTATAATTCTATTCTGCTTACTGAATAACATAAAATATTTCCCAACTTCTTTTTTTATTGACTTTCTTTTTTTTTTTTTTTTTTTCGTTCCATTAAAATCGCAATCGACTACGAAATTTAAATTTCGTAGTCGATTCCTTTTTCTCATTAATCGGAAAAAAATTCCCATTCGGATTCTTCTTCGAAGTGGCCTTTTTCTCGTTCAAAAATGGAATCGTCTGTTTCCCACCAGTCGAATCCTTCTTCTACGCCTAAGAATTTTTCCAAATCCATTTTTTCCTCTATTTCTTTGAGGTAGGCTTTTACCTTGTTGAAGGCCATTCTTTCTTTTTGTAAGTCGCTTTTTTGCAAGAACAAGAACAAGTTTATTTTTTCTTCGACTTCAGAAACTAGATTCTCAACTTTGTCGAATAAGTTGCTGTTGCTTTGTTCTCCCGAAAGAGGTGGCTTCATAAATAGAACGATCAGTAATCGAATTATGCGTCTGTTAAGTAGATCCCTTTCTCTATTGTCTGGATTATTATCACTTTCTTGATCATTTTCTTTTTCATTTTGACTTTCATGATCATCGTCATCACCGGCATGCCACCCACAGTCATCCCACCTAGGGTCTTCCTGGGCATCCCACCCCCCGGCATTATCCCAATTATCTAAATTCGCGGAGATTCTTGTATCCCTCGATTTAATACGTTTTTTGTAACCTAATAAAATAGAAAAACGAGGGAAGGGAGCCATGGTAAAGAAATTACCAAGCGCGGTCTTATCAATGGCACTGAATTTGAATTTAGTCGCATAAGTATTATGTAAATAAAAGTAAAGTAAATTTATGTTTTGCATAGAATAGGAAGGTTTTTTTGGGGTTGACGAAAATTTTCAAAGAGTCTAAATACTTACTAACATGAAACGAATAATTGAAAGGCATAATACTAAGCCGTAACATGAGAAATCAGACCGCATTAAAAAAGAAAAGATAAAGTGGCAGGCCTAGAAAAAGAAATGGATTCAGCAGAATATTGTAATGAATATTCTGACTTACTTGACCCGACTTATAGCTTTTTTGTTCGCATATAAAGCGGATTCGAAATTCTCTTTCATTCCACCTGTACCCGGGCGAATATGAAGCGCCCGGAGACTGTCTGTCTTTAACAATGAAGAAAATAGTGTATGGTTCCATAGATCTCGAGGAAATCGAAATATGCCAAATATTGGAAATCTTCTGATTGTAGAAGTCTCTTCCACTTGGAACTGTGAGTATCTTTTATAATGATTAGAAGATCCTCGATAGTATAGATCTTTTCTTCCATGAAAAAACTAGTTATTCGGGTAGATAACCTCAATTCTGAAATAAAGAAAAAAGCCGGGTCTTTTCTTTTTCTAGAGATATAGACTATCAACCTATACCACCACGGTTTCAGGTTCAGTTTATCAAAGTGACAATAGAATAAGGCCGTTAAAGCCCATGAATTATTAATAAATTCGTCTATTTTTCTGAAAATTTCTTCTTTTTCTTTCTTGTCCAAATCTTCCATATAACCAAAATTCTCATAGTGGTCCATAAGCCTAATTTGCGAAGAGGAATATATCAAAGAATATATTCTAACTTGAATATATAGTGATTGTCAAGTATATGATCGATGATATATCTTATTAGAATCAATTCTATTTCTTTTTTTATAACAATAATAATCTAAACTTTTTAGATAGAAATTGTCAACTATATGATTGATGATATATCTTATTAGAATCAATTCTATTTCTTTTTTTATAAAAAAAAGAATCTAAACTTTTTAGATAGAAATTGTCAACTATATGATTGATGATATATCTTATTAGAATCAATTCTATTTCTTTTTTTATAAAAAAAAGAATCTAAACTTTTTAGATAGAAATTGTCAAGTATATGATCGATGATATATCTTATTAGAATCGATTCTTAAATAATATGGATTCGAATCTAATCGCCCTATAGAAATATTAATATACAGATTTCATTTCAATTGGAATTTGGTTATTCACCATGTACGAGGATCTCTACTAAGCATCCATGGCTGAATGGTTAAAGCGCCCAACTCATAATTGGAGAGTTCGTAGGTTCAATTCCTACTGGATGCATGCTAATGGGACCCTCTACTACGTCTATAGAAATATCTGATTCTCTATCTTATTGTATATATATAGATTAATATTGTAATGTAATGAATATTCTGACTTATAGCTTCCTTGTTCGTCTCCTAAGTATAAGATAGAGATATATTTCTTTATTTCGAATTTCTTTATATACGATTTTCATTTATTTATATACGATAGGTCCCGTTTGGTTTGGTTCTCTTTGGGATGAGAAATGGCCTACTTAACTCAGTGGTTAGAGTATTGCTTTCATACGGCGGGAGTCATTGGTTCAAATCCAATAGTAGGTAGAGTATTGCTTTCATACGGCGGGAGTCATTGGTTCAAATCCAATAGTAGGTAGAACTTATTAGATACCATTGACTCTGGTATCTAATAAGTTTTTCTACTCGCCTTCTTTTTTTATTGACTTTCTTTTTTTTTTTTTTTCGTTCCATTAAAATCGCAATCGACTACGAAATTTAAATTTCGTAGTCGATTCCTTTTTCTCATTAATCGGAAAAAAATTCCCATTCGGATTCTTCTTCGAAGTGGCCTTTTTCTCGTTCAAAAATGGAATCGTCTGTTTCCCACCAGTCGAATCCTTCTTCTACGCCTAAGAATTTTTCCAAATCCATTTTTTCCTCTATTTCTTTGAGGTAGGCTTTTACCTTGTTGAAGGCCATTCTTTCTTTTTGTAAGTCGCTTTTTTGCAAGAACAAGAACAAGTTTATTTTTTCTTCGACTTCAGAAACTAGATTCTCAACTTTGTCGAATAAGTTGCTGTTGCTTTGTTCTCCCGAAAGAGGTGGCTTCATAAATAGAACGATCAGTAATCGAATTATGCGTCTGTTAAGTAGATCCCTTTCTCTATTGTCTGGATTATTATCACTTTCTTTATCATTTTCTTTTTCATTTTGACTTTCATGATCATCGTCATCACCGGCATGCCACCCACAGTCATCCCACCTAGGGTCTTCCTGGGCATCCCACCCCCCGGCATTATCCCAATTATCTAAATTCGCGGAGATTCTTGTATCCCTCGATTTAATACGTTTTTTGTAACCTAATAAAATAGAAAAACGAGGGAAGGGAGCCATGGTAAAGAAATTACCAAGCGCGGTCTTATCAATGGCACTGAATTTGAATTTAGTCGCATAAGTATTATGTAAATAAAAGTAAAGTAAATTTATGTTTTGCATAGAATAGGAAGGTTTTTTTGGGGGTTGACGAAAATTTAAATTTTCAAAGAGTCTAAATACTTACTAACATGAAACGAATGGTTGAAAGACATTATCCTAATTCGTAACATGAGAAATCAGACCGCATTAAAAAAGAAAAGATAAAGTGGCAGGCCTAGAAAAAGAAATGGATTCAGCAGAATATTGTAATGAATATTCTGACTTACTTGACCCGACTTATAGCTTTTTTGTTCGCATATAAAGCGGATTCGAAATTCTCTTTCATTCCACCTGTACCCAGGCGCTTCATATTCGCCCGAGATTGTCTGTCTTTAACAATGAAGAAAATAGTGTACGGTTCCATAGATCTCGAGGAAATCGAAATATGCCAAATATTGGAAATCTTCTGATTGTAGAAGTCTCTTCCACTTGGAACTGTGAGTATCTTTTATAATGATTAGAAGATCCTCGATAGTATAGATCTTTTCTTCCATGAAAAAACTAGTTATTCGGGTAGATAACTTCAATTCTGAAATAAAGAAAAAAGCCGGGTCTTTTCTTTTTCTAGAGATATAGACTATCAACCTATACCACCACGGTTTCACTTTCAGTTTATCAAAGTGACAATAGAATAAGGCCGTTAAAGCCCAAGAATTATTAATAAATTCGTCTATTTTTCTGACAATTTCTTTTTTCTCTTTCTCGTCCAAATCTTCTATTTCTAGGAGGTCCTCGCGAGCGTAGATTACCACTATTATTAATGGATTAAGAGAAATTAGCCTTTCTTTATGAATAAGTACATCAGCTACTCTTTTAGATAAGCCTAATTTGCGAAGAGGAATATATCAAAGAATATATTCTAACTTGAATATATAGTGATTGTCAAGTATATGATCGATGATATATCTTATTAGAATCAATTCGAAAAAAGCCAGAAGAATCAAAATCTGTGAGATTGGGCGTATTTTACAAATACGCCCTTGTATAACGAAAATTCTCATAGTGGTCCCTCCTCCTAATTTGCGAAGAGGAATATATCAAAGAATATATTCTAACTTGAATATATAGTGATTGTCAAGTATATGATC-------------------------------------------------------------------------------------------GATGATATATCTTATTAGAATCAATTCTATTTCTTTTTTTATAACAATAATAATCTAAACTTTTTAGATAGAAATTGTCAACTATATGATTGATGATATATCTTATTAGAATCAATTCTATTTCTTTTTTTATAACAATAATAATCTAAACTTTTTAGATAGAAATTGTC-------------------------------------------------------------------------------------------AACTATATGATTGATGATATATCTTATTAGAATCAATTCTATTTCTTTTTTTATAAAAAAAAGAATCTAAACTTTTTAGATAGAAATTGTCAAGTATATGATCGATGATATATCTTATTAGAATCGATTCTTAAATAATATGGATTCGAATCTAATCGCCCTATAGAAATATTAATATACAGATTTCATTTCAATTGGAATTTGGTTATTCACCATGTACGAGGATCTCTACTAAGCATCCATGGCTGAATGGTTAAAGCGCCCAACTCATAATTGGAGAGTTCGTAGGTTCAATTCCTACTGGATGCATGCTAATGGGACCCTCTACTACGTCTATAGAAATATCTGATTCTCTATCTTATTGTATATATATAGATTAATATTGTAATGTAATGAATATTCTGACTTATAGCTTCCTTGTTCGTCTCCTAAGTATAAGATAGAGATATATTTCTTTATTTCGAATTTCTTTATATACGATTTTCATTTATTTATATACGATAGGTCCCGAGAATATTGTAATGAATATTCTGACTTACTTGACCTGACTTATAGCTTTTTTGTTCGTATATAAAGCGGATTCGAAATTCTCTTTCATTCCACCTGTACCCAGGCGCTTCATATTCGCCCGGAGACTGTCTGTCTTTAACAATGAAGAAAATAGTGTACGGTTCCATAGATCTCGAGGAAATCGAAATATTGGAAATCTTCTGATTGTAGAAGTCTCTTCCACTTGGAACTGTGAGTATCTTTTATAATGATTAGAAGATCCTCGATAGTATAGATCTTTTCTTCCATGAGGAAACTAGTTATTCGGGTAGATAACCTCAATTCTGAAATAAAGAGAAAAGCCGGGTCTTTTCTTTTTCTAGAGATATAGACTATCAATCTACACCACCATGGTTTCACTTTCAGTCTATCAAAGTGACAATAGAATAAGGCCGTTAAAGCCCACGAATTATTAACAAATTCGTCTATTTTTCTGACAATTTCCTCTTTATCTTTCTCCTCCAAACCTTCTATTTCTAGGAGGTCCTCGCGAGTGTAGATTACCATTATTATTAATTGATTAAGAAAAATAAGCCTTTCTTCATCAAAAAGTACATCAACTACTCTTTTAGATAAGCCGAATTTGCGGACAGGCATATATCGTGGATCCCCTTTTTCGAACAAAAGAAGACGGCAAACTTTTTTCTTTATTGCAACCCACTTTATATGGAAAAAACAGAAACAAGTCACAAGAGTCAAAATGTGCGAGACCCGATCCCGTAGGAAAACCAAATTTTGAGTCATATTTTCCTCCTATGAATATAGGATAAGATAGAAATATATCGATTCTATTTCTTTTATTATAAAATATATGTGCATTACACATAGGCATTGTCAAGTGTCAGACAGGATTAAAAAAGAAAAGATAAAGTGGCAGGCCTATAAAAATTATTTTAGGATTAAAAAGTAAAGATGGTGCCTAATACTAACTAGTCATTTTATCTATGATTTATGCATGTTTTTTTTTAAGTACTTACCTAAGTTTGTTTCCATTTTTGCAAGATAGGAGACGATAATCAAAAAGATCCATCGAAAAAAAAAAGTGCAAAAAAACGTTTATTCAAAAGGAATCATTCTTTACTTGGATGAAATTCGTTTGAACCTCGCCTTTCACTTCCTTCACTTTAAGGCTATGCCATCCTAAGGTGCTGCTAAATAAATGGAAGGATCTTAGCAACGTCCATGAAAGATGAAATTCGTTTTATTTGCCTAATTTCCCTCAAAAAAAATGCACTCTTTTGACTAATATTCTTAATTACTAATTAAGAATATTAGTCAAAATAGAATTATCCGCTGCCACCAAAGAAAACCCTATTCTTCGTATTTTAACTTTGATTCTGCTAAATTAATTACTTGTTGACTACAAATTTTCTATCTTATCTTATGCAGTTCCAAAGATAGCGTACAACAAAACGTAAAGAAAATTCAGAACACAAGTAACTTAAAATAGTGTTGTCATATAAACCACTACCTCTTTTATGGAGAAATTAGTAAACACTATCCGAAAAATAGCCACAAAAGGGGACATTCCAGTTGCTCTCCCACTCCACACTGCTAAAAAACACAGCTTTTCTAATATGAATTTGATATCCATAAGATCGAAATATATCGATTTTTTATTATTATAACATCGATATAAACGTTATAGAAAACTTTGAGTCATATTTTCTCCTTATGGATATAAGATCGAAATATATCGATTTTTTATTATTATAACATCGATATAAACGTTATAGAAAATTTTGAGTCATATTTTCTCCTTATGGATATAAGGTAGAGATATATCGATCATATCTCTATTATAGAAACAATAATAATTATAGGAGTCTTGTATTTACATCTTTTCGTTTTGTATTTATTTTGAATTTATATACCTTTGACAAATTATGTTCTAGATATATGGGGGAGATCTAGGGTGGATCATGCATTTGAGAATTCCACTAAATTGAGAATGGATATAGAAGAAAATTTTGACTATTAACTCGATTATCTAAGTCATTTTTTTGATGACTTTTTTTTGTTCGATTCGCTGCCATAACGAAATTGAGTATCCTATTAATCCAGGATTTCATTAGAATTCCCCAAAAGAGTCCGGATCCCATAACAGAATTAAGTATTGTGTTAAGTAGTTTATAAAAAAATGCTTTTATCCACATATTTGTATTTGCACCTCCTTTTTGTTTTAGTGGAATAGTTTTATATATTTCTAGTTAATATATTTTTAATATTAACTCGATTATCTAAGTCATTTTTTTGATGACTTTTTTTTGTTCGATTCTATGAACAGATTCATTTCATTATGGATGAATAAGTCTTGATGCTTTATTACATTGCCTTTTATGATGAGGCGAATTCAAAATTGTTCGAATTGTGTAATCGTCAATTACTGACAGTGGTAAACGACCCAAAGCAATTTGATTATAATTCAATTCGTGACGATCATAAGTAGAAAGTTCATATTCTTCAGTCATTGATAAACAATTTGTTGGACAATACTCAACGCAATTGCCGCAAAATATACAGATTCCGAAATCAATACTGTAATTAAACAACCGTTTCTTTTGAATATCGGTTTCCAATTTCCAATCTACAACGGGTAGATCTATAGGACATACACGAACACATACTTCACAAGCAATGCATTTATCAAATTCAAAGTGGATTCGACCCCGGAATCGCTCGGATGTGATCAATTTTTCATAAGGGTATTGAATAGTTACAGGGAAACGATTGACGTGGGATAAGGTAATCATGAAACTTTGACCAATGTACCTTGCAGTTCGTACTGTTTGTTGACCGTAATTCATGAACCCAGTTACCATAGGGAACATATTGTAAATATCTAAAAAATGGATTCTATTTCTTTCTTTCTCTTGTTTGATGTGATGTTTGAGACAAATCGTGAATATAAAATAGAATATAGTATTTCTTTACAGCGAAAGAAGTTGGGAAGAAGTTGTTAATAATAGATTACCTAGAGAAATAGGTAAAAGAAATTTCCATCCAAGATTTAATAGTTGGTCCATTCTCAGCCTTGGTAAAGTCCATCTTGTTGTGATAGAAATGAACAAGAACAAATAAGTTTTAGCTAATGTAATAAAGATACCCATTATTGTTCCAAAGACTCTTCTTGCTTTATTTATTTCAAAAAGCTCAGGAACGAATATGTACGGAATAGAAAGATTCCAACCGCCCAAGTAAAGAACTGTTACAAATAATGAAGAAACTAGGAGATTTAAATACGAAGCAATGTAAAATAAACCAAATTTGATACCCGAATATTCAGTTTGATAACCTGCTACTAATTCTTCTTCTGCTTCTGGTAAATCAAAAGGTAATCTCTCACACTCGGCTAAGGAAGAAATTAGAAAAATGATAAACCCTATAGGTTGACGCCACAAATTCCATCCCCAAAAACCATATTTTGATTGCGCTTCAACTATATCAACGGTACTTGAACTGTTAGATAATCATAGTCGGTGATAACATCACTGATACCATCTCTATTACAGAACCGTACATGAGATTTTCACCTCATACGGCTCCTCGCGGGTCCCAAATAAATTTAAGGATCTATTCGATATTTTTTTTATCTTGATTTGTTTGTAGTATACATAAAGTCAAAATCTATCGTAAGGTCCCGAATTCGACCAATGGAATTCTGTCTGCTCTCTTTTTAATAAAAAAAAAGAAAAGTGCTTCTGAATTGATCTCATTTTTTTTTTAGAATTTTTTTCTTTGTTTAGTAATAACTTAATCTTTGAATAAAATCTTTTTTGTAGTAATTAATAGATATGTCAACCTATCATTTTTGATTACAAAAATTAGACATTCCATTAGTTCATGAATCAGGACAAAAATTCTATCTCTCTAAAGTTGTATATAAAAAAGAAAGAATAAAAAGCTCTCCCTTTTTTCTATTCCATTCTTTCTAGTTGATTTTTTTCATTCCTATTCTCCTTTCTCAGAAAAGGGGAGACTTAAAAAAGGTAAAAGATTCTTTCGTTCCTGATAGTTATTTACTTAATCGGTGGATAGTAGCATACTCTGGATCGAAATCATGGGGAGTACTGCTTGATCATTTCTACTAATTTAAAGCCCCAATTCGAATTCTTTTTTTGTAGAAATATCCAGTTGGCTAACTTTCCAAATTTCCATTACTAATCCTTTTTGTATCTTCGTGTTCCTAACCATCCACTCTTTTTGATGAATCCTCTGTTATGGTAATACAGATATGGTAATACAAGTATGGTAATAGATAGTCAAAACTCCATAGCATAGAGTTGATCTTTTAAACCCGCTTCAAGTCATGATGATTAATCAATCTTGGGGTAAACAGTCTATATTGTTTATGTTTACTTTTCACTTAACTCTTGTACATAGGAAATGAGACTCAATCTTTTTACTGCGAATTTATAAGTCGTTTTCTTTCACTCATATAACTATTTGGTTTAGTTCATCAACCCGAATGATGAATAAAAAAATGAAAATAGAATATTGAATTCATTTCACTTCTGTCAAAAGGGAAATAAGAGAAAGTTTATCTTTCAGCGAATCACACGTAGAGATATTGATAAGACACATAAAGTTAATGGTATTTCATAACTAATTGATTGAGCAGCAGCTCGTAGACCACCTAAAAAGGAATATTTATTATTTGATCCATATCCTGACATAAGAAGTCCAACGGGAGCAATGCTTGAAACGGCAATCCATAAAAAAACACCGATACTGAGATCGGCTAGAATAAGACGATAACTAAAAGGAATTACTGAATAACTTAATAAAATGGATATAACTGCTATGGATGGCCCAATCCTGAATAAACGAGTATCTCCTCTAGATGGAAGAAGATTCTCTTTGAAAATCAATTTTGTCCCATCTGCTAGAGCTTGAAGAATTCCCAAAGGGCCAGCGTATTCAGGGCCAATACGTTGTTGTATCCCTGCGGATATTTCTCTTTCTAACCAAACAATTACTAGGACACCTATTGTGATTCCTAATACAGGAGTCAAAATAGGAACAAACATCCATATGATCCCATAGACTTCTTTTAAGGATTCCAATCTAGAAAAAGAATTGATAGCTTGTACTTTTGTTGTATTAATAATCATTTCAACGATCAACTTCTCCCATAATGATATCTATGCTACCAAGTATCGTCAGAATATCAGCCAATTTCATTCTTTTAACTAATTGAGGAAGAACTTGCAAATTGACAAAACCCGGCGGTCGAATTTTCCATCTCCAAGGAAAAACATTCTGATCTCCTATCAAAAAAATTCCCAATTCTCCTTTTGGAGCTTCAACTCTTACATAAAGTTCTTGCTTCGAAAATTCAAAAGTTGGAGAAGGTTTTTTACTAATGAATCGGTATTCAAAATCATTCCATTCGGCATTCCTTACTCTATCAAAGCGCCGGATTTCTAAATTCTCATAGGGTCCTCCCGGAATTCCTTCCAGAGCCTGTTGAATAATTTTTATAGATTCTGTCATTTCACCGATTCGTACTAAATAACGAGCTAATGAATCCCCCTCTTTTTGCCATTTGACTTCCCAGTCAAATTCGTCATAACACTCATAATGATCAACTTTACGAAGATCCCATTGTATTCCGGAAGCTCGTAGCATTGGTCCTGATAAACCCCAATTTATTGCTTCCTCTCCACCAATAACGCCTGCCCCTTCAACTCGTTCTAAAAAAATAGGATTCCGTGTAATAAGCTTTTGATATTCAGCAACCCCTCTTAAAAAATAATCGCAAAAATCCAAACATTTATCTATCCAGCCATGAGGTAGATCCGCAGCTATTCCTCCAATACGAAAATAATTATGCATCATTCGCATACCGGTGGCAGCTTCGAATAAATCATATATCAATTCTCTTTCACGAAAAATATAGAAGAAGGGAGTTTGTGTACCAATATCTGCCATAAAAGGTCCAAGCCATAATAAATGAGAAGCTATACGACTCAATTCCAAGATAATTACTCTGATATAGCTCGCCCGTTTAGGTACTTGAATATTTCCCAACTGCTCTGGTGCATTTATGGTTATGGCTTCTGTAAACATAGTAGCTAAATAATCCCAACGTGTTACATAAGGCAAATATTGTATAATTGTTCGGTTTTCTGCAATTTTTTCCATCCCTCTGTGTAAATAACCCAATATTGGTTCACAGTCAATAACATCTTCACCATCTAGAGTAACGATGAGTCGAAGAACGCCATGCATTGATGGGTGGTGAGGACCCATATTTACTATCATGAGATTTTTTCTTGTAACTGGTGCGGTCATAGGGTTTTTCCCGATTCATTCTTCCATGAATTACTGAAAGCGAAAAGAGGTTTATCAAAATTTAAGTGAATAATTCAAAATGACTTTTCAAATTAACGGCTTTGTTTTCTCTCGAATATTCAACTGACCTATTAATTCTTTGTACCGTACTTTATTTTTTTTTGACAAATAAGCTAGCAGACGTTGACGTTTTCCCACAATTTTTAGCAGACCTCTCTGAGATAAATAGTCCTTTTTGTGCAATTCCAGATGTAAGGAAAGTCTTCGTATCTTATTGGTAAAATGGAATACTTGAAATTCAACAGATCCCTGGTTTTCTTCCTTTTCTTTTTGTGAAATAACGGAAATAAATGAATTTTTTACCATAAACCCCCTTTTTTTACAAATATGTATTTATTTAGAATAATGTATTTAATCGATTATTGAACCCTATAGAATTAAGACAAAATGAAGAGAATAGAATGTTCGTATAATAAATAATATTGTATAAATTATACAATATTATTATAAGATTTTTTTTGAATTATTCGATTCGGATTATCTTCTAAACCTTACTATGAACGACAAAGTATAGCACTAACAGAAACCTTATTGCTTTACTCGCTACACACGACGACGGCTTGATGAATACGCTGTCATCGAAACCGAAATAAGGGGGTTTAAGCTGTACTACTGTCATTTTCATTTCTTTTTCAATAGCCTCTTCTATCTGCTGCTCAGTATATAGAGGAGCTCCCGTGTCAAATACTTTCATTCCTATCATTAGACGACGATATGAAGACAATCTAGCTCTAGGTATAGCTAGAACTCGATTGTCTCCTAGTAATGCCAGTACTTCACAACGCACATTAATTGGTTGACCGACAGTATCTCGACCTTGAACTAACAGAACGTTATAAACCTTAGGCATCTTGTCCGCCGGAAAGGCTACATCTAGTACCGGATCAATGATTTGAACGAGATGACCCTGGTTTTTTTCAAGCACAGAATCCCCAGGACCAGAAGGAATAGGCTTTTTGCGAATTTTATCCATAACATGTTGAATCGTATACATAATACGATGGTTTAGATCGATCTTAACCGGATGATTATGTCATGATTTTAACGTCAAAGTAATTGCCACACGATTCCAAATTAAGATGCCAGTTATTTTTATTTGGTATACACAAATTTTGGAATCTTTTAGAATAATAATAGAATATTTTCTAATAATACTATACTAATAGAGAGTATGGTAGAAAAAACGATTCATATATTTCTTTCTACCATACTATCAGATCGGATTGAATACTGCCGATTCTAGTGGAATCCTAATTTTATGTGATAAAATTAATCAATCCAATTGAAAATTGGATTCGGATAGGGATACAAAAGAATAGTCCATTTTTTCATTTTCAAAAGCTAAAAATTGGAATCGAAAATGAAGAAGATTTTCTTGATTCATTTTTAGATCTAATTGATACGTCATTGGATTAGTCTCCTATATTAGAATCAGATGTAAGACAAGTCATATGTACATCTGTTTGCTTTCAGATACCAGATATGGTACAGGATATATAGGAAAAATGTATCATCAACTAATTTTCAATCGTGGTTACATGTATATCCTAACCATACTGAACCGACTGCCATTATTAGTATCAAACCAATAGCGATTCATATAAGCTAAATTTTCGAATCGATAATTAGGCCAAAGAAAAAATTTGCATTTTAGGACTTGATCTCTATATTGACCACTCTCCCTTGCTCTCATTGCTAAATATTAGATTTCTATCCACACTATACCCAGCCCAGTTTTTAAATAGAAACAATTTCGAATTCTCAATTCTCTACGACGTCTAGACGATAATAAATTTTCAGGAATAAGCAAATCATAATGATTGATGTAGAGATTCCCAGTTTGTCTTCGATAACGGCATTTAATTATCTTCTTCAAATAATACAAATCATTCGAGTCATCGGAATAATATGGTTTCTCTTGGTATCTTTCATTAGTTTGCCGCTTACTCCTATGAAGTAATTAACTAGCTATGATTTGATACATAATAAACTGGCTATTATTTGTTACAGACAGACGAAGGGGTTCGACACACATCAGCCCCCGCTTACTCCAGATTTTAATAACCTCGCTCTGCAGTCGCGTTAGTCCCTTCACATTGATTTTTTTCCTTTCAATAGCGTATGAAAAAAAGTCCAGTGGATCTTTCAGCTTAAACAGCGTATTATATGCGAACATAGTTCTTAGCCCTACGTATTCCTCGAGAACAGTTGGGTGCCTTTGAAAAAAGAACAACTCTTGCAGGATCTCTTTCCTTTTCAAGTTCTCTCGGCCTATCTTGTACCTGTACTTATCAGCAAATTTTGGGGGGGTTGGTACATCATTTAAACTTTCTCTAAGAAATTTTCGAGTATATTTATCGTATTCGGTTTCCTTTATAGAATTTCTTGACCTACGCATGAAGGAAAAAAACGTAGCGTCCCCCGCTAGTGGTTTTTCCTTTTTCGTTTTTTCTTCCTCTTTCTTTCTCTTTTTAAGATTTTTATATTTCGTTTTTCTATAAGATCCCCTTTTGTTTCTATAAAAAGGAAAAGTCAACAAAAGCAATTTGCTTGGTATAAACCACGACTTAGGTTTATATGCATTAAAAAATAGTACCAATTGTGGGAAGAACCAAGGTTCCAGATTCGATATAGGAGTATCTTCATTCATTTCCATCCAATCCCACCAAAAGTTGTGTTTTGCTTTGTGTGAATTTAAAACCATCGGTTTCGATTTAGATTCCGAAAACGCAATATAATTGAGGTTTTGATCTTGACAAATCTTAGGATAAAAAAAACTTTTTCTATCAATTAATTGATAATTATTAGTTCCGGTCTTAGCATTTTTATTATTGTTGAAATTGTTGAAATCGTCCTTGATCCAGGCCTCAAGATCGGTTTTTTTTGAACAGATAAATCCAAAATGCCCAAATCGCGATATTTGCTATCCGCGCTTGGTTTTATATAGTCCGTCTCTCTGTGAAACTCGAATATTCGATACTCTTCTATATCGATAGGCATATCTCCGTTGATCCAGGCCTGAATATAGAGTTCCTTTTAAAAAGATAAATTGATAATCTCCCAATCGAAATATCTTCTGTCCGTACTTCTTTTATACGGAGTTTCTTTCATATCCATAATCTTAGTTTTTCCTAGAGTATAATCAGGGACAACCTCTTCTAGTAAATCATAGATAGGTACCAAAAATACTCCGTCTAGTATATCAAAAAAAACGTAATGAAAATAAAGTTTTCGATTCTTATCTTATTTGTTTCGAATGGTGATCCATAAATAAAATATATGGGTCCCTCTTATTTTCATAATAAATAGATCGATAAGATAAAAGATTATATCTATAGTCGTTTTTTTGAAAATTATCTTCTTGATTTGATAATGAATATACTTCGTAATCATTTTGTTTTTAATAATGAATTAGTTGGTCTTTTTCATATGAATCTGCTTTGGTCAAATCTTGATTTTGAATTGTACGACATTGATTTCGCCATTTTTGTACTCTTAATCTAGACCCCTCACTCTTAGATAAATCGTATTGATAATGACCTCTTAACCAGTTTTTCCATTGATTTAGTCCAGAATTCCTAAGTTTCTTATGTCTTAATTTAGAATGAATTATTCCTTGTGTTCCAAAATAATCTTTTATTGAAGTCTTAAGAAAAAAAGATGTTCCGTGATATTGAAGATAGATACTAGATATTAATTTAGATAAATTAAGAACTTGGGTTTATGATAATTTGTAAAACACATATGCTTGTGACAAAGAGGATAAGTCACAAAAATTCTGCTTTGCATTTTTATTCAAAAGATTATAAAGTGATTTTTTGATAGTCGAAATAAAGTCTTTTTTTTTTGATTTCTTTTTTTCTTGGAAATGGAAATCAATTTATCCAAAATTTTGATTATTGATTCAAGAACAATTACCTTTTCCATTACCTTTTGTTCTATCCTTTTTATGACAATAAGAAAGAAAGGTAGAAGGACTTTTATGTATATTTTTTGAGTGAAAAATCTTATAAAAAGATATAATTTACGGATTAATATTAATTAAATATATCTTCCTTTTAATATTTGCCAAATCTTTTTTAGTGATTCGAATCTTTTAGGATTCGAACTTGTTTTATTATTTTTATTCTAAATAACATTTTTTTTATTCTAAATAACATTTATTTCTGCAGTCATTTTTTGTTTCGATTTTTGAATTATTTATTTGTGATTTCTGATTGTGCTTGTTCTATCATTCATATTTTTTTCTGTCGGAGATTCAAGAATTATCTCATGGAGGTTTATAGAATCGTTTTCTTTTTTAGTTTCGCTTGATTTATATCTTTCTATCAATTTATCTCTAAATAAAAAATCTCTCAATCTATCTCTATCTCTAAAGAATAAGAGTTTGTTTTTTTTCTTTTTAAAACTGGAATGACTTTCCTAATCTTTTTGATAGTCCTTTTTATTGTTTTTTTGAGATTTTTATAAAGAATTTTGTTCCTTCTTTGAAAACTTTGAAACCCTTTCGAATTCCCAAATATATTTTTCCTTTTTCCTTTTTCTAATTTTTTTATTGAGTTCCCTAAAAATGGGTTTCAAAAAGAGAACTTTTGGCCTGCGCATAGCACCAAAGGGACGTTCAGATTCCAGTCCAACAACTCTTAAAAAAAAGGATCTTTTTCTTTTAGTCTTTTATTTGTGACTTTTTTCCCTTTCTTTCTACGAGTTGTCCATTTAATCCATTTCATCCATTTTGGTCTTTTCTTTGTGACTTTTTGTCTTTGCTTTTTTCGTTTTTTCAATAGCCCTTTTCATTGCTTTTCGAAATGGAACTCTATGTTTTAATTGTCCGGCTATATATTGTGCAAGAATAATAGGGTTTCCATAAGGTTTTGCAATTCTTGTAGTAGCAATGTTGAGTTTTCGATTTACACAATGAAATTCTTTTTGTAGATTCATCTGTAATGCTGCCATTGGACTTTCTTTTAAGAATTTTGGGAATGCCAGATAGATTCGGACCTGGATCAGATCGATTCTTTTTTGAATCTCTATACGCGCAATTCCCGAGAGGCCAGAGGCGATTCTCCTATTCTTTTGTACATTCTTTTGTATATTTTTTTGTACATAATTTTTAATAGAATCTCGTATTTTTTGATCTTCTTCTAGACCTTCCGAATAGTTTTTTGGTTGTGCAAACCAAAGGGAATGCTGATCTTGGGTTGTACCCAGTCTGAAACCAAGTGGATTTCTTTTTTGTCCCATACTCCCCCACTACTATCCATATCATGATATATCATATTTGTATCCTTATTTTTCCATCTAGGTTTTTTTAACCATGGAAAGTCTCTATATATTTATCTAAAGATATATCTTTCACTACAATACTTATATGACAAGTAGGTCTTTTTATCGGATAACTACGTCCTCTAGCTCGAGGTTTCCATTTCTTCACAGTAGTACCCTCGTTGACTTCGGCTTTACTAATTTTGATGATTTTTAAACTTTCCCTATAAAGAGATAGACTCGAAACGACATCCGTTATGTCAATGACACCAAAGGGATATTAAATGAATGGAATTGGGATAAGGATGGAATATAATGAAATAGAGCCGCTTTGAGGTTCCCTATGAAATGAGGCATGGAAGGGAGCCACTACGAAGAAGTTCCGGGAGTTACGAAGGAAGCTTCGAGCTCATATTGGTCATGGGTTGAGAACGGGAATTGAACTCTATGAGATCTAATCTGCCGTTGTTCCTCAGTAGCTCAGTGGTAGAGCGGTCGGCTGTTAACTGATTGGTCGTAGGTTCGAATCCTACTTGGGGAGATTTGATTCATTGTGAATTCTTTAATTCAGAATGAAAGAGCTCGCTTTGACCGTTAAGAGTCGGTAACCCCTTCCCTGTCTTTGTTTCTATTGCATTCTATCTCATCGTATCACATTCTGTTCTGCGAAATTTGAGAATCACCGTCAATACCTCGGTGTAGGTTCGGGATAATCCTTTGTTCCATAGCCCTGGGGCTATTTACAACTAGCCAATTAAGAATTCTCATATGTACTAGTACTAGTAGTGCATCAAAGATGCAGTCATCGATTCTCCCGAGAGGCCACAATTAACGCGAGCAAACATATTAATGATTAATGACGAGGAAGAAATTTGTGTTATGCTACTAATACTTGTACTTGCTTTGCTATTCTGCCCAAGCCTGGCTGAGGCAGAGTTACGGGGCGTAAAACAAAAAAACGCGGATGGGCCGTGGAAACTTTGTTTAAAGATTCTACCATTAACGAAAAATAAGAAATCAAAAGAAAAAGTAAGGCCATTCCATTTCGACAAAAGACCCACACCCAAGTTCCATAGCTTTTGGTCCGCTATCCCGATCATGATTTTCCTACTCCCACCCCCAGAGGGAAAGGTCCTTCCTTTTTGGAAAGGTTGGGCGAGGAGGGATTCGAACCCCCGACACCGTGGTTCGTAGCCACGTGCTCTAATCCTCTGAGCTACAGGCCCCACACCGTCTCCACTGGATCTGTTCCCGGGAGTAGACTCAAAAAAGGGAACCTTTCCTCCCCTGAGCCATTTCATTTCGGGTTAAGAAGATGTGAAAGCGCCTTTCTCTCTATAAGAACGGTGCGTTCCGAGGTGTGAAGTGGGAGAGAAGGGATGTCATGATTGGGGTTTTGAATAAGACGACCTTTTCATTTTTCATTTTTTTCTTTTTCATATTGAAAAAGTAATAAGAATGAGGGGTGTTAAGCTTTTTAACATGCTGGCATCGAGCTATTTTTCCGCAGGACCTCCCCTCCAGTATCGTCACCGCAGTAGAGTTTAACCACCAAATTCGGGGGATGGTGTGGTTCCTCTACGCCTAGGACACCAAAATATCGAACCATGAACGAAGAAAGGCATGAGAGAAAAGCATATTGGCTAGTGATTATGAGGCCCCAAATCTTGACTGGGGGGGACACCAAAGGCCTCTGCCCTTCCATACCTTGGATAGATAGAGAGGGAGGGCAGAGCTTTTGGTTTTTTCATGTTGTCAAGAACAATGGTTTTTTCGTGTTGTCAAAGAGTTGAACAATGAAAATAGATGGCGAGTGCCTGATCGAATTGATCGGGTCATGTAGGAACAAGGTTCAAGTCTCCCGGTCTGTTAGGATGCCTCAGCTGCGTACATTACTGCCACCTTCCACTTTTTTTTTGTTGAAGGCCACCTTCCACTTTTTTTTGTTGAAGGCCACCTTCCACTTTTTTTTTGTTGAAGGCCACCTTCCACTTTTTTTTGTTGAAGGCTATCTTCCACTTGACACCTATCGTAATGATAAACGGCTCGTCTCGCCGTGACCTCCAATCTTGAATTCTCAATACTTCTGTCGCTCCATCCCCGCAGGGGCAGAGAACCCGTCGCTGTCTCGGCTGTGCTACCGGAGGCTCTGGGGAAGTCGGAATCGGAGAGCACTCATCTTGGGGTGGGCTTACTACTTAGATGCTTTCAGCAGTTATCCGCTCCGCACTTGGCTACCCAGCGTTTACCGTGGGCACGATAACTGGTACACCAGAGGTGCGTCCTTCCCGGTCCTCTCGTACTAGGGAAAGGTCCTCTCAATGCTCGAACGCCCACACCGGATAGGGACCGAACTGTCTCACGACGTTCTGAACCCAGCTCACGTACCGCTTTAATGGGCGAACAGCCCAACCCTTGGAACATACTACAGCCCCAGGTGGCGAAGAGCCGACATCGAGGTGCCAAACCTTCCCGTCGATGTGAGCTCTTGGGGAAGATCAGCCTGTTATCCCTAGAGTAACTTTTATCCGTTGAGCGACGGCCCTTCCACTCGGCACCGTCGGATCACTAAGGCCGACTTTCGTCCCTGCTCGACGGGTGGGTCTTGCAGTCAAGCTCCCTTCTGCCTTTACACTCGCGGCCCGATCTCCGTCCGAACCGAGGAAACCTTTGCACACCTCCGTTACCTTTTGGGAGGTCTACGCCCCATAGAAACTGTCTACCTGAGACTGTCCCTTGGCCCGTAGGTCCTGGCACAAGGTTAGAATTCTAGCTCTTCCAGAGTGGTATCTCACTGATGGCTCGGGCCCCCCCGGAAGGGGGCCTTCTTCGCCCTCCACCTAAGCTGCGCAGGAAAGGCCCAAAGCCAATCCCAGGGAACAGTAAAGCTTCATAGGGTCTTTTTGTCCAGGTGCAGGTAGTCCGCATCTTCACAGACATGTCTATTTCACCGAGCCTCTCTCCGAGACAGTGCCCAGATCGTTACGCCTTTCGTGCAGGTCGGAACTTACCCGACAATAAATTTCGCTACCTTAGGACCGTTATAGTTACGGCCGCCGTTCACCGGGGCTTCGGTCGCCGGCTCCCCTGTCATCAGGTCACCAACTTCCTTGACCTTCCGGCACTGGGCAGGCATCAGCCCCCGTACATGGTCTTACGACTTTGCGGAGACCTGTGTTTTTGGTAAACAGTCGCCCGGGCCTGGTCACTGCGACCCCCTAACAAAGTGCTAGGAGGCACCCCTTCTCCCGAAGTTACGGGGCTATTTTGCCGAGTTCCTTAGAGAGAGTTGTCTCGCGCCCCTAGGTATTCTCTACCTACCCACCTGTGTCGGTTTCGGGTACAGGTACCCTTTTGTTGAAGGTCGTTCGAGCTTTTCCTGGGAGTATGGCATGGGTTACTTCAGCGCTGTAGCGCCTGGTACTCGAACATTGGCTCGAGGCATTTTCTCTACCCCTTCTTACAGGGTCACCTTACGTCCTTGAACCGATAACCATCTTTCGGCTAACCTAGCCTCCTCCGTCCCTCGGGACCAACAAGGGGTAGTACAGGAATATTCACCTGTTGTCCATCGACTACGCCTTTCGGCCTGATCTTAGGCCCTGACTCACCCTCCGTGGACGAACCTTGCGGAGGAACCCTTAGGTTTTCGGGGCATTGGATTCTCACCAATGTTTACGTTACTCAAGCCGACATTCTCGCTTCCGCTTCGTCCACCACTGCTCGCGCGGGTGCTTCCATCTAAGGCGGAACGCTCCCCTACCGATGTATTTTTACATCCCACAGCTTCGGCAGATCGCTTAGCCCCGTTCATCTTCGGCGCAAGAGCGCTCGATCAGTGAGCTATTACGCACTCTTTCAAGGGTGGCTGCTTCTAGGCACACCTCCTGGCTGTCTCTGCACCCCTACCTCCTTTATCACTGAGCGGTCATTTAGGGGCCTTAGCTGGTGATCCGGGCTGTTTCCCTCTCGACGATGAAGCTTATCCCCCATCGTCTCACTGGCCGACCTTGACCCCCTGGTATTTTGGGTATTTTGAGGTCATATCTAGTATTCATAGTTTGCCTCGATTTGGTACCGCTCTCGCGGCCCGCACCGAAACAGTGCTTTACCCCTAGATGTCCAGTCAACTGCTGCGCCTCAACGCATTTCGGGGAGAACCAGCTAGCTCTGGGTTCGAGTGGCATTTCACCCCTAACCACAACTCATCCGCTGAGATGATCAGTCGGTTCGGACCTCCGCTTAGTTTCATCCAAGCTTCATCCTGGTCATGGATAGATCACCCAGGTTCGGGTCCATAAGCAGTGACAATTGCCCTATGAAGACTCGCTTTCGCTACGGCTCCGGTGGGTTCCCTTAACCAAGCCACTGCCTATGAGTCGCCGGCTCATTCTTCAACAGGCACGCGGTCAGAGCCCCGGGCTCCTCCCACTGCTTGGGAGCTTACGGTTTCATGTTCTATTTCACTCCCCGATGGGGGTTCTTTTCACCCTTCCCTCACGGTACTACTTCGCTATCGGTCACCCAGGAGTATTTAGCCTTGCAAGGTGGTCCTTGCTGATTCACACGGGATTCCACGTGTCCCATGCTACTCGGGACAGAGCGTAAGCTAGTGATGCTTTCGGCTACTGGACTTTAGCCATCTAGGGTGCAGCATTCCACCGCTTCGCCTAGCAGCACCGACGCTTGTATTGCTCTCCCACAACCCCGTTTTCGCGGTTTAGGCTGCTCCCATTTCGCTCGCCGCTACTACGGGAATCGCTTTTGCTTTCTTTTCCTCTGGCTACTAAGATGTTTCAGTTCGCCAGGTTGTCTCTTGTCTGCCCATGGATTCAGCAGCAGTTCGAAAGGTTGACCTATTCGGGAATCTCCGGATCTATGCTTATTTTCAACTCCCCGAAGCATTTCGTCGCTTACTACGCCCTTCCTCGTCTCTGGGTGCCTAGGTATCCACCGTAAGCCTTTCCTCGTTTGAACCTCGCCCTTCACTTTAAGGCTATGCCATCCTAAGGTGCTGCTAAATGGAAGGATCTTATCAACGTCCATGAATGATAAATCATAGATCGAACCGCCGAATCGGAAAAATTCGGTGCTATCATATAGCTTTGTATCGGCTAAGTTCACGAGTTGGAGATAAGCGGACTCGAACCGCTGACATCCGCCGCAGGGTAAACCACCGCCTCTCAGGTCCCCCGACTGATTCTACCATAGAGGCCAACGATAGACAATAACTCCCCCCCGAACACAGCTTACAACTTTCATCGTACTGTGCTCTCCAAAGAGCAACTCTTCTCAAAATCTCACTCAAGGGGTGCTGAGTTGGAATCCCATTCTAACTAAGGATTCTTATGGTTCCGGAGGATCCAGCTACAGGAGAACCAGGAACGGAGAGCTTTCCCCCCCTTTCCGCCCGACTCTTTGGTCTTAAGAACGCTGGTTTTAAGAATGAGTGATTGCCCTTCTCCGACCCTTACTGCCCAACCTGAGAGCGGACAGCTAATGCGTTCCACTTATTGAGCAGGGTTCTATGGTCGGTCCGTGACCCCTGGATGCCGAAGGCGTCCTTGGGGTGATCTCGTAGTTCCTACGGGGTGGAGATGATGGGGTTGGTCCATGGATTTTCCTTCCTTTTGCCGCATTTCGCTCAAAGGGTTGAAGGGAGATAGTGCATCAAGCTGTTCGCAAGGGCCAACTTGATCCTCTTCCCCAGGGATCCCAGATGAAGGAACCCTAGGAGAGCCGCTGACTCCAACTACCGTCCATGTACGATCCATACTAGATCTGACCAACTGCCCATCCTACCTCCTCTACGTTCTTGACAGCCCATCTTTGTCTCAGTAGAGTCTGTCAGTGGCATGTTTCGGTCCTCTTCCCCATTACTTAGAAAAAGTGAGCCACCGGTTCAGGTACAAGATACTATCATTACCGCCTGGACAATTAGACATCCAACCCGTAATCGCAACGACCCAATTGCAAGAGCGGAGCTCTACCAACTGAGCTATATCCCCCCGAGCCAAGTAGAGCATGCATGAAGAAGTCCGATGCTTCTTCTATTCTTTTCCCTGGCGCAGCTGGGCCATCCTGGACTTGAACCAGAGACCTCGCCCGTGAAGTAAATCATCGCACCTACGGTCCAACCAATTGGCAGAGAATCAATAGATTCCTTTTCGGGAGCGATTCATCCTTCCCGAACGCAGCATACAACTCTCCGTTGTACTGCGCTCTCCAAGTGTGCTTGTTCCCCCCTTCTTCCTTACCATGGCAAGTCTTTGTGAAAGAACTCCGATGAGAAGAAAAAAGAAGGCGTGAAGAGACCCTCCTGGCCCAACCCTAGACACTCTAAGATCCTTTTTCAAACCTGCTTCCATTTCGAGTCAAGAGATAGATAAATAGACACATCCCATTGCACTAATCGGGGGCGTTCGTAGTGACTGAGGGGGTCGAAGACCAAGAAGTGAGTTATTTATACCAAGCATTCTTCTTACGGCTAGATCCAATCTCCTGGTCCCTGCGGAAAGGAAAAAGAATTTCACGCTCTTCCTTTCGGGAAGGGAAGATTAGCGAAATCCTATTGATTGCAGCTTTCTCCAGACCTCCGGGAAAAGCATGAAAAAAAACGGCTCGAATGGTACGATCCCTCCGTCACCCCAGAATGAAAGGGTGATCTCGTAGTTCTTGGTCTGTGAAGATGCGTTGGCAGGTGCTCCATTTTTCCCATTGAGGCCGAACCTAAACCTGTGCTCGAGAGATAGCTGTCCATACACTGATAAGGGATGTATGGATTCTCGAGAAGAGAGGAGCCGCGGTGGTCCCCCCCGGACCGCCCGGATCCCACGAGTGAATTGAAAGTTGGATCTACATTGGATCTCACCTGAATCGCCCCATCTATCCTCCTGAGGAGGAGTTTGGTTTCAAACCCCGGTTCGAACAGGAGGAGTACGCCATGCTAATGTGCCTTGGATGATCCACATCTCAGGGTCAGGCGCTGATGAGCACATTGAACTATCCATGTGGCTGAGAGCCCTCACAGCCCAGGCACAACGACGCAATTATCAGGGGCGCGCTCTACCACTGAGCTAATAGCCCGTCGTGCGAGCCCCCCACTGGGGGCCCGCTATGCCAAAAGCGAGAGAAACCCCATCCCTCTCTTTCCTTTTTTCGCCCCCATGCCCCCCCGTGTGGCGACATGGGGACGTAAAAAGGGGGATCCTATCAACTTGTTCCGACCTAGGATAATAAGCTCATGAGCTTGGTCTTACTTCACCGTCGAGAAACGAAAGAAGACTTCCATCTCCAAGTTTCACTCAGACGTAGCTCCTTTGGGTGTGAAGCAGTGTCAAACCAAAATACCCAACAAGCATTAGCTCTCCCTGAAAAGGAGGTGATCCAGCCGCACCTTCCAGTACGGCTACCTTGTTACGACTTCACTGCGATCACTAACCCTGCCTTAGGCATACCCCTCCGACGGTTAAGGTAACGAACGACTTCGGCATCCCCCTACGACCGACGGTTAAGGTAACGACTTCGGGCATGGCCAGCTCCCATAGTGTGACGGGCGGTGTGTACAAGGCCCGGGAACGAATTCACCGCCGTATGGCTGACCGGCGATTACTAGCGATTCCGGCTTCATGCAGGCGAGTTGCAGCCTGCAATCCGAACTGAGGACGGGTTTTTGGAGTTAGCTAACCCTCGCGGGATCGCGACCCTTTGTCCCGGCCATTGTAGCACGTGTGTCGCCCAGGGCATAAGGGGCATGATGACTTGACGTCATCCTCACCTTCCTCCGGCTTATCACCGGCAGTCTGTTCAGGGTTCCAAACTCAATGATGGCAACTAAACACGAGGGTTGCGCTCGTTGCGGGACTTAACCCAACACCTTACGGCACGAGCTGACGACAGCCATGCACCACCTGTGTCCGCGTTCCCGAAGGCGCCCCTCTCTTTCAAGAGGGTTCGCGGCATGTCAAGCCCTGGTAAGGTTCTTCGCTTTGCATCGAATTAAACCACATGCTCCACCGCTTGTGCGGGCCCCCGTCAATTCCTTTGAGTTTCATTCTTGCGAACGTACTCCCCAGGCGGGATACTTAACGCGTTAGCTACAGCACTGCACGGGTGGATACGCACAGCACCTAGTATCCATCGTTTACGGCTAGGACTACTGGGGTCTCTAATCCCGCTCGCTCCCCTAGCTTTCGTCTCTCAGTGTCAGTGTCGGCCCAGCAGAGTGCTTTCGCCGTTGGTGTTCTTTCCGATCTCTACGCATTTCACCGCTCCACCGGAAATTCCCTCTGCCCCTACCGTACTCCAGCTTGGTAGTTTCCACCGCCTGTCCAGGGTTGAGCCCTGGGATTTGACGGCGGACTTAAAAAGCCACCTACAGACGCTTTACGCCCAATCATTCCGGATAACGCTTGCATCCTCTGTCTTACCGCGGCTGCTGGCACAGAGTTAGCCGATGCTTATTCCCCAGATAACGTCATTGCTTCTTCTCCGGGAAAAGAAGTTTACGACCCGTGGGCCTTCTACCTCCACGCGGCATTACTCCGTCAGGCTTTCGCCCATTGCGGAAGATTCCCCACTGCTGCCTCCCGTAGGAGTCTGGGCCGTGTCTCAGTCCCAGTGTGGCTGATCATCCTCTCGGACCAGCTACTGATCATAGCCTTGGTAAGCTATTGCCTCACCAACTAGCTAATCAGACGCGAGCCCCTCCTCGGGCGGATTCCTCCTTTTTGCTCCTCAGCCTACGGGGTATTAGCAGCCGTTTCCAGCTGTTGTTCCCCTCCCAAGGGCAGGTTCTTACGCGTTACTCACCCGTTCGCCACTGGAAACACCACTTCCCGTCCGACTTGCATGTGTCAAGCATGCCGCCAGCGTTCATCCTGAGCCAGGATCGAACTCTCCGTGAGATTCATAGTTGCATTACTTATAGCTTCCTTGTTCGTAGACAAAGCGGATTCGGAATTCTCTTTCATTCCAAGGCATAACCTGTATCCATGCGCTTCATATTTGCCCGGAGTTCGCTCCCAGAAATATACCCATCCCTGCCCCCTCACGTCAATCCCACGAGCCTCTTATTCATTCTCATTCAATCTTAGAAGTCGACCTCTTTTTGTTCCAAGTCAATTTGTTCTTGTTCTTTGTGTAAGTAAGTCAGTTCTTTCCATTACATTTTCGAAAAGTATAGAATCATGTAAATAAAATGTAGGAAAAAACTAGTCAAAAGAACTAGTCGTATTTTATAGAATACGTCTTTCAGTTCGAAATTACCGCGGCGCCATACCAAATACAAATTAAAAACCAAAATAAAAGAAATTACGATTAGTCCGCGACTCCATAGGACTATAGTCCACAGGACTTTCAATATTTCCTTTTGGTTGATTTTGATCCAGCTAGCTATCGCCTGCAGCATTTTGCCCAATTTTCTCATTTTTTTGTATCTCCACGGGGATAAAATTTTTTAGTTCTATCCCCTACCCAGGGATAGAACTAAAAAAATAGATTCTTATTATCATATATAATTCAAAAGATCATTAACGATACGATGATACTGTATAAGGAAAATCTCGAATTTGGATCCAAAATGAAGGTTGTGACCTTATCCATGTGCTTATGCTCTTAAGCATTCTTTTTCTGATCTTATGTTTTCCTGGGTCTTTCACTGACTTATTCTTTCCATTACATTTTCGAAAAGAGAAAATAGATTCCATAGTAAATAAAATGTAGGACCAAACTTGTGAAAAAAAGTGGTCCTAATCTATAGAATATGTCTTCCATTTCGAACTTATCGCAGTACAATACCAAATTTATAGATATAAGAAAAGTTGTCAGGATTAGTGCGCGACTCCAGAGCGCTATATCCCAAAGGAATCCCAATATTTCCTTTTGGTTGATTTTGATCCAGCTAGCTATCACCTGCAGCATTTTGCCCAATTTTCTCATTTTTTTGTATCTCCACGGGGATAAAATTTTTTAGTTCTATCCCCTACCCAGGGATAGAACTAAAAAAATACTCGAATTTGGATCCAAAATGAAGGTTGTGACCTTATCCATGTGCTTATGCTCTTAAGCATTCTTTTTCTGATCTTATGTTTTCCTGGGTCTCCGAGACCCTTTCAATGAATATTCTGACTTATAGCTTCCTTGTTCGTCGTCTAAGTATAAGATAGAGATATATTTCTTTATTTCGAATTTCTTTATTTATATACGATATTTTCATTTATTTATATACGATAGATCCCGAGAATATTGTAATGAATATTCTGACTTACTTGACCTGACTTATAGCTTTTTTGTTCGTATATAAAGCGGATTCGAAATTCTCTTTCATTCCACCTGTACCCAGGCGCTTCATATTCGCCCGGAGACTGTCTGTCTTTAACAATGAAGAAAATAGTGTACGGTTCCATAGATCTCGAGGAAATCGAAATATGCCAAATATTGGAAATCTTCTGATTGTAGAAGTCTCTTCCACTTGGAACTGTGAGTATCTTTTATAATGATTAGAAGATCCTCGATAGTATAGATCTTTTCTTCCATGAAAAAACTAGTTATTCGGGTAGATAACCTCAATTCTGAAATAAAGAAAAAAGCCGGGTCTTTTCTTTTTCTAGAGATATAGACTATCAACCTATACCACCACGGTTTCAGGTTCAGTTTATCAAAGTGACAATAGAATAAGGCCGTTAAAGCCCATGAATTATTAATAAATTCGTCTATTTTTCTGAAAATTTCTTCTTTATCTTTCTTGTCCAAATCTTCTATTTCTAGGAGGTAATCGCGAGCGTAGATTACCACTATTATTAATAGATTCAGAGAAATTAGTTCTTCTTTATGAATAAGTACATCAGCTACTTTTTTAGATAAGCCTAATTTGCGAAGAGGGATATATCGTGGATCCTCTTTCCCGAACACAATAAGACGGCAAATTGTTTTCTTTAGTGAAACCCACAATATACGGAAAAAACAGAAAAAAGCCAGAAAAAGAAAAATCTGTGAGATTGGGCGTATTTGTAAAATACGCCCTTGTATAACCAAAATTCTCATAGTGGTCCCTCCACCTAATTTGCGAAGAGGAATATATCAAAGAATATATTCTAACTTGAATATATAGTGATTGTCAAGTATATGATCGATGATATATCTTATTAGAATCAATTC-------------------------------------------------------------------------------------------TATTTCTTTTTTTATAACAATAATAATCTAAACTTTTTAGATAGAAATTGTCAACTATATGATTGATGATATATCTTATTAGAATCAATTCTATTTCTTTTTTTATAACAATAATAATCTAAACTTTTTAGATAGAAATTGTCAACTATATGATTGATGATATATCTTATTAGAATCAATTCTATTTCTTTTTTTATAAAAAAAAGAATCTAAACTTTTTAGATAGAAATTGTCAAGTATATGATCGATGATATATCTTATTAGAATCGATTCTTAAATAATATGGATTCGAATCTAATCGCCCTATAGAAATATTAATATACAGATTTCATTTCAATTGGAATTTGGTTATTCACCATGTACGAGGATCTCTACTAAGCATCCATGGCTGAATGGTTAAAGCGCCCAACTCATAATTGGAGAGTTCGTAGGTTCAATTCCTACTGGATGCATGCTAATGGGACCCTCTACTACGTCTATAGAAATATCTGATTCTCTATCTTATTGTATATATATAGATTAATATTGTAATGTAATGAATATTCTGACTTATAGCTTCCTTGTTCGTCTCCTAAGTATAAGATAGAGATATATTTCTTTATTTCGAATTTCTTTATTTATATACGATATTTTCATTTATTTATTTATATACGATAGATCCCGAGAATATTGTAATGAATATTCTGACTTACTTGACCTGACTTATAGCTTTTTTGTTCGTATATAAAGCGGATTCGAAATTCTCTTTCATTCCACCTGTACCCATGCGCTTCATATTCGCCCGGAGTTCGCTCCTAGAAATATATCCATCCCTGCCCCCTCACGTCAATCCCATGAGCCTCTTATCCATTCTCATTCAATCCCGGCGGGGGGGCAAGTCAAAATAGAAAAACTCACATTTGGGGTTAGGGATAATCAGGATCGAACTGATGCCTTCCACCACGTCAAGGTGACACTCTACCGCTGAGTTATATCCCTATCCCTTCTTTGCCTCCATCGAGAAATAGAACTGACGAATTCTAAGGTCAAGAAAATAAACGCCACTATTCTTGAACAACTTTGAACCGAGCCTTCTCTTTGCACTATTTTATTTATATTTAATATTTTTTTTTATATTAAATATAATGGGGCAAATCGGATTCAATTGTCAACTGCCCCTATCGGAAATAGGATTGACTGCGGATTCGAGCCATAGCACATTAATTGTTATGTTCTATAACATTTATTTGTTATTCTTTTCTATTCTATATTCATATGAATTCGGAATTGAATAGATAAGAATGAAAAGAATAGAGTTAATAGGGACGATTCTAATAGTTTAGAATAGGGACGATTCTAATAGTTTAGAATAGGGACGATTCTAATAGTTTATTAAATTCCTATGCATGTCAAATTTCTCTTATGTGAGCCCGCTTAACGGATCGGTTAGAGCATCGCATTTATAATGTGATGGTCGTCGGTTCGATTCCGATAGCCGGCTTTTCTCTATTTATATTCGATTTTTTACATGATTGATGATAATATCGTTTTTTGAAATCAAACGAATATTCAAAAAACGTTTCTCCTTTTCCAAAGATTACTGAATTTTTTATTATGTTATAGGAATTTCCAACTATGTCAAGAAAAGTTTTTTCTATATATATAGAATAGAAAGGGTTTGGGTTTCATAAAACCGCACGATTTTCCCGATCGAAATCAAGCAGGTTTTCCATGAAGAAGATTTTGTTCAGCATGTTCTATTCGATACAGGTAGGAGAAGAACCCGACACGGATCAACCCCCTCTTCTTGCGCCAAAGATCTTATCATTTCCGAAGGAACTGGAGTTCCGTCTCTTTTCCATTTCTATTCAAGAGTTCTTATGTGTTTTCACGCCCCTTTGAGACCCCGAAAAATGGACAAATTCCTTTTCTTAAGAACGCATACAAGATGCG
>Rbr_285
[truncated: 1,850,273 more chars]
