# Supplementary material for: Chloroplast genome‐based genetic resources via genome skimming for the subalpine forests of Japan and adjacent regions
Source: Ecol Evol. 2024 Jul 17;14(7):e11584. doi: 10.1002/ece3.11584 (PMC11255381; doi:10.1002/ece3.11584)
Supplement: Supplementary file 2 — Data S1 [file ECE3-14-e11584-s002.zip › Rhododendron brachycarpum mapped_to_NC061396.fasta]

>Rbr_317
TTGGTCCACATTATGATATTCTGAATTAGAATATTCTGTTAAGAACTAGTAAGAACTAGAATGAAAATTGAGACGAAAACTCATAGGTAAGAAAATGAATTGTCCCTCTTTCTTTTTCTTTCAGAGTGGGCGAACGACGGGGTTCGAACCCGCGCGTGATGAATTCACAATCCACTGCCTTAACCACTTGGCTACATCCGCCCCCTTTCAATTTCAAACATTCATCATTATTTCTTTCTTATTTCGGAA----------ATAGAAATTTTTAGTCGTAAGCTAATTTTATCTTTTATTTTCGATGAAAAAAAAAAACAATTTCACAAAGCAAAAAGATATAAATTTAAAATGAATACAAAAC----------------------------------------------------------------------------------------------------------------AAAAAAAAAAAAAAGAAACGGAAAGGAGCAATCACCTCTTGATAGAACAAGAGGTGATTGCTCCCTTACTTTTACTTTCAAAAACTCCTATAGACTAGGAATAAAGTCTTATCCGGTTGTAGATGGAGCTTCAATAGCAGCTAAGTCTAGAGGGAAATTATGAGCATTACGTTCATGCATAACTTCCATACCAAGGTTAGCGCGGTTAATAATATCGGCCCAAGTATTAATTACACGGCCTTGACTATCAACTACAGATTGGTTGAAATTGAAACCGTTTAGATTAAAAGCCATAGTACTGATACCTAAAGCAGTGAACCAGATACCTACTACAGGCCAAGCAGCTAGGAAAAAATGTAAAGAACGAGAGTTGTTGAAACTAGCATATTGGAAGATTAATCGGCCAAAATAACCATGAGCAGCTACAATATTATAAGTTTCTTCCTCTTGACCAAATCTATAACCTTCATTAGCGGATTCATTTTCAGTGGTTTCCCTGATCAAACTAGAAGTTACCAAGGAACCATGCATAGCACTGAATAGAGAGCCGCCGAATACACCAGCTACACCTAACATGTGAAATGGGTGCATAAGGATATTGTGCTCAGCCTGGAATACGATCATGAAGTTGAAAGTACCAGAGATTCCTAGAGGCATCCCATCAGAAAAACTTCCTTGACCAATTGGATAGATCAAGAAAACAGCAGTAGCGGCTGCAACAGGAGCTGAATATGCAACAGCAATCCAAGGTCGCATACCCAAACGGAAACTAAGTTCCCACTCACGACCCATATAACAAGCTACACCAAGTAAGAAGTGTAGAACAATTAGCTCATAAGGACCGCCATTGTATAACCATTCATCAACCGATGCCGCTTCCCATATGGGGTAAAAGTGCAAGCCTATAGCTGCAGAAGTAGGAATAATGGCACCTGAGATAATATTGTTTCCATAAAGTAGAGATCCAGAAACAGGTTCACGAATACCATCAATATCGACTGGAGGAGCAGCAATGAAGGCAATAATAAATACAGAAGTTGCGGTTAATAAGGTAGGGATCATCAAAACACCAAACCATCCAATGTAAAGACGGTTTTCAGTGCTAGTTATCCAGTTACAGAAGCGACCCCATAGGCTTTCGCTTTCGCGTCTCTCTAAAATTGCAGTCATGGTAAAATCTTGGTTTATTTAATCATCGGGGACTCCCAAGCGCACGAATTTTCATAAACAGAAATAGAAAAATAGAAAGCTTGTTATTCAACAGTATAACATGACTTATATGCCTGTGTCAACCAATATCTATCTAGATGTTTCAT-----------AATTTTTAGTGAAAGAATAAAGTCGAAAAGAGAATACGGATTTACATACATATGATTTCAATATGACAATGGGTTGCCCGGGATTCGAACCCGGAACTAGTCGGATGGAGTAGATGATTTCCTTGTTAAACAAGCAAAAACCCCTCCCCAAACCGTGCTTGCATTTTTCATTGCACACGGCTTTCCCTATGTATCCATCTAAAACTCAGTTCTTTCTCTAGACAAGACTTTAAAAGGGTTGAATACTCAGTTGATTTAAGGCTTACTACATCCTACATGAACATTTCAGAATAGAAATAACTGCA-TTTTTTTGTGATTTCTTCATCATTTCGATTATTTAGAGATCATTTCCCTTTATAAGGTCTCAAAACAAATCATTCATAATTTGCCAGATCATTGATACAAATAATATCTAAATACCAAACCCGCCTTCGATATAACTCCCCTGAATTAGAAGAAGCTTTTGCGAAGGTCAAATAAAAAACTTGCTCTTCCTCCGTAAAAAATTCTTCCAATAATCCCACTCCTAATCTTTTCAAAAAAGCACGTACCGTACTTTTGTGTTTACGAGCCAAAGTTCTAGCACAAGAAAGTCGAAGTATATACTTTATTCGATACAAACTCATTTTTTTTAATGATCCGCTATAATAATGAGAAAGATTTCTATATATACGCCCGAATCGTTCAATAATATCAGAATCGGATAAAGCGGCCCAGACTGGCTTACTCATGGGATGTCCTAAGACGTTACAAAATTTCGCTTTAGACAATGATCCAATCATTGGAGTAATTGGCATTAGAGTATCGAACTTCTTACTAGCATTCTCTATTAGAAATGAATTTTCTATCATTTGACTCCGTACCATTAAAGGCTTTAATCGCACAGTTGAAAGATAGCCCAGAAAGTCGAGGGAATGGTTGGATAATTGATTTATATGGATCCTTCTTGGTTGAGACCACATGTAAAAATAACATTGCCAGAAATTGACAAGGTAATATTTCCATTTATTCATCAAAAGAGACGTCCCTTTTGAAGCCAAAATGGCTTTTCCTCGATACCTGACATAATGCAGGAAAGGCTCTTTAAACACCCATAGAATGGACTTAAAATCCTTAGTAAAGACTTCTAATTCTATTTTTCTATAGAAAGAGATTCGTTCTAGAAAGGTTTCAGAAGATATTGAGCGTAAATGAGAAGATTGGTTGCGGAGAAAAACAAAGATAGATTCGTATTCACATACATGAAAATTATATAGGAACAAGAAGAATCTTTGATTTCTTATTGAAAAAGAAAAACTAGATTTCTTTGGAGTAATAAGACTATTCCAAATAGGATACTCGTGTAGAAAAAATCGTAATAAATGCAAAGAAGAGGCATCTTTTACCCAGTAGCGAAGAGTTTGAACCACGATTTCAAGATGGATGGGGTGGGATATTAGTATATCTAATACATATACTAAATGTGAAAATTTGTCCTCTAAAAACGGAAATATTGAATGAATTGATCGTAAATTATAAGATTTCACTCTTTCTTTACCTTCTAGGAAAGATAGTAATCGTAGATAAAATGGAATTTCCACAACGACTGCAAATCCTTCGAATATCATTTGAGAATACAAATTTGTACTGTACCCCAAAATTTTTTTTTGGTTAGAATCATTACCAGAAAAAAGAAAATGATTCTGTTGATACATTTGAGTAATTAAATGAGTGATTAAACGTTTCACAATTAGTAAGCTAGATTTATTGTCATAACCCGTATTTTCCAAAAAAATAGATCTATTTAAACCACGATCATGAGCAAGTGCATAAATATACTCCTGAAAGATAAGCGGATATATGAAGTCATGTTGCTGAGATCTGTCTAGTTCTAAATTTCTTTTGAATTCCTCCATTTTCAATTTTAATTGAGGCAAGGGTAGAGGATTTTTGGGGTTATCAAATGATACATAGTGCGATACAGTCAAAACAAGGTATTGGTAGTAAGAAAAGAATAGCTACCTCGGTAAACTTATCAACAGATTCTCTAGCCTGTCACTTTCCATTTAATTGGTTTATGTTTGTTATAGGATAAGAAGACGATTAGAAATCCTTTATTTTTTCAACCCAATCGCTCTTTTGATTTTGGAAAAAAATTCTTTATCAATATGCTGCTTCTTCTACACATCCATCTCCATTCCATAATGGAGAGTCACAATAGTTAGGATTCATTAAAAAATCAATAATCCACGGATGGGAAAAGCCTTTCCCGCAACAGGCACTAATCTATTTTTAACCTATAATTAGAGCGGGGAATCATTCAAATTAAGAACTAAAGCTCGTTTCTTTTTCTTACCTAGAAAAATTGAAGCCATAAGGCTCTATCCATTTATTCATTCAACCCAACTTAAAATGGAATTTCTTTTGTTCCGGTTCAAAAATTCAAAAAGGTTTTTTTTGTATCGATCCGGCAAGAATGAAATATTCTTACAATGCTCCATTGATACGACATGCTGTTTTTTCCATTCATTCCTCTTCAGGATCAGTCGTGGTCTTACAAACTTTACCGATGGTATGGACGAATCCCTTGCTTCATCCAAATGTGTAAAAGATCCTAGCCGCACTTAAAAGCCGAATACTCTGCCGTTGAGTTAGCAACCCGAATCGAATAAAAAGGTTTGTAGATACAATCAAAAAAAAAGAAATATATTACTTTATATATATGATAAAATTAAAAGAGTAAACTAGCAAAACTATAAAAAATTTTCATTAATGAAAATGAAGAGATCGGATGAAAATACATGAAATTTGCAAATAAAAGAAAAATATAGAGAAATATAAAAATTCATAGACCATACCAAAAAAGATTTCTTGTCTCAAAATGAATCCAACGAACCGACTATTTACTTCAAGTAAACTAAAAAACCAAAACTATGGAACCGAGATATCTAGAACTAGATAGACTTAACTACGATGAATTATATTTTGTCGATAGACTGTTGTCAATATAATAGGAGTTTTCGAAAAGAATACAATGAAAAAAAAGTTAATTGAAATAATATTCTAGTTTTTTAATAAAAAAAAAGACTTGTCTTAGATTGGCATAGATATTGTAAAATTTTTAAACCTTTTTTTTATAAGATTTTTTTTTATTTGATTCGGATTATCGTCGTCTAAAGAACTGTATGGCATAGTGCAGAGTGCGCGGTCGTCGAAATCGAAATAAGGGGGTGTACCCTTTCCTTTAACTACGATCAGGGGCATTTTTTCATGAATAGCCTCTACTAGCCCCTCCTCATTAAAGAAAGCTATTTCCATATCAAATACTTTAATTCCCGCCCTTATACGACGATATGAAGAAGTATAAGCTCGAACTCGATTAGTGTCTTTTAGGAATCCTACTACTTCATAACGCACATTAATTGGTAAACCGCTACTATCTATACCTTCAACTACTAATAAAGCTTTGGCATCGTGCCCAGCGGAAAGGCTACATCTAGGACCAGACTAATGATTTGAACGATACGTCCCAGG-TTTTTTCAATTCCAGAATCACCAGGACTAGAAGGAAGCGGGTTTTTAAAAATTATATTCATATATTTAAGTATATCCATATATTAAGTATAAATTAAATGAAAATCAATCTAAAACTGAACTAGTCTATTTCTAATTTGAAGCCGGTATGGAATCATGAAAAATCATTTGTTCAGTCGGTAGGAACAAGTTTTACCCAGAATTCCCTTTGATTATTATATAACTATTCCGGCGATTCTTGATTGTCTTTCGAATCAAGAAAATCGTGTATTTTTCTGACAATTTCGTCTCTATCTTTATCCTCCAAACCTTGAGGTCCTCGCGAGTGTAGATTACGATCATTATAAGATCGTGTATCGTATATATGCTGTCTTTTATAAGCTGTCTTTTATAAGTAAAATTTTATAGAATATATTTTTCGAGACAAGCCTAGCTCTAGAATATACAATACACATGGATCTCTCCTTATGTATAGCACGATATACCACTCCGGTAGAAATTTGAATTTCTGAGAGTTAGAATAAAAAAAAATAACTCCGTTAAAGTGTCCGAATTATTAATAATTAATTAATGGGTGCACTTTTCTAACAATTTCGTCTCTATC-----TTTTTTTTTTTTCAAAGCTTCTATTTCTAGAGGGTCCTCGGGAGTGTAGATTACAATTATTACGAGATCGTGCAGAATATATATGTCTTGGTTAAGGAGTAACTTAATGACTCTTCGAGACAAGAATAATTCTTCAGCAAGAAGTAGAGCTTTCGGGTCATTTTTTTCGATTCTCATAGAACCTCCCTTTTTCTTTATATA------TATATATATTTTTTTCGACGAGAAAAATAGAATAACCCGATTGAAGGGTAATGATCATACGTCTGTAATGCATTGTATGTTCCATAATGCGTCCTGTTCTTTTACCCTTTCCCGGAAGTGACTATTTTTATTATTATAATTATGAAATTCAAAATTTCGATAGATTCTAGACATTGAATCTGTATATTAATATTTCAATTTCTATATGGTCTAACTTTCTCGACCACAATATTTTTCTTTTTTTTTTTTTATCTAAAAATGATAAGTTGTCAAGTTCATTATTGTATAATTATTCTGTCGATTTTCAGTTGGTTATAGGCGAAAAAAACTCTATCTCTATTATAGGACAATAAAACATATTTTGCCAATATTGAAAATATAATCAAAATTAGAATGTCGTTGGCTACTCTAACCTTCCCGACCACAATATTTTTCTTTTTTCAAGGCATTTTACCTGTACCTTGAAAAAAGAAATTGTATTCTACTAGTTTTTTTATAATTATAAATAGAAAAATTAGATAAATACCATAAAAAAAGAAATTTTGTACTCTATCTATCTATCTTTTATCCCTACGAAATACCAGACGAAAATAGAACGATCCTAGAAGAGATATAATGAAATTTGTCGAGGGGTTTTTACTCCTTTTATTTGACTGATGGAGTTAATAAACAATTCATTTAATAAACAATTTTTTCGAAAAAAAAAGTGTTAAGTAAACAGAGTCTTCTTTGCTATTTATTCGAAGCGTCTAGTGATCTTCAACCAATTATGTGCTTCAATATAATTATCAGGAGTAAGCGCTATAGCCTGTTTCCAATACTGAGCGGCTTGATCGAACCAAGCCTCCGCAATTGCAGAATCTCCCTGTCGAATGGCCTGTTCCCCCCGGGCGGAATAGGCCGGTCAATCCCTTCCCTTAGAACCGTACTTGAGAGTTTCCTATCTCATACGGCTCAGCCATCAATTCTTTTGATATCGCATTTTAATCTACCATATCTAACTGAATGAGATTCCTCCTAGATCTAGCCCATTTTTCGGGCTAAACAAAAGAGGTTAATTATATGAGTTTCAAACTTGAATTTAGATGAATAATAGGTTTTCGTTTTATCTTTTCTCCCACCTTCATAAGAATAAAGAATAGGCATTTCCCCTTATCCTTAAAATTTTCTGAAAGGTAACTATCTCGGTTTCATATAGATATTTATATAGAGTCTTTGAAAAAGACTTCCCTTCCTATAATCTAAAAAAGAAAAGACTGACTATCGTTGGGATCTGATCCTACACTGCTGCTCACTACCTTCGTGGCTCGACCTTATTACATAAGTCGATTCGTAACTTTTATATCACATCATGACATAAGTAAGCAGTTGTTATTGTATTGGCCTAAAACCTCGCTAATTGATCTTTACAGTGCTTCCTCTATCAATTAGATCCTTTTTTATCCATAGAATAAAAGAGGCATCTCTATTTCTTCATATTTCGGCTTCTATGAAGTTTATTTCTTTGCTACAGCTCATAAAAATCGTTGTTATAGACGATACATATGTAGAAATCCTTTTTTGTTTCTAGTATTTACTAGCAGATTTTTTCTTTCTTTCCTTTTTTCTTCCTATAGTGGAGATAGTCGCACGTAATGACAGATCACGGCCATATTATTAAAAGCTTGGGGTAAAAATGGATTTCGTTCGAGTGCTCGAAAATAATATTCCAAAGCTTTTGTATGTTCTCCGTTACTTGTGTGGATAAGGCCTATGTTATAGAGTATAAAACTTCGATCATAGGGATCAATTTCTAGTCGCATAGCTTCATAATAATTCTGTAAAGCTTCTGCATAATTTCCTTCGGATTGAGCTGACATCCGTTACGGTCGTCATTTAAGTCAAAGAATCTCCGTTCCAGAACCGTACGTGAGATTTTCATCTCATACGGCTCCTCCTTTCTGTGTATAATGAAAAAAATACATGGAATCAAAAAAAATAGAATAATATTCTCATTATTAACTGAGCAGGGCTAGTGTTTTTACAAGAAATCTCTAACCAACCTTCCTACAAGAGCTCTTTTCTTAACATCAAACGTGTTGGTGCTAGATAGAAATGATAATTCCAACAATTTCTTTGTTCTCAACGCCTCTGAATTTCTAGGAATGAGTCACTTCAACAGCCTTCGATGGTTATATGAGTATCCAAAATACGAACGAGATGGACGTTTGTTGTCCCAACCATTCTTGTTAATCCCGAGCCCTATAAGTAAGGGAGTAATTTATAACAAAGTTTTCGCGTTGTTGATTCCTAGGTGTAGTGCTTCTTCCTCTATGCCACCTATTGGTACTAGTAGAGTCGGATTGAGTTGGAATACAAACCGCTAGGTGTAACCTTTCGCTTAATACCTGAATCCGCAGTTGAAGTATAGCATCTGAGGCTGCATTAATCGAGGATACACGACAGAAGGAATTGGTTTCTTTACAAACTTCACCTTCAACAAGCGTAGATTTAGTTCCAAAATTTTCTTTTTATCCCGAATCCTGTGTCTTTCTCGTAAGACTGAGAGCAATCAAAAAAAATCAAATCGCACCATCTCTATAATAGGTAAATGCCTCTTTTTCTCCTGAAGTTGTCGGAATTATTCGTAATAAGATATTGGCTACAATTGAAAAGGTCTTATCAATAAAATTTCCATTCATTCGAGATCTAGGCATAAGTAGCAATCCATTCTCTAATTCTTCTCATTACCTCTCGTGGTAAAATGATCCCACAAAGAAAAGAATTGTACCGTACTAAATAACATAAAAAGAGATTCATTTC-AAAAAAAAAAAGGGGGGCATCGTCTTCGCAAATACAAAGAAACCTTTTTTTTGAACAGTTTTTCCGAAGAAAAATTTGTATCTTTAGCCCCCAAGCCCCGAAAGAAAGATCTTTCTTTAATGAAAACTTTCTTTCTAGTTCGAATTGATTGGTTATACCTATCCAATAATAATATAATTGGAATGACTCGCTATTCACTCCGTTTTTGGGTCATAATCATTATGTAGGAGAGATGGCCGAGTGGTTCAAGGCGTAGCATTGGAACTGCTATGTAGGCTTTTGTTTACCGAGGGTTCGAATCCCTCTCTTTCCGTACCTTTAGCTAATGGACCAATGTTACTGACCGTAATGTATCAAATAGCAATAGATAACATTATTCCAACAGTTAGACTTTTTGATATAGATTCTCTATTTCGAATTGCTGTGGCACGGAAAATACTGGAACTGTAAAGGGTAGACAAGGAATGAAAATCTCTCTGCTGTTCTATGATACATAAATGAGAGAAAAATTCGAATCAAAACCTTATTTATCTTAACCTTAGGTCAATTTACTTCGCTGAAAGGTAGTAAAATTGTCGGACCCTTTAGTTAGGAATTAGGTTTAAGTCTGACGAGAGTAATATTCTACGACTCGCCTTTCGTTTATTTTCAAACCGACCCATTTACTATCTATTATTTGATTAACTAATCCTTTATATTGGCTTCGGTAAAGAGTTAAATGGTTTGGCAATTTGAACGTAAATTTCTTACGACGACGGAGTGAATCAAACGAATTCTGAATCAAAGCTCTGGATTTTCGTTCATCCCTTGCTGTAATAATATCTCGGGGTTTGCAACGATAACTTGGTATATCTATTATACGACCATTAACTAAAACATGTCTATGGTTAACTAATTGTCGGGCTCCGGGAATAGTCAAAGCCATACCCAATCGAAAAAGGGTGTTATCCAAACGCATTTCAAGTAATTGTAATAAAACTTGACCCGTTAGCCCCTTGGCCTTCCCGGCGATACGAACGTATTTAAGTAATTGTCGTTCTGTAAGACCATAATGAAAACGCAATTTTTGTTTTTCTTGTAGACGAATACAATATTTAGATTTTTTCTTTTTCACGAAACGCGATTGGGTTCTACGAGCATTTCTGGGTTTAGGTCTTTTATTAGTTAGTCCTGGTAAAGCTCTTAGACGGCGTATTTTTTTGAAACGAGGTCCTCGGTAACGCGACATAAAGACTCCTTATACTTTATTTATATTGA-TTTTTTTTTGAAATTTCATTTTCAAGAATAAACCTAAACTCAAATTGAACTAAATGATAAATGAAGCCAAATCGACGGAAGTTTTGTACTATAAAGAATAATAAGATGAATTATAGAAATAATTCAAAATTTCTATTATATTTTTTTTATTATATCCCAAACCCTTTCTATTCTATATATATAGAAAAAACTTTTCTTGTTATAGTTGGAAATTCCTATAACATAATAAAAAAAATCAGTAATTTTTGGAAAAGGAGAAACGTTTTTTGAATATTCGTTTGATTTCAAAAAACGATATTATCATCAATCATGTAAAAAATCGAATATAAATAGAGAAAAGCCGGCTATCGGAATCGAACCGATGACCATCGCATTACAAATGCGATGCTCTAACCTCTGAGCTAAGCGGGCTCACATAAGAGAAATTTGACATGCATAGGAATTTAATAAACTATTAGAATCGTCCCTATTCTAAACTATTAGAATCGTCCCTATTCTAAACTATTAGAATCGTCCCTATTAACTCTATTCTTTTCATTCTTATCTATTCAATTCCGAATTCATATGAATATAGAATAGAAAAGAATAACAAATAAATGTTATAGAACATAACAATTAATATAAATAACGATACGATCTATTATCTAATTATTTAGATTTATTAGATAGAAAATGTTAATAGACATTTTTTCGTTTTTAAATTCATTTTAAATTCTTTTTTTATTTCAATATTTTTTTGCATATCAGAGATGTCTAATTATTAAATTTTATTATCTTAATAAAAAGATAATAATTTTTATATAGTATTATATATAATTCAATCGATTTCTCTAGTCTATATACATTTACATATTGATTTTTTTCTATAATCAATTTTGTTTTGATTAGATTTTTATATTCCATCATAAATGTGATCTAAAATCAGTTGAATCTATTTAATCTAATTAACAACTCATTCGAATTCGAATAATTCGAATGAATGAGCGACTCCTCCGCTTGCATTCATAAAGGTGTAAGTTAAGACGAAAAAAAAAAAAAGATGTAACCATTAAAGTATTTTAAACTACATCAGAAATATGTGGTATATATATATTGAATTGCTTATACATAAATGCTAGAATCATTTTTAATTGAACTAAACGTGGGTCTCCTATAGAAGGAAGATCAAAGAAGATAGCAAAGAAATCAAAGAAGAAAAACAACTTTTAGAGAGAGGAATCGGTATCTAATGAATTCAACGATTCCAGTATAAATTATAAATAAACGAAAGAAAAAGGGAACGACATCCAAATGAGATCCTAATCTCAAAGGGGATATGGCGAAATTGGTAGACGCTACGGACTTAATTGGATTGAGCCTTGGTATGGAAACCTACTAAGTGATAACTTTCAAATTCAGAGAAACCCCGG-AAAAAAAAATGGGCAATCCTGAGCCAAATCCTTCTTTCGCAAACAAACAAAGATTCCGAAAGCTAAAAAAAAGGATAGGTGCAGAGACTCAACGGAAGCTGTTCTAACAAATGGAGTTGACTGCGTTGGTAGAGGAATAGAAATCCTTCTATCGAAACTTAGGAAAAAATGAAAGATAATTCTATATACATACGTATAGGCACTGAAATACTATATCAAATGATTAATAACGACCAAAATCTGTATCCTTATTTTTTTTATAATAAAAATGGACCAATTATCGTGAATTTATTTCACATTGAATAAAAAATTTCATATTTTTTGATCAAATCATTTACTCCATCGTCTACTAGATCTTTTGAAGATCTGATGAATCGGATGAGAATAAAGATAGAGTCCCATTCTACATGTCAATACCGACAACAATGAAATTTATTGTAAGAGGAAAATCCGTCGACTTTAGAAATCGTGAGGGTTCAAGTCCCTCTATCCCCAAAAGCCCGTTTGACTCCTTAACTATTTATCCTATATCCTTTTTTAGTTAGCCGTTCCAAATTCGTTATCTTTTTCATTCACTCGACTCTTTCACAAAACAAAGGAATCGTAGCGGAAATACTTTTCTCTGATCACAAGTCTTGTGATATGTGATACACGTACAAATAACATAAACATCTTTGAGCAAGGAATCTCCATTTGAAGGATTCATGATCTATATCATTATTCGGAATTCGGACTGAAACTAAAAAAAAGTTTTCTTTTTGCAAATCCAAGAAATTCCAGGGCCTGTATAAGACTTTGGAATACCCTTTTCATTCTTTTAATTGACATAGCCCCAAATCACTAGTAAAATGAGAATGATGCATCGGGAATGGTCAGGATAGCTCAGCTGGTAGAGCAGAGGACTGAAAATTCTCGTGTCGCCAGTTCAAATCTGGTTCCTGACGCAGGATTAATTTGTATGAGGAGCGATTCGACAAATTCATTGATATGTATCGACATACCTATTTTTTAAGAATCTAGATTTAGATTAGACTCCATATTTTTATCCATCTAGCTGTTTAGAAATAGAGATATACCCCATCTATTTTTTAGATGGGTAAAGAATAGATTCTAGAAAGGTAAGTAAAAAATTTAGACTGTATTTCCTCTTCTTTTTACATTTCTTTGTATTTTCGTTCCTATTCTATTTCTTCATTCCCTACTAGATGATGAATTTATAGAACCCGTCTAAATGATATGCGCAGTACAAAGTTCATGATGCAGAACTCGTTTGGTTCATCTTATGAACTCGGATCATCCGAAATAAGTATCTCTTCCAAATTTTCCTTTGTTGTTAGCCCATCCATACCCTAAGACAGATTCCTTTTGAATTAATTTATCAATGACTTTGTTTAATCTAGAACAGAACATACAATCCTTAAATATCAGAAATTCTGGAATTTTCGAAGGAAAGATTAGTTTCTTATCATTCAACGAGGATCTTGTATTTCATAAAAATTAGGGGCAATATAATCTTTACGTAAGGGCCACCCTATCCAACTTTCAGGCATTAAGATACGTTTCAAACGCGGATGATTATCGTAAGAAACTCCCAACATATCATAAGATTCCCGCTCTTGAAAATCCACACTTTTCCAAACCCAGAAAACAGATGGAATTCTAGGATTGCTCCTTGGAGCAAATACTTTTATGCGCACCTCTTCTGGTTGATCTACACCATACTCTATTCTCGTAAGATGATAGACACTAGCTAATTGGCCGCCAGGTACTACATCATAGGCACATTGGGAACGTAGATAATTGTAACCATATACATATAAAATGATAGCAATAGAATGCCAATCCTCGGGCTTTATTTGTAAAGTTTCTATTCCTTGGTAATCAAAGCCCAAAGATCTATGAATTATCCCGTGCTTGACTAACCAAACAGACAAATGACCCTGCATCTTTTTTATCTCTCCCGCATTTTTTTGTATAAGTATTTCCGATTTACGATGAAATTTATGAAGATTGATCTGCTATTTGTTATTCTGGACAAAACTATTCTGTCTAATTCCCAAATTCATCGGAGGATACTGAACTTTTGTATTTGAAAAATATTTCACGAGGGATCTCGAAAGTAGATGGGGGTTGATAAAGTAATCCTTGATTATAATTTCCAGTATTCATACTGTGCCCAACATCAAATTTGTGATTGATAGTAAAACACCGATTCTCTTGTTGAGACCTAATTCTATCTTCATAGATTTCTCGAGATATTTTTTTACGAAGTTTTGTTATAGCATCTATAACTGCTTCCGGTTTAGGTGGACAGCCTGGCAAATAAACATCCACAGGAATTAGCTTATCGACTCCCCGAACAGTACTATAAGAATCGGTACTGAACATCCCCCCTGTAATTGTACATGCTCCCATAGCAATAACATATTTTGGTTCAGGCATTTGCTCATATAATCTCACTAAAGAAGGAGCCATTTTCATGGTTACTGTTCCGGCTGTTAAAATTAGGTCTGCTTGTCTAGGACTCGATCTTGGTACCAGCCCATAACGATCAAAGTCGAATCGTGAACCTATTAGTGAAGCAAATTCAATGAAGCAACAACTAGTACCATAGAGAAGGGGCCATAAACTAGAGAGTCTTGACCAATTTGAAAGATCATTTAATGTAGTTGAAATAACAGAATTTTGGGTTATTCGATCAAGTACGGGAAACTCAATGGAATTCATAACTGTTTTCATCTTTTTTTTTTTGTTTTCTTTTTATTGTCTGAATATTCAGGAGCTAAGACCATTCCAATGCCCCTTTTCGCCATGCATAAACTAAACCAACAATTAAGATAAGCACGAAAATGAAAGCTTCAATAAATACAGATACACCCAATACATCAAAACTCATTGCCCATGGATAAAGAAAAACCGTTTCAACATCAAAAACAACAAAAACTAGAGCAAACATATAATAACGAATTTGAAATTGTAACCAAGCGTCGCCCATGGGTTCTATACCCGATTCATAAATAGAGAGTTTCTCTGGTCCTTTGCTAATCGGGGCTAAAACTCCGGAAATAAAAAATGCCAAAATAGGAATAAGGCTTGATATTAGTAGAAATGCCCAAAAAATATCATATTCGTAAAGCAGAAACATAGACGCACTCCTATGAATGTGGAAAATATACCGGATTAGTCGATTTGAATTAAAATTGTCAAGTCATCCATAATTGTTTAGTCAAACCAAGCAAGAATTCATTTTGATCGAACCGGCTAGTTTCGTTTGTTTACTCTGGGGCATGTCCCATTTCAAGATTCAGTGCCAAAATACTTTCGATAAAAAACCAAGAAAGAGAGTATCGCGAATTCTCTGAGAGTAAGCAGTAAAAAAAGACACACTTTTGCTGCGTTGGTACTTAAACGCATAAGAGGTTCCTCTATTTTATTCAATCGAAGTTTTATTCAACCCTATAGAATAAAGAGTTTTTTTTTTTGTTTTGATTGAAGAGAATTCTATATATATTCAAATATATATTTTTTTTATTATATATTTGGGCTATTTTGAAGTGAATTTATACTTATTC----TTAATAAGTACATATTTAATAATACGTACGTATTAGGGCTATACGGACTCGAACCGTAGACCTTCTCGGTAAAACAGATCAAACTGATTATTATCAAAATGATCCGAACTGTTTCAAAGACCCAACATGCATTTTTTTTGCATTGGGCTCGTTCATTAACTGATATAAATATCAGCCAGTCCGCCATATTTTTTATTGAACGAAAAATAAGGAGATGGCTCCCCGTGCTCTGATTCATTATTTGGATTTTGATCCAAGAGCACTACCAAAGTGTTTCAAAAAAGGGTTATCTTGACGTAGGTCTGCCTCTGGCCTAGAGCAAACTAGGTTAAATAAAGTCTCTATCGTTCTGCCTAAAAATAAAATATGAAACTTTATACACCGTAAAGTTCATAGGACGAGAAGATATTCTTTTGAGGCCCTTAGACTCATTATGCCTAGCATTGAATAGACTGGGTATTCACCTTATCAATATCTCAAATCAATGATGAGTTCTGTTTAGCACCTAAATTGAATGGGCACGTGAATCAGATCAGACCATTTGTCAGGCTATTGTTCTCTTGTTCCCTCAAAGTTATGGAGTAAGACATCGATTTTTCAATAAGATCAATTCTTTTGATTGCATGATGGACTCCTTTGAAAAACATTGGCGCACGTGTAAACGAGGTGCTCTACCTAACTGAGCTATAGCCCTTCGTGTTTGTGATAGATATTTTATCATATCGTGAAGATAATTTCTTGTCAAGATGACTATTTCACGATCCAAGATATATTTATATAACTATATATTTATCTACTAAAATAAATACAATAGACTTTTTTCTTTTATTCGGCTCAATCCTTTTACTATAAGATTGGGCCGAGGTTAATTGCAATTCAATTAAGAAAGACGAACGATAATTACTGAATTACAAAGTATCCATTGCTGGGAATTCAAATTTGATCTCCTTCCATATCGCACAAGCAGCAGATAGTTCATTACTCCATTGGCTAGCCTCACGAATAATTTCATTACCCTCACGAGCAAGATCACGTCCCTCATTACGAGCTTGCACACATGCTTCTAGAGCAACTCGATTAGCTACGGCACCCGGTGCATTTCCCCAAGGGTGTCCTAAAGTTCCTCCTCCGAATTGTAGTACAGAATCATCCCCAAAGATCTCGGTCAGAGCAGGCATATGCCAAACGTGAATACCCCCTGAAGCCACGGGTAGAACACCTGGTAGAGAGACCCAATCTTGAGAAAAATAAATACCGCGGCCTCGATCTTTTTCAATATAATCATCACGCAGTAAATCAACAAAGCCCAAAGTGATTTCCCTTTCGCCTTCAAGTTTACCTACTACAGTACCCGCGTGAATATGATCTCCCCCAGACATACGTAACGCTTTAGCTAGTACACGAAAATGTATACCATGATTCTTCTGTCTATCAATAACTGCATGCATTGCACGATGGATGTGAAGAAGTAGGCCATTATCTCGGCAATACTCAGCCAAGCTAGTATTTGCAGTGAATCCCCCTGTTAAATAGTCATGCATTACGATAGGAACTCCTAATTCTCTGGCAAATACAGCTCTTTTCATCATTTCATCGCATGTACCTGCAGTAGCATTTAAGTAATGCCCTTTGATTTCGCCTGTTTCCGCCTGTGCTTTATAAATTGCTTCGGCACAAAATAAGAAACGGTCTCTCCAACGCATAAATGGTTGGGAGTTCACGTTCTCATCATCTTTGGTAAAATCAAGTCCACCGCGGAGACATTCATAAACAGCTCTCCCATAGTTTTTAGCAGATAACCCCAATTTAGGTTTAATAGTACATCCCAACAGGGGACGACCGTACTTGTTCAATTTATCTCTTTCAACTTGGATACCATGAGGCGGTCCTTGGAACGTTTTAGCATACGCTGCAGGGATTCGTAGATCTTCCAGACGTAGAGCGCGCAGGGCTTTGAACCCAAATACATTACCCACAATGGAAGTAAACATGTTAGTAACAGAACCTTCTTCAAAAAGGTCTAAAGGATAAGCTACATAAGCAATAAATTGATTTTCGTCTCCAGCAACAGGCTCGATGTGGTAGCATCGCCCTTTGTAACGATCAAGGCTAGTAAGTCCATCAGTCCACACTGTTGTCCATGTACCAGTAGAAGATTCCGCAGCTACCGCGGCCCCTGCTTCTTCAGGTGGAACTCCCGGTTGAGGAGTTACTCGGAATGCTGCCAAGATATCAGTATCTTTGGTTTCATAGTTAGGAGTATAATAAGTCAATTTGTAATCTTTAACACCAGCTTTGAATCCAACACTTGCTTTAGTCTCTGTTTGTGGTGACATAAACCCCTCCCTACAATTCATGAATTAATAATTCTCACAACAGCAGGGTCTACTCGACACGAATTAGGCGTTAATGAGACTTTTCACAGGAAAAAGTATTAATTAATACTAATATTATTAGCTAAGCAGAGTGCTTTATTAGCTGAGCGTGGTATTTGATTCGCCAAATACATCATTATTGTATACTCTTTCCTATATATGGCGCAACCCAATTCTTATTCGCCCCTTTTTTTTGAATCGAAATACCTAAATAATAAGAAATTCCTTCTTGACAGTGATATATGTTGTATATGTAAATCCTATATGTGAAAATATGCAGAATTCGTCTATGAAAATGAAAAGGTATAAAAAAAATGAAAAAAAAAAATAAAAAAAAAGAAAGAAAAGAATAGGCTAGGCGGAAATGGATAGAATGAAATAAAAAGCGCCAATGAGATAGAAATAATAAATCTTAAATCGAGTTCAGATTCGAAATCCAATTAATATGGATGGGATTATCTATTCTATAATAATAGAAAAATGAAAGACTTTCTCAAGATTCTTATTCATTCACTTGATTGATATTTTGAAAACGGGTTGGTTGAATAATTTTCAAATTCACTTATTTTATTGAATAATTGAATAAGTAAACAATTGAATTCGATTCAGTTGGATGGTACCAACAAAATTGAGTACTAATTCCCATTTCTTATTGAATTAACCGATCAACTTGCTATCGGACA-TTTTTTTTTTGAATTCGATAATTTTAGCGAAAAAATTTCGCCCAAATATTGACTTTTTTTAATATTTATAATTATGAGAATAGATCCTACTCCTTCTGGTCCTGGGGATTCTGGGCTTGAAAAAAAAAAGATGGGACGTATTGTTCAAATCATTGGTCCGGTCCTAGATGTCGCCTTTCCGTCAGGGAAGATGCCTAATATTTATAACGCTCTGGTAGTTCAAGGTCGAGATACTGTTGGTCAACCAATTAATGTGACTTGTGAGGTACAGCAATTAGTAGGAAACAATCGAGTTAGAGCTGTAGCTATGAGTGCTACAGATGGTCTAACGAGAGGAATGGAAGTGATTGACACGGGAGCTCCTCTAAGTGTTCCAGTCGGTGGAGCGACTCTCGGACGAATTTTCAACGTGCTTGGAGAGCCTGTTGATAATTTAGGTCCTCTAGATACTCGCACAACATCTCCTATTCATAGATCTGCGCCCGCCTTTATAGAGTTAGAGACAAAATTATCGATTTTTGAAACAGGAATTAAAGTAGTAGATCTTTTAGCCCCTTATCGCCGTGGAGGAAAAATCGGATTATTCGGAGGGGCTGGAGTGGGTAAAACAGTACTCATTATGGAATTGATTAACAATATTGCCAAAGCTCATGGAGGTGTATCTGTATTTGGCGGAGTAGGCGAACGTACCCGTGAAGGAAATGATCTTTACAAGGAAATGAAAGAAACTGGAGTGATTAATGAACAAAATATTGCAGAATCAAAAGTGGCTCTAGTTTACGGTCAGATGAATGAACCGCCGGGAGCTCGTATGAGAGTTGGTTTGACTGCCCTAACTATGGCGGAATATTTCCGAGATGTTAATAAACAAAACGTACTTCTATTTATCGACAATATCTTCCGTTTTGTCCAAGCGGGATCCGAAGTATCCGCCTTATTGGGTAGAATTCCTTCTGCTGTGGGTTATCAACCCACCCTTAGTACCGAAATGGGTTCTTTACAAGAAAGAATTACTTCTACTAAGAAAGGGTCCATAACTTCTATTCAAGCAGTTTATGTACCTGCAGACGATTTGACCGACCCTGCTCCTGCTACGACATTTGCACATTTAGATGCTACTACCGTACTATCAAGAGGATTAGCTGCAAAAGGTATCTATCCAGCAGTAGATCCTTTAGATTCAACGTCAACTATGCTTCAACCCCGGATCGTTGGTGACAAACATTATAAAATTGCGCAAAGAGTTAAGCAAACTTTACAACGTTACAAAGAACTTCAGGACATTATCGCTATCCTTGGGTTGGACGAATTATCTGAAGAGGATCGTTTAACCGTATCAAGAGCACGAAAAATTGAGCGCTTTTTATCACAACCTTTTGTCGTAGCAGAAGTATTTACCGGTTCTGGGGGGAAATATGTTGGTCTAGCAGAAACAATTAGAGGCTTTCAATTGATCCTTTCCGGAGAATTAGATGGTCTTCCTGAACAGGCCTTTTATTTGGTAGGTAACATTGATGAAGCTACCGCGAAGGCTATGAATTTAGAAATGGAGAGCAATTTGAAGAAATGACCTTAAATCTTTGTGTACTGACCCCTAATCGAATTGTTTGGGATTCCAAAGTGAAAGAAATCATTTTATCTACTAATAGTGGCCAAATTGGCGTATTACCAAATCATGCACCTATTGCCACAGCTGTAGATATAGGTATTTTGAGAATACGCTTTAACGATCAATGGTTAACGATGGCTCTGATGAGTGGTTTTGCTCGAATAGGAAATAACGCGATCACTGTTTTAGTAAATGATGCGGAGAAGAGTAGTGACATTGATCCACAAGAAGCTCAGCAAACTCTTGAAATAGCAGAAGCTAATTTGAAGAAAGCGGAAGGTAAGAGACAAATAATTGAAGCAAATCTAGCTCTCAGACGAGCTAGGACACGAGTGGAAGCTATCAATGTGATTTACTAACTAGTCTAGTTTTTGCATTGGAATAATCTAAAGAAGTTCTGTTTATACTTAATACACCCCATTTTGATTTGATTCTCTTGTATGAAATACAATTTAATACAATTAAATACAATCAAGCGGAATCCGATTTTAATGGAACGAAAAAAAAATAAAAAATCAATAAAAAATAAGGTGGATAGAAAAACTTATTAGATACCATTGACTCTGGTATCTAATAAGTTCTACCTACTATTGGATTTGAACCAATGACTTCCGCCGTATATGAAAGCAATACTCTAACCACTGAGTTAAGTAGGCCATTTCTCATCCCAAAGAGAACCAAATCAAACGGGACCTATCGTATATAAATAAATAAATGAAAATATCATATATAAATAAAGAAATTCGAAATAAAGAAATATATCTCTATCTTATATTTAGGAGACGAACAAGGAAGCTATAAGTCAGAATATTCATTACATTACAATATTAATCTATATATATACAATAAGATAGAGAATCAGATATTTCTATAGACGTAGTAGAGGGTCCCATTAGCATGCATCCAGTAGGAATTGAACCTACGAACTCTCCAATTATGAGTTGGGCGCTTTAACCATTCAGCCATGGATGCTTAGTAGAGATCCTCGTACATGGTGAATAACCAAATTCCAATTGAAATGAAATCTGTATATTAATATTTCTATAGGGCGATTAGATTCGAATCCATATTATTTAAGAATCTATTATAATAAGATATACGATCGATCATATACTTGACAATTTCTATCTAAAAAGTTTAGATTCTTTTTTTTATAAAAAAAGAAATAGAATTGATTCTAATAAGATATATCATCGATCATATAGTTGACAATTTCTATCTAAAAAGTTTAGATTATTTTTGTTATAAAAAAAGAAATAGAATTGATTCTAATAAGATATATCATCGATCATATAGTTGACAATTTCTATCTAAAAAGTTTAGATTATTATTGTTATAAAAAAAGAAATAGAATTGATTCTAATAAGATATATCATCGATCATATACTTGACAATCACTATATATTCAAGTTAGAATATATTATTTTCAATATAAAATATTTTTGGTGGATTGGGGGGACCACTATGAAAATTTTTGTTAAACAAGGGTGTATTTTACAAATCTCGTACATCAAACTAATTTTGATTTTTCTGGCTTGTTGCTGTTTTTTCCGTATATTGTGGGTTCCAATAAAGAAAAAGATTTGCCGTCTTATTGTGTTCGGGAAAGAGGATCCACGATATATCCCTCTTCGCAAATTAGGCTTATCGAAAAGAGTAGCTGATGTACTTATTAAAAAAGAAGAAATAATTTCTCTTAATCTATTAATAATAGGTGGTAATCTACGCTCGCGAGTACCTCCTAGAAATAGAAGATTTGGACAAGAAAGAAAAAGAAGAAATTTTCAGAAAAATAGACGAATTTATTAATAATTCATGGGCTTTAACGGCCTTATTCTATTGTCACTTTGATAAACTGAACCTGAAACCGTGGTGGTATAGGTTGATAGTTTATATCTCTAGAAAAAGAAAAGACCCGGCTTTTTTCTTTATTTCAGAATTGAAGTTATCTACCCGAATAACTAGTTTTTTCATGGAAGAAAAGATCTATACTATCGAGGATCTTCTAATCATTATAAAAGATACTCACAGTTCCAAGTGGAAGAGACTTCTACAATCAGAAGATTTCCAATATTTGGCATATTTCGATTTCCTCGAGATCTATGGAACCGTACACTATTTTCTTCATTGTTAAAGACAGACAATCTCCGGGCGAATATAAATCGCCTGGGTACAGGTGGAATGAAAGAGAATTTCAAATCCGCTAGATTGATCTTTGGTAGAAAACAAGCTCGTATTTTATCTTCCTTACTGTAATATTCCATTTTTCAATTTAAAAAGATTTCTTTCCACTACTCAATTCCCTGTATATCTTGTATATATAAGGAGTTGAGAAAAATTTCATGTGATTCAGTAAACAGAATAGAAATTCCATTATGACTAGATCATCTATATGATTCAATGAAGAATGAACCAATAATGGTATTTTTAGATAAATGGGAAATTAAAAATGCTCTGGGATGGAAATGAAGGAATATCGACAATACCTGGGTTTAATCAGATACAATTTGAAGGCTTTTGTAGGTTCATTGATCAGGGCTTGAGGGAAGAACTTTATAAGTTTCGAAAAATTGAAGATCCAGATGAAGAAATTGAATTTCAATTATTTGCGGAAACATATCAATTAGTAGACCCCTTGATAAAAGAAAGAGATGCTGTGTATGAATCACTCACATATTCTTCTCAATTATATGTATCCGCGGGATTAGTTTGTAAAAGCAGTCTTGCCATGCAAGAACAAACAATTTTTATTGGAAACATTCCTCTAATGAATTCTTTGGGAACTTCTATAGTAAATGGAATATACAGAATTGTGATCAATCAAATATTGCAAAGCCCCGGTATTTATTATCGGTCAAAATTGAACCATAACGGAATTTTGGCCTATACCGGCACGATAATATCAGATTGGGGAGGAAGATTAGAATTAGCGATTGATAGAAAAGCAAGGATATGGGCTCGTGTGAGTAGGAAACAAAAAATATCTATTCTAATTCTATCATCGGCTATGGGTTCGAATCTAAGAGAAATTCTAGAGAATCTTTGCTATCCTGAAATTTTTTTGTCTTTTCTGAACGATAATGATAAAATCGAAATTGGGTCAAAAGAAAATGCTATTTTGGAGTTTTATCAACAATTTACTTGTGTAGGCGAGGATTTGGTATTTTCTGAATCCTTATGTGAGTACTTACAAAAGAAATTCTTTCAACAAAGATGTGAATTAGGAAGGATTGGTCGACGAAATATGAACCGAAGGCTGAACCTTAATATACCCCAGAACAATATCTTTTTGTTACCGAGAGATATATTGGCAGCCGTGGATCATTTGATTGGAATTAAATTTGGAATGGTTACACTTGACGATATGAATCATTTGAAAAATAAACGTATTCGTTCTGTAGCGGATCTTTTACAAGATCAACTCGGCTTGGCTTTAGTTCGTTTAGAAAATGTGGTTGAAGAAAGTATATGTGGAGCAATTAGGCATAAATTAATACCGACTCCTCAAAATTTGGTAACTTCAACTCCATTAACAACTACTTATGAGTCTTTTTTTGGCTTACACCCATTATCTCAAGTTTTTGATCGAACTAATCCATTGACACAAATAGTTCATGGGAGAAAATTTAGTTATTTGGGCCCGGGAGGATTGACAGGGCGAACTGCTAGTTTTAGGATACGAAATATCCATCCTAGTTACTATGGGCGTATTTGCCCAATTGACACATCTGAAGGAATCAATGTTGGACTTATTGGATCCTTATCAATTCATGCGAGGGTTGGTCATTGGGGCTTTCTAGAAAGCCCGTTTTTTGAAATTTCGGAGAAATCAAAAAAGGGACGGATGCTTTATTTATCACCAATTATAGATGAATACTATATGTTAGCGTCAGGAAATTCTTTGTCATTGAGTCAGGATAGTCAGGAAGAAGAGGTTGTTCCAGCTCGATACCGTCAAGAATTCCTGACTATTGCATGGGAACGGGTTCATCTTCGAAGTATTTTTCCCTTCCAATATTTTTCGATTGGAGTTTCTCTCATTCCTTTTATCGAGCATAATGATGCGACTCGGGCTTTAATGAGTTCAAATATGCAACGTCAAGCAGTTCCGCTTTTTAGGTCCGAGAAGTGCATTGTTGGAACTGGCTTGGAACGTCAAGCGGCTTTAGATTCAGGGGCTCTTGTTATAGCGGAACACGAGGGAAAGATCATTTATACCGATACTGACAAGATCGTTTTATCAGGTAATGGAGATACTCTAAGCATTCCATTAGTTATGTATCAACGTTCCAACAAAAATACTTGTATGCATCAAAAATCCCAGGTTCCGCAGGGTAGATGCATTAAAAAAGGACAAATTTTAGCGGACGGTGCCGCTACAGTTGGTGGCGAACTCGCTTTGGGAAAAAATCTATTAGTAGCTTATATGCCATGGGAAGGTTACAACTCTGAAGATGCAGTACTCATTAACGAGCGCTTGGTATATGGAGCTATATATACTTCTTTTCAGATATGGAAATATGAAATTCAGGTTTATGTGACAAACGAAGGCCCTGAAAGGGTCACTAATAAGATACCGCATTTAGAAGCCCATGAATTACGCAATTTAGACAAAAATGGAATTGTGATGCTGGGATCTTGGGTCGAGACGGGTGATATTTTAGTAGGTAAATTAACGCCCCAAATGGTGAAAGAAGAATCGTTGTATGCTCCGGAAGATAGATTATTACGAGCCGTACTTGACATTCAGGTATCTACCTTTAAAGAAACTTGCCTAAGACTACCTACAGGTGTTAGGGGTCGAGTTATTGATGTGAGATGGATCGAGAGTTCTATTGATAATCCAGAAACGATTCGTGTATATATTTTACAGAAACGTGAAATCAAAGTAGGCGATAAAGTAGCCGGAAGGCATGGAAATAAAGGTATTATTTCCAAAATTTTACCTAGACAAGATATGCCCTATTTGCAAGATGGAAGGCCAGTCGATATGGTCTTCAACCCATTAGGCGTACCTTCACGAATGAATGTAGGCCAGATATTTGAATGTTCGCTCGGATTAGCGGGGAGTCTGCTAGACCGACATTATCGAATAGCGCCTTTTGATGAGAGATATGAACAAGAAGCTTCGCGAAAACTAGTGTTTTCTGAATTATATGAAGCCAGTAAGCAAACAGCGAATCCATGGGTATTTGAACCCGAATATCCAGGAAAAAGTAGACTGTTTAATGGAAAAACGGGGGATTCTTTTGAACAACCTGTTATAATAGGAATGTCTTATATCTTGAAATTAATTCATCAAGTTGATGATAAAATCCATGCACGTTCCTCTGGGCCTTATGCACGTGTTACACAACAACCCGTTAAAGGAAGGGCCAAGAAAGGGGGACAACGGGTAGGAGAAATGGAGGTTTGGGCTCTAGAGGGATTTGGTGTTGCTCATATTTTACAAGAGATGCTTACTTATAAATCTGATCATACTAGAACTCGCCGTAAAGTATATGATACTATGCTCAGTGGAGGAATAATGCCTAATCCTAAGGGGGCTCCAGAATCTTTTCAATTGCTCGTTCGAGAACTACGATCTTTGGCTCTGGAACTGAAGCATTTCCTTATATCTGAGAAGAACTTCGAGATTAAATGAATAGGAAGAAAGCGTAATCAGAATTAATCAAAACTTTTCTTGTATAATCATAATCAATGGAACCAAAGTATTATGTGACTCTCATTAATAGGGGTGCCTCCGAGAATTTAGAATTGCCTCAAAAGAGCGGAGATGGACCTATTATTCGATCTTTTGATTACGGATCCCGAAGACCTTCCGAGACCCGAACATTTTGAAAATAGGTATCTAAAAGAGATCTACAGAAAAATAGGCGTTTTTAGTTGCAAGTAGTACTTTCACGAAAACGAAAAAGAATGGAAATATTATGTGGCTCTCATTCAGGAATTCGGAGAATTGGCTCTGAGAATCTATAATTTGCCTCAGAAGATCGAATATGAAGATATTATTCGCTTTACTCACAACTCCCAAAAACCTTCTGAAAATCGAGGGTTTTCAGAAATAGTATAAAGAGTATATAGAGTATATAAGAGAGATATACCTACATATAGGCATTTTTACCTGCGCTTACTTTCAGCAAAGGGAAAGTTGAAATCCGCTTGATTATTGTTCGAACTGGATATTGATAGGCAAAAAACAAGCTGGTATTTTATCTTCGGTACCTTTTCTTAATCTTCTCGATTGCTCGTTCGAGAACTACGACTTTAGCTCTGGAACTGAATCATTTCCTTATACCTGAGAAGAACTTCCAGATTAATAGGAAGGAAGCTTAATCGGAATTAATCAAAACTTTTCTTCTATGATCGACCGGTATAAACATCAACAACTCCGAATTGGATTAGTTTCTCCTGAACAAATAAGTACTTGGGCCGATAAAATCCTATCTAATGGAGAGATAGTTGGAGAGGTGAAAAAACCCTATACTTTTCATTACAAAACCAATAAACCGCAAAAAGATGGATTATTTTGTGAAAGAATTTTTGGGCCTATAAAAAGTAGAATTTGTGCTTGTGGAAATTCTAGAGGAATCGGAGATAAAAAAGAAAACCTGCGATTTTGTGAACAATGTGGGGTTGAATTTGTAACTTCTTGGACACGAAGATATCAAATGGGCTACATCAAACTAGCACGTCCAGTAACCCATGTGTGGTATTTGAAACGTCTTCCTAGTTCGATTGCGAATCTTTTAGATAAACCTCTTAAAGAATTAGAGGGCCTAGTATACTGCGATTTTTCTTTTGCTAAGCCCATAGCTAAAAAACCTACTTTCTTACGATTACGAGGTTCATTCGAATATGAAATCCAATCCTGTAAAGAAAGCATCCCACTTTTTTTTACTCGATTTACTAAACTTAAACAGGTCTTATATAGATTTCGAGATCGAGAGATCTCTACTGGAGCAGGTGCGATTCACGAACAATTAGCCGATCTAGATTTACGAATTATTCTAGATTCTTCATTGGTAGAATGGAAAGAATTAGAGGAAGATGGGCCCACAGGGAAAAAATCGAAAGATCGAAAAATTGCAAGAAGAAAGGCTTTTTTGGTTAGACGCATGCAATTAACTAAGCATTTAATTCAAACAAATATAGAACCAGAATGGATGGTTTTGTCTCTATTACCAGTTCTTCCTCCCGAGTTAAGACCGATCATTCAACTAGATGGGGGTAAGCTAATGAGCTCGGATATTAATGAACTCTATAGAAGAGTTATCTTTCGTAACAACTATCTTACGACTCTATTAACAAATAAATATACGCCAGTAGAGCTCATAATGTGCCAGGAGAAATTGGTACAACAAGCCGTGGATACACTTCTTGATAATGGAATCCGTGGACAACCAATCAGGAATGGTCATAATAAAGTTTACAAGTCGTTTTCCGATTTTATTCAAGGAAAAGAGGGAAGATTTCGTGAGACTCTGCTTGGCAAACGGGTCGATTATTCGGGGCGTTCCGTCATTGTCGTGGGCCCTTCACTTTCATTACATCAATGTGGATTGCCCCGCGAAATAGCAATAGAGCTTTTCCAGGCATTTGTAATTCGTGCTCTAATTATACAACAACTTGCTTTGAGCCCAGCAGTTGCGAAGAAACAAATTGTGGAAGAAAAACCCATTGTATGGGAAATGCTGCAGGAAGTTATGCAGGGGCATCCTGTTTTGTTGAATAGAGCACCCACTTTGCATAAATTGGGCATACAGGCATTCCAGCCCATTTTAGTGGAAGGACGCGCTATTTGTTTACATCCATTAGTTTGTAAGGGATTCAATGCAGACTTTGATGGAGATCAAATGGCTGTTCATGTACCTTTATCTTTGGAGGCTCAAGCAGAGGCTCGTTTACTTATGTTTTCTAATATGAATCTTTTGTCTCCCGCTATTGGGGATCCCATTTGCGTACCAACTCAAGATATGCTTATGGGACTCTATATATTAACGAGTGGAAATCGTCGAGGTATTTGTGTAAATAGATATAATCCATATAATCGCAAAAACTATCAAAATGAAAGAATTGAAGATAATAATAAGTATATAAAAGAAAAAGAACCTCTTTTTTGTACTTCCTATGATGCAATTGGAGCTTATCGACAGAAACGAATCAATTTAGATAGCCCGCTGTGGCTCCGGTGGCGACGAGATCAACGCGTTATTTCTTCAAGAGAAGCTCCCCTCGAGGTTCACTATGAATCTTTGGGTACTTATTATGAGATTTATGAGTACTATCGAATAGCAAGAAATATAAAAAAAGAAACTCTTTCTATATATATTCGAACCACTGTTGGTCATCTTTCTCTTTATCGAGAAATCGAAGAAGCGATACAAGGGTTTTGCCGGACCTGTTCATATAGTACCTAATCAGACGGTACCTAAGATTCTATGAGACCCGTTGGAATTCGGGTCTCTCCGGTTTAACTAGGATCCTAGTTCCGGAATTTCTACGCGAATTAAGATCGAGAAAAGGAAGTTTTTCAATCACTGACTTAAACCCATTGTCGAATCCTACTCAGCGGAATATGGAGGTACTTATGGGAAAAGGGGCCAATTTGGTCTTTCACAATAAGGTGATAGACGGAACTGCCATGAAAGAACTTATTAGTCGATTAATAGATCACTTCGGAATGGCATATACATCACACATCCTGGATCAAGTAAAGACTCTGGGTTTCCGGCAAGCCACTGCTACATCCATTTCATTAGGAATTGATGATCTTTTAACAATACCGTCAAAAGGATGGCTAGTTCAAGATGCTGAAATCCAAAGTTTTCTTTTGGAAAAACACCACCATTATGGCAATGTACACGCGGTAGAAAAGTTACGTCAATCCATTGACATATGGTATGCTACAAGTGAATATTTGCGACAAGAAATGAATCAAAATTTTAGGATGACTGATCCTTTTAATCCAGTCCATATAATGTCTTTTTCGGGAGCTAGAGGAAATGCATCTCAGGTACATCAATTAGTAGGTATGAGAGGATTAATGTCGGATCCCCAAGGACAAATGATTGATTTACCCATTCAAAGCAATTTACGTGAAGGACTTTCTTTAACAGAATATATCGTTTCTTGCTACGGAGCCCGCAAAGGGGTTGTGGATACTGCTGTACGAACAGCCGATGCTGGATATCTCACGCGCAGACTTGTTGAAGTAGTTCAACATATTGTTGTACGTCGAACAGATTGTGGCACTGTCCGGGGTATTTCTGTGAGTCCTCCAAATGGGAGGATGCCGGAAAGCATTTTTATCCAAACATTAATCGGCCGTGTATTATCGGATGATATATATACGGGTCCACGATGCATTGCCACTCGAAATCAAGATATTGGGATTGGACTTATCAATCGATTCATAACCTTTCGAGCACAACCAATATCGATTCGAACGCCCTTTACTTGTAAGAGTACATCTTGGATCTGTCGATTATGTTATGGCCGGAGTACTACTCATGGTGACTTAGTCGAATTGGGAGAAGCTGTAGGTATTATTGCAGGTCAATCTATTGGAGAACCCGGTACTCAATTAACATTAAGAACTTTTCATACTGGCGGAGTATTTACAGGGGGTACTGCAGAACATGTACGAGCCCCTTCTAATGGAAAAATAAAATTCAATGAAAATTTGGTTCATCCAACACGTACACGTCATGGATATCCTGCTTTTCTATGTTCTATAGATTTGTATGTAACTATTGAGAGTGAAGATATTCTACATAATGTGACTATTCCATCAAAAAGTTTTCTTTTAGTTCAAAATGATCAATATGTAGAATCCGAACAAATAATTGCTGATATTAGTGCGGGAACATCCACTTTGAATTTGAAAGAGCGAGTTCTAAAACATATTTATTCTGCCTCAGGCGGAGAAATGCACTGGAGTACCGATGTGTATCATGCACCTAAATTTCCATATGGTAATGTTCATCTCTTACCAAAAACAAGTCATTTATGGATATTATCAGGAGGGCCATGCAGATTCAGTATAGCTTCCTTTTCGCTCCACAAGGACCAAGATCAAATGAACGCTCATTCTCTTTCTGTCAAGCGAAGAGATATTTTGAATCCCTCATTGACTAATGATCAAGAGAGACACAAATTATTTAGTTCAGGTTTTTCTGGTAAAAAAGAAAATAGGATTCCTGATTATTCAGAACTTAATCGAATCGCAGGCACGGGTCATTATAATCTTATATATCCTGCCATTCTACACGATAATTTAAATTTTTTGGCAAAGAGACGAAGAGATAGATTGATTATTCCACTCCAATCGATTCAAGAACGAGAGAAAGAACTAATGTCCTCTTCAGGTATTTCAATTGACGTACCCATAAATGGTATTTTCCGTAGAAATAGTATTATTGCTTATTTTGATGATACTCGATACAGAAGAAAGAGTTCGGGAATTGCTTTTACTAAATATGAGACTCTAGAAGTGCATTCAATCGTTAAAAAAGAGGATTTTTTTGAGTATGAGTATCGAGAAGTCACGGAATTTAGGGCAAAAGACCAAATGAAAGTAGATCGATTTTTTTTCATTCCCGAGGAAGTGCATCGCTTACCTCTATCTTCTTCCATAATGATACGGAATAATAGTATCATTGGGGTAGATACACAAATCACTTTAAATACAAGAAGCCGAGTAGGCGGGTTAGTCCGAGTGGAAAGAAAAAAAAAAAGAATTGAACTTCAAATCTTTTCTGGAGATATCATTTTTCCTGGAGAGACAGATAAGATATCCCACCACAGCGGCGTCTTAATACCACCTGGAATAGGAAAAACGGATTTCAAAGTATCTAAAAAATTGCAAAATTGGATCTATGTCCAACAGATCATACCCACCAATAAAAAGTATTTTATTTTGGTTCGACCTGTAATCACATATGAAATAATGGGCTGTATAAATTTTACAATACCTTTTCCCCCGGATATGCTGCAAGAAAGGGATAATGTGCAACTTCAAGTTGTTAATTATATCCGTTATGGAAATGTCAAACCAATTCGGGTAATTTCTGACACAAGTATTCAATTAGTTCGGACTTGTTTAGTCTTGAATTGGGACCAAGACAAAAAAAATTCTTCGATCGAGGGGGCCCATGCTTCCTTTGTTGAAATAAGGACAAATGGTTTGATTCGAGATTTCCTAAGAGTTGACTTAGTGAAATCCTCTATTTCATATACTGAAAAAAGAAATGATCCATCGGGTTCAGAATGGATCTCTGATAATGGATCAGATCGGACCAATATCAATCCGTTTTTTTCCACTTTTTTCTATTCCAAGGAAAAGATTCAAATTCAACAATCCCTTAACCAAAATGAAGGAACTGTTCATACGTTGTTGAATAGAAATAAGGAATGCCAATCTTTCATAATTTTGTCATCATCCAACTGTTCTCGAATGGGTCCATTCAATGATGGAAAATCGTCCAATGTGATAAAAGAATCAATTCTAAAAAATCCGCTAATGCCAATTAGGAATTTGTTGGGCCCTTTAGGGACAGCTTTTAAAATTTCGAATTTTTTTTCATTTTACTATTTAATAACCTATAATCAGATCTGGATAACTAACTATTTACAACTTGACAATTTCAAAGAGACTTTTCAAGTACTTAAATACTATTTAATGGATGAAAAGGGGAAAATTTATAATGCCAATCCTTGCAGTAATATCATTTTGAATCCATTCAATTTGAATTGGTATTTTCTCTATCACAATTATTGTGAAAAGACATCTATAAAAATGAGCCTCGGACAGTTTATTTTTGAAAATGTATATATAGCCAAAAACGGGCCACACCTAAAATCAGGTCAAGTTCTAATTGTTCAAGTTGACTCTGTAATAATACGATCAGCTAAGCCCTATTTGGCCACTCCAGGAACAACTATTAATAGCCATTATGGGGAAATCCTTTACGAAGGAGATACATTACTTACATTTCTATATGAAAAATCGAGATCTAGTGATATAACGCAAGGTCTTCCAAAAGTGGAAAAAATGTTCGAAGTGCGTTCGATTGATTCAATATCGATGAATCTAGAAAAGAGGGTTGAGGCTTGGAACGAATGTATAACAAAAATTCTTGGAATTCCTTGGGGATTTTTGATTGGTGCTGAGCTAACTATAGTGCAAAGTCGTATCTCTTTGGTTAATAAGATCCAAGAGGTTTATCGATCCCAGGGGGTGCAGATCCATAATAGGCATATCGAACTTATTGTACGTCAAATAACATCAAAAGTGTTGGTTTCAGAAGATGGAATGTCTAATGTTTTCTTACCCGGAGAACTAATTGGATTGTTGCGAGCGGAACGAATGGGGCGTGCTTTGGAAGAAGCGATCCATTACCGAGCTGTCTTATTGGGAATAACAAGAGCATCTCTGAATACTCAAAGTTTCATATCTGAAGCGAGTTTTCAAGAAACTGCTCGAGTTTTAGCAAAAGCTGCTCTCCGGGGTCGTATCGATTGGTTGAAAGGCTTGAAAGAGAATGTTGTTCTGGGGGGAATGATACCCGTGGGTACCGGATTCAAAGGATTAATTCCCCCTTTAAGACAACATAACAACATTCCTTTGGAAACCAAAAAGCAGAATCGATTCAAAGGAGAAATGAAAGAGATTTTGTTCGACCCCATAAAAATTATTTGATTCTTTTCTTTCAAAGAATTTCCATGATACATCCGAATAATCATTTCTAGGATTAAACGATTCCGAAGAGCAGATTCATCCTTTTAACTATCTGTATTGTATATGTATTTGGTTCGGTTCTTTGATTTGGTGGTAATAAAGATAAAATAACGAATAGAAAAGAATAACGGCTTGGGTCGTGTATCTACGAACAATCTACAAAGGTTCCATCGGAACAATTATTTCGTTTTCAAGGTACCTCGTCTC-TTTTTTTTTTGAAAAGGGAGGGTAAACGGAGGGAAAAATGACAAGAAGGTATTGGAACATCAATTTGGAAGAGATGATGGAGGCAAGAGTTCATTTTGGCCATCGTATTAAAAAATGGAACCCTAAAATGGCACCTTATATCTGGGCAAAGCGTAAAGGTATGCATATTACAAATCTTGCTCTAACTACTCGTTTTTTATCAGAAGCTTGTGATTTGGTTTTTGATGCAGCACGTAGGCGAAAGCGAATCTTAATTGTTGGTACCAAAAAGAGAGTAGCTGATTCAGTAGCACGGGCTGCAATAAAGGCTCGATGTCATTATGTTAATAAAAAATGGCTCGGTGGTATGTTAACAAATTGGTCCACTACCGAAAGGAGACTTTGTAAGTTCAAAAAATTGAGACTGGAACTAAAAATGGTCAGACGCAATCTTCTGAAAAGAGATGCAGCTAGGTTGAAAAGAAAATTATCTCACTTGCAAACATATCTGGGCGGGATTAAATATATGACGGCCATACCCGATATTGTAATCATTATTGATCAGCACAAAGAATATACAGCTCTTCGAGAATGTATTATTTTGGGAATTCCAACAATTTGTTTAATCGATACAAATTGTGACCCCGATCTTGTAGATTTTCCGATTCCAGCGAACGATGACACTAGAGCTTCAATCCGATTCATTCTTAGCAAATTAGTATTCGCAATTTGTGAGGGTCGTTCTAGCAATAAAATAAAGCCTTGATTAATAATAAGCTAAATAAATTACTTAGGAAACTACATAGATTTAAAGAATTGATTACTATATTGTGAACCTCAAAAAAGCAATAAAACTGGAAATATTCTGTGATTAGTTGGTATTCAAAATATACGATTCAAGTAGGCAAGTCGAGAAAAAGATGGTTGAATCAAAATAATTTTGTTTAAAATTCTATTTCTCTCCGAGGGCAATATGAATGTTCTATCCTGTTCCATCAATACACTAAAAGGTTTCTACGAGATATCTGGTGTGGAGGTAGGTCAACATTTCTATTGGAAAATAGGAGGTTTCCAAGTCCATGGCCAAGTACTTATTACTTCGTGGGTTGTAATTGCTATCTTATTAGGTTCCGCCACTATAGGTGTTCGGAACCCACAAACCATTCCGACTGACGGTCAGAATTTCTTCGAATACGTCCTTGAATTCATTCGAGATATGAGTAAAACCCAAATTGGGGAAGAATATGGTCCTTGGGTTCCCTTTATTGGAACTATGTTTCTATTTATTTTTGTTTCGAATTGGTCAGGAGCTCTTTTACCTTGGAAAATCATACAATTACCTCGTGGGGAGTTAGCCGCACCTACGAATGATATAAATACTACTGTTGCTTTGGCTTTACTCACGTCAGTGGCATACTTCTATGCGGGTCTTAGCAAAAAAGGCTTGGCTTATTTTGGGAAATACATTCAACCAACTCCAATCCTTTTACCCATTAACATCTTAGAAGATTTTACAAAACCTTTATCACTTAGTTTTCGACTTTTCGGGAATATATTAGCCGATGAGTTAGTAGTTGTTGTTCTTGTTTCTTTAGTACCTTTAGTGGTTCCTATACCTGTCATGTTCCTTGGATTATTTACAAGTGGTATTCAAGCTCTTATTTTTGCAACTTTAGCCGCGGCTTATATAGGTGAATCCATGGAGGGCCATCATTGACTAGTTTTCGAAATAGTCTTTTTTTCATCTAGTCCAAGGCAATGTATGCGTAGCTCAAGATAATAGACGTAGAGAATATAAATATAGGAACTATAAATATACAAAGACGTTAGATACGATCTAGAATAATAACAAAAAGATTCCAATTCGAATCAAAAAAAGAAAAGAAATCGAAAAGATCTTTTTCCGAAAATTCCTGTTTGGTCGAGTTATACCTCTCCTCAATGAATATTATGAATATTCTATTTCTATTGTTCAGTCAATCCTTAAATATTAGGAGTCATAATTTGAATAAAAATTCTTCTTGCCCATTTCGATTCTATCCATGTGGAATAATGATAAAGAAAAGGGGGAGAAGAATTAAAAAAATGGAATTTCTAAAACTCAGGAGAGGAAGAGTCGAGCTAGGTCTATGTAATTGAATGGCTATAAGTCAACTCTTATGGATCTTTTGATGAATGATTCGAGAATCCGATTGAATCTACGAGAGGAATAGTTGGTTTACGTTATGGAAGAAAGACTTGTATATGGGATATTAGATATTCGTATAGTTATATATACGAACTAAAGTTATATCTAACTGTGAATTTAGATGGGGATTCCAATAGAAGTCCTTCCGTCTCGTTTGTAACTGTGAGTTGAATGAATAAAGAGATGAAATTAAGTAAGAAAAAGATAGAAAAATTTAAAGAACGTTTTGGAACAAAGAAATGGAAGAACGAAAGTCGTATGGATTCACAAGGACTCTGTGGATAGAAGATATCCAAGTAATTCTGAGGATTCAATAATATTTCCAATTCGAAGTTCTTAGTTAACATGAATTTGAGTGATGGAATAATTCCATCATCATTCATTGGTTGATCGTATCATTAACTATTTC-TTTTTTTTGGTGCGAGGAACTTCTCATGAATCCACTGATTTCTGCCGCTTCCGTTATTGCTGCTGGATTGGCCGTAGGACTTGCTTCTATTGGACCTGGAATTGGTCAAGGGACTGCTGCGGGCCAAGCTGTCGAAGGGATCGCGAGGCAGCCCGAGGCGGAGGGAAAAATACGAGGTACTTTATTGCTTAGTTTAGCTTTTATGGAAGCTTTAACAATTTATGGGCTGGTTGTAGCATTAGCACTTTTATTTGCTAATCCTTTTGTTTAAGCCTAGAAATCTGAAAAATACGTATTTTTCAGATTTTATTGCTCTGAACCTGTCCTTTAGTTTTTCAAATTCTATAAGGATTTCACTCTTATAACTAAATTACTTATTCGTTTTCGTTGAGAAAATAACCATGGGAAGGACTGATTTGAGGATGAGGAATTAGCATACCGATTCGCTTTTGTCCTTCCCTTCTTAGTCCAAGGGAAGAGGGAAGGGTTGCAACAAACAAGGTAGTTCACAATTTCGAAGTCAAATCTATTTTTGACTCTTTTTTGTTTAAAAATAGTAAAATATATATATATTATAAAGAAAAGGGGCGAAGCGAGAAAA-AAAAAAGAACTCTGTTCTATTTTTGAATCTATCTATAAGAGGAGATCCTATGAAAATTGTAACCGATTCTTTCATTTCTTTGGGCTATTGGCCATACGCCGGGAGTTTCGGGTTTAATACCGATATTTTAGCAACAAATCCAATAAATCTAAGTGTAGTACTTGGTGGATTGATCTTTTTTGGAAAGGGAGTGTGTGCGGGTTGTTTATTTCAAGAATAGGCTGGACCCAACCAGCTGTACTTTTTTCCTTTCGAATTAGGAAAGAAGGGGTGCATGATCTCACGAATTACTTCTGAATAAATTAAGAAATTATATGCAAGAACTATAGCATTTCGTGATTCATTGGTAAATCAACTTTGATTCTCTATGAACCAGTAATGCGGGACTGTTAACATGGTTAAAGCTAAATTGTTTGAAGTCCAGACGCAGCATGGTACTCTTTCTACCACTATGTTAATACAGAGATGGTTTCAAAATAAATTTTTTGATATAGAACACTCGTATTGATAAAATGATTTGAACTATTTTTGGAAAAATGGGTATTTCATCCTTTTTTCATCCAATGCTGAATCGACAACCTATGCATTACTTTATGTATAAAGTAAGAAGAATTTGTTGGATTTAAAGAAAAAAAGAAACAATTTTGCTGACAATTATATATTTTTTGGTTAGTCAGAAGAGTCCTCCGAATATTTTGGTCTTGTATTAGTAATCAATTTCGATATTTAAATTTTGGAATATGACCAGAGAAGAGAGGATAGGCTCATTACATAAAAAAAAAGATAGGGTAATTTGCCATAAATTAAGTGATTGAGCGTGAGAGCCAAATGAATCGAAAGATTCATGTTTGGTTCGGGAAGAGATCATGGACGTTTTGAAATGAATGGAAAGATAATCTACTTTCATTAAGCGATTTATTAGATAATCGAAAACAGAGGATCTTCAATACTATTCGAAATTCAGAAGAACTGCGCGGGGGGGTCATTGAACAACTAGAAAAAGCCCGGGCTCACTTACGGAAAGTGGAAATCGAAGCAGATCAGTATAGAGTAAATGGGTACTCGGAGATAGAGCAAAAAATTTTATCTTTGAGGACTTCAGCTTCTACGACTTTGGAACAATTAGAAAATAACAAAAATGAAACCATTCTTTTTGAACAACAAAGGGCGATTAATCAAGTCCGACAACGAGTTTTCCAACAAGCCTTACAAGGAGCTCTAGGAACTCTGAATAGTTGTTTGAACACCGAATTACATTTACGTATCATCAGTGCCAATATTGGTATGTTTGGGGCGATGAAAGAAATAACCGATTAGGCCTTCTACTCTATCTACCGTAAGGTATTA-TTTTTTTTTCAAAGAAAAAAAAAAAAAGAATTAAGAAAGACTCATGGGAACCATTCGAGCCGACGAAATTAGTAATACTATTCGTCAACGTATTAAGCAATATAATAGAAAAGTTAAAATTGTAAATACCGGTACTGTGCTTAAAGTAGGCGATGGTATTGCTCGTATTCATGGTCTTGATGAAGTAATGTCAGGTGAATTAGTAGAATTTGAAGAGGGTACAATCGGCATTGCTCTGAATCTGGAATCAACTAATGTTGGTGCTGTATTAATGGGTGACGGTTTGATGATACAAGAAGGAAGTTCTGTAAAGGCAACAGGAAAAATTGCTCAGATACCCGTGAGTGAGGCCTATCTGGGTCGTGTTATAAATGCCCTGGCTAAACCTATTGATGGTAGAGGTGAAATTTCATCTTCTGAATCTCGGTTAATTGAATCTCCCGCTCCGGATATTATTTCTCGACGTTCCGTATATGAGCCTCTTCAAACGGGACTTATTGCTATTGATTCGATGATTCCTATAGGACGTGGTCAACGAGAATTAATTATTGGGGACAGACAGACCGGTAAAACAGCAGTAGCCACAGATACGATTCTCAATCAACAAGGACAAAATGTAATATGTGTTTATGTAGCTATTGGTCAAAAAGCATCTTCTGTGGCTCAGGTCGTGACTACTTTTCAGGAACAACGCGCGATGGAATACACTATTGTAGTAGCCGAAATGGCGGATTCCCCTGCTGCATTACAATACCTCGCTCCTTATACAGGAGCAGCTTTGGCTGAATATTTTATGTACCGTGAACAACATACTTTAATCATTTATGATGACCTCTCCAAACAAGCACAAGCTTATCGCCAAATGTCTCTTCTATTACGAAGACCGCCCGGTCGCGAAGCTTATCCAGGTGATGTTTTTTATTTGCATTCACGCCTTTTGGAAAGAGCCGCTAAATTAAGTTCTCGTTTAGGTGAAGGAAGTATGACCGCTTTACCAATAGTTGAGACTCAATCGGGAGATGTTTCGGCTTATATTCCTACTAATGTAATTTCGATTACTGATGGACAAATATTCTTATCCGCTGATTTATTCAATGCTGGAATCAGACCTGCTATTAGTGTGGGTATCTCTGTTTCCAGAGTAGGGTCTGCGGCTCAAATTAAAGCTATGAAACAAGTAGCCGGTAAATTAAAATTGGACCTGGCACAATTGGGAGAATTAGAAGCCTTTGCACAATTCGCTTCTGATATCGATAAAGGTACTCAGAATCAATTGGCAAGAGGTCGACGATTGCGCGAATTGCTCAAACAATCCCAATCAGAACCTCTTACAGTGGAAGACCAGATAATGACTATTTATACCGGAACAAATGGTTATCTTGATTCATTAGAAATTGGAAAGGTAGCGAAATTTCTTGACGACTTACGGAAGTCATTAAAAAGTAAGAAACCTCAGTTCCAAGAAATCATATCTTCTACCAAAACATTCACCGAGGAAGCAGAAGCCCTTTTGAAAGAAGCTATTCAGGAACAGGTGAAATGTTTTATATTTGAGGAAGAGGCATAAAAAAATTGATCCCTTTTTTATCTTAAAAAAAGGGAGTAATGAAGCCTCTCTGATTCAAATTATTCAAAATGTC--TTTTTTTTGACATAGAAATAT-AAAAAAAATATATAGAAAAATTGCGTCCAATAGGATTTGAACCTATACCAAAGGTTTAGAAGACCTCTGTCCTATCCATTAGACAATGGACGCTTTTCATTTATTCCGATTCTTTTCACATTTTGACTTTCCTGCCTCTTATTTGTTTTTGAAAAAAAAAAAAAGAATCGGATTGTATGTGAGATATTTTCGGGAATTGTATATTTAATTCCAACGATCTATTAATTCTCTCTAATTAACTCTCTCTATCTTAATTAAGATAGAAAGAATTAATATAGAGAGTATATAAGAATTTATATCTGAATTCATATAGAGAGTAGCTGACTAAGAGAGGATCTAGAGCGGGTAGCGGGAATCGAACCCGCATCGTTAGCTTGGAAGGCTAGGGGTTATAGTCGACGTCGATTCAGCATTTTGAACGTCTCTAATTCAAAACCGAACATGAAACTTTGATTTCATCCGGCTCCTTTATGGAAGATGGAAAAAGTCTTAGATCTAAGATGTGAACGAAATTACAAAAAAAATTCTACCTATAACACCTATGTTAGCTTTTTGTCTGAATACATTCAAAACGACTCGCTTTCTAGATGATCCCTCTAGAAGAAGAGGCTTCTAACAATCTTTCTAGTTCCTTCGTTCTCTAGTTCTATTTGAAAGAATCCGAAGGAAAAGGACTTTGTTTCCACCGAGCTAAAACAATATGTCGATGTCTCTAGTAAACCAAAGTCATCGTTTAATAGCTATTTTGCTTCAATTTCTTTTCTACAAATAAAAAATTGAAGATTTAGTTACGATTAGAAATCTACTTTTCTATCTTCATCCATGGATCCTTGACCTATTCAATTGGAAGTATTAATCCAATTCCAAAATTTTGTTTCGCAATTTAATAATCCAATTTATCAATTTCTAATTGACCTTTGGATAGAAATCACGAGAATCTATGTTTTTCCTCGATTCGGTCATTGAGGGGTAAAGGATTTAATCCTTTTAAGAAAAAAAGTTTTTGATCGGAATATGAATTAAACCGAAAGACCCTTTAACTATTAAAGGGGGTTAATAGAACGAATCACACTTTTACCACTAAACTATACCCGCTACAATGTGATTATTGTATAATCATAGATCTTTTGTCAAACAAGGGAATTGGGCGTAATCAAGATAGGATCCTAAAAGAATCATGAAAATTCGAGTGTTAACTTTTTTAGTGGGAGTTTAATGAGATTAGGAAAAGAGGATTCATTTAAATAAGAGGTTC-TTTTTTTTTCTTTTATTGGAGGAATTTTGATAGATACGGTTCGATAAAAACATCGAAATCATAACATAAAAATGCATTGTCTAAGAATCCATAGTTTCATTTTTTATTCCCGTTATTATTCCACTATGTATTAAACTACTTAAAAAAAGTAAAAAGGAAGAAAGAATAATAAGAAATCACACTTTCTTCTTGCTTTAATAGCAAGTATTTTTGGTTTCAAATTAGATAAATCGTTTTATCTATGATTCATTGGAACAAAAAAAAGGCCTGGCTAGTTACTAACCTAGCCCGACCGGAGGAATAAAAAGAAAAAGACCCTTTCGTACAAAATTAAAGCAAAAAATTATTC-TTTTTTTTTTGTTTCTATTGGATCTTTCCAGCCCTAATTTAATCGAAATGGAATTGCTGATAAAAATTGTATGTACATATCTATATAATAGAGATAAAGAGAGAAAGAAAGAATTTTTTGAATCCTTACTTTCCGTGTAATGTAATACAGTAATTATCTTTTTTTTGTCAATTGGGAGAGATGGCTGAGTGGACTAAAGCGGCGGATTGCTAATCCGTTGTACGAATTATTTGTACCGAGGGTTCGAATCCCTCTCTTTCCCTTTGCTTTTATGACTTGATATTTAATTTATCTTTCAAATTTTGCAAACCCCTTTTCTTTTTTCGTAGTTAAACGTGTGAAATAGATAAAATCGTAAGAAATTTTTAAAATCAAACAAGGAAAACGAAAAACCGTTTATTTTATTCTTCACGTCCTGGATTACGTCCTGGATCATTAGATAGGAATCCGAAGACGAAGAGAGAAATAAAGAATACCACTACTGTGGAAACAAAAAGTTTGAGAGTAAGCATTACACAATCTCCAAGATCATTTTTTGG-AAAAAAAAGAGAATAGATCGTCTATTTTTATACTACATATTTTGATACTAAGAAAAAAATGCTTTCTAGAAAGAAAAGCATTTTCAGAAATTCATTTTACGAGTCTTTCATTACTCAAAATTTCTTTCATAACCAGAATTAGATATTTTGGAGGACCCTAATTATTGTCTTTCACTGCAAAAGAAAGCGGGTCAGAATAGGGAAATGGGGTGATTCTGATTTTTTGCGTCTATCCAACCAAGCCAAGAGTTTCAATCTTTGAATTGAGGGTTCATCTTGTAATACTTATCTGACCTTCTTAATTGTAAGAATTTAAGGAATCAATCATGAATTTTCTAGGATAGTATTAAAGATCTCATCGAAAACTCACGGCAGCTTGCCAAACAAAGGCTAAGAGAAAAAAAAGCACAGGTATGACTGGCATAACATCTACAATTGGATTCAAAAAAGCATAGGCCTCGGGCAATTTGGAGAAGAAAAAACTAGTCGAATAAAGAGCAGAATTAATACAGATAAAGATCAAACTAAAGATATTAAGCATAACAGACATTTTTTTTCTTGGAGATAATTGCATTTTCATTGAGTTATTGATAATTGATATTAAGTAAAAACGAAGAAAGTAAGGTAGACAAAAAAAAATCCGTTATTTTGATTGAATTCACCCAAGCAAAAACTCTTCCTTTTGTTTGAATTCACCCAATCAAAAATCCTCCCATTCTCCAACGAGAATCGAAGAAATTATACTTTCATAAAATATTTTAATTGAATTATATGGAATGATCAATAAATTAAATTTAATTCTATATCTATACGTGCCAAAACCCTAGCAAATATCGAATCGATTCTATAAATTCGATATTTGCACTAAAATTGACGACCTATCAATACCAACATTATTCTTTAGTAGTGTCAAATAGAAATTGAAATGGGGCGTGGCCAAGTGGTAAGGCAACGGGTTTTGGTCCTGTTATTCGGAGGTTCGAATCCTCCCGTCCCAGAGCATATTCGAATAAAGATGGTTTTTTGAACAACTTTCTGTTTCAAGATCCAATATAATAATTGGATAGAATGTGATTCTTCTTTTTACTTTTTAATGATTCTTCTTTGATCTTTACTTGAACTGACTCGAGTTCAAATGACACGCAGATGTAACTGAATCCATTTGTAATTCAGGTAAGATAGAACATAGATTACAAAGATTTTCATTCAAAAAAATCAGCCGGGCTTTTCAGCATGTGTTTATTCTCTTCATATTAATTTATTGTCTTCATATTAATATTCAAGGGAAGTTAGGTACTGAGAAAAATCTTACGCCTCCTATTCAATTTTCAACGATGCATGTTGAATCGCCATGCGAAAGAACCTATATTTCCGATCTCTTATTCCCTATTTATTCTTTAAATGAAAGAGTCCAATAATAATTATTATATATATATATGTGATGTGATCTCGGAACTTCGAAACAAGAGGAAGTTCTTGGTACTAAAAAAATGGAATTCAATTAAATTAAGGGGTTAAGTCTTTTCTTACGACTGGGTTAGGGTAAAATAAAAAAAGGAGTAAAGGGCTTAATCTATATCTATACTTGTTTGGCTTTGTACCTCGATAAGATAGTCAGCATCCCAAAAAACAAAAAGGACTCCTTTTTATTTGATTTATGATTGCCATCGAATTTGGGGAATAGATAGAAGTTAATCAGCAACGAAAGGTATTAAAGTTCAATATCTGCGGCTGTCCGAATCTTATTAATAAACAATTAAGTTACATATGTAATGGAATCAATGTATTTTAATTCCATTTTTAGGTATTTCATGTTTGGCTCTAATAAAAAATTTAAAATCTATGTAAGAATTGAGACAGGGGTGATTCATCTATTTGATTCACTTTACTTTTTTTTTGACAAGATTCTAGAAAGATTACTGAACTCAAGTCAAACAAAATACGTATATAAAATGAGGAAATGCATATCCTATGTATATACTGTTTTCGCTCAATTTGAGTGCCAATACTTTTTCTTTGTGAAAAAATTTTGATCTCTTAAATTTTTAAATTTAAATATTTACCATAGAATTTATATCTATAAGAGTGACATTTGTTCAGTCTATCTGATAGATAGGAAAACCCCTATTTTTCATCGAATTCATAAAATCAGAATTGGAAGAGAATAATAAGGACTTAAATCTTCCCTTAGATCAGTCTTTTTTATCCATCTCATAAGAAAAAAAGCATTTTTTTTTTATTTTTATCTATCCGCTTTAAATTATTGATGATTCTATTCCAAAAGAAATAGAAATTTCTATCTTTTATGATGATTAAATGCGGGTCTTGCTGTTAAATTTTATTCAAATAATGATGTCTAAAGTAGGAAACTGAATTAAGAATTCAATATTTCTTATGATTCTTTATAAGTTGAATATTTGATGCTTAAAAAAGTGTGAAATTTTAAAATCTATCCTATTGAATTACTTGAAGATGCAGATATTCAAAAAGAACCCATTTCTTCGTCTTTTTCTTTGTAATAAAACAATTAAAACGAGTAAAAGAGACCCGACCTTTCAATGACTAAATATAGAGAACATACCGCGGGATGTCTCTTAGTAATGGCGAATAGTTGTTCGCATAATTTAGAATTTTTATTTGCAAAAAAAGAATAATATGTTCTATGTAAAACATGACGCATCTCCATCTCCTTCTAAGCACTTCTAATTGAAATAGGAATAGACACTAGGTTGCACAAAAAGTCGTTTTTTATCAATTCAAAGACCAAAAAGGGATTTTAAAAGATTTAAAGGGTCCGTTGAGCGCCTCATGGCTATGTCATAATAGCTTCGAACACTTGCCCCGGATCGACTTCCAAATCCTAATTGCTCTAGTGAATACCTAAAGAAAAAA--AAATAAATGGGAAAGAGAAATAGAAGAAAAAGATACTAATTCTATAAAAATCTCTCAGAGGTTCACTAATTATTTAGTTGGCAGGTCTCTTTGTATGTGTTGTCCGGAAATAGGAGGACTCAATGATTATTCGTTCACCGGAACCAGAAGTCAAAATTTTGGTAGATAGGGATCCAGTAAAAACTTCTTTCGAGGAATGGGCCAGACCGGGCCATTTCTCAAGAACAATAGCTAAAGGCCCGGATACTACCACTTGGATCTGGAACCTACATGCTGATGCTCACGATTTTGATAGCCATACCAGTGATTTGGAGGAGATCTCGCGAAAAGTATTTAGTGCCCATTTTGGTCAACTCTCCATCATCTTTCTTTGGCTGAGTGGCATGTATTTCCACGGTGCTCGTTTTTCCAACTATGAAGCATGGTTAAGCGATCCTACTCACATTGCGCCTAGTGCCCAAGTGGTTTGGGCAATCGTGGGCCAAGAAATATTAAATGGTGATGTGGGCGGGGGTTTCCGCGGAATACAAATAACCTCCGGTTTTTTTCAGATTTGGCGAGCGTCTGGAATAACTAGTGAATTACAACTCTATTGTACTGCAATTGGTGCATTGATCTTTGCAGCATTAATGCTTTTTGCTGGTTGGTTCCATTATCATAAAGCTGCTCCAAAATTGGCTTGGTTTCAAGATGTCGAATCTATGTTGAATCACCATTTAGCGGGTCTACTAGGACTTGGGTCTCTTTCTTGGGCGGGACATCAAGTACATGTATCTTTACCGATTAACCAATTTCTAAACGTTGGAGTAGATCCTAAAGAGATACCGCTTCCTCATGAATTTCTCTTGAATCGGGATCTTTTGGCTCAACTTTATCCCAGTTTTGCCGAGGGAGCAACCCCATTTTTCACCTTGAATTGGTCAAAATATGCGGAATTTCTTACTTTTCGGGGAGGATTAGATCCAGTAACTGGGGGTCTATGGTTGACTGATATTGCACACCATCATTTAGCTATTGCAATTCTTTTCCTGATAGCAGGTCACATGTATAGGACCAACTGGGGCATTGGTCATGGCCTAAAAGATATTTTAGAAGCGCATAAGGGTCCATTTACAGGCCAGGGCCATAAAGGACTATATGAGATCCTAACAACGTCATGGCATGCTCAATTATCTCTTAACCTAGCTATGTTAGGCTCTTTAACCATTGTTGTAGCTCAACATATGTATTCCATGCCCCCTTATCCCTATCTAGCTACTGACTATGGTACACAACTGTCATTGTTCACACATCACATGTGGATTGGTGGATTTCTCATAGTTGGTGCTGCTGCACATGCAGCCATTTTTATGGTAAGAGACTATGATCCAACTACTCGATACAACGATCTGTTAGATCGTGTCCTTAGACATCGCGATGCAATCATATCACACCTCAACTGGGTATGTATATTTTTAGGCTTTCACAGTTTTGGTTTGTATATTCATAATGATACCATGAGCGCTTTAGGGCGTCCCCAAGATATGTTTTCAGATACCGCTATACAATTACAACCCGTCTTTTCTCAATGGATACAAAACACTCATGCTTTGGCACCTGGTGCAACGGCTCCTGGTGCAACAACAAGCACCAGTTTAACTTGGGGGGGTAATGATTTAATAGTGGTGGGCGGCAAAGTGGCTTTGTTACCTATTCCATTAGGAACCGCAGATTTTTTGGTCCATCACATTCATGCATTTACGATTCATGTAACGGTATTGATACTCCTGAAAGGTGTTCTATTTGCTCGTAGCTCCCGTTTGATACCGGATAAAGCAAATCTTGGTTTTCGTTTTCCTTGTGATGGACCTGGAAGAGGGGGAACATGTCAGGTATCGGCTTGGGATCATGTCTTCTTAGGCCTATTCTGGATGTACAATGCAATTTCAGTAGTCATTTTCCATTTCAGTTGGAAAATGCAGTCAGATGTTTGGGGCCGTATAAGTGATCAGGGAATAGTAACCCATATCACAGGAGGAAACTTTGCGCAGAGTTCCATTACTATTAATGGGTGGCTGCGCGATTTCTTATGGGCACAGGCATCCCAGGTAATTCAGTCTTATGGTTCTTCATTATCTGCATATGGCCTTTTTTTCCTAGGTGCTCATTTTGTATGGGCGTTTAGTTTAATGTTTCTATTCAGCGGACGTGGTTATTGGCAAGAACTTATTGAATCCATCGTTTGGGCTCATAATAAATTAAAAGTTGCTCCTGCTACTCAGCCTAGAGCCTTGAGCATTGTACAAGGACGTGCTGTAGGAGTAACTCATTACCTTCTGGGCGGAATTGCCACAACATGGGCGTTCTTCTTAGCAAGAATTATTGCAGTAGGATAATGGCTAGGAGGATTTGAAAAGCATTATGGCATTAAGATTTCCAAGGTTTAGCCAAGGCTTAGCTCAGGACCCCACTACTCGTCGTATTTGGTTTGGTATTGCTACCGCACATGACTTCGAGAGTCATGATGATATTACTGAGGAACGTCTTTATCAGAATATTTTTGCTTCTCACTTTGGGCAATTAGCAATAATTTTTCTGTGGACTTCTGGAAATCTGTTTCATGTAGCTTGGCAAGGAAATTTTGAGTCATGGGTACAGGACCCTTTACACGTAAGGCCTATTGCTCATGCAATTTGGGATCCTCATTTTGGTCAACCGGCTGTCGAAGCTTTTACTCGAGGGGGTGCTCTTGGCCCAGTGAATATCGCTTATTCTGGTGTTTATCAGTGGTGGTATACAATTGGGTTACGCACTAATGAAGATCTTTATACTGGAGCCCTTTTTCTATTATTTCTTTCTGCCATATCTTTAATAGCGGGTTGGTTACACCTACAACCGAAATGGAAACCGAGTCTTTCCTGGTTCAAAAATGCCGAATCTCGTCTCAATCATCATTTGACAGGACTCTTCGGAGTAAGTTCCTTAGCTTGGACGGGACATTTAGTACACGTCGCTATTCCTGGATCCAGAGGAGAGTACGTCCGATGGAATAATTTCTTAGATGTATTACCGCATCCCCAAGGGTTAGGTCCACTGTTTACAGGTCAGTGGAATCTTTATGCTCAAAACACCGATTCAAGTAGTCATTTATTTGGTACTTCCCAAGGAGCAGGAACTGCTATTTTAACCCTTCTCGGGGGATTCCATCCACAAACGCAAAGTTTATGGCTGACTGATATTGCTCATCATCATTTAGCTATTGCATTTTTTTTTCTTGTTGCTGGTCATATGTATAGAACAAACTTCGGAATTGGGCACAGCATAAAAGATCTTTTAGATGCACATATTCCTCCGGGGGGACGATTGGGGCGTGGCCATAAGGGTCTTTATGACACAATCAATAATTCAATTCATTTTCAATTAGGTCTTGCTCTAGCTTCTTTAGGGGTTATTACTTCCTTGGTAGCTCAACACATGTACTCTTTACCTGCTTATGCATTTATAGCACAAGACTTTACTACTCAAGCTGCGTTATATACGCATCACCAATACATCGCAGGGTTCATTATGACAGGAGCTTTTGCTCATGGAGCTATATTTTTCATTAGAGATTATAATCCAGAACAGAATGAGGATAATGTATTGGCAAGAATGTTAGACCATAAAGAAGCTATTATATCCCATTTAAGTTGGGCCAGCCTCTTTCTGGGGTTCCATACCTTGGGACTTTATGTTCATAATGATGTCATGCTTGCCTTTGGTACTCCGGAGAAACAAATCTTGATCGAACCTATATTTGCTCAATGGATACAATCCGCTCATGGTAAAACTTCATATGGGTTTGATGTACTTTTATCTTCAACGAGTGGCCCCGCATTCAATGCGGGCCGAAGCATATGGTTGCCCGGTTGGTTAAATGCAGTTAATGAGAATAGTAATTCACTATTCTTAACAATAGGTCCGGGAGACTTTTTAGTTCATCATGCTATTGCTCTAGGTTTACATACAACTACATTGATCTTAGTAAAAGGTGCTTTAGATGCGCGCGGTTCCAAGTTAATGCCAGATAAAAAAGATTTCGGTTATAGTTTTCCTTGCGATGGCCCGGGACGAGGTGGTACTTGTGATATTTCGGCTTGGGATGCATTTTATTTGGCGGTTTTCTGGATGTTAAATACCATTGGATGGGTTACTTTTTATTGGCATTGGAAGCACATCACATTATGGCAGGGTAACGTTTCGCAGTTTAATGAATCTTCCACTTATTTGATGGGATGGTTAAGAGATTATTTATGGTTAAACTCTTCCCAACTTATCAATGGATATAACCCTTTTGGTATGAATAGTTTATCGGTTTGGGCGTGGATGTTCTTATTTGGACATCTTGTTTGGGCTACTGGATTTATGTTCTTAATTTCCTGGCGAGGATATTGGCAGGAATTGATTGAAACTTTAGCATGGGCTCATGAACGTACACCTTTGGCCAATTTGATTCGATGGAGAGATAAACCAGTGGCACTTTCCATTGTGCAAGCAAGATTGGTTGGATTAGCCCACTTTTCTGTAGGTTATATATTCACTTATGCGGCTTTCTTGATTGCTTCTACATCGGGTAAATTTGGTTAATTTTTATTTAGTGTCGTATCGTATATAATGTGGTATATAATATACACGATAATCCCATTTCTTTTGATGGGAAGAAGGTCTATCTTCTTATATTTCTACATCTAGGATCCGACTTGTATCATAGATACTGATAGGAACTGAAACATTATGGCAAGGAAAAGTTTGATTCAGAGGGAGGAGAAAAGGGAAAAATTGGCACAGAAATATGATTTGATTCGTCGATCCTCAAAAAAAGAAATAAGCAAAGTTCATTCGGTGAGTGACCACTTAGAAATTCATGGAAAGTTACAATCCCCACCACGGAATAGTGCACCTACACGCCTTCGTCGACGTTGTTTTTTGACCGGAAGAGCGAGAGCTAACTATCGAGACTTTGGACTATCCGGACACATACTTCGTGAAATGGTTCACGCATGTTTGTTGCCAGGGGCAACAAGATCAAGTTGGTAAGGATTAAAATATCCTTTCATTTCTATGATCATCGATCATAGAGGGCCCCTTGACTATGTCTGTATAAATGGGTTACATTCTATTTGTACAGATTAATAGGAAAGGGGCGCATTCAATCCTTGTTTTAGATTACTTTTTAGTTCTTCTCTTCAGAGTGGGGAGTAGAGTAGTTTGGTAGCTCGCAAGGCTCATAACCTTGAGGTCGCGGGTTCAAATCCCGCCTCCCCTTTTTTTAATTATATTAGATTTAACTCTGCTAACAGGTAATTAATTACCTATTTCATTTTCGAATAGGAGAAAAAGAGGTGGGTAGAACCACTACACTATCACGGCCAACTATAACAAATCCTTTATCATAGTAAAAAAATTACTTCACTCTGGGGCGGATAGCGGGAATCGAACCCGCATCTTCTCCTTGGCAAAGAGAAATTTTACCATTCAACCATATCCGCATTTTTTTGTTCTTAATACGCAATATGTCCACACATATATGATATATCTGCCTGGATTCTATTTGTGTAGTGCCGGGTCAGAGACTTTCTTCAGGGCAACTAGTTTATTCATTTTTTTTTTTTTTTTTTTCATTTTAAAATAAAAGTTTGACCCCCCTCGAA-TTGTTTTTTTTTTCATTTTTATTTAGGGGATTTATATTCAATTTGAATGTGTCTCACAACCGAAAAGAATTCAGGGGGGGTCATTTCGTTTTTGGAGCTGAAATGAATAGGTTCACGAGATGAGAGAATTAAGGATACCCACCAGAAAAACTAATCCAATCCATAAGGATGTACCGGAAAATACAACATTTTTATTACTTGACCAACCATCAGGAGAAGCAAATACAACGGGTACGCTAATCAATAAGATTGATGAAGTAACAATTAATGCAAAAACAGCCAGTTGGAAAGCAACAGTCATTCTTTTAATCCTCCAAGCTACCAACAAATGAGCTATACCATTTGATCCCTCTATCAGCCAAAAAGTTGTAATAAACTCCATCATGGGGGGATTTTCCGATGAATACATTGACTCTATATAACTTCTAAAATTATATTAAAATTATACTAATTTTTTACCATTTTATTCGAAGATGTAGTCGAGGGGAATGGAATTTTTTTGACTTCCCAAATGGACATGCTGGATCATCCGTCCATTTATATGGATAGATAGATGGACCTGTAGATTCACACTTGATATCTTTCTACTGATAGTGATCTACTCATACGGCTATGTTCTATTCGTAGGAATAAAAGAAAAATTGTCTTTCGGAGAGATGGCTGAGTGGTTGATAGCCCCGGTCTTGAAAACCGGTATAGTTCTGAACAAAGAACTATCGAGGGTTCGAATCCCTCTCTCTCCTTTTTCTCGTTGAAGAAAGTTGTTTTTTTATTAGTTTTTATCGGACCGGTATGATAAAGAAAGGGGAATGGCTCGGCTATCCCACCTAGCCAAGCCATAAAAAATAGATTAGAAAAAACAAATTAGATAGAAATGAGTTGAAAAAAAAAAGAAAGGAAATACTTTTTCAATATGACATAATCCCAATATGTATGATGGAATCAAATTCCTCCTTCAAACATTGAATTTCCTATCTCAATTAAGAGGAGTCATGGAAAGAACAGGCTCAAAATCACGATCAATTCCTTTTTCAAATCCTGCAGCAGCTGCACGAGCCCTTCCCGCGTGCCACAAATGACCTACGAATAAGAAGAATGCTAGAACAAAATGAGAAGTAGCTAACCAACTTCTAGGAGAGACATAATTGACTGCATTGATCTCGGTAGCTACGCCACCCACGGAATTTAAAGAACCTAAAGGAGCATGTGTCATATATTCTGCGGAACGCCGTTCTTGCCAAGGTTGTATGTCGTTTTTCAGCCTACTCAGGTCCAATCCATTTGGACCCCTTAGAGGTTCTAACCATGGAGCACGCAAATCCCAAAAACGCATAGTTTCGCCCCCAAAAATGACTTCTCCAGTCGGGGAACGCATTAGATATTTACCTAAACCGGTAGGTCCTTGGGCAGATCCCACGTTAGCCCCAAGACGTTGGTCTCTAACTAGAAAAGTAAATGCTTGAGCTTGAGAGGCTTCTGGTCCAGTAGGTCCGTAAAACTCACTAGGATAAGCGGTATTATTGAACCAGACAAAACAACACGCAATGAAACCACAAACAGATAAAGCAGCTAAACTATAAGACAAGTAAGCCTCTCCAGACCATACAAGCGCGCGTCGAGCCCACGCGAAGGGTTTGGTTAAGATATGCCAGATTCCACCAAGTATACAAATGGAACCTAACCATACATGTCCTCCTATTATATCTTCCAAATCGTCTACACTAACAATCCATCCTTCTCCCCCAAAGGGAGATTTTAGTAAATAACCAAATAGAATACTTGGTCTAAGGGTCAAGTTGGTAATTTTTCTTACATCTCCCCCTCCGGGAGCCCAGGTATCATATAGGCCCCCAAAATAAAGAGCCTTGAATACTAGAAGAAAAGCACCTATACCTAACAGGATTAAGTGAATACCTAAAATTGTGGTCATTTTATTTCTATCTTTCCATACATAACCGAAGAAAGGAAAAGATTCTTCAAGAGTCTCAGGTCCCAGAAGTGCATGATAAATACCGCCAAAGCCCAATACTGCAGAGGAAATTAAGTGAAGTACTCCAGATACAAAGTATGGAAAGGTGTCTATAACTTCTCCACCAGGACCTACCCCCCACCCGAGAGTAGCTAGGTGCGGAAGTAAAATTAACCCTTGTTCATACATAGGCTTCTCGGGTAGAAAATGAGCCACTTCAAATAGGTTCATCGCTCCAGCCCAGAATACAATTAATCCGGCATGGGCTACATGAGCCCCTAGTAGTTTACCGGATAAATTGATAAGTCGGGCATTTCCGGCCCACCAAGCGAAACCTGTGGTTTCTTGGTCACGGCCAGCTAAAGCTAAAGTTCCATTAAAGAGCGTTTCCACGGGGTAGAACCTCCTCAGGGAATATAAGGTTTTCATGAGGCTGATCTTGAGCCGCCATCCAAGCACGAATACCCTCGTTTAAGAGAATGTTTTTGGTGTAGAAAGTCTCAAATTCAGGATCTTCCGCTGCGCGAATTTCCTGAGAAACGAAGTCATAGGCACGTAGGTTCAGGGCTAGACCGACTACTCCAAGAGCACTCATCCATAAACCGGTTACTGGTACAAATAACATAAAGAAATGTAACCAACGTTTATTGGAAAAAGCAACCCCAAAGATTTGGGACCAAAAGCGGTTGGCGGTGACCATTGAATAAGTTTCTTCGGCTTGAGTTGGGTTAAAAGCACGGAATGTATTTGCACCATCACCATCTTCAAATAAAGTATTTTCCACGGTAGCACCATGAATAGCGCATAGCAAAGCCGCGCCTAATACACCGGCAACTCCCATCATATGAAATGGGTTCAACGTCCAATTATGAAACCCTTGAAAAAAAAGGATGAATCGAAATATAGCTGATACGCCAAAGCTAGGCGCAAAAAACCAACCAGACTGACCTAGTGGATAAATCAGGAATACGGAAACAAAAACAGCAATTGGGCCAGAGAATGCAATTGCATTATAAGGTCGTAATTGAACAGATCGAGCAAGTTCGAATTGACGTAACATGAAACCTATTAGTCCGAAAGCGCCATGGAGAGCAACAAAAGTCCACAGACCACCTAGTTGACACCAACGAGTAAAATCTCCTTGTGCTTCAGGACCCCATAGTAACAACAAAGAATGTGCTAAACTATTAGCCGGAGTAGAAACTGCGGCTGTTAAGAAATTGCAGCCTTCTAAATAGGAACTGGCCAATCCATGAGTATACCATGAAGTTACAAAGGTTGTACCTGTAAACCAACCCCCTAAAGCGAAATAGGCACAAGGAAAGAGCAATAAACCAGACCAGCCTACAAAAACGAAACGGTCCCTCCGTAACCAGTCATCCATAATATCAAATAAATCATTTTCGTCTTTGGTAAATTTACCAAGGGCTATAGTCATAGTAATCCTCCTATTCAACTACTTCGACCATTTCCGAGTACCTCATAGCATTCGAAGGGCGTCTAAAGATTTAATCAGTTATCTATGATTTCTCACGCACTGCCCCTTGGAATGAATGAGTTTCGAAGATAAAAATCTATAACCTGATCTAGGTAAATCCACGAACTCAATTCGATTATTCCTTATTATTCTGACTCATCTAAACTATGAATTGCCTTCTTATAAGCTATCAATCAGATAGATGAATCTTTTGAAAGAACTGTTCAAGGAACAAGCGGTTCCCTCTCTCGCTACGAGTTGATCCTCAGACCTATCCCCTTGTTCCATCAACTAATCTTATTCTTGGATCTTGTTCAGGATATTGAAAAATAAATCTTTTTATCGATTCTTTGAATTTCTATGTATACTAAACGACTACAGTATCAGAATTTGATTAATTAATTTACTTTTTTTTTTCATTTTCTTTTAGTGTCGTCTTTGTTATGTTTCCTTTTTCTTCAAATGAATCTAAAACTCCAAAATATATCTTTCCACGGGTCGAAGAAGGATACTTCGAATATTTTTCTATTTCTTTTTATCTGTTCGAAAAAGAGAGAATTTTCTATTTTTTCATGAAATTGAATACAATATTCAATAAAAAAGGAGACTGGAAATGAAAGTCTCTTTCTCCCATCCACTCTCCATCTCATTGTCAGAACGAAAATTTCGGATGGATTGATATGGAAATGTTTGGTACATGAAACCACAATCTGATAGATATACATTGAAATAGGTAAATTTTATAGAGATAGAAATTAAAATGAATTGAATTTTCAATTCATTTATTAATTTAATTGCATTAATTTATATAAATTTTTTAATATAAATCTTTGATCTGGAATCAAAAAAAGATATTAAGAAAAAGGTATTTTATGTTGTGACTTCGAATAAACGAAACCTTTTTCCGCGGAGAAACGGAATAACAATTTATTCCTATGGAACATCTAGTAATAGGTATATTTAATCAGAAATATCGGCAAATTCTTGTGGATTCCAAAGAAATAAAAAG---AAAAAAAAAGGATCAACGGGTCCAATTTCATCTCCATCGAATTTGAATATCAGAATAGTGGATAGAGTCGTTATTCAATGGGTCAGGTCCACTTACTTTTTATGTTTGTTGTTTTCTAATTTTTAGAATGGATTTGATTTAATGGAAAGTAGGAATATTTGTCGATTCAAGAGACGACTTATTTAATATTATTGATTATTATTACAATTTACTGAACAAATGTTCAACTTTCGAACTACTATACTATTATTATAATATACTCTAATTGAGTAGAATAATAACTTATTCTACATTATATTCTACATTATACAGTTGATTATTTTTTTTAATCAAAAATATTAAGAATATTTCCATCCTCCCTTCCATAATAAACATTATGACTGGAGTTTTATGAAAAAAGGGCCAAAGCCCCTTATCGGACTTGAACCGATGTCTTACGCCTTACCATGGCGTTACTCTACCACTGAGTTAAAAGGGCCTATTTGAGTTCATTCTTGAATGAATCACTACTCACTATGTGGATAAAATAGATCTATGTACATCGATTATATACATACGTATACGTAGTAGATTCATAGTGGCTAGTTAGTGCCTCATTCTTGAATAAGAACATTAATTTCCCTATCGAGTCTAGAAAAATGCAATGAATTGCTTTTCTTTTGTTAACTTTATTTTATTCCTGTCAGAACTAAATTCACTTGATTGATCCATGTACACCTACCAATTCGACACAGATTCAAGCTATTTTCTAGAATCATAGATTCTACTTGTCCCTTTAACTAAATTCTTCTTAATTAGAGAAAAAAACTCTCTACCTTCTTGACCCCTCTTGCTGGATTTATCCTTTATTAATTTCCTAGCTTAATGTAACATAGAGATTAGGTATATCTTAACAACGAATGAGTGAAAGTGGACAAAATGGAATTGAAACTCCCTTCTTTTTCTTTTCTGACGGACAAGTCACTCCCGGAAAGAATCCTATCTTTCGTATTCTTTCTATTTTTTTATTCCAATTTAATAGAATAATAGATTTCCGTAGATTCTAGATATGAAATCTGTATATTAATATTTCTATAGGGCGATTAGATTCGAATCCATATTATTTAAGAATCTATTATAATAAGATATACGATCGATCATATACTTGACAATTTCTATCTAAAAAGTTTAGATTCTTTTTTTTATAAAAAAAGAAATAGAATTGATTCTAATAAGATATATCATCGATCATATAGTTGACAATTTCTATCTAAAAAGTTTAGATTATTTTTGTTATAAAAAAAGAAATAGAATTGATTCTAATAAGATATATCATCGATCATATAGTTGACAATTTCTATCTAAAAAGTTTAGATTATTATTGTTATAAAAAAAGAAATAGAATTGATTCTAATAAGATATATCATCGATCATATACTTGACAATCACTATATATTCAAGTTACAATATATTCTTTTCAATATAAAATATTTTTGGTGGATTGGAGGGACCACTATGAGAATTTTCGTTATACAAGGGCGTATTTTACAAATACGCCCAATCTCACTAATTTTGATTTTTCTGGCTTGTTGCTGTTTTTTCGTATATCGTGGGTTCCAATAAAGAAAAAGATTTGCCGTCTTATTGTGTTCGGGAAAGAGGATCCACGATATATCCCTCTTCGCAAATTAGGCTTATCGAAAAGAGTAGCTGATGTACTTATTAAAAAAGAAGAAATAATTTCTCTTAATCTATTAATAGTGTTGGTAATCTACGCTCGCGAGTACCTCCTAGAAATAGAAGATTTGGACAAGAAAGAAAAAGAAGAAATTTTCAGAAAAATAGACGAATTTATTAATAATTCATGGGCTTTAACGGCCTTATTCTATTGTCACTTTGATAAACTGAACCTGAAACCGTGGTGGTATAGGTTGATAGTTTATATCTCTAGAAAAAGAAAAGACCCGGCTTTTTTCTTTATTTCAGAATTGAAGTTATCTACCCGAATAACTAGTTTTTTCATGGAAGAAAAGATCTATACTATCGAGGATCTTCTAATCATTATAAAAGATACTCACAGTTCCAAGTGGAAGAGACTTCTACAATCAGAAGATTTCCAATATTTGGCATATTTCGATTTCCTCGAGATCTATGGAACCATACACTATTTTCTTCATTGTTAAAGACAGACAGTCTCCGGGCGCTTCATATTCGCCCGGGTACAGGTGGAATGAAAGAGAATTTCGAATCCGCTTTATATGCGAACAAAAAAGCTATAAGTCGGGTCAAGTAAGTCACAATATTCATTACAATATTCTGCTGAATCCATTTCTTTTTCTAGGCCTGCCACTTTATCTTTTCTTTTTTAATGCGGTCTGATTTCTCATGTTACGGATTAGTATAATGTCTTTTAGCTATTCATTTCATGTTAGTAAGTATTTATTTATACTTTACTTTTTAAAATAAAATTTTCGTGAACCCTTCCTATTCTATGCAAAACAAAAAAAAAATTTAACTTTATTTACATAATACTTATTCGACTAAATTCAAATTCAGTGCCATTGATAAGACCGCGCTTGGTAATTTCTTTACCATGGCTCCCTTCCCTCGTTTTTCTATTTTATTAGGTTACAAAAAACGTATTAAATCGAGGGATACAAGAATCTCCGCGAATTTAGATAATTGGGATAATGCCGAGGGGTGGGATGCCCAGGAAGACCCTAGGTGGGATGACTGTGGGTGGCATGCCGGTGATGACGATGATCATGAAAGTCAAAATGAAAAAGAAAATGATCAAGAAAGTGATAATAATCCTGGTGGATTCCACAAATATAGGCATTTGTGGGTTCAATGCGACGTTTGTTATGGTTTAAATTATAAGCCGCTTTTTAATTCAAAAATGTATATTTGTGAATGTTGCGAATATCATGTGGAAATGAATAGTTCGGATAGAATTGACCTTTTGATTGATCCAGACACTTGGGTTCCTATGGATGAAGACATGGTCTCTCTGGCCATTGAATGGGATTTCGAAGAAAAAGAGGAGCCTTTTGAACTGGACCTCAGTGAATGGGAAGCTGAACTCAAAAAAGTATACATAGAACTAGAATTACGAATACAATTAAAAAAAAATAAAAACAGGAGGAAACCATTATGAAAATTGTAATGAGAATTGTAGTTAAAAACAGATGCATGGAAATTTTAGTTAAAAACAGAGGGAAACCCATGATACAACTTTTAGTTTTACAAAGGTATCAATTAAGTATACAAAGGTATGTTTTACAAAGGCATCAAATCTCNCTAATTTTGATTGTTCTGGCTTGTTAAGACTGGCTTTCAATAAAGAAAAGAGTTTGCCGTCTTCTTTTTTTCGAGAAAAGGGATCCACGATATATGTCTGTCTTCAAATTCGGCTTCTCTAAAAGAGTAGTTGATGTACTTTTTGATCAAGAAAAGATTATTCGTATTAATAGATTACTAATAATGGTAATCTACGCTCGCGAGTACTTCCTAGAAATAAAAGGTTTGGAGGAAAAAGAAAAAGAGGAAATTGTCAGAAAAATAGACGAATTTGTTAATAATTCGTGGGCTTTAACGGCCTTATTCTATCATAACTTTGATAAACTGAAAGTGAAACCATGGTGGTGTAGATTGATAGTCTATATCTCTAGAAAAAGAAAAGACCCGGCTTTTTTCTTTATTTCAGAATTGAGGTTATCTACCCGAATAACTAGTTTCCTTATGGAAGAAGATATCTATACTATCGATGATCTTCTAATCATTATAAGAGATACTCACAGTTTTCGGTGGAGTACACTTGTAGAATCAAAAGAGTTGGCATATATAGATTTAATCGAGATCTATACAACTCTACACAATTTTCTTCATTGTTAAAGACAGACAGTCTCCGGGCGCTTCATATTCGCCCGGGTACAGGTGGAATGAAAGAGAATTTCGAATCCGCTTTATATGCGAACAAAAAAGCTATAAGTCGGGTCAAGTAAGTCACAATATTCATTACAATATTTTCTTTTTTAATGCGGTCTGATTTCTCATGTTATGGATTAGTATAATGTTTTTTAGCTATTCATTTCATGTTAGTAAGTATTTAGACTCTTTTTGAAAATTTTAATGAACCCAAAAATAATCTTTCCTATTCTATGCAAAACAAAAATTTACTTTATTTACATAATACTTATTCGACTAAATTCAAATTCAGTGCCATTGATAAGACCGCGCTTGGTAATTTCTTTACCATGGCTCCCTTCCCTCGTTTTTCTATTTTATTAGGTTACAAAAAACGTATTAAATCGAGGGATACAAGAATCTCCGCGAATTTAGATAATTGGGATAATGCCGAGGGGTGGGATGCCCAGGAAGACCCTAGGTGGGATGACTGTGGGTGGCATGCCGGTGATGACGATGATCATGAAAGTCAAAATGAAAAAGAAAATGATCAAGAAAGTGATAATAATCCTGGTGGATTCCACAAATATAGGCATTTGTGGGTTCAATGCGACGTTTGTTATGGTTTAAATTATAAGCCGCTTTTTAATTCAAAAATGTATATTTGTGAATGTTGCGAATATCATGTGGAAATGAATAGTTCGGATAGAATTGACCTTTTGATTGATCCAGACACTTGGGTTCCTATGGATGAAGACATGGTCTCTCTGGCCATTGAATGGGATTTCGAAGAAAAAGAGGAGCCTTTTGAACTGGACCTCAGTGAATGGGAAGCTGAACTCAAAAAAGTGTACATAGAACTAGAATTACGAATACAATTAAAAAAAGAAAAAGAAAAGGCTGATCAAGAGCGTCTCGATTCAGAAGAAGAAGAGAAGATCTCTTCCGAAGAAAAAGAGAAGACTGATCAAGATCGTCTCGATTCAGAAAAACAAGATCTTCTCTATTCAGAAGAAGACGACCAGACTTATCTAGATCGTCTCGATTTAGAAGAAGAAGAGAAGATCTCTTCCGAAGAAAAAGAGAAGACTGATCAAGATCGTCTCGATTCAGAAAAACAAGATCTTCTCTATTCAGAAGAAGACGACCAGACTTATCTAGATCGTCTCGATTTAGAAGAAGAAGAGAAGATCTCTTCCGAAGAAAAAGAGAAGACTGATCAAGATCTTCTCGATTCAGAAAAAGACGAACAGACTTATCAAGATCGTCTCGATTTAGAAGAAGAAGAGAAAATATCTTCCGAAGAAAAAGAGAAGACTGATCAAGATCGTCTCGATTCAGAAGAAGACGACCAGACTTATCAAGAGCGTCTCAATTCTAATCAAAGCGAGACAGGATTACCGGAGGCTATTCAAACAGGCATAGGCGAACTAAATGGTCTTCCCTTAGCACTTGGAGTTCTGGATTTTCAGTTTATAGCGGGGACTATGGGATCCGCAGTCGGAGAAAAAATTACCCGTTTGATCGAGTATGCTACCCGAGAATTTCTACCTCTTATTATAGTGTGTGCTTCTGGGGGTGCACGTGTCCACGAAGGAAGTTTCAGCTTGATGCAAATGGGTAAAATAGCTTGTGCGTTATATAATTATCAATTAGATGCCAAACGATTTTATATATCAATCCTCGCATCTCCTACTACTGGTGGGGTAACAGCTAGTTTTGGTATGTTGGGGAAGGTCGTTATTGCCGAACCCGAGGCCACCATTGCATTTGCGGGTAAAAGAGTAATTGAACAAACGTTGAATATAGAAGTCCCTGAAGGTGTCCAACAGACCGAATTTTTATTCACGCAGGGAGCATTCGATCTAATCCTCCCACGTTTTTATTTAAAAAGAATTCTCCATTTTATATATCTGTTAAACAATTACACTCTTTTCTTTGTTTGATTGAATTGATGAATTGGATTCAACCAAGTCAACAAGTAATTGGTAAAATGCCTTTTTTAAAAGAAAAATGAAAGAAATTCGAAATATTATATATAGAAGAAAAAGAAATAATAAAAACTTGGTCCCGGGCATCTACCACTATACCCGCAATGATGGCCATCCCGGGCAATCGAACCATTATTTGTTTAAGAAATTGTTTGAACGAATCTGAGGGCAATCCTGAAGATTCAGAAAATGAAGAAAACGATTCCGACTCAAAATATCC-----CTTTTCTATTTCTAATAAAAAAAAAATCCATATTTA----------------GGATAAAAAAACACAATTTTGGTACTTGGTTCTACAAATTAAAAAAAATGTTAGATCGTTTCGAAAACGTTCGAAATAATAGGAAATCCGGAATTGATCCAATTTTGCAAGATAAACCCGATTCTACGCAAAATAATTTTCCGTATTTTTCGCATTATTTGCGGATGTTCATCTTCTACTGGATAGAACGCGAGAATTACGAAAGGATATTCGTAGAAAAAGAGTTTGATGTGTTATACCAATACCGGTATTGGTGCTGGTTCAAAAAATCGCTAATTTTGATTAACTATGAACATCCGAATCAAAATTTCGAAAAAATGCAGACCGCTGCGGGTGACCTACTAGGCTATGTCACAGACCTTCGGCATCTGATTCAGTACGACTACTTTACAATGGGGTATGCCCGAAATAGAAACTACCCGTATACTTCTGAAACGGAAAAAGCACTTTCGATGGGAACTGCATATATTCAGCTCTTTACGAAAGCCTTTTTCATTGTCGCCATTTGGAGACAAAAATGGGCGGACCTAAACCTACAGTCTATACGGAAGGACGTTTTAGATCAATTCATTACTGAGCTGTTAACCAGCTCAACTCCCGGGCAGATACTACTTCCAGACGAATTAAAGTCGTCTGCCGTTCTTAGCGAATTTATCGAGATGTTATTCAGGTTCGATGAACATCTCGATTAAATCCTACTTCCAAAGACCTTGGAAGTAGAAGTAGGATTTTCGAAAGTATATAAGAGGGATCTACCCAAATATATGCAGTTTTTTTCTAAGGTATACTTTTACCTTAGAATAAGGGAATTTAAATCCGATTGATCGTTGTTCGAATTAGATAAGAACAATAATCTAATTGGATTTTTCTATTCAAAAAAAAAATAATAAGAAACCTTTCTTTGTCTCTTTCATTTTTTTCTCTTCAATCAAAACAAACAAATAAGCTCTTAATTCTATAGGGTTGAATAAAAATTCGATTGACTTTTTGATATAATTGCTATGCTTAGTGTGTAACTCGTTGGTTTTTTTAGGCTTAGGATTCAAAAAAGATTCCCCATAGTATGAACTAATAACTATAGAACTAATAACCAACTCATCACTTCGCATTATCTGGATCCAAAAAACCAGTCAAGATAGGATATGTTGATCATATCATTGTAGCAACTGAAATCTTTTTTGCATAAACAAAAGAAAAACCAATTGGATTCTAAGCTGTGAAGCAAAATATAGAAAAAGGTGTGGATAGAGGGGGGAGAGAAAGAGAGAAAAAGAATATCAATGATATAGAATTCCAGTATGTAAGGTCTATGAGTCATCTCATAAAAGGCAATGTAATAAAGCATCAAGACTTATTCATCCATAATGAAATGAATCTGTCCATAGAATAGAACAAAAAAAATCAAGAGACTCGAGCCAATAAAGACTGAGAAGATTGACTCAAGAACAAATTTCATTAAGAGCTCCATTGTTGAATGCAGACCTAACCATTAAACAAGAAGCGATGGGAACGATGGAATCCGTGAATGCAGAAAATTCTATTGAAAATGAATCCTAATGATTCATTGGTTGGGATGGCGGAAGTAACCGAGAATAAATTCATGTATTCTGAGAAGTCATGAACTAACCCTACAACTGAAATAGATATAGAGTAAATATTCGCCCGCGAAAACTTTATTCTCTTGGATTACTAAATTTTGGACAATCTTATACGAGAAAAGGAAAAAGGGGTTATGTTATGAAAAACAATATTATATTATATGTAAACTATATATATCTATAAATATAAATTTATAGATATACATATATCCATATATATATAATTATAAATGCAAAATATCCAAACAAGGTATACAAAGATTAAATGAAATCTCAAAGAATCTCGGGATTTAATCTATTGTTTAATCGATTGATTGAATCGAATATTCATTAAACATGTATATTTTAATTCAAATTAAAGATTTTAAATCCTTTTATTCGCGAGGAGCTGGATGAGAAGAAACTCTCACGTCCGGTTCTGTAGTAGAGATGGAATTCAGAAATAACCATCAACTATAACCCCAAAAGAACCAGATTCCGTAAACAACATAGAGGAAGAATGAAGGGAATATCTTCTCGAGGGAATCATATATGTTTTGGTAAATATGCTCTTCAAGCACTTGAACCCGCTTGGATCACCTCTAGACAAATAGAAGCAGGGCGACGAGCAATGACACGAAATGCACGTCGTGGTGGAAAAATATGGGTACGTATATTTCCCGATAAACCAGTTACAATAAGAACGACAGAAACACGTATGGGTTCGGGTAAAGGATCTCCTGAATATTGGGTAGCTGTTGTTAAACCAGGTCGAATACTTTATGAAATGGGGGGAATCACAGAAAATATAGCCAGAAAAGCTATTTCGATAGCGGCATCCAAAATGCCTATACGAACTCAATTTATTATTTCAGGATAAGAATGTCAAACCAAAGGAATAGGGCTTGGGAATGAAAAAATCACAGGTTTCTTTTTTTGAACAAAGAATATTTCTTTTTATTTTCTTCGCTCTTTGCATTGAAAGAACAGATAAAAAAAATGATTCAACCCCAGACCCATTTGAATGTAGCGGATAACAGTGAGGCTCGAGAATTAATGTGTATTCGAATCATAGGAGCTAGCAATCGCCGATATGCTCATATTGGTGACGTTATTGTTGCTGTGATTAAAGAAGTAGTACCACCAAATAAGTCCCTACAAAAATCACAACACGTGCCCCTACAAAAATCTGAAGTAGTCAGAGCTGTAATTGTACGTACCTGTAAAGAACTTAAACGTGGCAATGGTATGATAATACGATATGATGACAATGCTGCAGTTGTCATTGACCAAAAGGGAAATCCAAAAGGAAGTCGAGTTTTTGGTGCGATCGCCCTGGAATTGAGACAGTTAAATTTTACAAAAATAGTTTCATTGGCTCCCGAGGTATTATAATTCTATATATAATATAGAATAGTAATACACTATAAGACCATGATATAGTTGTAGCTAGGGTATTGGAAAGAAATAGATTAAGATTAATTAGTAGATTGTGTCTCACGCATATACCTTTAAGAATTCACAAACAAATAAAAAACGTAAAAAAAGGAAAACATGTTGATTATATCCAAATTGTAAGGCACCAATAATTTTAATCCATCATGAATAGAGACACTATTGCTGAAATACTAACGTCTATACGAAATGCTGACATGAATAGAAAAAGAGTAGTTCGAGTAGCATCTACTAATATTACCGAAACCATTGTGAAAATCCTTTTACAAGAAGGTTTTATCGAAAACGTGAGGAAACATCGAGAAAGCAACCAATCTTTTTTGGTTTCAACCCTTCGATATAGAAGGAATAGGGAAAGCATAAACATTTTAAATTTAAAACGGATCAGTCGACCGGGTCTACGAATTTATTCTAATTATCAACGAATTCCTAGAATTTTAGGTGGAATGGGAATTGTAATTCTTTCTACTTCTCGAGGTATAATGACAGATCGAGAGGCTCGACTAAAAAAAATAGGGGGAGAAATTTTATGTTATATATGGTAATAATAATATTAATAATAATAATAATAATAATACTTTTTATATTTAACTTGGATATGGAATATTTGTTTTTTCAAAAAAAGAACAAGAGGAGATTAATTTATCTCCTTTTATTAATTAATACCCTTAGAAGGATTTTTAGGAGGATTTTATATAAAATAAAATGAGCAAGAAAGAGGAAAAACGCATTTTTGAAGGTTTAATTACTGAATCGCTTCCCAATGCTATGTTCCGGGTTCTTTTAGATAAAGATAATAGAGTTATTTTAGGTTGTATTTCAGGAAAAATCCGACGTGGTTCTATACGGATATTACCAGGAGATAGAGTCAAAATTGAATTAAGTCAATATGATGACGCACGAGGGCGTATAATTTTTCGACTCCCTCCCAAGAAGCCTTCAGAGAATTAGGCGGTTTGTCAATCCTAACATTCCTTTGATGGGAATACGATTCAAGATTCCAAATTTCACTAAACTTTTTTTCTTCCAAGAAGTAGATTCTAAATTGCGGTAAGGAATGGCAAATATGAAAATAAGAGCTTCTGTTCGTAAAATTTGTGAAAAATGTCGAATAATCCGTAGGCGGGGGCGAATTAGACTAATTTGTTCCAACCCCAGACATAAACAAAGACAGGGATAATCTAAAAGAAACTCTCTAAAAGACCCAATCTACAAATAAAAAAAGGGATCCAGTTTGATAGGAAATGGATATATCCATATATTTCTAACTTATATTTATGAAATGATAAAACATGCCAAAAACTATACGTAGAATCGATTTCCGTACGAATCGACGTATTAGTTCACGTAAGAATACACGTAAACTAACAAAAGGAGTTATTCATATTCAAGCAAGTTTCCATAATACCATTGTGACTGTTACAGATGTAAGAGGTCGAGTGGTTTCTTGGTCCTCTGCCGGTACTTGTAGATTTAGAGCTAAAAGAAGAGGGACCCCTTTTGCTGCTCAAACCACAGTGGTAAATGCTATTCGTCCAGTAGTGGATCAAGGTCTGAAACGAGCAAAAGTCATGATAAAAGGGCCCGGTCGAGGAAGAGACGCAGCATTACGAACTATTCGTAAAAACGGTATACGATTAACTTGCATACGGGATGTAACCCCTATGCCACATAATGGCTGTAGACCTCCTAAAAAAAGACGTGTGTAAAAATAAACATTGCACAAATTTCAACAGAAAGAAACGATTCAATATCAAAAATCCAATAAAACAAGAGAAAAAATTCAATAACCTAATCAACTATATATTACTATGAGTCAAAAAAACAGAAGAGGATTTCCTCGGAGATTGCAGTGGAAGTGTGTTGAATCAAGGGTAGACAGTAAACGTCTTTATTATGGGCGCTTTAGCTTGTTTCCACTTAGTAGAGGTGAAGCCGAAACTTTAGGCATTGCTATGCGAAGAGCTTTGCTTGGAGAAATAGAAGGAACATGTATCACACGCGCAAAATTCGGGAGAGTAAGAGTAACACATGAATATTCTTCCATAGTGGGTATTCAAGAATCCGTCAATGAAATTTTAATGAATTTGAAAGAAATTATATTGAAAAGCAATCTATATGGACCTTGTAGCGGGTTGATTTGGGTACAAGGTCCTAGAGATGTAACTGCTCGCGATATCATGGTAGCTCCTTATGTGGAAATCATTGATAATACACAACATATAGCTAGCTTGACGAAAAGAATTGATTTATATATGAAATTAGAAATTCAGAAAAACCGCGGTTACCAAATAAAAAGTCCAAAAAATATCTTACAAGATGGAAGTTATCCTACAGATGCTGTATTCATGCCTGTTCGAAATGCCAATTATAATATTTATTCTTATTTGGATAGGATTGCAAAAGAAGAGATACTTTTTTTTGAAATATGGACAAATGGAAGTTTAACTCCTAAAGAAGCACTTCATGAAGCTTCACGGAAGTTGGTTGATTTATTTAGTCCCTTTTTAAATACAGAAGAAGAAAACGTCCATTTAGACGAAAATCAACACAAGATTAATTTACCACTTTTTACCTTTCATGAAAACGTAGAGAAATGCAAAAAAAAAAAAAGACTTTCATTTGATTTTGATTGACGAATTAGGATTGCCTCCCAGAATCTATAATTGCCTCAAAAGATAAAATTTTCCTTATACAGTATCATCGTATCGTTAATGATCTTTTGAATTATATATAATAATAATAATCTATTTTTTTAGTTCTAAAAACCAGTGGGGGTAACAAAAATGCCACTTTTTCATAGT------AATAGTAATAGTAATAAAAATAAGATTAGGATTCCAAAAGTGCCTGTTGTTCTGTCAGAAGACCAAGAAGAAGAGGAAATCGACTTCGAAGAAATCGACTTCGAAGAAATCGAAATCGAAAAAGAAATGGCAATCGAAAAGGAAGAAGAAAAAGTAAAAGTACGTTGGATTAACTTACACAAGTTTCTTTTTGAAGCTGGGATTGTTTTTTTAAGCGAAAAGCTTAATAGGAAAAAAGGTAAAATCATATTAGGTCTTATTACTTATCTAGCGATATTACATCCTATCGGAGAGTTGCATTTGTTTCTAAACAACTGCGTTTCCGGGTGCCTACGAACAGCTGTTACAATACACGATGCAATCCAACAGCTGCCAAGACCCGGATATACAGTAGGATGTGGAATGACTGCTTCAGTGGGATCGCTTATCCTCGTTTCAGGACACGAACGCCTAGCGCAGCCTCACGCTAGGATCTTGATTCAGAAACCTAAATTTAAATTTCCAATTAAAAGAAAGAAAAAGAATTCTGAAAAGAATCCTGAAAAGAATCCTGAAAAGAATCCTGAAAAGAATCCTGAAAAGAATCCTGAAAAGAATCCTGAAAAGAATCCTGAAAAGAATCCTGAAAAGAATCCTGAAAAGAATCCTGAAAAGAATCCTAATCCTTTTAATCCTCCTTTTAATCCTCCTATTAATCCGAATAATCCTAAAAAGAATCCTTTTAATCCTTTTAATCCTCCTATTAATCCGAATAATCCTAAAAAGAATCCTAATAAAAGATTTATTATCATCGGTAAAAGGAGTAAAGGGAAAAGAAAGAATCTTAGGCGCTACTTTGATGTTCACGAGGCCAAAAAGCAGTTTGATATTCTTACTGAATACTTCCACGAGATTTTTGTAGAAAAAACAGGGCAATCCTACGATATTATACAAAAAGACCTGCAAGAAAACGTTGTGATGTCAGCAAAGGAAGCCCAAGATTATGGAATTATTGATCGTCTTACGACAGATTTCAAAATGAAATCTTTGTTACACAAAGCTTTCTTTCCAAATCTAGATGATAATTTCGAAGAAAATCGAAATGATACTCCAGGATGGAGATAGGGGGTATTTATTTTAGATATCAAATTCATATTAGAAAAGCTGTCAGTGTGGAGTGGGAGAGCAACTGGAATGTCCCCTTTTGTGGCTATTTTTCGGATAGTATTTACTAATTTCTCCATAAAAGAGGTAGTGGTTTATATGACAACACTGTTTTAAGTTACTTGTGTTCTGAATTTTCTTTACGTTTTGTTGTACGCTATCTTTGGAACTGCATAAGATAAGATAGAAAATTTGTAGTCAACAAGTAATTAATTTAGCAGAATCAAAGTTAAAATACGAAGAATAGGGTTTTCTTTGGTGGCAGCGGATAATTCTATTTTGACTAATATTCTTAATTACTAATTAAGAATATTAGTCAAAAGAGTGCATTTTTTTTGAGGCAAATTATCTATGATCTATATATTATCGTAATATAAATAGAAGATCAAAAGTATTAATAAAAAAAATGAGCAAATCGTAGATAAAATAACTGATTAGCCTTAGCCCATGTCTTATCTTAGGCATTATTATTTTTTTTATACGAAAAAAGTCGTATGGAAAAACCTGGTATGGAAAAATACTCTTTAATTCTAGAGACTTATTTAGACTATGACATCGAATTAATAGTCGAAGAAGAGATTGTATATAATATACAAGTATTCCCGTGAAACCAGAAATGCTAGTAAAAAAAGGGTCTCGGAGAACCGGGAAAGCAAGGACGAAAGACAAAACAAAAATTTTATTCCAAAAGAATAAGCACACGGATAAGGTCACACTAATACATTAATTTTGGATCCAAATTCGAAATTTTCCTTATACAGTATCATCGTATCGTTAACGATCTTTTGAATTGTCTCGGAGAACCGGGAAAGCAAGGACGAAAGACAAAACAATTTTATTCCAAGGACTTGGAGGTAACAAAAATGCCACTTAAGATTCCAAATGTGACTTCTTTTGAGGATCCAGAAGAACAAGAAGAAGAAATCGACTTCGAAGAAGAAGAAATCGACTTGAAATCGACTTCGAAGAAGAAGAAATCGACTTCGAAGAAGAGGATCCAGAAGAACAAGAAGAAGAAATCGACTTCGAAGAAGAAGAAATCGACTTCGAAGAAGAAGAAATCGACTTCGAAGAAGAAGAAATCGACTTCGAAGAAGAAGAAATCGACTTCGAAGAAGAAGAAATCGAAGAAGAAGAAATCGACTTCGAAGAAGAAGAAATCCAGACTTCGAAGAAGAAGAAATCGACTTCGAAGAAGAAGAAATCGACTTCGAAGAAGAAGAAATCGACTTCGAAGAAGAAGAAATCGACTTCGAAGAAGAAGAAATCGACTTCGAAGATCCAGAAGATCGAAGAAGAAGAAATCGACTTCGAAGAAGAAGAAATCGACTTCGAAGAAGAAGAAATCGACTTCGAAGAAGAAGAAATCGACTTCGAAGAAGAAGAAATCGACTTCGAAGACGAAGAAGAAGAAATCGACTTCGAAGAAGAAGAAATCGACTTCGAAGAAGAAGAAATCGAAGAAGAAGAAATCGACTTCGAAGAAGAAGAAATCGAAGAAGTCGACATCGAAGAAGAAGAAATCGACTTCGAAGAGGAAGACATAGAAAAAAAATAAAGATGAAAAAAGAAATAAAACGAAGTATGGTTTGAAACAAAACAAACCCTGAGATTGCAGGATACTCTGATCCAACGCCAAGAACTAAAAGAAGTTTTTGTTGAGGGAGAGGACGGATGGCTCCAATACTCTTTAATTCTAGAGACTTATTTAGACTATGACATCGAATTAATAGTCGAAGAAGAGATTGTATATAATATACAAGTATTCCCGTGAAACCAGAAATGCTAGTAAAAAAAGGGTCTCGGAGAACCGGGAAAGCAAGGACGAAAGACAAAACA-----ATTCCAAGGACTTGGAGAATAAGCACACGGATAAGGTCACACTAATACATTAATTTTGGATCCAAATTCGAAATTTTCCTTATACAGTATCATCGTATCGTTAACCATTTTTTTGTTCGGAGAACCGGGAAAGCAAGGACGAAAGACAAAACAATTTTATTCCAAGGACTTGGAGGTAACAAAAATGCCACTTAAGATTCCAAATGTGACTTCTTTTGAGGATCCAGAAGAACAAGAAGAAGAAATCGACTTCGAAGAAGAAGAAATCGACTTCGAAGAAGAAGAA---------------------------------------------------------------ATCGACTTCCAAGAGGAAGAAATCCACTTCGAAGAAGAAAAAGAATATTGGATTAAGTTAGGCAGTATGCTTTTGTACAAAAGGGTTCTTTTTTTAAGAAAAGTGACTAGGAAAAGGGGATATTTGATAACATCTATTATTTTCCATCTGACTATGAAAGATTATACCCAACCTGTAAATTTGCTTCTAAACAATTGCGTTGCCGGACACCCAGCAACTGCAATTGTAGTACAAGAGGCAATCCAAGGGATGCCAACAGACATAAATACAATAGTATGTGGAATGACTGCTTCAGTGGGATCTTTTATCCTACTTTCAGGAGACATGCGCCTAGCAGAGCCTCGCGCTAGGGTGCTGATTCAGAAACCTAAATTTCGAATGAAAAGGAAAAAGAGGTATGATGATGAGTTACGTAAGTTTGAGTTCGTGTGTCAGAAGCAGAAGTACTTGAACGCGCTTCGTCGTATTGAGGACTACATCTGCAAGATTTATGTAGAAAAAACGGGGCAATCCTACGATATTATACAACAAGACCTGAAGAGAACGCGGTTGATGTCAGCAAAAGAAGCCCAACATTATGGAATTATTGATCGTATTATGACGGTGGATAATATTCTCTTACTAGAAGAAAATCTAGTTCCAGTGGGTATTGAGTTTACTTCTTTATTTATTAATTAAATCTTTGTCAAAGTTCGACAAAAATCTAGATGCTAATCTAGAAGAAAATTTAGATTTTCTTCTAGATGAAAATCCGGAAGAAAATCGGATTCCCATGGGTTTTGAGTTTCCTTCTTTGTTTATTAAATCTTTGTTAGATTTCAACAAAAATCTAGACGATAATCCAGATGGAGATAATACAGGAGACCAATAAAAAAATTCTACTGGCAAGGCTTATTTTTTTAGTAACCTGGAGTGCCAAAGCGTGCGCACTGTCCCCTTTAAGTGGCTATTTTTCTATTGATTTTTACCTCGACCCCCTCCCCCCCAAAAAAGATATTTTTTAACTGAATTTTGTTATCGTGCGGAACTGCATAAGATAAGATAGAAATTTGTAGTCAACAATTAATTGGTTT------ATCAGAATCAAAGTCAAAATACGAAGAATAGGGTTTTCTTTGGTGGCAGCGGATAATTCTATTTTGACTAATATTCTTAATTAGTAATTAAAAATATTAGTCAAAAGAGTGCATTTTTTTTGCGGGAAATTGGGCAAATAAAACGAATTTCATCTTTCATGGACATTGCTAAGATCTTTCCATTTAGCAGCACCTTAGGATGGCATAGCCTTAAAGTGAAGGAAGTGAAAGGCGAGGTTCAAATGAATTTCGTATCGATTGGTTGAAAGGCTTGATGTTATGTTGCCTTTAAGGCAACCTAAGAACCTTCTCGTTCCACTTGACAACTCATCATTTTTCAGATAGTATCTTTGAAAAAAGCAAAATAGTGTGGTCGGGAAAGTTAGAGCATATACAAATTAAAATATGTAATATACAAATTAAATATCTAGAATCTATGGAAACCCATTATTCAATTAAAAAAAAAATAATTGAAAAAGAAATGAAAATGACAGTAGTACAGCTTAAACCCCCTTATTTCGGTTTCGATGACAGCGTATTCATCAAGCCGTCGTCGTGTGTAGCGAGTAAGGCAATAAGGTTTCTGTTTCTGTTAGTGCTATACTTTGTCGTTCATAGTAAGGTTTAGAAGATAATCCGAATCGAATAATTCAAAAAAAAATCTTATAATAATATTGTATAATTTATACAATATTATATTATTATATTATACGAACATTCTATTCTCTTCATTTTGTCTTAATTCTATAGGGTTCAATAATCGATTAAATACATTATTCTAAATAAATACATATTTGTAAAAAAAGGGGGTTTATGGTAAAAAATTCATTTATTTCCGTTATTTCACAAAAAGAAAAGGAAGAAAACCAGGGATCTGTTGAATTTCAAGTATTCCGTTTTACCAATAAGATACGAAGACTTTCCTTACATCTGGAATTGCACAAAAAGGACTATTTATCTCAGAATTTCTCTCTGAGAGGTCTGCGAAAATTTGTATCAAAACGTCTAAAAAAAATAGTAAAGGGGTAATGTACCATGAATGGAATCAAATATGCAGTATTTACAAACAAAAGTATTCGGTTATTCGAGAAAAATAATAATACTATTGATGTCAAATCAGGATTAACTAATATATTATATATAAATATAAAAAACTATTCCACTAAAATAGAAGGGGGGCCATAAATATGGGAATAAAAGCATTTATTTATAAACTACTTAACAGAATATTCAATTCTGTTATGGGATCCGGACTTTTTTGTGGATTTATAACCGCATCCACCGTAGGTCTCGGATATTTCTTCGTTGTATCCAGCTTCTTCAAAAAAGACATTCAGAAACGGGTAGCAGCAATGACTGGTTTTCTTATGGGACAGTTCGTGATGTTCACATCGATCTATGATGGGCCGCTACATCAAGTATTAGTTCAACCTCATAACCTAATTATGCTATTTCTAAGCTCGTTTTTCGTTCAGCTCTTCTGGACCAATCTAAAAACTTTGCGCAACACGGAGTTTTTGCATCCTGAAGATGCTATTATCATTAAAAGAAGGCGCGTGCTCCGCCTTCAATTGGAATTTATGCTGAATTTCTTTGTGCAATTATGCAACCCCTACCTTGAACCTGATTCAATGGTACCCAGATTAGTCAGCATTTTTCTCTACAACAACGAAAATAAGATCTTATTTGTAATATATAGTTTTGTTGGTTGGTTAATTGGTCACGTTTTCTTCATGATTTTGTTTATGAAATTATTAAAATTCATAATAGATTGGGTACGTAATCATTTTTTTGAATCTTAAATTAAATAAGTGAAATAGAGAAAGCTTTCTCTATTTCACTTATTCGACTGGATCTTACGGAGCCTGCTCATGTACGACATGATTTGGATCTGATCATAGAAAAGATTCTCTTCAAGTGAACCAGCCTATCCTTTGTATGGCGCTTGCACGGTGGTTGGAACAAAGACACATTTGATTGTTAATTCCAATGTGGCAGATAGATGCCTTTATCTATCTGCACGGACGAATCAATCGTTCAAGTCATAATCAAAAAATGAAATTATGAAAAACCCTTTGCTTGGTTATATTCTTTTTCTACGAGATGGCGGAAATTCCTTCTACCGACCGCATTCCTAGTCATAGTATGTAGATTGGGAAGAAGACTATTTTAATTTAAACCTTCTTTGTTTTTTTTACCAAAATTTGGGGTGGTGTGACTATGTAACTCGTGTCAGATTTAAATGACATAAAATGTATTAATAGTTTTTTATTACGATAGAATCAAATTCGACTAGATACTAAACATAAATAAGCGGAAAATAGAAAGGATAAATATAGGTAACAAATAATTCTAGGAGGGATTATTTGTCTTCCTAGTCTTCCGCATAAGAAAAGGAATTTGCCACATCCCTTTCTTGTGTCGAGATAATAACGATTCCAGATTCCCTTTGGGAAAGATTCCCATTCTTAGTTTCTATTTTTTCCAGATGTATTAGAACTCCTTTCTATATGTATTAGAATATTATATAAT-ATATATAATATAAAACTAGTGGACAAACAAAAAAAGATAGGGAAATTATTTAAGTAAATAGAACTTCTTCACTGAAGTTCT-AAAAAAAAAAATTAAAATTTGATGAGATATTAATAAATAGAGTAAAGTTCTATTACTATAGAAAAAAATATTCTCATTATTCTTAAGAACTCAACGGGTCCTTCCCCCTTGAATCAGATAAAGAAAGAAGGGAATCCCATCGAGCTCTTTTTCATGTTTACAACTCAATTCATCCGATTACTACAGGGATGAACCCAATCCGGAATATGAACCATAAAAGAAAAGACCTAGTAAACCGATCACAAGAATACCAGTTACAGTACCTATTAGCCAAAGAGGAATCCTTCCAGTAGTATCGGCCATTTAACCCACTTCCCTCCACATTTCATCAAATGGTCATGCTAGAGACATAAACAGTCATAGATAATTATGCGATGAGACCCTTCCGAATGGGCTAAGAGAATTACTAGAGTTATTATTCTCTTTTGTTTGCTTAATTGAAGAAATAATTGGAAAATAAAACAGCAAGTACAAAAATGAGCAATAACCCCCAGTAGAGACTGGTACGATTCAATTCAACATTTTGTTCGTTTGGGTTTGATTGTGTCATAGTTCTCTAATTCGGATTAGGTTTATCGTTGGATAAATTGCATTGCTGATATTGACCCTAAAAAAGAAACAGTAGGTACAGCAAGTCCGTGAACAGCCAACCATCGCACTGTAAAAATTGGATAGGTTCGATCTATGGTCATTGGGACCTCCTAAAAGGATCTACTAAATTCATCGAGTTGTTCCAAAGGATCAAAACGGCCAGTTATTAATGGAATTCCTTGTCGACTCTCTGTGAAATATTCGTTTGGCCGAGGGCTTCCAAACACATCGTAAGCTAAGCCCGTGCTGACGAATAACCAACCCGCAATGAATAGGGAAGGTATCGTAATACTATGAATGACCCAGTATCGAATACTGGTAATAATATCAGCAAAAGAACGTTCTCCTGTGCTTCCAGACATGCTGAGCTCCACATATTCTTGTACAGTCAAAAGGGGGCCGATTCCGTAAAAGATGGGATCAGTAAATGAAAATTTACTGAAAGGTTATCTTTGTGAGATCATCAATATAGTACCGAGGGTATCTTTAGAGTATACCGAATTAGTATAGCTATCCTTCTTCTGACACAGCAAGGCAATTTTAATCAATAGTGAAAGAAAGTGCTAGATAATTTCGTTCTTCCTTTACTTGTTACTTGTCGATCTAAAACGATGTCCCACTCAATAGAAAATTCTTAAAAATTGTCTATTTTTCTCCATTATTAGTTTCACGCTAGAAACAGAAGATC-AAAAAAAAGTGAATCTGACAAGTCGGTTTCTAATACGAGATTATTCTATTCCATTCCCACAATTTAAGTAGGATGCGAGATCTAGAAATCTTCTTTTGGTAGTAGAAGCGTTTTTTGTTTTGTTGTAATCCTTTTTCGT---------TTTAAGGAATTGGTTAGTCATCCAGTAACAAGTAAGATCAGTAAGAAGCAACAATAGTAGATAGTATTAGAAGAAAGAAAGAGAACAAAGAATAAAAGAATTGTAATCAATATTCGTGATGCATCTATTGTTGGATTAGATCGAGATTCAAAGGCTCTTTCTTGACCTAACTACAAAGATCAGGCTTTATAATATCGAACGAGAAATGTAGAACCTATAAAAAAGGAAAAGATAATAGGAATTACTAGTCTTGAAATCGAGTTTTATACCAATTTCGAATGATCGCGGAATAACCTTTTTCTTCGCATTCATTCAAGAGATTATGTGAATGAACCTACTATTGAATCGAATGAGTTAAAATTAACGTAAAATCAAAAGTTTTATAAAGTCACTGTTTATTTTCAAATCGAAAATGGATTCGACCCAATTCTAAAAAAAAAAAGAAATGATTAAACAAAATAGAAAGAATTTTCCAATTTTATAGTGATTCCAAAAGAGTTTCATTTTTGAATAAAGTTACATTCACTACACTTATTCTTATTTTCTAGATTACTCAAAAGTTGTTCAAATCTGTTGATTGGAATTTAAGGTCATAGGTAGATGTCATAAATGCTTAATCAATTTCTTTTTATACCCCTGCCACTTTATCTTTTCTTTTTTAATGCTGTCTATACGGATAGAGAAATCAAAAATGTTCAATTGCACTTTTTTTTTCAATGGGTCTTTTTGATTATCATCTCCTATCTTGCAAAAATGGAAACTAACTTAGGTAAGTGCTTTAGAAACATATGCATAATAACGAATATATTTCAATTAGCTCCTTCATGCCTATTATAACTAGTTATTTCGGTTTTTTATTAGCGGCTTTAACTATAACCTCAGCTCTATTTATTGGTCTGAGCAAGATACGACTTATTTGAAATTCATCTTTGAAATCAACAATTCATAAAAAGAAATCTTTATGGGGTCTTCCGCGTATTCTATAGTTACTTACCGTATCAATTGCCAATTCTTGATCATTGCGATTCGTGGCAATTCGTATTACTATTTAGGTATAGATATTCCCTCGTTTTTTCTTTTTAAACAAATTAATAAAAATGATTGAAGTTTTTCTATTTGGAATCGTGTTAGGTCTAATTCCTATTACTTTGGCTGGATTATTCGTAACTGCATATTTACAATACATACGCGGTGATCAGTTGGATCTTTGATTAATTAACATCTCTTTTTTTGATTGACCTCCTCTTTTCTTTAAGCCACAGGAGGTCAAATTCAGATTGCTGTTCAAGTTAATGAAGTTTTTTCATTCTAAAAAAACCTATGAAGAAGGGAATCGCGCTCTGTAGGATTTGAACCTACGACATCGGGTTTTGGAGACCCACGTTCTGCCGAGCTGAACTAAGAGCGCTTTCTTATCAGAATAGATAAGACTG-AAAAAAAAAGATTCTTTTTGGAACGTCAATTCATCTTGTATATATATATATTATATATTATAGTAGTATCATAAAAATGATATATTATGTATGTCCAATATGAATCTGATCCCTCGCTGCTTTTCAAAGGCGAAGTAATAGGTAGGGATGACAGGATTTGAACCCGCGACATTTTGTACCCAAAACAAACGCGCTACCAAACTGCGCCACATCCCTTTAATTGATCTACAGTGTCATTGTAGAAAATTCCTGTCTTGTTTTCCACACCCCTATTTCCTCCATTGATATACATAATTTAGCTTGCCATTTTTTCTTTATTGCTCTCATATAACACATAAAAATAGTCAAAGGAAAAGCCTTATATACATTATATATAATACACATAGGAAAGACGAAATTTACCGTAAGTAAAAAAAATAATATTTTTCGGGAATGCTTGAGAAGAAAGGTACTTTTTTTCTATAAAAAAAAATACTCTCTACCGGATCATTCTAGATTTCAATTTGAATTCGAGATTCTGTGTACAACTACAACTGTCCCTTAACTACATATGCATCGTATTATATATGTATTTATTACCATTCTGTATTACATTACAATAAAATAAAGAAGGGGGTTTTTAATGCGAGATTTAAAAACATATCTCTCTGCGGCACCGGTACTAAGTACTCTATGGTTCGTGTCTTTAGCGGGGCTATTAATAGAGATTAATCGTTTTTTTCCAGATGCGTTGACATTCTCCTTTTTTCATTCTAGTTATTGACACGGCAAGGAATGAAGAAGATTTGAAATACAATCAAATATTTGTGTGACTAATCCCTCTCCCTTTCTTTTCTCTTTTTTCCTTTTTTTAGAATATGAAGGAGGAAAGAATAAAAGTGTATTCGACATTTTCGAAACTCGGATTCACGTTCGAATTAAATTCAAATTAATAAATAATAGAGGAATAGGGATAGAGCATCAAATTTGGCTCTAGGGCAAGAGTATTATACAAGATACTTAAATCAAATATTGTACTAGGATTTGAAATATAGTTTCGAAATCATTGTATTACTTATTATTTAATATTATTGGTTGTAATGAAATCTTTCCTAATTCGATTTCGAATTAGTAACTTCTACCTTTTTCCTTCCTTTCTTCTTCTTCGTTTCGGATCAAAATATAGAAGAAGAGTTGAGGAAAAAAATCCAAAGGAGGTTCATGGACAAGGGTAAAGATGTCCGAGTAAGGGTTATTTTGGAATGTACCAATTGTGTCCGAACCGGTGTTAAACGAAACGGTCTTAATGTAAATGTAAATAAGGGCATTAACAGATACATTACTCAAAAGAATCGACACACGACGCCTAAGCGATTAGAATTGAGAAAATTCTGTCCCTATTGTTACAAACATACAATTCATGGGGAGATAACGAAATAGATCGAACTGAGCACCTACGTGTCACCTTTCCAAATGAGGGGAAAAATAATATACTATCATATATATCATAATATTTCATAAAAAATGGAATAAACAAATCCTATTTAGTAATTCTAATTCATTTTAGATCTGAACGAAATAGGACTTTCGCGCTAAGGAATAAACTAAACAAACCATGAATAAATACAAACGACGTTTTTTTAAATCCAAACGGCCTTTTCGTAGGCGTTTACCCCCGATCCAATCGGGGGATCGAATTGATTATAGAAACATGAGTTTAATTAGTCGATTTATTAGTCAACAAGGAAAAATATTATCTAGACGAGTGAATAGATTGACCTTGAAACAACAACGATTAATTACTATTGCTATAAAACAAGCTCGTATTTTATCTTCCTTACCTTTTCTTAATAATGAAAAACTATTTAAAATGAAAAAAAGAACCAAGTCGACCGCTAGAAC------TAAGGGTAAGGGTAAGGGTAAGGGTCTTAGAACCGGAAAGAAAAAAAAATAGGCTTACTTTTTTCTTCAATTGAATCAAAATTTCAATCAGAATTCAAACCTATTTTGTTCCAAAAATCCGATAATCCAGATTTGATTATCGTGTCGTAAAAATAAGAAAAAATCGGGGAAAACCAAAAAATCCCTTTTTTTGAGGGTTTTCCTTCATTTTGACTACTTTATCATATTTTAGAATATGAGTTTCTACTTTAGCTTCCCCGGGTTCATTCTCCGGGGAACTTTATTTAAATTATTCCGTTGTAGTTCGTACAATCTACTTCTTTTATGATTTCGTTGGAAATCATATATTATTCTTAGAAATTAGATAAAAACAATTCTGATGAAAGGTAGCTACTTGCGAAAGCGTTTTACGATTAAGAAACGCCCCTCTCTTGTACAGATCGTGTATAAATCTACTATAACTATTAGATACCCACATTTTGCGAATTAACGCGTTTATACGAGTGATCCACAAACAACGAAAATTTCTCTTTTGCCTACCTCTATCCCGATGAGCCGAATACAAAGCTTTTATTTGATATTGAAGACTAGTTCCAGTAAGAGCCCGAGCCCATCCTACTGCAAATGAACGCATTTTTGTTCTACGTCTCCGAGCTATATATCCCCGGCAAGTTCTGGTCATTGAATAAATGAAACTTTGAAGAATAACTAATGGATTTCCTTTCGTTTGGTTATTCTTTTACCCCTCCTTAGTCTATTAATAACAAAACGGATTTTTCCAATGTATAAAATAAAAATTCCAATGGCGTTGGCTACTCTAACCTTCCCGACCACAATTTTTTCCTTTTTTCAAAGTACAGGTAAAATGCCTAGAAAAAAGGAAATTGTATTCGACTAGGTATCAAAAACATACTAAATATAAAAGTAGTCAATGGATAAATAAATTGTGGGTTCCATCGTTTCTATGGTTACTTCTTAAACGGTGAGGTCTTCTCTATACACCGGAGCCTCTTACTTCATTTTTCTTGGTAACTTGTACAGTTACCGCTCTTTGGCTCTACCAATGAATTATCCAGTAATAGGTCTTTCACAACGAGATCTACCTATACAGTAACGGTATTTAATTATGAAGGTTAGCTGGGTAGCTGACCCTGTTAGTCCGTTCTTGCAAGAGAGGGAGTCTAATCTTTCTGTTTTTTTTTAACATAGGATTTTCCCCGCTTAATGGATAACCATTTAATACCAATGGGGAATTGTTTCTCATCTTAAATTGAGGTGATTGGATTGGCACCAACGGAAACCATAAATTTCCTACACACTAGAGGAATATGCTAGATTTTATCATTTTTCTATAGTGAATGGGCTTATTCGATTTTATCCTATTTAGTGGTACTGATCATTGAGAATGGAAAAATGGGTTTCTTTCTTTTTTGTCCCATCCCATGATCTAAACGAGTCGCACATACACCCTAGTACATCTTCCTCGACGCTGAGGGCATCCCCTAAGAGCGGGGGATTTCCTGACATTTCTGATTGGCTGTCTTGTATTTCTAATAAGTTGTTTAATCGTTGGCATGTTGAATCGTATACATAATAGGATGGTTTAGATCGATCTTAACCGGATGATTATGTCATCATTTTAACGTCAAAGTAGTTGATACACGACTAGAAAATTAAGGAAATTATCAACGGCAAAGAGTCCTTTTAAATGGTAAAACGAGATCGTTTATAAAGGATTTTGTTTGTATTTTAAAAAACGAAAGCGTAGTTTTCGCCGAACGACGAAGTAGTTCTGATAAAAATGGTCGAGTTTTACTTTTACGTGGATCTTTTCTAGATCTTCTTTCCCCAAACCTGGGATCTGCAGAAGGTTGTCGGGATTTCCGAGTGCGATTATAAGATCCTGTTAGGTATATATATTTGCTCTAATGAGGGAAGCATACATTCTCGTAGAGAATCGTAATATTTTAATCCTCAACAAACAATATCTAATGTCTTGGTGGTGTCTAACCATTTCATTTCGTTTAGTTATTCTTTTAACTTTCCTTAGTCTATTATTATTAATAACAAAACGGATTTTTCCAATGTTTAAAATCAAAATTCCAATGGCGTTGGCTACTCTAACCCTTTCAACCACAATTTTTTCTTTTTTCAAGGTATGGGTAAAATGTCTAGAAACAAAGAAAATATATTCTACTAGTTTTTCTATAATTCTATAATTATAGATATATTAAAAAATTATATAAATACCAGAAAAAAAGAGATTTTGTACTCTATCTGTCTATTTTTTATTCCTACGAAATACCAGACGAAATAGAACGATCCTAGAAAGAGATATAATGAAATTTGTAGAGTGGGTTTTCCCCCTTTTAGTTGATTGAATAAACAAGACAATTTCTATTGTATTTCAAAAACGGTAGTTTTCACCGAAGTATTTCTGATTAAATAGGTGTAGTTTTATGCGGATCTCTTCTAGATCTTCTTTCCCCAAACCTGTGATTTGCAGAAGGTTGTCGGGATTTCCGATTGCTATTATAAGATCTTGTAAGGTATATATATTTTCTCTACTGAGGCAAGTATATATTCGAGGAGCCAGTTCTAAGCCCGCAATGCTCAATGCCAGATAGTCAAAGTCAAGTTTTTTCATACTCAAAATTTAAATTTTTTTTTCCTTTTTTTACATAATATGATGGTTTAGATCTATCTTAACCGTATGATTATGTCATCATTTTAACATCAAAATAGTTGACACACGACTAGAAAATGAAGGAAATTATCAACGGTAAAGAGTTCCTTAAAATGGTAAAACGGGATCGTTTATAAACAATTTCGATAACAAACCAAGAAAGAGAACATCGAGAACTCTCTAAGAGCGAGCAGGAAAAAAGACACACTTTTGCCGCGTTGGTACTTAACCATAAAAGTGGTTCCTCCATTTTATTTATTCAATTATTCAACCCTATAGTATAGAATTAAGAGCTTTTTTTTTGATTGAAGAGAATTCTTTTTATTTTTACATTTTATATTATTCCATATTCGAATCTGCTTGACTACCAGAAAAAAACGGATTCAGTATTTGATCTTTTCACTGATATATAACCATAAAAAAAATAAGAAACAATATATAGTCGATTTTTTTGCACTTAACCCCTTTCGTGGATTCCATTCTTCAAAAAAAAATTCGCAGAGAAGAAAGGTATTTTACCTATTTTTTAGTCGAATTTGTAAAATACGATTGTGAGGTATAGAAGAGGGGTTGTATTTATTAAACATGTGTAGATATAGCTATCGATATAGATCCTTCTTCCTACTTATTGTCGTTCTATTCGGGGCAGTGGGGGTCGTGCTCTATCCAAATTTCTATTTTTTATTCAATGTCAATTTGTTTAATGAAAAATAGAAGCATGATAATTGCTGGAGAATTCTCTATAGACAACATAT----AGAAAAAAAAAATACCCCATGTAGATATCTTTGTAACAATTTCTATTTTCGGGTTTACATATACTTATGTTTACATATACTTATAATTGCTGTTATAATTGCAATTGCGAAGGACTTTTTATTTTATTGAAAAGAATCCATATTGATGAGTTCTATATCAATTTTTATTTTCTTATGTCAGTAGGAAAACAAAAATGGAGATTCAAATCCAAGAATCGCTGCTGAATTAACAGTCAGCAGTCAATAGTTAATGGTTCAAATTTTTCGTGAATTTAGGTTTTTGTGACTTAAAATCCACATTTTTTCAATAGAAAAGGGAGGAGAAGTTTTTAGGCATTGTGTGTTTTGAGATACTATACAATCAATCGAAGGAGTGAATCAAATCCAATCAAAAAAAAGAAGGATTTCCGTTAGGAAAGGGATTAAGTAAAACTGGATACAAAATGCAAGTACAATAAAAAAAGAAGTTCACTACTTTAACCCAAAAAGGGAAAGATTTCATCTATTTTATATCCTTTTGGCGACATGGCCGAGTGGTAAGGCGGGGGACTGCAAATCCTTTTTCCTCAGTTCAAATCTGGGTGTCGCCTAATCAACAAAAGACTCGAAATCTCCTATTCTGTTCTGCTAATATAACTAGCCCAATTATTCCCCAGCAGAAGCAGAGAAAAAGGACTGTTGATACTTGTTTGATTCTAAGCATCAGGTTTGATGGGGGTTTTTAAAAGGATTGTAAATCCACGAATCCTAGATGCAAGGACAAGGAAAGATTCTAGGGAGAGGAAGGGCTGCAATTTATATACAGACTCAGCACAGTCTCTGAATGCTTAGGCATCCAAGTAACATTTGATTGGATGGATAATTTTGATTGTTTTTAAGTACAAAAATAAATTCTTTTCAACAAAACCCCAGTCAAGAAAAGAACATAATTAACTTCCGCCCGACTCTTTCATATAGACAATTGGGAGATCGATCAAATGGGAAATAAAGGTATGGAATAGATAGTGATCTATCTTTTTATGCTTTTTCTTTATATAAATTATTATAAAGGTCGAC-AAAAAAAAAGAATAGTAATAAATTAGTCTATTCCTACATCTTCGATTAGTAACATTCTTTTGAAATGTCACCCTCTATTTTGATTGTTGTGTTTAATCTTTCCCGATTCGAAATCATATAGGAACAAGAGGTTATTGCTCCCTTATTTCATTATTTATTTCATTATTACTTTCTCTTTCATTTTCACGATTATTTGTATCATCCAACATATATTTTATTAGCAATATTATTTTATAATAACACAAAGATTTTTTATAAATGGGTTTATTGGATTGGTTCATCAAGAGTGTTGGGTCCGAATTCCTTTTTGACTCTGACCCATCAATTCGACTATTATTAGTGAGTAATAATGTAAAAATTATTTAATACTGATCGAAATAGGGGACATAATTCACATGGATATAGTAAGTCTCGCTTGGGCTGCTTTAATGGTAGTCTTTACATTTTCTCTTTCACTCGTAGTATGGGGAAGAAGTGGACTCTAGAAGTACTACTAATTTAATTGAGTTGATGACAAAAACTGTATCAATTGTTTTTTAGATCGTTCTGCAAAGCATTTTTAACGATTTAAAACCAAATCAAAATAGCGTCATTTTGAAATTTCATTGGATTCTAGTGTAATTAATGTATTATATGAATAATACTTTTTCAATCAAAGAGATATTTCAACGATTCCCATGTTTGTATTTTGAAAGGGGATACAGATGATAGGAAATTTATTCCAACCAAATTCTTCCTAAATTTTCTATTTGAACGAATGGGCTCTTCCCAGAAGTATAAATGTACAATGAGGAAGACCGGACCCCTTTTTATTTCTTTCCCTCCTTACTGTTCAAAGAAGAAGTTGTTCTGTTAAGTGTATACACACTTTCTATGAGAAACGATATAGAAATAGTGGTTGTTTAACGAGATAGTATAATAAGATCTTGCCTTGGGAGAGTCGCATATTGGGCATTTCTCACTTGTTTTATTATTTTTAAAATTTGATTTAGGCTTTATCGACTCATTTCATCTCATGGTTCAAGCGTTAAAACTCTGTTAAAAATGGATAAGATTTACTATTCTTTTTCGAAATTATTCGAAGAAGCTCCCGTAGAAGCCCTGTCAATGGCTCAATCAATTACTTCTTGCAAATGCTAAACGAAAAAACCACTTTCTTATTATTATTAAGAAACTTTCCTTGATTGAGTATTTCAATAGATACGGAGATTCATGTTGGAAATAATAAGAAATCGAAGAATTAGAAACATAAGAGTAAAAACCCTCTTTCAATTATTTCAGATTGATCGTAACAAATAGATGTAGAAAAGAAATGGAATTGGGTTCTATGTCCATTCCATATATGGAATAGATATCTGCATATCATATATGCAGATAATATTGGAGAGTGATCCATATTAAACTTGTATTATGGAGTATACACTCTAAAAATACCATAATAGAGAGTATGGTAGAAAGAACGATTCATATATTTCTTTCTACCATACTATTCGCATTGAATACTGCCGATTCGAGTCTGCTCATTTCATTTAAGACACGAAATTGGAATTCTTTTCATTTTCTTTCTTCAATCATTGATAAGAACTCAAAAGTCGCGTTTCATTCAAATTTTTTTAATGAATAGGAATTTTTAATCATTTTGACTGACTGTTTTTACGTAAATGATAAGTAGAAAAGCTGTAGGAATTAGAATGAACAGTGCAGTAGCAATAAATGCAAGAATATTTACTTCCATAATCTCAGTGTTTTTTACCTCACAATACAATAACTCGGGATTTAATCCCATAGAGATGATAAAACTTTCGCCTCTAAATTCAATGGATGAATTAACTCTCGATGATATTATTAAATTGGATCAATATCATGAACAATATCAGACCTATCAAATCAATTCATTGTCGAGAATTGAATAGTATACCATAGGAAGATCTTTTATCCAGACCTAATACAAAATAGGATTCCTGATCCAATCAAGAATTCTTTTCTTTATCATTCTGTTCCATTCTTTTTTTTCTATAACCTACCCCACTCCTTCCTTGTATCATTATCAGATGAAGTATCTTCTGACCATCGTTCGACTTCTATTATTCACAAACCAAAATAAACAATAGAAGTGAGTGAAAGAGAAAAAGAAAGAAGTTAAGTTCTAAACTACGTTTTTTAATGATATAATTTT----------CTTGGAATACAAAGAATTGTGATAAAGATGAATCTCGGTAGAAAGCATCTAATATTCCATCAATTTTTGGGTTTCGATGAAACTCGTAAAATAAATGGAAAATAGGAAGGGAAAAATTCTGCATTCCCTCACTAAGAGGGGTGAAGTCCTTGGTTGATCTTTAGCTTTCTTTTATCTTTCTTCCTTAGATTATTAGTACTGGGACAGATATATCAAAAGCTCAGTATGCAATTTGAATGAAATTTTTTTTTTTCAAATTCAAATTAATAATTGAGGTTACACAAAATCAGAGCCAGAAAAGAAGATAGTTGAATCTAGAAAAGAAAAGTAGTCCAGGGGGGAGATTTCGATTAAATCCATTTTGGGCTGTACAATAAACGAATTCTATTTGTGTATGTGCTCCCGGGAAATATATGGGACTCTATTCCATATTCTATTCCCTGGATCGGGAGCAATCGAAAAATCAGACCCAGTATCTCTATCTCTTGGAATACTGAATATAATGCTACCAAGAATTGTACTAATCCACGTATGTCTTTCTCCCATCAATCGGTTTCTAGTTGAAGTAATGAAAATTTTCATCTATTTGTTTAATGAGAAATGGGAAAG-AAAAAAAAGATCCCCTTTGGGAATGAAATCTGGCTCTATCCTCTGTACCAGCTTTCATAGAAAAGAGGGAGTTGAATTGATGTATTGATTGATTGGATCCGTCGGGACTGACGGGGCTCGAACCCGCAGCTTCCGCCTTGACAGGGCGGTGCTCTGACCAATTGAACTACAATCCCAGGGAAATAAGGGATATATCCGAAAATTAGATTCTTTTTTATTCCTCTGTATCAGGTATTTCTGAAGGGCAAGGGTTTATACCATCTCATGGTAGATTGCCAAAATTTTGGGCCGAGCTGGATTTGAACCAGCGTAGACATATTGCCAACGAATTTACAGTCCGTCCCCATTAACCGCTCGGGCATCGACCCAGGAAGAATCCAGTTTAGGCTTATTGGTAATCCATGATCAACTTGCTTTCGTAGT--ACCCTACCCCCAGGGGAAGTCGAATCCCCGCTGCCTCCTTGAAAGAGAGATGTCCTGAACCACTAGACGATGGGGGCATACTTGTCTGACTGCCATCATACTATGATCATAGTATGAACAGTTTTTTGAAATTGTCAATATAATGTAATGGAATGATTAGGTCCAAGGCCTCTTTCCATTTTTCATAACTACGAATGCAGTAGAAGGAATTTCCCCCATCTCGTAGAAAAAGAATATAACAAAGCAAAGGGTTTTTCATAATTTCATTTTTTGATTATGACTTGAACGATTGATTCGTCCGTGCAGATAGATAAAAGCATCTATCTGCCACATTGGAATTAACAATCAAATGTGTCTTTGTTCCAACCACCGTGCAAGCGCCATACAAAGGATAGGCTGATTCACTTGAAGAGAATCTTTTCTATGATCAGATCTAAATCATGTCGTACATGAGCAGGCTCCGTAAGATCCAGTCGAATAAGTGAAATAGAGAAAGCTTTCTCTATTTCACTTATTTAATTTAAGATTCAAAAAAATGATTACGTACCCAATCTATTATGAATTGTAACAATTTCATAAACAAAATCATGAAGAAAACGTGACCAATTAACCAACCAAACAAAACTATATATTACAAATAAGATCTTATTTTCGTTGTTGTAGAGAAAAATGCTGACTAATCTGGGTACCATTGAATCAGGTTCAAGGTAGGGGTTGCATAATTGCACAAAGAAATTCAGCATAAATTCCAATTGAAGGCGGAGCACGCGCCTTCTTTTAATGATAATAGCATCTTCAGGATGCAAAAACTCCGTGTTGCGCAAAGTTTTTAGATTGGTCCAGAAGAGCTGAACGAAAAACGAGCTTAGAAATAGCATAATTAGGTTATGAGGTTGAACTAATACTTGATGTAGCGGCCCATCATAGATCGATGTGAACATCACGAACTGTCCCATAAGAAAACCAGTCATTGCTGCTACCCGTTTCTGAATGTCTTTTTTGAAGAAGCTGGATACAACGAAGAAATATCCGAGACCTACGGTGGATGCGGTTATAAATCCACAAAAAAGTCCGGACCCCATAACAGAATTGAGTATTGTGTTAAGTAGTCGATTAATCCATGATTTCATCATAATTCCTCCGATGATGATGACAAAGTTATTTTCATGAGTCTAGAAGTTGAAAAGTAGCAATGCACTCTTAATAGAACAAGAGGTTCTTGATCCCTTAACTTAATTAGTTTATTTTCTATTTTTCTTTTTATCATCCAATAATATTTGTTAACATAATATATTAAGAGAAAGACATAGGCGTTGTCAAGTGCATGATCCACAATATATCTACTTTGAAAGATCAAAGTTATATAAATTCAAAATGAATACAAAAACTCGATTTCAAGATATTCTATAATATTATTAATTATGTATTTTAATTTGATGTGGAAACGTAACAATGGTTTTATTGTCTTTATAAGATTGGTCCTTCTGAATCATAATCAATCATATTTTAGATTCTAAAAATTCATCTATCTAGACTAATATATAATAGAAAGGAAGACAGAATGAATAAAGGAAAATTATTACGAATAGGTCCTTCTAATGATGAAGGAGTATCGGCGCATTCCCTCATAGAAAATAGTACCAACCCCCATTGCGTATTGGTACTTATCGAGTATAGAATAAATTTGCTTCTCTTTGTTCTACGAACAGAATTGTTCTATTATTGTCAACAAAATAGAACAAATCTTAATATTAACCCTTGCTCCAAGATAATGCACTGAACAAGGGAAATCCATAGCATATTCATAGTATAGTCTTTTTCAATGCAATAAAGTTACGTGGTATCCATTTTTCTTTGATATAAGGGGTATTTCCATGGGTTTGCCTTGGTATCGTGTTCATACCGTTGTATTGAATGATCCCGGTCGGTTGCTTTCTGTCCATATAATGCATACAGCTTTGGTTGCTGGTTGGGCCGGTTCAATGGCTCTGTATGAATTAGCGGTTTTTGATCCCTCTGACCCTGTTCTTGATCCAATGTGGAGACAGGGTATGTTCGTTATACCTTTCATGACTCGTTTAGGAGTAACCAATTCATGGGGCGGTTGGAGTATCACAGGGGGAACTGTCACCAATCCGGGGATTTGGAGTTACGAAGGTGTGGCCGGGGCACATATTGTCTTTTCTGGCTTGTGCTTCTTGGCAGCTATCTGGCATTGGGTGTATTGGGATCTAGAAATATTTTGTGATGAACGTACAGGAAAGCCTTCTTTGGATTTGCCCAAGATCTTTGGAATTCATTTATTTCTCTCAGGGGTGGCTTGCTTTGGTTTTGGGGCCTTTCATGTAACAGGCTTATATGGTCCTGGAATATGGGTGTCCGATCCTTATGGACTAACAGGAAAAATACAACCTGTAAATCCAGCGTGGGGGGTAGAAGGTTTTGATCCGTTTGTTCCGGGAGGAATAGCCTCTCATCATATTGCAGCAGGGACGTTGGGCATATTAGCAGGTTTATTCCATCTTAGCGTCCGCCCGCCCCAACGTCTGTACAAAGGATTGCGTATGGGTAATATTGAAACCGTCCTTTCTAGTAGTATCGCTGCTGTCTTTTTTGCGGCTTTTGTTGTTGCCGGAACTATGTGGTATGGTTCAGCAACTACCCCGATCGAATTATTTGGGCCCACTCGTTATCAATGGGATCAGGGGTACTTCCAACAAGAGATATATCGAAGAGTTGGTGCTGAACTAGCCGAAAATAAAAGTTTATCAGAAGCTTGGTCTAAAATTCCTGAAAAATTAGCTTTTTATGATTACATCGGTAATAATCCGGCAAAAGGGGGATTATTCAGGGCGGGTTCAATGGATAACGGGGATGGAATAGCGGTTGGATGGTTAGGACACCCTATTTTTAGAGATATAGAAGGGCGCGAACTTTTTGTACGTCGTATGCCTACTTTTTTTGAAACATTTCCAGTTGTTTTGGTAGACGGCGACGGAATTGTTAGAGCCGACGTTCCTTTTCGAAGAGCAGAATCGAAGTATAGTGTCGAACAAGTAGGTGTAACTCTTGAGTTCTATGGCGGCGAACTCAATGGAGTCAGTTATAGTGACCCTGCTACTGTGAAAAAATATGCTAGACGCGCTCAATTGGGTGAAATTTTTGAATTAGATCGTGCTACTTTGAAATCTGATGGTGTTTTTCGTAGTAGTCCAAGGGGTTGGTTTACTTTTGGGCATGCTTCATTTGCTTTGCTCTTCTTCTTCGGGCACATTTGGCATGGTGCTAGAACCCTGTTCAGAGATGTTTTTGCAGGTATTGACCCCGATTTGGATGCTCAAGTTGAATTTGGAGCATTCCAAAAACTTGGAGATCCAAGTACAAGAAGACAAGTAGTTTGATACAACATTGCTTTGGTATCTTTCGCGTCTATTTTCTTTTGGTGCTTTGACATAGAATACCAGAGTTGATTTGAATCACTGCTTTTCTTTGACTCTTTCTTTATCCATGAGAGATGATCCCCAATAAAAAAAAAATAGGTATGGAAGCTATAATTGTAAACCACGATCGAATCTATGGAAGCTTTGGTTTATACATTCCTCTTAGTCTCGACTCTAGGGATAATTTTTTTCGCTATCTTTTTTCGAGAACCGCCTAAAGTTCTAACTAAAAAGATGAAATGATTTTTCATTATCTCAATTGAAGTAATGAGCCTCCCAATATTGGGAGGCTCATTACTTCAATTAGTCCCCATGTTCCTCGAATGGATCTCTTAGTTGTTGAGAAGGTTGCCCAAAAGCGGTATATACGGCGTACCCAGTAAAACTTACAAGGAAACCAGATATAAAGATGGCAACTAAGGTTGCTGTTTCCATTATTAGATAATTTCAAAACCCCAATGGATCTAGAATAAGATCTTTTATTTACAACGGAATAGTATACAAAGTCAACAGATCTCAATGAATACAATAGGATTTATGGCTACACAAACTGTTGAGAACAGTTCTAGATCAGGTCCAAGGCGAACTACTGTAGGGAGTTTATTGAAACCATTGAATTCGGAATATGGTAAAGTCGCTCCTGGATGGGGAACGACTCCTTTGATGGGTGTCGCAATGGCTTTATTTGCAATATTTCTATCTATTATTTTGGAGATTTATAATTCTTCTGTTTTATTGGATGGAATTTCCATGAATTAGATTTATAAGAACCGTAAAGTACCAACTTTCAATAAAAAATGAATCATTTAGAGCTAGGATTTCGAGCCCATTCTATTTTGGTAGTTCTACCGCGGAATTTCTTTGTTTCTTTATTTCCGGAATATGAGTGTGTGATTTGTTATAATTGATCCTATTGATAGTATAGAATAGGTCTGTCATCTTGATAGAGATGGTTTTACTTCGTCGGATATTTTTTCTAGTATCTGCAACACGGAATATATGAAATAGATTAAGAAATATTTTAACTATGATTCATACTTAATATTCAGATCTTGCCGCCGGATTC-AAAAAAAAATTAAAAAATTATATAAATCGAAAATTTATTCTTCTTTCAAAAACCTACCCTATATTATGGTTATTTTAACCAAAAGACAAAGGTTTTGTTGGATTTTTAGTCATTATATCTATTCATGGAATAAGTGATGATCCAAAGGTTCGTACTCATGGAATTCTTAGGCTTAGTTTAGGATTTTATTAAATCATCGTGGTTTTCTAGTATGAATCTGAGGTTTTAATCGATTCATAGGGTCTTAACAAGAGAATTCCTATCAATAAATAATAAAGAAAATAATAAATAGTAAAGCCACATTACACACAAACAAACCCAAATCAAAGAAAAAGAAATAGGAAAAAGAGGATTCAAGAGGCCTGTAAGGATCAAGATAAAGACAATTGAGCCAATTTGATATTATAGCATTATCGCCACAAAGAAAAGCTTTCGGATTTTTCTTACTTCATATCTTTAGAGATTAAGAAGTTTCAAACTTTCTATTACATATCCGTTGCACCTAGTATTTGGGTGTTTTTCTGCTTGAGCTGTACGAGATGAAATTCTCATATACCGTTCTGGGAGGGGGAGTCTTACCTATCTCAATAAAGTCTATGATTGGTTCGAAGAACGCCTTGAAATTCAGGCGATTGCAGATGATATAACTAGTAAATACGTTCCTCCCCATGTCAACATATTTTATTGTCTAGGAGGAATTACGCTTACTTGTTTTTTAGTACAAGTAGCTACAGGGTTTGCTATGACTTTTTACTATCGTCCAACCGTTACTGAGGCTTTTGCTTCTGTTCAATATATAATGACTGAAGCTAACTTTGGTTGGTTAATCCGATCAGTTCATAGATGGTCAGCAAGTATGATGGTTCTAATGATGATCCTCCATGTATTTCGTGTGTATCTCACCGGTGGATTTAAAAAACCTCGCGAATTAACTTGGGTTACAGGTGTGGTTCTAGGTGTCTTGACCGCATCTTTTGGCGTAACTGGTTATTCCTTACCTTGGGACCAAATTGGTTATTGGGCAGTAAAAATTGTAACAGGTGTACCTGAGGCTATTCCTGGAATAGGATCGCCTTTGGTAGAATTATTGCGAGGAAGTGCTAGTGTGGGACAATCCACTTTGACTCGTTTTTATAGTTTACACACTTTTGTCTTGCCTCTTCTTACGGCTGTATTTATGTTAATGCACTTCCCAATGATACGTAAACAAGGCATTTCTGGTCCTTTATAGAGAAGATATGTCATAGATCTTTGTAATCAATCTAATCTCATTTATCATTTGGGGGAGCAACAATCCTATTTCATTGCTACAAGTATGGATTATTGAAAAGAATAAGACATGGATTTGGATATTTCCCTTCAACCCCGCAATATTACTTATTCGACATGAATAATTGAAGGAAATTCTACGAAGAGAAAATGGATTATGGGAGTGTCTGACTTGAACGATTGATTGGTCCGTGTAGATATATGCCTTTATCTATCTGCCACATTGAAATTAACAATCAAATGTGTCTTTGTTCCAACCACCGTGCAAGCGCCATACAAAGGATAGGCTGGTTCACTTGAAGAGAATCTTTTCTATGATCAGATCTAAATCATGTCGTACATGAGCAGGCTCCGTAAGATCCAGTCGAATAAGTGAAATAGAATAAAGCTTTATCTATTTATCTTATTTAATTTAAGATATCTCACTTATTTAATAAGATTATTGAATAGTATGGAAATGCGTGCATTTCCTATGCATTGACACGATCTATGATACTGTCGGAGTGAAACACGGGATCTAAAGAAGAACCGCGGCTAGACTATATTAGTAACAAGTAAACCCTTTGTGTGTATGTAAAAAGTATTCCAATATTTTTGGAATAAACATCAATAACAAAGTCTGAGGCGACCCAGAAAGCGCTTGATCATGATAGTTTCAACTTTGTAATTGTAAGCCTACGTGGGTATTGAGTAGTTACTTGTAAGAACTTAAGTCTTTGCAATAGATAGTTGCAACTACGGAAAGGGGAATCTGGTAAAATGTTTCTTACATAGAAACATGCTTCTATGAATGTGCATATATGGGGGGATATAGATACCATATTATAGGGTATACCCTATGGGTTTTAGATGAATCCCCTTGGTTCTTGTGATTCTTGCTTGAGCCGGATGATGAAAAATTATCATGTCCGGTTCCTTCGGAGGATGGATCTATAAGGATTCACCTATCCCAATAACAAAAAAACCTGACTTGAATGATCCTGTATTAAGAGCTAAATTGGCTAAAGGAATGGGTCATAATTATTACGGAGAGCCTGCATGGCCCAACGATCTTTTATATATTTTTCCAGTAGTCATTCTAGGTACTATTGCATGTAACGTAGGTTTAGCGGTTTTAGAACCATCAATGATTGGTGAACCAGCAGATCCATTTGCAACCCCCTTGGAAATATTACCTGAATGGTATTTCTTTCCCGTATTTCAAATACTTCGAACAGTACCCAATAAATTATTGGGTGTTCTTTTAATGGTTTCAGTACCTGCGGGATTATTAACAGTACCTTTTTTAGAGAATGTTAATAAATTTCAAAATCCATTTCGTCGTCCAGTAGCGACAAGCGTCTTTTTGATTGGTACGGCAGTGGCCCTTTGGTTGGGTATTGGTGCAACATTACCGATTGATAAATCCCTAACTTTAGGTCTTTTTTAATTTGATTCATCAATTGTGAAATAAAATATTACGACGTATGTATCTAGGGAATAGTCGCTTCAAAGTGAATTCTCCCTAGATACATCTATTTAATTTAATTCTGGATCGATCCAGAATCTATGTATTGTGCTAAAAATCTAAAAAAACCATTTTTTG----AAAAAAAAAAAAAAAAAGAAAGATGAAAATAGAATTATCCGCTGCCAACAAAGAAAACCCTATTCTTCGTATTTTGACTTTGATTCTGCTAAACCAATTACTTGTTGACTACAAATTTTCTATATCTGTAATACCATCTAGAGTTTTGTCGAACTTTAATAAAGATTCAATAAACAGAGACAAAGAAGTAAACCCAAAATCTGGCGGAACTAGGTTTTATGTCGGATTTTCATCATCCAGAATCTCATCTAGAAATTGATCTAGACCGTCTTCTGGAATATCCGCTAGATTTGTGTTACATTGCAACAAAGATTTCATAAACAAAGCTTTAATCAATAAAGGAACAAATTCAACCCCCTTCGAAAATCGATTTCGTCCGAACGAAAGTCTAGATGAAAATCTATATTTTCATGGGGATTTTCATAGCGCCTTTCACCCTTCAACAAACTATTACTATTATAGCATTATAGCACTGCATAATCGGAGTTTTAAACTCAAACATCCCAGCTAGATTCTTGAATTCTAAGAAATTTGGATCTCGATTTTTCTTTCGATTTTCTTCTGGAAAATATTCTAGACTTTTGTTGAATTCGAACACAGAGTTAAGAAGCAAAGAAGTAAATTCTTCTTCTATCCAAACTAGGGTTTTTTCCGAATTTGCATCCGTTATCCAATCTATAATAAACAACTTTAAATAATATTTAAAAAACCAAAAAGTAAACCCCAAACCCGGCGGGACTAGATTTTTTTCTGGATTAGCATCTATATTTTTGTCGAATTTTGACAAAGATTTAATTAATAAACAAAGAAGTAAACTCAATACCCATCGGAACTAGATTTTCTTCTAGTAGGAGAATATCATCCATCGTCATAATACGATCAATAATTCCATAATGTCGGGCTTCTTTTGCTAACATCAGCCGCGTTCTCGTCAGGTCTTGTTGTATAATGTCGTAGGATTGCCCCGTTTTTTCTACATAAATCTTGTGGATGTAGTCCTCAATATGACAAAACTAGCCCATGGAGTCCGGATGCCAGGGCGTATGGGCGTTAGCCCATACTTTTCATTTCTAATTTAGGTCTATGAATCAGACCCAAAGTACTAGATTTTAGAAATATATTAAAAGGTAAAGCAAATTCAGAAAACAGGTAATTAAAAAGACTGCTTTAAAAAACCACCAAATCTCTTCGTTGGATAAATTCATCAATTTTATCTCACAAACACAAAAAATAAAACATATTGCGGTTACTTTGCAACTCCATATAACTAAAAAATAGCTCTTTTTAAAAAGCATAAAAGTGTCTTAAGTGTCATTTTTGTCCCTTCTTCCTATAGTGATAAAAAAATTGTATAGTCCTATTCCTGGGTAGGAGATAGAACTAAAAAGATAGTTAGTTAAACTAACTAATAAAAAAAAGTAATATCTGAAAAACGATGAGTTGTCAAGTTGATACAATTTTGATGAAATTCGTTTGAACCTCGCCCTTTGTTCAGTCGTTACCAAGAAGTTTTACCAAGAATTCCCCTTCATTATTGTATAATTATTTTCAGTTGTTTATACCCTAAAAAAACTCTATCTCTATTATAGGACAACAAAACATATTTTGCCAATATTGAAAATATAATCAAAATCCCAATGTCGTTGGCTACTCTAACCTTCCCGACCACAATATTTTTCTTTTTTCAAGGCATTTTACCTGTACCTTGAAAAAAGAAATTGTATTCTACTGGTTTTTTTATAATTAAAAATAGAAAAATTAGATAAATACCATAAAAAAAGAAATTTTGTACTCTATCTGTCTATCTTTTATCCCTACGAAATACCAGACGAAAATAGAACGATCCTAGAAGAGATATAATGAAATTTGTCGAGGGGTTTTTACTCCTTTTATTTGACTGATGGAGTTAATAAACAATTCATTTAATAAACAATTTTTCGAAAAAAAAAGTGTTAAGTAAACAGAGTCTTCTTTGCTATTTATTCGAAGCGTCTAGTGATCTTCAACCAATTATGTGCTTCAATATAATTATCAGGAGTAAGCGCTATAGCCTGTTTCCAATACTGAGCGGCTTGATCGAACCAAGCCTCCGCAATTGCAGAATCTCCCTGTCGAATGGCCTGTTCCCCCCGGGCGGAATAGGCCGGTCAATCCCTTCCCTTAGAACCGTACTTGAGAGTTTCCTATCTCATAAGGCTCAGCCATCAATTCTTTTGATATCGCATTTTAATCTACCATATCTAACTGAATGAGATTCCTCCTCCCATTTTTCGGGCTAAACAAAAGAGGTTAATTATATGAGTTTCAAACTTGAATTTAGATGAATAATAGGTTTTCGTTTTATCTTTTCTTCCACCTTCATAAGAATAAAGAATAGGCATTTCACCTTACCCTTAGAATTTTCTGAAAGGTAACTATTTCGGTTTCATATAGATATTTATATAGAGTCTTTGAAAAAGACTTCCCTTCCTATAATCTAAAAAAGAAAAGGAAAGGAGCAATGCACTCTTGATAGAACAAGAGGCTCTCTTACTTTCCAAAAATTTCATTATAAGGTCAAGGAAGATAAAATACGAGCTTGTTTTATAGCAATAGTAATTAATCGTTGTTGTTTCAAGGTCAATCTATTCACTCGTCTAGATAATATTTTTCCTTGTTGACTAATAAATCGACTAATTACACTCATGTTTCTATAATCAATTCGATCCCCCGATTCAATCGGGGGTAAACGCCTACGAAACCGAATTCTTGAGAATATTTTTGTTTCTAAGGAAAGGTTTTTTTTTTTTTTTTTTTCCTCTAAATATCCAAATTTTGATACCTAATACCCCATAGATAGTTCGAACTGGATAGGAACAATAATCAATTTTAGCTCGAATGGTTTGTAGGGGAACCCGACCCTTTCTGATCCATTCGACACGTGCAATGTCTTTTCCACCGAGCCTACCTGCAATTTGTACTCGAATTCCTTTTATCTTTTCTTTTTTCGCTTTTGCAATAGCCCTTTTCATTGCTTTTCGAAACGGAACTCTATGTTCTAATTGTCCGGCTATATATTGTGCAAGAATAATAGGGTTTCTGTAAGGTTTTGCAATTGTTGTAATAGCAATGTTGATTTTTCGATTTAGTAGACAATCAATTTTTTTTTGTAGATTTGTCTGTAATTCTTCCATTGGAATTTCTTTTAATAATTTTGGGAATGCCAGAGAGATTTGGACCTCGGTCAGATCGGTGCCTTTTAGAATCTTTATACGCGTAATTCCCGAGAGGCTAGAGGCGATTCTTCTATTCTTTTTTATATTTTCTTGTACAAAATCTTCAATATAATCTCGTATGTTTTGATCTTCTATTAGACCTTCCGAATAGTTTTTTGGTTGTTCAAACCAACAGGAATGATGATTTTGGGTTGTACCCAGTCTGAAACCCAGTGGATTTATTTTTTGTCCCATACTCCCCCACTACTATCCAAATTATGATATATCATATTTGTATCCTTATTTTTCCATCTAGGTTTTTTTAACCATGGGAAAGTCTCTATATATTTATCTAAAGATATATCTTTCACTACAATACTTATATGACAAGTAGGTCTTTTTATCGGATAACTACGTCCTCTAGCTCGAGGTTTCCATTTCTTCACGGCAGTACCCTCGTTGACTTCGGCTTTACTAATTATTAAATTCGTTTTATTGGAACCTCTAGTGTAACTAGCATTTGCTCCGGCATTTAAAACCATTTTTAAAATGGGATAAGATGCTTGATAAGGCATGACGTTTAGTATCATAAGTGTTTCTTCGTAAGAACGTCCGCGAATTTGATCAATTACTCTTCGCGCTTTATGAGCGGACATGGATATATGACCTAAAGCGTGTACTTCTGTTTTTCTTTTCTTTAGCATAAGGGTCGCCTCCTACTAATGAATTATAAGTATCTATATTTTGTATTAACGACGAGATCGCTTATCGACTTTCGTATGTTTTTGGAAATTCGAAGTAGGTGCAAATTCTCCCAACTTGTGACCTACCATACCATCTGTTATATAAATAGGTAAATGTTCTTTTCCATTATGGATAGCAATAATATGGCCGATCATTGCGGGTATAATGGTAGATGCCCGGGACCAAGTTTTTATTATTTCTTTTTCTTCTTTTGTTTTAAGCTTATCAATTTTTCTTAATAAATGAGTAGCTACAAAAGGATTTTTTTTTAGTGATCGTGTCACAGCTTCCTCCTTTTTCTTTTTTAAAGACGAAGAGAGAAATGGAATTTCTCTCCTATTTACTACGTCGACGAAGAATTAAATTATCACTATATTTATGCTTTTTTCTACTTCGTCTTCCAAGTGTAGGATAACCCCAAGGGGTTGTGGGTTTGTTTCTACCAATTGAGGCCTTCCCTGTACCACCCCCATGGGGATGGTCTACAGGGTTCATAACCACTCCTCTTACTACAGGACGCTTACCTAGCCAACGTTTAGATCCAGCTCTACCCAAACTTTTCTGGTTCACCCCAGCATTCCCCACTTGTCCGACTGTTGCTGAGCAGTTTTGGGATATCAAACGGACTTCTCCAGAAGGTAATTTTAATGTGGCTGATTTCCCCTCTTTTGCAATCAGTTTCGCTAGAGTCCCTGCTGCTCTAACTAATTGTCCACCCTTTCCAAGCGTTATTTCTATGTTATGTATGGACGTGCCTAAGGGCATATGGGTCAAAGGTAGGGCATTTCCTATTTTTATAGGAACTCCTGTACCAGAAAAAATGGTATTTCCAATTTCAGTCCCTTTGGCATGTAAAATATATCTCTTCTCACCATCCCCATAGTGTATGAGACAAATAGATGCATTTCTATTAGGGTCATATTCTCTGGTTATGATTTTACCATATATGTTTTTTTCATTACGGCGAAAATCTATTTTACGGTAGAGACGCTTATGACCTCCCCCTCTATGACCTGCGGTAATGATTCCTCTGGCATTACGACCTTTACCACACCGATGCTTCCCATAGGTCAAATTATTTCGTGCAACGGTTCCATTGCGTGTGCTCGGGTTAGAAGTTTTGTATAAATGTATCACCATGCTATTAAGTATTTAGATTTATCTTTTTAAGAGGTAGAATAGAATAACCCCGTTGAAGGGTAATGATTATACGTCTGTAATGCATTGTATGTTCCATAATGCGTCCTCTTCTTTTACCCTTTCCCGGAAGTCGATGACTATTCATAGCTATTACCTTGACACCAAAAAAGAGTTCGACACAACGCTTTATTTCTGTCTTAGTTAATCCTGATTCGACATTAAAAGTATATTGATTTTTCTCAAATAACCGAATACTTTTGTTTGTAAATACTGCATATTTGATTCCATCCATGGTACATTGCTCCTTTACTATTTTTTTTATTATTATAATTATAAAATATAAAATTATGGATTTCCATAGATTCTAGATATTGCGTCTGTATATTACTATATGGCGATTACATTCGAATCAATATTATTCTATAATAACACATAGGGTGGATCATGCACTTGAGAATTACACTAAATTGAGAATGGATATAGAAGAATGTGCATAGATTGAATCACTTGACAATTACGAATCCGCTTTATCTACGAACAAGGAAGCTATAAGTAATGCAGAGCAAGTAAGTTAGATCAAGGCAAGATTCATTACATTACAATATTAATATATACAAATACAATAAGATAGAGAATCAGATATTTCTATAGACGTAGTAGAGGGTCCCATTAGCATGTATCCAGTAGGAATTGCACTTACGAACTCTCCAATTATGAGTTGGGCGCTTTAACCATTCAGCCATGGATGCTTAGTAGAGATCCTCGTACATGGTGAATAAGCAAATTCCAATTGAAATGCAATCTGTAGTCTAAATCAATCCAATTAACATAACATTGATTTATGTTTATTTTTATTTTATTTAGTATTTTGGCGGGAGGTACAAATGCTAAAAAGACATCAATTAAAATTAAGATTCTGAATTTTCGAATTGAGAGAGATATTGAGCGCGATCCAAAATTTTCGTTATGTGTCAGAGTCATGGACCGAATTCAATTTAGTGGGATTTTTCATTCACGTTTTTTCCACCAAGAACGTTTTATAAAACTCTTTGACCCCGGAATTTTGAGTATCCTACTTTCATGCAATTCACAAGGTTCAACAAACAATTGAATTGATATCTCGGTGTAATACTCTTTGTAGTATCGTTCCTTATCTATTCTATCGTATTAACAATCGAAATATAGTCGAAAGAAAAAATCTCTATTTGCCTGGTTAATGAATCTCTTTCTATTATAATTGTTCTGGACCTATTAGACGAAATATGCGAGTTTGGCGTCGATATGCTATTGAGTAATGATGAGGGTCCCGCTGATGGGTTCAAATCAATACGTTTGCATAAGAAATATTGGAATATGCTTCTCAATAACCTTCTCATCGATATCAGCGATTTCATAAGTATCATACCAAATCCCATTAATCGAATCACCTTTTCGAGAAATACGAGACATCTAAGTCATACAAGTAAAGAGATCTCTTCATTTCATTGATAACAAAAGGAAAAGACCTGAATGAAGATTTTTTGATAAAAAACGGAATCCTGGCTCCTGAACAGTCAGTCCATTGAAACTGATGACATAGACTTCTTGATGTAGTTCTACACCTTTACGACATAAAAAGGGGTTGGTTCACTTCTATTGAGTCTGACTCATAATGATCATTTCTCAAACAATGACTCTGCTTTTCTAATGCTGGAACAACCGGGAGCAAGTTACTTACGATACTTAGTTGACATTCATAGAAAGTCGCTAATGAATTCTGTGAAGTATGAGTTCAATACATCCTGTTTAGCAGAAAGACGGATATCCCTTGCTCATTATGAGACAATCATTTTTTCAAAAACCTTGTGTGGGGCTAATCCTTTTGATTTACCATCTCTTGAAAAACCAAAACTCTTTTCGCTCTGCTTAGCCTTATATTACTCTACGGATATTTTAGTGATAAATTCGATAGGAATTGGACGATCCTATTTGGTCAAATCCCTGTTGACAAACTCCTGTCTTCCTTTCATTAGCTTATTTGGGAATACCTTCCAGAATCCCGGAGGTTTTTTTATGATTATAGTATTGACGAGGAGACTGAGGACATAGATGCTGAGATTCCTCATGTTGATCCTGCTGAGGGTGTTCGCTAAATTGTTAAGAGTAAGGATCTCCCCGATCCTGGACTTTTTGAGACAGAGCTGGAGCAGCTACCTTGGCGTATAGCATAGGGACAAACTCTGGAGACGTTTACGATTTCGAAAATAGATCGATTTGATATCAATCTTCAATTCGAATTAGCAAAAGCAATCTCTCCTTTGTCTTCTTGCATAATAATAATATCGATTCCAAACATTCATGATACGCATGTGAGGAAGTCGAAGGACTTCTTATCCCTCGGTATATTATCGAAGCATCTCTCCAGGGATTAATAAAGTAGAAATATTCTTGTTATTGCTTCGACTCATCTTCCCGACAAAGTGGATCCCGCTCTAATAGCTCCGAATAAATTCAATACGTGCATTAAGGCACGAAGGCTTCTTATTCCACAAGAACGAAAGTACTTTTTCACTCGTGCATCTACTAGGAGATTTCATTTGGAAAAGAAAATGTTCCATACTAATGTAATGGAGTCGGGTCTATAATCATGGATTCCGGTGCACGAGATCTTGTAGCACTTACCGATGAGGCCTTATCAATTAGTATTTCACAGAAGAAATCAATTATAGACACTAATACAATTATACTCGCTCTTCATAGACAAACTTAGGATTTGCGAGCCCGTGTAAATCGGTGTTAGGGGGTCTTTTTCTATCAGATAGGAAGGGCTGTTGTACAAAGTGTACTGCTAAGTAATGGCCTGATAGAGCCTATCTATATCTATCTATATCGAGATGAAATTATATCAGGCAGTGGAGCCTTAATATGTTCAAATGGTGCTTCGAACTTGCAACGAATATCAAGCAATTAACGAGACTTCTTTATCTTTTGAGTTGTTCTGCTGGATCAGTCGCTCAAGATCTTTTGGGACACAAGGAAAAAATGGGATTATGGTGGGAGACTCGTTGAGAATGATTCTGAGCCAATTGATGGCCTATTAGAAGTCGAAATAGCTCTCGTGGGACCCTCACCGACAGAAAAAGATTGCAGCCCATTTGATAATGATCAATTGATATTGTTTCATCGGCCCAAACCAAGGAATCCCTTAGATATGATGCTAAACGGATTTTGTTCTATCCTTAATCACCGATTTGTCTATGAAAGCTATGAATCGGAGGACGGGGAAGTCCTTTGAGGGGAAAGGGGAGTTAGCCAATCACATAGTTTTGGCTCCTAGAATACGGCAACCTTGGAGCTTTCTATTTGATTGGATCGAAAGGTCCAATGAATTGGGATTTCCCTCTTGGTTCAGGTCATTTTGGGGCAAGCGGGGCATTTCTGATGAAGAGGATGAGCTTAAAGAGGCTGAGCTTGAAGCGGATGATGATGAACTTGAAGAGGATGAGATGAAGAGTTGGATTTGTTTGGGAGTGACCCCATGCCATACCAGCCACGAGATAGATCTTTCAAGAACAAGGCCTTTTTCGAACAAGCCAATCCATTTGGGACCCTGCAGATCCACTCTATTTCCTATTCAAGGATGTTCCTGGATTTTCATGACACTTCTTTCTAGCTGAAGAGATAGTAAAAGGGGGGTTCTTCCTACCCACATCAAAAAGGATCCTTTTCAATCTATAGCTAATAACTTGTTTTTGAATACTACGCAAGAAAAGTACTTCGACTGGTTGATTAATCGCTAGAGATGGGTTAGACCCAATAGTTCATCATCTCACGGATCTTTCCGTTCTAATACTCTATCCCAGAGTTCTCAGTATTTATTAAATTTCTTCCTATCTAACGTATGCCATCACATCATAAAGACTTTGTTGAGAAAAAGAAAAAGATGGCTTTTCCCGGATTAACTGAAAGATGAAATGAAAATGGTATTCATGGAACAGGAGAAAGATTTCCCATTCCTTAGCCGGAAAGATATGTAGCCATGAAAGAGGGATTAAGTGAAATAGAATTGACTGGGTGGTAGAGTCATGGAAACGCTTCTTTATTTCCTATTTTTTAGCTCCATGGAACAATATGCTACTGCTGAAACATGGAAGAAGTGAAATCTGAGATCAAAACACTATGTATGGATGGTATGAACTGTTTAAACAAGAATTCTTGAACTATTTAAACAAGAATTCTTGAACAGCGAACTTCAGATATTCACGACCAAGAAGTATTGGATTCTCTTTCAGATAGGCCCGGAAAGTCGAAGGAAGCCTGAAAAATGCCAACAGGTGTCTATTATTGAATTCACCCTACCCTAGAGTACCTATTTTTGGAACGTCCAGTGCCTAAGTCACTGAATGGGTAAGTCACCAATCCTTAAAACAGACTATCTAATGTACTTTAGTTGCTGGGTTACGAACAGGCATTTTACCAGAGGTTTCTTTCTAATTTACATTCTTGTTGAAACATATACTCAGGGGGGTGGGTGCAGGGCGGACGGTTTTAAAGCAGACTCCCCATTCATTCGATATGGAAGATCACCAAGATCTCGTGATCCGCTCCTGAACTTATTCCAATTCCAAGAGCTCGGATCGAATCGGTATTGATATACCGACTCGATCTGAGCTCTCTTATTGATGAATTGTTCATTCAACGAGCATTCTCAATATTATGCCTTGAAGAGGATTCGAACCTCCACGCTTTTTAGCACGAGATTTTGAGTCTCGCGTGTCTACCATTTCACCACCAAGGCATCTTGGAAGTGAAGGGTATTCCATGAATATGATATCTATCTAGTGTGATGTATGGAATATATGACAAAGGTGCGGTGTTGGATTATTGCTATTGATCGGTCATGTCATGTCATATAGGCCCAAGTCGGACACCCAATTGCTTCGATTTGCATTATCCGGAGGATGCTTTAATATATCAAATAAGGTGAACAATCAAATCTATTTCTCGATTCAATAGAAGCTCAAAGAGGTGAATAGGGTCCCAAATAAGGAAAAATTTGTAAAAAGCAAATCCGATTATGTCTCTTCTTAATCCTAAATGAAATGTACGAATCCATAAAGAAACATAGTATCTATTTCGATACGCTCGACTAACCCCTTCTCATAATGAGAATGTATATCTCTATTCCCATCTGGTCCGGTAGGGAATGAACTTATAATCATGAAATCAACTCGATCATCAGATTATAGATTATAAGTTCATAACCCTAGCCAATTCCCATTTTGAACGGAACAGATCTACTAATTCTTTGATTCCAGTTAGTAAGACGGATCTTGAACTAAGAAATAGAACCTAGAAGCTAAAAAAGGGTATCCTGAGCAATTGAAATAATCGGGTTCATTGATATTCCTAGTATAGTAGATGCTATCACACATACAATCATACTCAATTCGATGGAATTCGTTGATCTTAAAGGAGATCGTCGATAATTTCGCACGTAAGGGGTTATTTCTTGGTTTCGTCCAATCATTAATAACTTAATTATTTTTAGATAATAGTAGATAGAAAGAACGCTTGTAAGGAGTCCTATTAAAACCAAGAAATATAGACCTGCCTGCCATCCACACCAGAATAAATAGAGTTTTCCGAAAAACCCTGCTAGTGGAGGAAGACCCCCTAGGGATAAGAGACATAGGGCTAAAGAGAGAGTCAAAAAAGGATCTTTCGTGTATAATCCTGCATAATCTCGAATGTTATCAGTTCCGGTACGTAGACCAAATAATACAATGCAAGCAAAAGTTCCTAAATTCATGGAGATATAGAACAGCATATAAATTATCATGCTTGCATATCCATCATTTAAGTCTCCAACAATTATGCCAATAATTACATATCCGATTTGACCTATGGATGAATATGCAAGCATACGTTTCATGCTTGTTTGAGTAATAGCAATGAGGTTTCCCAATATCATGCTAAGAATAGCCAAGATTTCGAGAAGAAGATGCCATTCGTTTGATGAGAAATAAAAGGGAATATCGAAAATTCGAGTGGCTAAAGCTGAAGCAGCTACTTTCGAAGTAACAGAAAGAAAGGCAACGACTGGAGTGGGAGAGTCAGAGTCGAAAAGAGGATTCCTCACTTCTTTACTCTCATGCAAAACCGTGCATGAGACTTTCATCTCACACGGCTCCTAAGTGATAAAAGAAAGAAGAATTCATCTTCTTTCGTTTTTGATTTGATTACCTTCCTCGCGTATGTATAAGACCGAATCCATTCGATTTCTAAAAAGGATTACTAATCCTTAACTTTTCGAGGAATCCTTCATCAGTGATTGGGAATGACTGACTTTTTCAATCTTTTCGACCTTGGTTCCGTAGAAGCAAGTCAGAAAGATTGAGAAATCGAACCATCTGGTTTGATTCGTTCTCAATAGTCATGAGATAATCATATTAGGGTGATCCTTTTGGCGACGGATGCTCCTATTATACTCTTAGTCTCAGAAGGATGAGAACCAACTATGTAGCATCTACATCGAGAATTCAAGTATTGTATACGTCATTAGTCCGATCCTTTGTAGGAACTACCCGTAATAACGAACTTGCAAAATGGATCTCTTTATCATAAAGAGATTCGTCGTTCCTGACTCTGCTTCACCTTAATTGTTAGTTGAACAAATCAAAGATCTGTCTTGGTCCGAGTGGGGATAGTCTTTCTCTTCTGCATGTCCATGGAGTTTTGAAAAATCCAAACATCTCAGAGATAGATAGAGAGTTAGGAATTTCTCGAACGAACCGCACTCCTTCGTATACGTCAGGAGTCCATTGATGAGAAGGGGCTGGGGAAAGCTTGAACCCAATTCCTACAGTGATGAATATTAGCGCAATTGAAATTCCTGGGGAGTTATACATTTGTGTATTGATAAGACCATTCACTATTTCTTGAAGCTCGATCTCTCCCCCGGATGAACCATATAGCCAAGAGAAACCATGAACCAGAATAGAAGAGCTTGCCCCACCCATGAGTAAATATTTCATGGTAGCCTCATTAGACCGTACATCTTTCTTGGTATATCCAGCTAATAGGTAGGAGCATAAACTGAAACATTCTGGAGCTACAAAGATAGTTATTAAATCGTTAGCCCCGCATAAAAACATTCCTCCTAGAGTAGCTGTTAATATGAATAAGAGAAACTCTGTTATAGCCATTTCTGTACATTCAACGTACTCTACGGATAGAGGAATACATAGAATTGAACATAGTAAGATAAGAAATTGAAAGATTTCGTTGAAATTGTTTGTTTGGAAATTTCCAGAAAAGCTAATTATAGGTTCTTCTCTCCATCGGAACAATAGGGCCGCTATGCTTATTACTAAACTTGTTGAAGAGATGAAATACAACCAAGGTATATCTTTTTGATCAGAGGTTGAATCGATCATCAGAAGAAGAATTAGGCCAAAAATTAGGATACACTCTGGGAAAATAAAACTTCCATCGAAGAGAAGCAAATGAAAGGCTTTCATAAAAATTCTCGTAGAATCGAGAATGACGTTTTCATTCTGTACATGTCAGATCATGAATTAGTAATTTTCCTATATATCTTTCACTACAATACTTATATGACAAGTAGGTCTTTTTATTTTATCGGATAATTTCGAATAAATTAAATATTACATTATTAGAAAACATAAAGTATACAACTATGTAAATAAAATGTAGGAACAAACTAGTG-AAAAAAAAAGTGGTTGTATTTTATAGAATATATCTTCTAGGTCGAAATTTGTGCCGAGCAATAGCAAATTAATAGCCACAACAAAAATCTTTCCGGTTAGTACGCGACTCCACACGGCTATAGTCCATAGGGGTTTTAAGATAACTTTTTTAATTAGGCGAGTCATTCAGTAAATCCTCCATCTTAATTTTATTATTATTTAACCTTATAGAATTAAGAAAAAATTACTGTATGCATGTTAATTGGACTCTCTATCTTATTGTATATAATATTTCAATTTCTATATGCTCTAACCTTCCCGACCACAATTTTTTATTTTTTCCAGGCATTTTACCTGTTCTGTACATCCCAGATCATGAATTAGTAACTGTATCCAATTTTCAAAAAATCCCAATTGGTTCGAACTTTCTATTTTTGTAATGGAATAGTTACGGAATCGCCATGAATAGGATCAAACCTTAGTCCATGGTATTTCCATGAGGTTCCTCTTTCTTATTCTTAAGCAAGTCCCCGAGAGGGCTCAGTTCATCCATAATTTCTCTTTCATCTTTCGTTTCCTTTTTCTTTGTTTCGAGAAATAGATCGACCAATTCCGATTCTTTCTTTTTCTATTGATTCTTTTCCCATCGAGATGGATGAATCCATCCATCTATGTGTCTATATATAATATAGATATAGATCCTGTTTATGGATTAACGAAAATGGGCCAAAGCTCTATTTGCCTCTGCCATTCTATGAGTCTCTTCCTTTTTACGTATGGCCCCGCCTCTCCCTTTGGCAGCATCCACTAATTCGGAACTTAATTTGAAAGCCATATTTCGACCCGTACGTTTTCGCGATGCCGCTAATAACCAACGAATGGCAAGTACTTTTCCTTGTAGGGGTTTTATTTCAATGGGAACTTGCCGAGTCGATCGCCTTTTACGTTTTACTTTTACTCCTATCTTGGGAGTTATTCGACGTATTGCTTGACGTAAAACAAGTAGTGGATTTTTTTCTGTCTTTTGTTGAATCTTTTTCAGTGCTCGATAGAGAATTTGATAAGCCAATGATTTTTTTCCGTGTTTCAGAATACGGTTAACCAACATATTAACTAATCGATTACGATAAATTGGATCCGATTTTGCTGTTTTTTTTTTTGCAGTACCTCGACGTGGCATGAGCGTGAAAGAGGTTCAAGAATCCG-TTTTTTTTTATAAAGGCTAAAATCACTTATTTTGGCTTTTTTACCCCGTATTGTAGGGTGGATCTCGAAATATATGAAAGATCTCCCTCCAAGCCGTACATACGACTTTCATCGAATACGGCTTTCCACAGAATTCTATATATCTCTATGAGATCGAGTATGGAATTCTGTTTACTCACTTTAAATTGAGTATCCGTTTCCCTCCTTTTCCTGCTAGGGTTGGAAATCCTGTATTTTACATATCCATACGGTTAAGTCCTTGGGTTTTCGAAATAGTGTAAAAAGAAGTGCTTCGAATCATTGCTATTTGACTCAGACCTGTTCTAAAAAAGTCGAGATATTTCGAATTCTTTGTTGACACGGACAAAGTCAGGGAAAACCTCTGAAATTATTTCAATATTGGACCTTGGACATATAATAGTTCCGAATCGAATTTCTTTAGAAAGAAGATCTTTTGTCTCGTGGTAGCCTGCTCCAGTTCCCTTACGAAACTTTCGTTATTAGGTTAGCCATACACTTCACATGTTTCTAGCGATTCACATGGCATCATCAAATGATACAAGTCTTGGATAAGAATCTACAACGCACTAGAACGCCCTTGTTGACGATCCTTTACTGGGACAGCATCTAGGGCTCCTCGAACAATGTGATATTTCACACCGGGTAAATCCTTAACCCTTCCCCCTCTTACTAAGACTACAGAATGTTCTTGTAAAGTATGGCCAATGCCAGGTATATAAGCAGTGATAACAAATCCAGAGGTTAATTTTACTCTGGCAACTTTACGGAAGGCAGAGTTTGGTTTTTTAGGGGTGATAGTGGAAAAGTTGACAGATAAGTCACCCTTACTGCCACTCTACAGAACCGTACATGAGATTTTCACCTCATACGGCTCCTCGTTCAATTTTTAGAAGTCATTGGTCCTCGTTCGGGAATCGTCTCCTTTCTTCCACTCCGTTCCGAAGAGTAACTAGGGCCAATTTAGTCACGTTTTCATGTTCCAATTGAACATGTTCCATTTTTCTTTTTTATTTTTCTCAAAGGAGAAGATTATTCTCTTTACCAAACATATTTGGGTCGAATCACGATCTTATAATAATAAAATCAGAAAGATCTTTTTCAAGTTTGAATCAATATAGAATAGAGAACCTTTTCTTCTGTATGAATTGATATTATTACATTCCAATCCCTTTCCGACACCTACCAAAGAAAGAAAATCTTGAATTGGATCTCAAATTGACGGGTTAGCGTGAGCTTATCCATGCGGTTATGCATTCTTGGAATTCATTTTCTGATCTGTCTTTCGTGCTTTGCTGGGTCTCCGAGATCCTTTCGAGAACCTATGTTTATTGAAGGGGGATATCTATATAATCCGATTGGTTGCGTAAAGCCCGTGGTAGCAACGGAACCGGGGAAAGTATACATAAAAGACATTTCTATTAGTATTTTCTATTAGTATTTTCTATTAGATTATTATTTGTTAGTGATCTCGACTTAGTGAATTCTTTCTTACGTGATGAACTTCTTTCTTACGTGATGAACTGTTGGCATCAGCCCTACATTTTGTCTCTATGGACCGAGGAGAAGGGGGTTTCGGTGGGAAGAGCATTATACTATATACCATAAGAGAAGCAAGAGGGTCAACCTCTTTCAAATATACAATATGGATTCTGGCAATGCAATGTAATTCAATTCTCATGTCGATCTGAATTCTGAATTAATCATCCTTTCTATGGAGGTAAGTTTTTGTCTCTTAGGCAAGAAGATAGCAAGTGATAAATTTGGTCTCGGTAGGATATATATTTCGATTACTATGAAATACATAAATGAATTTGTTAATAGCGGGGTTCCCATTATCTTGTAGTGACGCATCTTGTATGCGTTCTTAAGAAAAGGAATTTGTCCATTTTTCGGGGTCTCAAAGGGGCGTGAAAACACATAAGAACTCTTGAATAGAAATGGAAAAGAGACGGAACTCCAGTTCCTTCGGAAATGATAAGATCTTTGGCGCAAGAAGAGGGGGTTGATCCGTGTCGGGTTCTTCTCCTACCTGTATCGAATAGAACATGCTGAACAAAATCTTCTTCATGGAAAACCTGCTTGATTTCGATCGGGAAAATCGTGCGGTTTTATGAAACCCAAACCCTTTCTATTCTCTATATATATAGAAAAAACTTTTCTTGACATAGTTGGAAATTCCTATAACATAATAAAAAATTCAGTAATCTTTGGAAAAGGAGAAACGTTTTTTGAATATTCGTTTGATTTCAAAAAACGATATTATCATCAATCATGTAAAAAATCGAATATAAATAGAGAAAAGCCGGCTATCGGAATCGAACCGACGACCATCGCATTAGAAATGCGATGCTCTAACCGATCCGTTAAGCGGGCTCACATAAGAGAAATTTGACATGCATAGGAATTTAATAAACTATTAGAATCGTCCCTATTCTAAACTATTAGAATCGTCCCTATTAACTCTATTCTTTTCATTCTTATCTATTCAATTCCGAATTCATATGAATATAGAATAGAAAAGAATAACAAATAAATGTTATAGAACATAACAATTAATGTGCTATGGCTCGAATCCGCAGTCAATCCTATTTCCGATAGGGGCAGTTGACAATTGAATCCGATTTGCCCCATTATATTTAATATAAAAAAAATATTAAATATAAATAAAATAGTGCAAAGAGAAGGCTCGGTTCAAAGTTGTTCAAGAATAGTGGCGTTTATTTTCTTGACCTTAGAATTCGTCAGTTCTATTTCTCGATGGAGGCAAAGAAGGGATAGGGATATAACTCAGCGGTAGAGTGTCACCTTGACGTGGTGGAAGGCATCAGTTCGATCCTGATTATCCCTAACCCCAAATGTGAGTTTTTCTATTTTGACTTGCCCCCCCGCCGGGATTGAATGAGAATGGATAAGAGGCTCATGGGATTGACGTGAGGGGGCAGGGATGGATATATTTCTAGGAGCGAACTCCGGGCGAATATGAAGCGCATGGATACAGGTTATGCCTTTGGAATGAAAGAGAATTCCGAATCCGCTTTATATACGAACAAAAAAGCTATAAGTCAGGTCAAGTAAGTCAGAATATTCATTACAATATTCTCGGGATCTATCGTATATAAATAAATAAATGAAAATATCATATATAAATAAAGAAATTCGAAATAAAGAAATATATCTCTATCTTATACTTAGGAGACGAACAAGGAAGCTATAAGTCAGAATATTCATTACATTACAATATTAATCTATATATATAACAATAAGATAGAGAATCAGATATTTCTATAGACGTAGTAGAGGGTCCCATTAGCATGCATCCAGTAGGAATTGAACCTACGAACTCTCCAATTATGAGTTGGGCGCTTTAACCATTCAGCCATGGATGCTTAGTAGAGATCCTCGTACATGGTGAATAACCAAATTCCAATTGAAATGAAATCTGTATATTAATATTTCTATAGGGCGATTAGATTCGAATCCATATTATTTAAGAATCTATTATAATAAGATATACGATCGATCATATACTTGACAATTTCTATCTAAAAAGTTTAGATTCTTTTTTTTATAAAAAAAGAAATAGAATTGATTCTAATAAGATATATCATCGATCATATAGTTGACAATTTCTATCTAAAAAGTTTAGATTATTTTTGTTATAAAAAAAGAAATAGAATTGATTCTAATAAGATATATCATCGATCATATAGTTGACAATTTCTATCTAAAAAGTTTAGATTATTATTGTTATAAAAAAAAAAATAAGAATTGATTCTAATAAGATATATCATCGATCATATACTTGACAATCACTATATATTCAAGTTAGAATATTATATTCTTTGATATAAAATATTTTTGGTGGATTGGGGGGACCACTATGAAAATTTTTGTTAAACAAGGGTGTATTTTACAAATCTCGTACATCAAACTAGATTTGCCGTCTTATTGTGTTCGGGAAAGAGGATCCACGATATATCCCTCTTCGCAAATTAGGCTTATCGAAAAGAGTAGCTGATGTACTTATTAAAAAAGAAGAAATAATTTCTCTTAATCTATTAATAATGGTGGTAATCTACGCTCGCGAGTACCTCCTAGAAATAGAAGATTTGGACAAGAAAGAAAAAGAAGAAATTTTCAGAAAAATAGACGAATTTATTAATAATTCATGGGCTTTAACGGCCTTATTCTATTGTCACTTTGATAAACTGAACCTGAAACCGTGGTGGTATAGGTTGATAGTTTATATCTCTAGAAAAAGAAAAGACCCGGCTTTTTTCTTTATTTCAGAATTGAAGTTATCTACCCGAATAACTAGTTTTTTCATGGAAGAAAAGATCTATACTATCGAGGATCTTCTAATCATTATAAAAGATACTCACAGTTCCAAGTGGAAGAGACTTCTACAATCAGAAGATTTCCAATATTTGGCATATTTCGATTTCCTCGAGATCTATGGAACCGTACACTATTTTCTTCATTGTTAAAGACAGACAGTCTCCGGGCGAATATGAAGCGCCTGGGTACAGGTGGAATGAAAGAGAATTTCGAATCCGCTTTATATACGAACAAAAAAGCTATAAGTCAGGTCAAGTAAGTCAGAATATTCATTACAATATTCTCGGGATCTATCGTATATAAATAAATGAAAATATCGTATATAAATAAAGAAATTCGAAATAAAGAAATATATCTCTATCTTATACTTAGACGACGAACAAGGAAGCTATAAGTCAGAATATTCATTGAAAGGGTCTCGGAGACCCAGGAAAACATAAGATCAGAAAAAGAATGCTTAAGAGCATAAGCACATGGATGCTATAATAATAAGAATCCATTTTTTTAGCAGGTGATAGCTAGCTGGATCAAAATCAACCAAAAGGAAATATTGGGATTCCTTTGGGATATAGCCCTCTGGAGTCGCGCACTAATCCTGACAACTTTTCTTATATCTATAAATTTGGTATTGTACTGCGATAAATTCGAAATGGAAGACATATTCTATAGATTAGGACCACTTTTTTTCACAAGTTTGGTCCTACATTTTATTTACTATGGAATCTATTTTCTCTTTTCTAAAATGTAGTGGAAAGAATAAGTCAGTGAAAGACCCAGGAAAACATAAGATCATAAAAAGAATGCTTAAGAGCATAAGCACATGTCGTTAATGATCTTTTGAATTATATATAATAATAATAATCTATTTTTTTTTTGAGTTCTATCCCTGGGTAGGGGAAGGGGATAGAACTCCAAAATTTTATCCCCGTGGGGTGGCGATGCAAAAATTGGGCAAAATGTTGCAGGTGATAGCTAGCTGGATCAAAATCAACCAAAAGGAAATATTGAAAGTCCTGTGGACTATAGTCCTATGGAGTCGCGGACTAATCGTAATTTCTTTTATTTTGGTTTTTAATTTATATCTGGTATGGCGCCGCGGTAATTTCGAACTGAAAGACGTATTCTATAAAATACGACTAGTTCTTTTGACTAGTTTTTTCCTACATTTTATTTACATGATTCTATACTTTTCGAAAATGTAATGGAAAGAACTGACTTACTTACACAAAGAACAAGAACAAATTGACTTGGAACAAAAAGAAGTCGACTTCTAAGATTGATTTAGAATGAATAAGAGGCTCGTGGGATTGACGTGAGGGGGCAGGGATGGGTATATTTCTGGGAGCGAACTCCGGGCAAATATGAAGCGCATGGATACAGGTTATGCCTTGGAATGAAAGAGAATTCCGAATCCGCTTTGTCTACGAACAAGGAAGCTATAAGTAATGCAACTATGAATCTCACGGAGAGTTCGATCCTGGCTCAGGATGAACGCTGGCGGCATGCTTGACACATGCAAGTCGGACGGGAAGTGGTGTTTCCAGTGGCGAACGGGTGAGTAACGCGTAAGAACCTGCCCTTGGGAGGGGAACAACAGCTGGAAACGGCTGCTAATACCCCGTAGGCTGAGGAGCAAAAAGGAGGAATCCGCCCGAGGAGGGGCTCGCGTCTGATTAGCTAGTTGGTGAGGCAATAGCTTACCAAGGCTATGATCAGTAGCTGGTCCGAGAGGATGATCAGCCACACTGGGACTGAGACACGGCCCAGACTCCTACGGGAGGCAGCAGTGGGGAATCTTCCGCAATGGGCGAAAGCCTGACGGAGTAATGCCGCGTGGAGGTAGAAGGCCCACGGGTCGTAAACTTCTTTTCCCGGAGAAGAAGCAATGACGTTATCTGGGGAATAAGCATCGGCTAACTCTGTGCCAGCAGCCGCGGTAAGACAGAGGATGCAAGCGTTATCCGGAATGATTGGGCGTAAAGCGTCTGTAGGTGGCTTTTTAAGTCCGCCGTCAAATCCCAGGGCTCAACCCTGGACAGGCGGTGGAAACTACCAAGCTGGAGTACGGTAGGGGCAGAGGGAATTTCCGGTGGAGCGGTGAAATGCGTAGAGATCGGAAAGAACACCAACGGCGAAAGCACTCTGCTGGGCCGACACTGACACTGAGAGACGAAAGCTAGGGGAGCGAGCGGGATTAGAGACCCCAGTAGTCCTAGCCGTAAACGATGGATACTAGGTGCTGTGCGTATCCACCCGTGCAGTGCTGTAGCTAACGCGTTAAGTATCCCGCCTGGGGAGTACGTTCGCAAGAATGAAACTCAAAGGAATTGACGGGGGCCCGCACAAGCGGTGGAGCATGTGGTTTAATTCGATGCAAAGCGAAGAACCTTACCAGGGCTTGACATGCCGCGAACCCTCTTGAAAGAGAGGGGCGCCTTCGGGAACGCGGACACAGGTGGTGCATGGCTGTCGTCAGCTCGTGCCGTAAGGTGTTGGGTTAAGTCCCGCAACGAGCGCAACCCTCGTGTTTAGTTGCCATCATTGAGTTTGGAACCCTGAACAGACTGCCGGTGATAAGCCGGAGGAAGGTGAGGATGACGTCAAGTCATCATGCCCCTTATGCCCTGGGCGACACACGTGCTACAATGGCCGGGACAAAGGGTCGCGATCCCGCGAGGGTTAGCTAACTCCAAAAACCCGTCCTCAGTTCGGATTGCAGGCTGCAACTCGCCTGCATGAAGCCGGAATCGCTAGTAATCGCCGGTCAGCCATACGGCGGTGAATTCGTTCCCGGGCCTTGTACACACCGCCCGTCACACTATGGGAGCTGGCCATGCCCGAAGTCGTTACCTTAACCGTCGGTCGTAGGGGGATGCCGAAGTCGTTCGTTACCTTAACCGTCGGAGGGGTATGCCTAAGGCAGGGTTAGTGATCGCAGTGAAGTCGTAACAAGGTAGCCGTACTGGAAGGTGCGGCTGGATCACCTCCTTTTCAGGGAGAGCTAATGCTTGTTGGGTATTTTGGTTTGACACTGCTTCACACCCAAAGGAGCTACGTCTGAGTGAAACTTGGAGATGGAAGTCTTCTTTCGTTTCTCGACGGTGAAGTAAGACCAAGCTCATGAGCTTATTATCCTAGGTCGGAACAAGTTGATAGGATCCCCCTTTTTACGTCCCCATGTCGCCACACGGGGGGGCATGGGGGCGAAAAAAGGAAAGAGAGGGATGGGGTTTCTCTCGCTTTTGGCATAGCGGGCCCCCAGTGGGGGGCTCGCACGACGGGCTATTAGCTCAGTGGTAGAGCGCGCCCCTGATAATTGCGTCGTTGTGCCTGGGCTGTGAGGGCTCTCAGCCACATGGATAGTTCAATGTGCTCATCAGCGCCTGACCCTGAGATGTGGATCATCCAAGGCACATTAGCATGGCGTACTCCTCCTGTTCGAACCGGGGTTTGAAACCAAACTCCTCCTCAGGAGGATAGATGGGGCGATTCAGGTGAGATCCAATGTAGATCCAACTTTCAATTCACTCGTGGGATCCGGGCGGTCCGGGGGGGACCACCGCGGCTCCTCTCTTCTCGAGAATCCATACATCCCTTATCAGTGTATGGACAGCTATCTCTCGAGCACAGGTTTAGGTTCGGCCTCAATGGGAAAAATGGAGCACCTGCCAACGCATCTTCACAGACCAAGAACTACGAGATCACCCTTTCATTCTGGGGTGACGGAGGGATCGTACCATTCGAGCCGTTTTTTTTTATGCTTTTCCCGGAGGTCTGGAGAAAGCTGCAATCAATAGGATTTCGCTAATCTTCCCTTCCCGAAAGGAAGAGCGTGAAATTCTTTTTCCTTTCCGCAGGGACCAGGAGATTGGATCTAGCCGTAAGAAGAATGCTTGGTATAAATAACTCACTTCTTGGTCTTCGACCCCCTCAGTCACTACGAACGCCCCCGATTAGTGCAATGGGATGTGTCTATTTATCTATCTCTTGACTCGAAATGGAAGCAGGTTTGAAAAAGGATCTTAGAGTGTCTAGGGTTGGGCCAGGAGGGTCTCTTCACGCCTTCTTTTTTCTTCTCATCGGAGTTCTTTCACAAAGACTTGCCATGGTAAGGAAGAAGGGGGGAACAAGCACACTTGGAGAGCGCAGTACAACGGAGAGTTGTATGCTGCGTTCGGGAAGGATGAATCGCTCCCGAAAAGGAATCTATTGATTCTCTGCCAATTGGTTGGACCGTAGGTGCGATGATTTACTTCACGGGCGAGGTCTCTGGTTCAAGTCCAGGATGGCCCAGCTGCGCCAGGGAAAAGAATAGAAGAAGCATCGGACTTCTTCATGCATGCTCTACTTGGCTCGGGGGGATATAGCTCAGTTGGTAGAGCTCCGCTCTTGCAATTGGGTCGTTGCGATTACGGGTTGGATGTCTAATTGTCCAGGCGGTAATGATAGTATCTTGTACCTGAACCGGTGGCTCACTTTTTCTAAGTAATGGGGAAGAGGACCGAAACATGCCACTGACAGACTCTACTGAGACAAAGATGGGCTGTCAAGAACGTAGAGGAGGTAGGATGGGCAGTTGGTCAGATCTAGTATGGATCGTACATGGACGGTAGTTGGAGTCAGCGGCTCTCCTAGGGTTCCTTCATCTGGGATCCCTGGGGAAGAGGATCAAGTTGGCCCTTGCGAACAGCTTGATGCACTATCTCCCTTCAACCCTTTGAGCGAAATGCGGCAAAAGGAAGGAAAATCCATGGACCAACCCCATCATCTCCACCCCGTAGGAACTACGAGATCACCCCAAGGACGCCTTCGGCATCCAGGGGTCACGGACCGACCATAGAACCCTGCTCAATAAGTGGAACGCATTAGCTGTCCGCTCTCAGGTTGGGCAGTAAGGGTCGGAGAAGGGCAATCACTCATTCTTAAAACCAGCGTTCTTAAGACCAAAGAGTCGGGCGGAAAGGGGGGGAAAGCTCTCCGTTCCTGGTTCTCCTGTAGCTGGATCCTCCGGAACCATAAGAATCCTTAGTTAGAATGGGATTCCAACTCAGCACCCCTTGAGTGAGATTTTGAGAAGAGTTGCTCTTTGGAGAGCACAGTACGATGAAAGTTGTAAGCTGTGTTCGGGGGGGAGTTATTGTCTATCGTTGGCCTCTATGGTAGAATCAGTCGGGGGACCTGAGAGGCGGTGGTTTACCCTGCGGCGGATGTCAGCGGTTCGAGTCCGCTTATCTCCAACTCGTGAACTTAGCCGATACAAAGCTATATGATAGCACCGAATTTTTCCGATTCGGCGGTTCGATCTATGATTTATCATTCATGGACGTTGATAAGATCCTTCCATTTAGCAGCACCTTAGGATGGCATAGCCTTAAAGTGAAGGGCGAGGTTCAAACGAGGAAAGGCTTACGGTGGATACCTAGGCACCCAGAGACGAGGAAGGGCGTAGTAAGCGACGAAATGCTTCGGGGAGTTGAAAATAAGCATAGATCCGGAGATTCCCGAATAATAGGTCAACCTTTCGAACTGCTGCTGAATCCATGGGCAGACAAGAGACAACCTGGCGAACTGAAACATCTTAGTAGCCAGAGGAAAAGAAAGCAAAAGCGATTCCCGTAGTAGCGGCGAGCGAAATGGGAGCAGCCTAAACCGCGAAAACGGGGTTGTGGGAGAGCAATACAAGCGTCGGTGCTGCTAGGCGAAGCGGTGGAATGCTGCACCCTAGATGGCTAAAGTCCAGTAGCCGAAAGCATCACTAGCTTACGCTCTGTCCCGAGTAGCATGGGACACGTGGAATCCCGTGTGAATCAGCAAGGACCACCTTGCAAGGCTAAATACTCCTGGGTGACCGATAGCGAAGTAGTACCGTGAGGGAAGGGTGAAAAGAACCCCCATCGGGGAGTGAAATAGAACATGAAACCGTAAGCTCCCAAGCAGTGGGAGGAGCCCGGGGCTCTGACCGCGTGCCTGTTGAAGAATGAGCCGGCGACTCATAGGCAGTGGCTTGGTTAAGGGAACCCACCGGAGCCGTAGCGAAAGCGAGTCTTCATAGGGCAATTGTCACTGCTTATGGACCCGAACCTGGGTGATCTATCCATGACCAGGATGAAGCTTGGATGAAACTAAGCGGAGGTCCGAACCGACTGATCATCTCAGCGGATGAGTTGTGGTTAGGGGTGAAATGCCACTCGAACCCAGAGCTAGCTGGTTCTCCCCGAAATGCGTTGAGGCGCAGCAGTTGACTGGACATCTAGGGGTAAAGCACTGTTTCGGTGCGGGCCGCGAGAGCGGTACCAAATCGAGGCAAACTATGAATACTAGATATGACCTCAAAATACCCAAAATACCAGGGGGTCAAGGTCGGCCAGTGAGACGATGGGGGATAAGCTTCATCGTCGAGAGGGAAACAGCCCGGATCACCAGCTAAGGCCCCTAAATGACCGCTCAGTGATAAAGGAGGTAGGGGTGCAGAGACAGCCAGGAGGTGTGCCTAGAAGCAGCCACCCTTGAAAGAGTGCGTAATAGCTCACTGATCGAGCGCTCTTGCGCCGAAGATGAACGGGGCTAAGCGATCTGCCGAAGCTGTGGGATGTAAAAATACATCGGTAGGGGAGCGTTCCGCCTTAGATGGAAGCACCCGCGCGAGCAGTGGTGGACGAAGCGGAAGCGAGAATGTCGGCTTGAGTAACGTAAACATTGGTGAGAATCCAATGCCCCGAAAACCTAAGGGTTCCTCCGCAAGGTTCGTCCACGGAGGGTGAGTCAGGGCCTAAGATCAGGCCGAAAGGCGTAGTCGATGGACAACAGGTGAATATTCCTGTACTACCCCTTGTTGGTCCCGAGGGACGGAGGAGGCTAGGTTAGCCGAAAGATGGTTATCGGTTCAAGGACGTAAGGTGACCCTGTAAGAAGGGGTAGAGAAAATGCCTCGAGCCAATGTTCGAGTACCAGGCGCTACAGCGCTGAAGTAACCCATGCCATACTCCCAGGAAAAGCTCGAACGACCTTCAACAAAAGGGTACCTGTACCCGAAACCGACACAGGTGGGTAGGTAGAGAATACCTAGGGGCGCGAGACAACTCTCTCTAAGGAACTCGGCAAAATAGCCCCGTAACTTCGGGAGAAGGGGTGCCTCCTAGCACTTTGTTAGGGGGTCGCAGTGACCAGGCCCGGGCGACTGTTTACCAAAAACACAGGTCTCCGCAAAGTCGTAAGACCATGTACGGGGGCTGATGCCTGCCCAGTGCCGGAAGGTCAAGGAAGTTGGTGACCTGATGACAGGGGAGCCGGCGACCGAAGCCCCGGTGAACGGCGGCCGTAACTATAACGGTCCTAAGGTAGCGAAATTTATTGTCGGGTAAGTTCCGACCTGCACGAAAGGCGTAACGATCTGGGCACTGTCTCGGAGAGAGGCTCGGTGAAATAGACATGTCTGTGAAGATGCGGACTACCTGCACCTGGACAAAAAGACCCTATGAAGCTTTACTGTTCCCTGGGATTGGCTTTGGGCCTTTCCTGCGCAGCTTAGGTGGAGGGCGAAGAAGGCCCCCTTCCGGGGGGGCCCGAGCCATCAGTGAGATACCACTCTGGAAGAGCTAGAATTCTAACCTTGTGCCAGGACCTACGGGCCAAGGGACAGTCTCAGGTAGACAGTTTCTATGGGGCGTAGACCTCCCAAAAGGTAACGGAGGTGTGCAAAGGTTTCCTCGGTTCGGACGGAGATCGGGCCGCGAGTGTAAAGGCAGAAGGGAGCTTGACTGCAAGACCCACCCGTCGAGCAGGGACGAAAGTCGGCCTTAGTGATCCGACGGTGCCGAGTGGAAGGGCCGTCGCTCAACGGATAAAAGTTACTCTAGGGATAACAGGCTGATCTTCCCCAAGAGCTCACATCGACGGGAAGGTTTGGCACCTCGATGTCGGCTCTTCGCCACCTGGGGCTGTAGTATGTTCCAAGGGTTGGGCTGTTCGCCCATTAAAGCGGTACGTGAGCTGGGTTCAGAACGTCGTGAGACAGTTCGGTCCCTATCCGGTGTGGGCGTTCGAGCATTGAGAGGACCTTTCCCTAGTACGAGAGGACCGGGAAGGACGCACCTCTGGTGTACCAGTTATCGTGCCCACGGTAAACGCTGGGTAGCCAAGTGCGGAGCGGATAACTGCTGAAAGCATCTAAGTAGTAAGCCCACCCCAAGATGAGTGCTCTCCGATTCCGACTTCCCCAGAGCCTCCGGTAGCACAGCCGAGACAGCGACGGGTTCTCTGCCCCTGCGGGGATGGAGCGACAGAAGTATTGAGAATTCAAGATTGGAGGTCACGGCGAGACGAGCCGTTTATCATTACGATAGGTGTCAAGTGGAAGATAGCCTTCAACAAAAAAAAGTGGAAGGTGGCCTTCAACAAAAAAAAAAGTGGAAGGTGGCCTTCAACAAAAAAAAGTGGAAGGTGGCCTTCAACAAAAAAAAAAGTGGAAGGTGGCAGTAATGTACGCAGCTGAGGCATCCTAACAGACCGGGAGACTTGAACCTTGTTCCTACATGACCCGATCAATTCGATCAGGCACTCGCCATCTATTTTCATTGTTCAACTCTTTGACAACACGAAAAAACCATTGTTCTTGACAACATGAAAAAACCAAAAGCTCTGCCCTCCCTCTCTATCTATCCAAGGTATGGAAGGGCAGAGGCCTTTGGTGTCCCCCCCAGTCAAGATTTGGGGCCTCATAATCACTAGCCAATATGCTTTTCTCTCATGCCTTTCTTCGTTCATGGTTCGATATTTTGGTGTCCTAGGCGTAGAGGAACCACACCATCCCCCGAATTTGGTGGTTAAACTCTACTGCGGTGACGATACTGGAGGGGAGGTCCTGCGGAAAAATAGCTCGATGCCAGCATGTTAAAAAGCTTAACACCCCTCATTCTTATTACTTTTTCAATATGAAAAAGAAAAAAATGAAAAATGAAAAGGTCGTCTTATTCAAAACCCCAATCATGACATCCCTTCTCTCCCACTTCACACCTCGGAACGCACCGTTCTTATAGAGAGAAAGGCGCTTTCACATCTTCTTAACCCGAAATGAAATGGCTCAGGGGAGGAAAGGTTCCCTTTTTTGAGTCTACTCCCGGGAACAGATCCAGTGGAGACGGTGTGGGGCCTGTAGCTCAGAGGATTAGAGCACGTGGCTACGAACCACGGTGTCGGGGGTTCGAATCCCTCCTCGCCCAACCTTTCCAAAAAGGAAGGACCTTTCCCTCTGGGGGTGGGAGTAGGAAAATCATGATCGGGATAGCGGACCAAAAGCTATGGAACTTGGGTGTGGGTCTTTTGTCGAAATGGAATGGCCTTACTTTTTCTTTTGATTTCTTATTTTTCGTTAATGGTAGAATCTTTAAACAAAGTTTCCACGGCCCATCCGCGTTTTTTTGTTTTACGCCCCGTAACTCTGCCTCAGCCAGGCTTGGGCAGAATAGCAAAGCAAGTACAAGTATTAGTAGCATAACACAAATTTCTTCCTCGTCATTAATCATTAATATGTTTGCTCGCGGTAATTGTGGCCTCTCGGGAGAATCGATGACTGCATCTTTGATGCACTACTAGTACTAGTACATATGATAATTCTTAATTGGCTAGTTGTAAATAGCCCCAGGGCTATGGAACAAAGGATTATCCCGAACCTACACCGAGGTATTGACGGTGATTCTCAAATTTCGCAGAACAGAATGTGATACGATGAGATAGAATGCAATAGAAACAAAGACAGGGAAGGGGTTACCGACTCTTAACGGTCAAAGCGAGCTCTTTCATTCTGAATTAAAGAATTCACAATGAATCAAATCTCCCCAAGTAGGATTCGAACCTACGACCAATCAGTTAACAGCCGACCGCTCTACCACTGAGCTACTGAGGAACAACGGCAGATTAGATCTCATAGAGTTCAATTCCCGTTCTCAACCCATGACCAATATGAGCTCGAAGCTTCCTTCGTAACTCCCGGAACTTCTTCGTAGTGGCTCCCTTCCATGCCTCATTTCATAGGGAACCTCAAAGCGGCTCTATTTCATTATATTCCATCCTTATCCCAATTCCATTCATTTAATATCCCTTTGGTGTCATTGACATAACGGATGTCGTTTCGAGTCTATCTCTTTATAGGGAAAGTTTAAAAATCATCAAAATTAGTAAAGCCGAAGTCAACGAGGGTACTACTGTGAAGAAATGGAAACCTCGAGCTAGAGGACGTAGTTATCCGATAAAAAGACCTACTTGTCATATAAGTATTGTAGTGAAAGATATATCTTTAGATAAATATATAGAGACTTTCCCATGGTTAAAAAAACCTAGATGGAAAAATAAGGATACAAATATGATATATCATGATATGGATAGTAGTGGGGGAGTATGGGACAAAAAAGAAATCCACTTGGTTTCAGACTGGGTACAACCCAAGATCAGCATTCCCTTTGGTTTGCACAACCAAAAAACTATTCGGAAGGTCTAGAAGAAGATCAAAAAATACGAGATTCTATTAAAAATTATGTACAAAAAAAAATATACAAAAGAATGTACAAAAGAATAGGAGAATCGCCTCTGGCCTCTCGGGAATTGCGCGTATAGAGATTCAAAAAAGAATCGATCTGATCCAGGTCCGAATCTATCTGGCATTCCCAAAATTCTTAAAAGAAAGTCCAATGGCAGCATTACAGATGAATCTACAAAAAGAATTTCATTGTGTAAATCGAAAACTCAACATTGCTACTACAAGAATTGCAAAACCTTATGGAAACCCTATTATTCTTGCACAATATATAGCCGGACAATTAAAACATAGAGTTCCATTTCGAAAAGCAATGAAAAGGGCTATTGAAAAAACGAAAAAAGCAAAGACAAAAAGTCACAAAGAAAAGACCAAAATGGATGAAATGGATTAAATGGACAACTCGTAGAAAGAAAGGGAAAAAAGTCACAAATAAAAGACTAAAAGAAAAAGATCCTTTTTTTTAAGAGTTGTTGGACTGGAATCTGAACGTCCCTTTGGTGCTATGCGCAGGCCAAAAGTTCTCTTTTTGAAACCCATTTTTAGGGAACTCAATAAAAAAATTAGAAAAAGGAAAAAGGAAAAATATATTTGGGAATTCGAAAGGGTTTCAAAGTTTTCAAAGAAGGAACAAAATTCTTTATAAAAATCTCAAAAAAACAATAAAAAGGACTATCAAAAAGATTAGGAAAGTCATTCCATTTTTAAAAAAAAAAAAACAAACTCTTATTCTTTAGAGATAGAGATAGATTGAGAGATTTTTTATTTAGAGATAAATTGATAGAAAGATATAAATCAAGCGAAACTAAAAAAGAAAACGATTCTATAAACCTCCATGAGATAATTCTTGAATCTCCGACAGAAAAAAATATGAATGATAGAACAAGCACAATCAGAAATCACAAATAAATAATTCAAAAATCGAAACAAAAAATGACTGCAGAAATAAATGTTATTTAGAATAAAAAAAATGTTATTTAGAATAAAAATAATAAAACAAGTTCGAATCCTAAAAGATTCGAATCACTAAAAAAGATTTGGCAAATATTAAAAGGAAGATATATTTAATTAATATTAATCCGTAAATTATATCTTTTTATAAGATTTTTCACTCAAAAAATATACATAAAAGTCCTTCTACCTTTCTTTCTTATTGTCATAAAAAGGATAGAACAAAAGGTAATGGAAAAGGTAATTGTTCTTGAATCAATAATCAAAATTTTGGATAAATTGATTTCCATTTCCAAGAAAAAAAGAAATCAAAAAAAAAAAGACTTTATTTCGACTATCAAAAAATCACTTTATAATCTTTTGAATAAAAATGCAAAGCAGAATTTTTGTGACTTATCCTCTTTGTCACAAGCATATGTGTTTTACAAATTATCATAAACCCAAGTTCTTAATTTATCTAAATTAATATATAGTATCTATCTTCAATATCACGGAACATCTTTTTTTCTTAAGACTTCAATAAAAGATTATTTTGGAACACAAGGAATAATTCATTCTAAATTAAGACATAAGAAACTTAGGAATTCTGGACTAAATCAATGGAAAAACTGGTTAAGAGGTCATTATCAATACGATTTATCTAAGAGTGAGGGGTCTAGATTAAGAGTACAAAAATGGCGAAATCAATGTCGTACAATTCAAAATCAAGATTTGACCAAAGCAGATTCATATGAAAAAGACCAACTAATTCATTATTAAAAACAAAATGATTACGAAGTATATTCATTATCAAATCAAGAAGATAATTTTCAAAAAAACGACTATAGATATAATCTTTTATCTTATCGATCTATTTATTATGAAAATAAGAGGGACCCATATATTTTATTTATGGATCACCATTCGAAACAAATAAGAATCGAAAACTTTATTTTCATTACGTTTTTTTTGATATACTAGACGGAGTATTTTTGGTACCTATCTATGATTTACTAGAAGAGGTTGTCCCTGATTATACTCTAGGAAAAACTAAGATTATGGATATGAAAGAAACTCCGTATAAAAGAAGTACGGACAGAAGATATTTCGATTGGGAGATTATCAATTTATCTTTTTAAAAGGAACTCTATATTCAGGCCTGGATCAACGGAGATATGCCTATCGATATAGAAGAGTATCGAATATTCGAGTTTCACAGAGAGACGGACTATATAAAACCAAGCGCGGATAGCAAATATCGCGATTTGGGCATTTTGGATTTATCTGTTCAAAAAAAACCGATCTTGAGGCCTGGATCAAGGACGATTTCAACAATTTCAACAATAATAAAAATGCTAAGACCGGAACTAATAATTATCAATTAATTGATAGAAAAAGTTTTTTTTATCCTAAGATTTGTCAAGATCAAAACCTCAATTATATTGCGTTTTCGGAATCTAAATCGAAACCGATGGTTTTAAATTCACACAAAGCAAAACACAACTTTTGGTGGGATTGGATGGAAATGAATGAAGATACTCCTATATCGAATCTGGAATCTTGGTTCTTCCCACAATTGGTACTATTTTTTAATGCATATAAACCTAAGTCGTGGTTTATACCAAGCAAATTGCTTTTGTTGACTTTTCCTTTTTATAGAAACAAAAGGGGATCTTATAGAAAAACGAAATATAAAAATCTTAAAAAGAGAAAGAAAGAGGAAGAAAAAACGAAAAAGGAAAAACCACTAGCGGGGGACGCTACGTTTTTTTCCTTCATGCGTAGGTCAAGAAATTCTATAAAGGAAACCGAATACGATAAATATACTCGAAAATTTCTTAGAGAAAGTTTAAATGATGTACCAACCCCCCCAAAATTTGCTGATAAGTACAGGTACAAGATAGGCCGAGAGAACTTGAAAAGGAAAGAGATCCTGCAAGAGTTGTTCTTTTTTCAAAGGCACCCAACTGTTCTCGAGGAATACGTAGGGCTAAGAACTATGTTCGCATATAATACGCTGTTTAAGCTGAAAGATCCACTGGACTTTTTTTCATACGCTATTGAAAGGAAAAAAATCAATGTGAAGGGACTAACGCGACTGCAGAGCGAGGTTATTAAAATCTGGAGTAAGCGGGGGCTGATGTGTGTCGAACCCCTTCGTCTGTCTGTAACAAATAATAGCCAGTTTATTATGTATCAAATCATAGCTAGTTAATTACTTCATAGGAGTAAGCGGCAAACTAATGAAAGATACCAAGAGAAACCATATTATTCCGATGACTCGAATGATTTGTATTATTTGAAGAAGATAATTAAATGCCGTTATCGAAGACAAACTGGGAATCTCTACATCAATCATTATGATTTGCTTATTCCTGAAAATTTATTATCGTCTAGACGTCGTAGAGAATTGAGAATTCGAAATTGTTTCTATTTAAAAACTGGGCTGGGTATAGTGTGGATAGAAATCTAATATTTAGCAATGAGAGCAAGGGAGAGTGGTCAATATAGAGATCAAGTCCTAAAATGCAAATTTTTTCTTTGGCCTAATTATCGATTCGAAAATTTAGCTTATATGAATCGCTATTGGTTTGATACTAATAATGGCAGTCGGTTCAGTATGGTTAGGATATACATGTAACCACGATTGAAAATTAGTTGATGATACATTTTTCCTATATATCCTGTACCATATCTGGTATCTGAAAGCAAACAGATGTACATATGACTTGTCTTACATCTGATTCTAATATAGGAGACTAATCCAATGACGTATCAATTAGATCTAAAAATGAATCAAGAAAATCTTCTTCATTTTCGATTCCAATTTTTAGCTTTTGAAAATGAAAAAATGGACTATTCTTTTGTATCCCTATCCGAATCCAATTTTCAATTGGATTGATTAATTTTATCACATAAAATTAGGATTCCACTAGAATCGGCAGTATTCAATCCGATCTGATAGTATGGTAGAAAGAAATATATGAATCGTTTTTTCTACCATACTCTCTATTAGTATAGTATTATTAGAAAATATTCTATTATTATTCTAAAAGATTCCAAAATTTGTGTATACCAAATAAAAATAACTGGCATCTTAATTTGGAATCGTGTGGCAATTACTTTGACGTTAAAATCATGACATAATCATCCGGTTAAGATCGATCTAAACCATCGTATTATGTATACGATTCAACATGTTATGGATAAAATTCGCAAAAAGCCTATTCCTTCTGGTCCTGGGGATTCTGTGCTTGAAAAAAACCAGGGTCATCTCGTTCAAATCATTGATCCGGTACTAGATGTAGCCTTTCCGGCGGACAAGATGCCTAAGGTTTATAACGTTCTGTTAGTTCAAGGTCGAGATACTGTCGGTCAACCAATTAATGTGCGTTGTGAAGTACTGGCATTACTAGGAGACAATCGAGTTCTAGCTATACCTAGAGCTAGATTGTCTTCATATCGTCGTCTAATGATAGGAATGAAAGTATTTGACACGGGAGCTCCTCTATATACTGAGCAGCAGATAGAAGAGGCTATTGAAAAAGAAATGAAAATGACAGTAGTACAGCTTAAACCCCCTTATTTCGGTTTCGATGACAGCGTATTCATCAAGCCGTCGTCGTGTGTAGCGAGTAAAGCAATAAGGTTGTTTCTGTTAGTGCTATACTTTGTCGTTCATAGTAAGGTTTAGAAGATAATCCGAATCGAATAATTCAAAAAAAATCTTATAATAATATTGTATAATTTATACAATATTATTTATTATATATACGAACATTCTATTCTCTTCATTTTGTCTTAATTCTATAGGGTTCAATAATCGATTAAATACATTATTCTAAATAAATACATATTTGTAAAAAAAGGGGGTTTATGGTAAAAAATTCATTTATTTCCGTTATTTCACAAAAAGAAAAGGAAGAAAACCAGGGATCTGTTGAATTTCAAGTATTCCATTTTACCAATAAGATACGAAGACTTTCCTTACATCTGGAATTGCACAAAAAGGACTATTTATCTCAGAGAGGTCTGCTAAAAATTGTGGGAAAACGTCAACGTCTGCTAGCTTATTTGTCAAAAAAAAATAAAGTACGGTACAAAGAATTAATAGGTCAGTTGAATATTCGAGAGAAAACAAAGCCGTTAATTTGAAAAGTCATTTTGAATTATTCACTTAAATTTTGATAAACCTCTTTTCGCTTTCAGTAATTCATGGAAGAATGAATCGGGAAAAACCCTATGACCGCACCAGTTACAAGAAAAAATCTCATGATAGTAAATATGGGTCCTCACCACCCATCAATGCATGGCGTTCTTCGACTCATCGTTACTCTAGATGGTGAAGATGTTATTGACTGTGAACCAATATTGGGTTATTTACACAGAGGGATGGAAAAAATTGCAGAAAACCGAACAATTATACAATATTTGCCTTATGTAACACGTTGGGATTATTTAGCTACTATGTTTACAGAAGCCATAACCATAAATGCACCAGAGCAGTTGGGAAATATTCAAGTACCTAAACGGGCGAGCTATATCAGAGTAATTATCTTGGAATTGAGTCGTATAGCTTCTCATTTATTATGGCTTGGACCTTTTATGGCAGATATTGGTACACAAACTCCCTTCTTCTATATTTTTCGTGAAAGAGAATTGATATATGATTTATTCGAAGCTGCCACCGGTATGCGAATGATGCATAATTATTTTCGTATTGGAGGAATAGCTGCGGATCTACCTCATGGCTGGATAGATAAATGTTTGGATTTTTGCGATTATTTTTTAAGAGGGGTTGCTGAATATCAAAAGCTTATTACACGGAATCCTATTTTTTTAGAACGAGTTGAAGGGGCAGGCGTTATTGGTGGAGAGGAAGCAATAAATTGGGGTTTATCAGGACCAATGCTACGAGCTTCCGGAATACAATGGGATCTTCGTAAAGTTGATCATTATGAGTGTTATGACGAATTTGACTGGGAAGTCAAATGGCAAAAAGAGGGGGATTCATTAGCTCGTTATTTAGTACGAATCGGTGAAATGACAGAATCTATAAAAATTATTCAACAGGCTCTGGAAGGAATTCCGGGAGGACCCTATGAGAATTTAGAAATCCGGCGCTTTGATAGAGTAAGGAATGCCGAATGGAATGATTTTGAATACCGATTCATTAGTAAAAAACCTTCTCCAACTTTTGAATTTTCGAAGCAAGAACTTTATGTAAGAGTTGAAGCTCCAAAAGGAGAATTGGGAATTTTTTTGATAGGAGATCAGAATGTTTTTCCTTGGAGATGGAAAATTCGACCGCCGGGTTTTGTCAATTTGCAAGTTCTTCCTCAATTAGTTAAAAGAATGAAATTGGCTGATATTCTGACGATACTTGGTAGCATAGATATCATTATGGGAGAAGTTGATCGTTGAAATGATTATTAATACAACAAAAGTACAAGCTATCAATTCTTTTTCTAGATTGGAATCCTTAAAAGAAGTCTATGGGATCATATGGATGTTTGTTCCTATTTTTACTCCTGTATTAGGAATCACAATAGGTGTCCTAGTAATTGTTTGGTTAGAAAGAGAAATATCCGCAGGGATACAACAACGTATTGGCCCTGAATACGCTGGCCCTTTGGGAATTCTTCAAGCTCTAGCAGATGGGACAAAATTGATTTTCAAAGAGAATCTTCTTCCATCTAGAGGAGATACTCGTTTATTCAGGATTGGGCCATCCATAGCAGTTATATCCATTTTATTAAGTTATTCAGTAATTCCTTTTAGTTATCGTCTTATTCTAGCCGATCTCAGTATCGGTGTTTTTTTATGGATTGCCGTTTCAAGCATTGCTCCCGTTGGACTTCTTATGTCAGGATATGGATCAAATAATAAATATTCCTTTTTAGGTGGTCTACGAGCTGCTGCTCAATCAATTAGTTATGAAATACCATTAACTTTATGTGTCTTATCAATATCTCTACGTGTGATTCGCTGAAAGATAAACTTTCTCTTATTTCCCTTTTGACAGAAGTGAAATGAATTCAATATTCTATTTTCATTTTTTTATTCATCATTCGGGTTGATGAACTAAACCAAATAGTTATATGAGTGAAAGAAAACGACTTATAAATTCGCAGTAAAAAGATTGAGTCTCATTTCCTATGTACAAGAGTTAAGTGAAAAGTAAACATAAACAATATAGACTGTTTACCCCAAGATTGATTAATCATCATGACTTGAAGCGGGTTTAAAAGATCAACTCTATGCTATGGAGTTTTGACTATCTATTACCATACTTGTATTACCATATCTGTATTACCATAACAGAGGATTCATCAAAAAGAGTGGATGGTTAGGAACACGAAGATACAAAAAGGATTAGTAATGGAAATTTGGAAAGTTAGCCAACTGGATATTTCTACAAAAAAAGAATTCGAATTGGGGCTTTAAATTAGTAGAAATGATCAAGCAGTACTCCCCATGATTTCGATCCAGAGTATGCTACTATCCACCGATTAAGTAAATAACTATCAGGAACGAAAGAATCTTTTACCTTTTTTAAGTCTCCCCTTTTCTGAGAAAGGAGAATAGGAACGAAAAAAATCAACTAGAAAGAATGGAATAGAAAAAAGGGAGAGCTTTTTATTCTTTCTTTTTTATATACAACTTTAGAGAGATAGAATTTTTGTCCTGATTCATGAACTAATGGAATGTCTAATTTTTTTAATCAAAAATGATAGGTTGACATATCTATTAATTACTACAAAAAAGATTTTATTCAAAGATTAAGTTATTACTAAACAAAGAAAAAAATTCTAAAAAAAAAAAAATTAGATCAATTCAGAAGCACTTTTCTTTTTTTTTATTAAAAAGAGAGCAGACAGAATTCCATTGGTCGAATTCGGGACCTTACGATAGATTTTGACTTTATGTATACTACAAACAAATCAAGATAAAAAAAATATCGAATAGATCCTTAAATTTATTTGGGACCCGCGAGGAGCCGTATGAGGTGAAAATCTCATGTACGGTTCTGTAATAGAGATGGTATCAGTGATGTTATCACCGACTATGATTATCTAACAGTTCAAGTACCGTTGATATAGTTGAAGCGCAATCAAAATATGGTTTTTGGGGATGGAATTTGTGGCGTCAACCTATAGGGTTTATCATTTTTCTAATTTCTTCCTTAGCCGAGTGTGAGAGATTACCTTTTGATTTACCAGAAGCAGAAGAAGAATTAGTAGCAGGTTATCAAACTGAATATTCGGGTATCAAATTTGGTTTATTTTACATTGCTTCGTATTTAAATCTCCTAGTTTCTTCATTATTTGTAACAGTTCTTTACTTGGGCGGTTGGAATCTTTCTATTCCGTACATATTCGTTCCTGAGCTTTTTGAAATAAATAAAGCAAGAAGAGTCTTTGGAACAATAATGGGTATCTTTATTACATTAGCTAAAACTTATTTGTTCTTGTTCATTTCTATCACAACAAGATGGACTTTACCAAGGCTGAGAATGGACCAACTATTAAATCTTGGATGGAAATTTCTTTTACCTATTTCTCTAGGTAATCTATTATTAACAACTTCTTCCCAACTTCTTTCGCTGTAAAGAAATACTATATTCTATTTTATATTCACGATTTGTCTCAAACATCACATCAAACAAGAGAAAGAAAGAAATAGAATCCATTTTTTAGATATTTACAATATGTTCCCTATGGTAACTGGGTTCATGAATTACGGTCAACAAACAGTACGAACTGCAAGGTACATTGGTCAAAGTTTCATGATTACCTTATCCCACGTCAATCGTTTCCCTGTAACTATTCAATACCCTTATGAAAAATTGATCACATCCGAGCGATTCCGGGGTCGAATCCACTTTGAATTTGATAAATGCATTGCTTGTGAAGTATGTGTTCGTGTATGTCCTATAGATCTACCCGTTGTAGATTGGAAATTGGAAACCGATATTCAAAAGAAACGGTTGTTTAATTACAGTATTGATTTCGGAATCTGTATATTTTGCGGCAATTGCGTTGAGTATTGTCCAACAAATTGTTTATCAATGACTGAAGAATATGAACTTTCTACTTATGATCGTCACGAATTGAATTATAATCAAATTGCTTTGGGTCGTTTACCACTGTCAGTAATTGACGATTACACAATTCGAACAATTTTGAATTCGCCTCATCATAAAAGGCAATGTAATAAAGCATCAAGACTTATTCATCCATAATGAAATGAATCTGTTCATAGAATCGAACAAAAAAAAGTCATCAAAAAAATGACTTAGATAATCGAGTTAATATTAAAAATATATTAACTAGAAATATATAAAACTATTCCACTAAAACAAAAAGGAGGTGCAAATACAAATATGTGGATAAAAGCATTTTTTTATAAACTACTTAACACAATACTTAATTCTGTTATGGGATCCGGACTCTTTTGGGGAATTCTAATGAAATCCTGGATTAATAGGATACTCAATTTCGTTATGGCAGCGAATCGAACAAAAAAAAGTCATCAAAAAAATGACTTAGATAATCGAGTTAATAGTCAAAATTTTCTTCTATATCCATTCTCAATTTAGTGGAATTCTCAAATGCATGATCCACCCTAGATCTCCCCCATATATCTAGAACATAATTTGTCAAAGGTATATAAATTCAAAATAAATACAAAACGAAAAGATGTAAATACAAGACTCCTATAATTATTATTATTGTTTCTATAATAGAGATATGATCGATATATCTCTACCTTATATCCATAAGGAGAAAATATGACTCAAAATTTTCTATAACGTTTATATCGATGTTATAATAATAAAAAATCGATATATTTCGATCTTATATCCATAAGGAGAAAATATGACTCAAAGTTTTCTATAACGTTTATATCGATGTTATAATAATAAAAAATCGATATATTTCGATCTTATGGATATCAAATTCATATTAGAAAAGCTGTGTTTTTTAGTTCAGTGTGGAGTGGGAGAGCAACTGGAATGTCCCCTTTTGTGGCTATTTTTCGGATAGTGTTTACTAATTTCTCCATAAAAGAGGTAGTGGTTTATATGACAACACTATTTTAAGTTACTTGTGTTCTGAATTTTCTTTACGTTTTGTTGTACGCTATCTTTGGAACTGCATAAGATAAGATAGAAAATTTGTAGTCAACAAGTAATTAATTTAGCAGAATCAAAGTTAAAATACGAAGAATAGGGTTTTCTTTGGTGGCAGCGGATAATTCTATTTTGACTAATATTCTTAATTAGTAATTAAGAATATTAGTCAAAAGAGTGCATTTTTTTTTGAGGGAAATTAGGCAAATAAAACGAATTTCATCTTTCATGGACGTTGCTAAGATCCTTCCATTTATTTAGCAGCACCTTAGGATGGCATAGCCTTAAAGTGAAGGAAGTGAAAGGCGAGGTTCAAACGAATTTCATCCAAGTAAAGAATGATTCCTTTTGAATAAACGTTTTTTTGCACTTTTTTTTTTCGATGGATCTTTTTGATTATCGTCTCCTATCTTGCAAAAATGGAAACAAACTTAGGTAAGTACTTAAAAAAAAAACATGCATAAATCATAGATAAAATGACTAGTTAGTATTAGGCACCATCTTTACTTTTTAATCCTAAAATAATTTTTATAGGCCTGCCACTTTATCTTTTCTTTTTTAATCCTGTCTGACACTTGACAATGCCTATGTGTAATGCACATATATTTTATAATAAAAGAAATAGAATCGATATATTTCTATCTTATCCTATATTCATAGGAGGAAAATATGACTCAAAATTTGGTTTTCCTACGGGATCGGGTCTCGCACATTTTGACTCTTGTGACTTGTTTCTGTTTTTTCCATATAAAGTGGGTTGCAATAAAGAAAAAAGTTTGCCGTCTTCTTTTGTTCGAAAAAGGGGATCCACGATATATGCCTGTCCGCAAATTAGGCTTATCTAAAAGAGTAGTTGATGTACTTTTTGATGAAGAAAGGCTTATTTTTCTTAATCAATTAATAATAATGGTAATCTACACTCGCGAGGACCTCCTAGAAATAGAAGGTTTGGAGGAGAAAGATAAAGAGGAAATTGTCAGAAAAATAGACGAATTTGTTAATAATTCATGGGCTTTAACGGCCTTATTCTATTGTCACTTTGATAGACTGAAAGTGAAACCATGGTGGTGTAGATTGATAGTCTATATCTCTAGAAAAAGAAAAGACCCGGCTTTTCTCTTTATTTCAGAATTGAGGTTATCTACCCGAATAACTAGTTTCCTCATGGAAGAAAAGATCTATACTATCGAGGATCTTCTAATCATTATAAAAGATACTCACAGTTCCAAGTGGAAGAGACTTCTACAATCAGAAGATTTGGCATATTTCGATTTCCTCGAGATCTATGGAACCGTACACTATTTTCTTCATTGTTAAAGACAGACAGTCTCCGGGCGAATATGAAGCGCCTGGGTACAGGTGGAATGAAAGAGAATTTCGAATCCGCTTTATATACGAACAAAAAAGCTATAAGTCAGGTCAAGTAAGTCAGAATATTCATTACAATATTCTCGGGACCTATCGTATATAAATAAATAAATGAAAATCGTATATAAAGAAATTCGAAATAAAGAAATATATCTCTATCTTATACTTAGGAGACGAACAAGGAAGCTATAAGTCAGAATATTCATTACATTACAATATTAATCTATATATATACAATAAGATAGAGAATCAGATATTTCTATAGACGTAGTAGAGGGTCCCATTAGCATGCATCCAGTAGGAATTGAACCTACGAACTCTCCAATTATGAGTTGGGCGCTTTAACCATTCAGCCATGGATGCTTAGTAGAGATCCTCGTACATGGTGAATAACCAAATTCCAATTGAAATGAAATCTGTATATTAATATTTCTATAGGGCGATTAGATTCGAATCCATATTATTTAAGAATCTATTATAATAAGATATACGATCGATCATATACTTGACAATTTCTATCTAAAAAGTTTAGATTCTTTTTTTTATAAAAAAAGAAATAGAATTGATTCTAATAAGATATATCATCGATCATATAGTTGACAATTTCTATCTAAAAAGTTTAGATTATTTTTGTTATAAAAAAAGAAATAGAATTGATTCTAATAAGATATATCATCGATCATATAGTTGACAATTTCTATCTAAAAAGTTTAGATTATTATTGTTATAAAAAAAGAAATAGAATTGATTCTAATAAGATATATCATCGATCATATACTTGACAATCACTATATATTCAAGTTAGAATATTATTCTTTTCAATATAAAATATTTTTGGTGGATTGGGGGGACCACTATGAAAATTTTTGTTAAACAAGGGTGTATTTTACAAATCTCGTACATCAAACTAATTTTGATTTTTCTGGCTTGTTGCTGTTTTTTCCGTATATTGTGGGTTCCAATAAAGAAAAAGATTTGCCGTCTTATTGTGTTCGGGAAAGAGGATCCACGATATATCCCTCTTCGCAAATTAGGCTTATCGAAAAGAGTAGCTGATGTACTTATTAAAAAAGAAGAAATAATTTCTCTTAATCTATTAATAATGGTGGTAATCTACGCTCGCGAGTACCTCCTAGAAATAGAAGATTTGGACAAGAAAGAAAAAGAAGAAATTTTCAGAAAAATAGACGAATTTATTAATAATTCATGGGCTTTAACGGCCTTATTCTATTGTCACTTTGATAAACTGAACCTGAAACCGTGGTGGTATAGGTTGATAGTTTATATCTCTAGAAAAAGAAAAGACCCGGCTTTTTTCTTTATTTCAGAATTGAAGTTATCTACCCGAATAACTAGTTTTTTCATGGAAGAAAAGATCTATACTATCGAGGATCTTCTAATCATTATAAAAGATACTCACAGTTCCAAGTGGAAGAGACTTCTACAATCAGAAGATTTCCAATATTTGGCATATTTCGATTTCCTCGAGATCTATGGAACCATACACTATTTTCTTCATTGTTAAAGACAGACAGTCTCCGGGCGCTTCATATTCGCCCGGGTACAGGTGGAATGAAAGAGAATTTCGAATCCGCTTTATATGCGAACAAAAAAGCTATAAGTCGGGTCAAGTAAGTCACAATATTCATTACAATATTCTGCTGAATCCATTTCTTTTTCTAGGCCTGCCACTTTATCTTTTCTTTTTTAATGCGGTCTGATTTCTCATGTTACGGATTAGTATAATGTCTTTTAGCTATTCATTTCATGTTAGTAAGTATTTAGACTCTTTTAAAATTTTAATGAACCAAAAATTATCTTATTTACATAATACTTATTCGACTAAATTCAAATTCAGTGCCATTGATAAGACCGCGCTTGGTAATTTCTTTACCATGGCTCCCTTCCCTCGTTTTTCTATTTTATTAGGTTACAAAAAACGTATTAAATCGAGGGATACAAGAATCTCCGCGAATTTAGATAATTGGGATAATGCCGAGGGGTGGGATGCCCAGGAAGACCCTAGGTGGGATGACTGTGGGTGGCATGCCGGTGATGACGATGATCATGAAAGTCAAAATGAAAAAGAAAATGATCAAGAAAGTGATAATAATCCAGACAATAGAGAAAGGGATCTACTTAACAGACGCATAATTCGATTACTGATCGTTCTATTTATGAAGCCACCCCTTTCGGGAGAACAAAGCAACAGCAACTTATTCGACAAAGTTGAGAATCTAGTTTCTGAAGTCGAAGAAAAAATAAACTTGTTCTTGTTCTTGCAAAAAGGCGACTTACAAAAAGAAAGAATGGCCTTCAACAAGGTAAAAGCCTACCTCAAAGAAATAGAGGAAAAAATGGATTTGGAAGAATCCTTAGGCGTAGAAGAAGGATTCGACTGGTGGGAAACAGACGATTCCATTTTTGAACGAGAAAAAGGCGACTTCGAAGAAGAATCCGAATGGGAATTTTTTTCCGATTAATAAGAAAAAGGAATCGACTACGAAATTTAAATTTCGTAGTCGATTGCGATTTTAATGGAACGAAAAAAAAAAATTAAAAAAGAAGTTGGGAAATATTTTATGTTATTCAGTAAACAGAATAGAATTATAATCAAAAAAAATAAAACATGGATACTAAAAATCCAATTAGTTGTGTTCCTGGCGATTCTGGTATTGAAGAAAAAAAAGAAGGAAAACTTCTTCAACAAATTGATACTGTTTTGGATATCGGTTTTCCGCCAGACAAGATGCCTAAGGTTTTGAACGCCTTAATTATAAAGGAGGGCTACCCCGGTGGGGTAGATTATACTTATGTCATTTGCGAAGTCCAGCGTATCCTTGAAAATAATCGAGTTCTCGCTAAAATTTTAATGTCTGCTGGGAAAGAAGGTACTTTAAGGGAAGGGATGGAAGTGTTAGATACAAAAGGTCCTCTAAGTGCTCTGAAAGGTAGAACTGAAACGTTTGAAGGTAGCAGCACAACCATGTACATTGGGGAGATTCGCAATCCGGCTTTCATTACCTGGGAAAAGAAACCACTGAGTAAATTTGACAAATTTATAATTATCTTCATTTTGGCTCAATTCTTTGTCCTAGTCTGTAAAGGAGGGCTAAGATAAATGAAATTACCCAATTTAGCAAAAAATAGAATAATAGAAACTCTTTCTACCGGTAAGTAAACAATTAGAAATTCATGGAAAGTTACAATCCCCACCGCGGAATAGTGCACCTACACGCCTTCGTCGACGTTGTTTTTCGACCGGAAGAGCGAGAGCTAACTATCGAGACTTTGGACTATCCAGACACATACTTCGTGAAATGGTTCACGCATGTTTGTTGCCAGGGGCAACAAGATCAAGTTGGTAAGGATTAAAATATCCCTTCATTTCTATGATCATCGATCATAGAGGGCCCCTTGACTATGTCTGTATAAATAAGTTTGACTTCGTCTGTACATTTCATTTTAAATTAGAATGGTTGTTCAATCGAAAAAAAAAAAGAAAAAAAATAAAGGGGGGTATTTTTTATGACGCAAAATATTTACCAAAAGAATGATTCTGTAAGAGTAGAAAAAAACGTCGGATATGTGGTTAAAATGATTGGTCCAGCCCTAGAAATCGACTTTCCGTCGGGCAAGATGCCAAAGCTTTATAACGCTGTGGTAGTTGAAGGTATAGATAATAACGGGTTACCAATTACTGCGCGATGCCAGGTAATAGCATTCCTAAAAAAAACTAATCGAGTTCTAGCTCATGCTCCTTCATATCGTCATATAACGGTGGGAATGAAAGCAATTGACACGGAAACTTCTTTCTATAATGAAGAGGAGCTAGTAGAGGCTATTTACGAAGCAATGCCTCTGACCGTAGTAAAGGGTACACCCCCTTATTTCGGTTTCGATAACCGTGCATTATGCAAACCGATTATGGGTGGTGTTGAAAGTCGGATAATCTGGTGCGCGTTATTACTCTACTACGCGATCCAGTTCTTTAGACGCCGATAATCCGAAATTCGGTTTCGTAGGCGTTTACCCCCGATTCAATCGGGGGATCGAATTGATTATAGAAACATGAGTGTAATTAATCGATTTATTAGTCAACAAGGAAAAATATTATCTAGACGAGTGAATAGATTGAATAGATTGATAGACGAGTGAATAGATTGACCTTGAAACAACAACGATTAATTACTATTGCTATAAAACAAGCTCGTATTTTATCTTCCTTAACTTATAATGAAAATTATAGCCGGAATAGTTATACAATAATCAAGGGGAATTCTGGGTAAAACTTGTTCCTACCGACTGAACAAATGATTATTCATGATTCCATACCGGCTTCAAATTAGAGAAATGTTATGGTAAAACTTCGTTTGAAACGATATGGTAGAAAGCAACGTGCGACTTGAAGGACACGGTCCGTTGTGGATTTTTACACCCACCACTTTATAAAAGAATGAAGGTGCTCTTGGCTCGACATCGGTTGTTCTGTTCCACTAGAACCTCTCCTTTATATTTTTTTTTTTTGGGGGGGGGTTGTAATGTAAATAGTCTATGATGAAGCTCGAGTAGAAAGTATTGATTCATTTCTCAGGGGCAAGGATCTAGGGTTAATGCCAATCAATAAATTGGAACAACTTCGTAAGTATATTTTCGATATGGAAAGGGTTCCAATCGAAAAGGAAAGTTTCTTAGAATTGACAAAACTCTTTCGATACAAAATGTATCGCGTGGAAATCAACCGTTTGTATGATTCTTTGATAAAAGATAGAAAGAAATCACAAAAAAAAGGTAGGTTGCTGCCATTTTGAAAGGATTAAAAATCACCGAAGTTATGTGTAAACCCAATGATTTAAAACAAAGAAAAGATAAAGGATCCCAGAACAAGGAAACACCCTTTCAATTGTCTCAATAACTAGACCAGAAAAAAATCCAATACAAATAGATTTGTAAACGAGACAAACAAAAAGGAAAGGGGTTTAAAGACCACTCAAAAAATGAAATGCCTAAAGATTTTCCTTTGAGCTATTTGAGAGTTATTCAACTTGAGTTATGAGTACGAATGGTTTTTTTTGTTTTCAGGAACGAAGAATAAAAAAGGACTTCAATCATAATCTAATTGATTTGATCGTTTTATAGACCAATTTTCCATTTTTATTTTATACAAAAATAGAACTAGGAATCATTTTTTCTCGAGCCGTACGAGGCGAAAACTTCCTATACGTTTCTAGGGGGGGTATTATTCATCTACATCTATCCCAATGAGCCGTCTATCGAATCGTTGCAATTGATGTTCGATCTCGAAGAGAAGGAAGAGATCTTGGGAAAGTGGGTTTTTATGATCCGATAACGAATCAAACTTATTTAAATGTTCCTGCTATTCTATATTTCCTTGAAAAGGGTGCTCAACCTACAGAAACTGTTCAGGATATTTTAAAAAAGGCGGAGATTTTAAAAGAATTTCTCCCTAAATTAAACAAAATTTAATTAAGGAAATACAAAAAGTAAAGAAAGTTTCTATATTCTATACTTTTTGTATTTCCTCTTTTGTTCTATTCTACCTTTTCGAAAGAGAAATCTAAACACTTATCTAAACACTTATGTAACCACTTATCTAAACACTTATTGTTCTATTCTATCTTTTAGAAAGATAGAAAGAGAAATCGAATCACTTATTAATCGAAACGCTTATTGTTTTGTTCTATCTTTTAAAAAGAGAAATCGAATCACTTATTTTATAATCGAAATAATATAGATGAGCAAAAAGATAAATGGAATCACTTATTTTATAACTAAATAATCTAAATAATATCACTAACTATTTTATTAAAACTAAATCATCAATCAAATAAGTATAAATAATGACAATCAAAATAAATAATAAATCTAAGTATAAAAGGAGTCTTTATGAGCCGAATAAATGGCTATGAGAGCTACCCGGAATTTTCCCAAAATAACGACGACAATTGGAATAATCATTTAGAAAAATTGAAAAAAATGTTAGATCGTTTCGAAAATGTTCTAAATAATAGGAAATCCGAAATTGATCCGGTTTTGCAAGATAAACTCATAAAACCCGATTCTACGCAAAATTCCCTCAATAATTTTCCGTATTTTCCGCATTATTTGCGGATGTTCATCTTCTACTGGATAGAACGCGAGACTTCCAAAAAGTTTCTATTCGTAGAAAAGGAGTTTAATATATTGGACCAATACCGGGATTGGTTCAAAAAATCGCTAATTTTGATTCAAGATGAACATCCGAATCAAAATCTCGAAGAAATGCAGACCGCTGCGGGTGACCTACTAGGCTATGTCACAGCCCTTCGGCATCTGACTCATTACGACTGTATAGCGGGGCATGCACGAAATGCAAACGACCCGGATACTTCTGAAATGGAAAAACTACTTTCGATGGGAGCTGCATATATTCAGCTCTTTACGAAAGCCTTTTTCATTGTCGCCATTTGGAGACAAAAATGGGCGGGCCTAAAGCTACAGTCTATACGGGAGGACGTTTTAGATCAATTCATTACTGAGCTGTTAACCAGCTCAACTCCCGGGCGGATACTACTTCCAGACGAATTAAAGTCGTCTGCCGCTCTTAACGAATTTATCGATATCTTATTCAGATTCGATGAACGTCTCGATGCAGATGAGTAAAATAGCTTGTGCGTTATATAATTATCAATTAGATGCCAAACTATTTTATACATCAATCCTCGCATCTCCTACTACTGGTGGGGTAACAGCTAGTTTTGGTATGTTGGGGAAGGTCGTTATTGCCGAACCCGAGGCCACCATTGCATTTGCGGGTAAAAGAGTAATTGAACAAACGTTGAATATAGAAGTCCCTGAAGGTGTCCAACAGACCTAATTTTTATTCACGCAGGGAGCATTCGATCTAATCCTCCCACGTTTTTATTTAAAAAGAATTCTCCATTTGATATATCTGTTAAACAATTACACTCTTTCCTTTGTTTGATTTATGAATTGGATTCAACCAAGTCAACAAGTAATTGGTAAAATGACTTTTTTAAAAGAAAAAATTGTGTTCGGGAAGGTTAGACCATATATTAATTGGAATATTAATATAAAAATTCCATAGAAAAAGAAATTCGAAATCTATATAGAAGAAAAAGAAAGAAGAAAAAGAAATAATAAAAACTTGGTCCCGGGCATCTACCATTATACCCGCAATGATCGGCCATATTATTGCTATCCATAATGGAAAAGAACATTTACCTATTTATATAACAGATGGTATGGTAGGTCACAAATTGGGAGAATTTGCACCTACTTCGAATTTCCGAAAACATACGAAAGTCGATAAGCGATCTCGTCGTTAATACAAAATATAGATACTTATAATTCATTAGTAGGAGGCGACCCTTATGCTAAGAAAAAAAAGTTCGCGTTTTAAGTTTCAGTAGCTACACACTATTTACCACCGCCACCGCTGTGTTAAAGGTGCAATATACAAAGTCTAACTCCATCCCGGGCAATCGAACCATTATTTGTTTAAGAAATTGTTTGAACGAATCTGAGGGCAATCCTGAAGATTCAGAAAATGAAGAAAACGATTCCGAAAATGAAGAAAATTCGAATAATGATGAGAAATTCGAAAAATGGAATGAAATTTTAGATCGTTTCGAAAACGTTCTAAATAGGGAATATGAAATTGATCAAGTTTTCCAAGAGAAACTCATGAAACCCGATTCTACGCAAAATTCCCTCAAGAATTTTCCGTATTTTTCGAATTATTTGCGAATATTCATTTTCTACTGGATAGACCATGAGACTTCCAAGAAGTGGCTATTCATAGACTGTGAATTTTCTATTTGCGAAAGATATCTAGATTGCTTTCGCAAATACATAATTCTGATTCGAGATGAACATCCGAATCAGAATCTCGAGCAAACGCAGAGCACTGCGCGTGACTTCAAGGACCATGTGACATTAAAAATGAAGATGAATCGTCACAACTGTACCGGGCTAAATGCACGAAATGCAAACGACCCGGATACTTCTGAAGTAGAAAAACTACTTTCGATGGGAACAGCATATATTCTGCTCTTTCTCAAAGCGTTTTTCATTGTCGCGATCTGGGAAAAGAAAGTAGGCATATATCAACTGTCTAGGTCTAGGTGGAACCGCAATTTACTAATAGATGAACTTTTAACCAGCCGAACTCCTGCACAAATAATACTTCCAGACGAATTGAAATCTACCGCTCTTATTCAATTTATCGAGATGTTATTCAGGTTCGATGAACATCTCGATTTTTAGAAGTAAATCCTACTTCCAAGGTCTTTGGAAGTAGGATTTTCGAAAGTATATAAGAGGGATCTACCCAAATATATGCAGTTTTTTTCTAAGGTATACTTTTACCTTAGAATAAGGGAATTTAAATCCGATTGATCGTTGTTCGAATTAGATAAGAACAATAATCTAATTGGATTTTTCTATTCAAAAAAAAAATAATAAGAAACCTTTCTTTGTCTCTTTCATTTTTTTCTCTTCAATCAAAACAAACAAATAAGCTCTTAATTCTATAGGGTTGAATAAAAATTCGATTGACTTTTTGATATAATTGCTATGCTTAGTGTGTAACTCGTTGGTTTTTTTAGGCTTAGGATTCAAAAAAGATTCCCCATAGTATGAACTAATAACTATAGAACTAATAACCAACTAATCACTTCGCATTATCTGGATCCAAAAAACCAGTCAAGATAGGATATGTTGATCATATCATTGTAGCAACTGAAATCTGTTTTGCATAAACAAAAGAAAAACCAATTGGATTCTAAGCTGTGAAGCAAAATATAGATTTTTGTCTCTTTTTATATCTCCCGAGAATCCCGTTTTGACTAAGAATACCTGTTGGATCGGATTCTAACAAATCTTTCGGTAAGTTGTAAAAAACGTCTTCTTTATTAAATTAGAAGACAAGAACAAAAGAAGCAGAAAAGACGAACAAAAGAAGAAGAATAATAAAATTTATTATTATAGATATCTTGTCTTTCATGCGGAAAGAAAAGAAAAATAAGTACATTTTTTTAGTTCTACATTCCTTGAGTCCTTGCACTTAGTAGTCCTTAGCACTTAGTATATATACTAAGTTATATATATACTTCAATCTATATTAATTATAATTACAATTAATAAATTTTCAAATGAAATAATTTGAATATTAATTTCATAATTAATTCGATTTTATATTATTCGATATTAATTTCAAATTATTAATTCTAATATTATAATTATTACAAGATATTTTTATAACAATATATAAATTAAGTATAATACAATATAGTAAATCGAGATATTCATTCTATGATAACTTTCAACTTTCCCTGTATTTTTGTGCCTTTAGTAGGCCTAGTATTTCCGGCAATAGCAATGGCTTCTTTATCTCTTCATATTCAAAAAAACAAGATTGTTTAAATTCGATAGGACAAAATCTCATCTTTTTTTTTTCAAAACTTAGACTTGTATCCTAACACTAATATCTATTTAGTGGAATATGGTATACCATGTGACTGCGGCTTTTGCCGCACCCTAAATGAAAGAGTTCTTATGCTTATGCATCGAGAAAATTATATATGGGGAAATGCATTCGAGCTATTTTCAAATAGACTCAAATTGGCGGATGGAAGTCTCTGTATCCATATGTATATCGATATCTCTAGTTAGGATCATATGAAGGGGATGTTCTTTTTTTAGATATAACCAATTAATTTGATGAATTATTCCTAAAGGCTCACATCAAAATAGTGCTAGTTGATGAGAGCTATTTCGGAAACAAAAAGAGTAAAGTCAAATTCATTTGGGCTATTTTCTCAATTCCAATAAAATGCAATCAAATCAAGTATGGGTTGGCGATCAGAACATATATGGATAGAACTTATAAAGGGGGCTCGAAAAACAAGTAATTTTTGCTGGGCCTTTATCCTTTTTTTAGGTTCATTAGGATTCTTATTGGTTGGAACTACCAGTTATCTTGGTAGAAATTTGATATCTTTATTTCCGCCTCAACAAATCATTTTTTTTCCACAAGGGCTCGTAATGTCTTTCTATGGGATCGCGGGTCTATTTATTAGCGCCTATTTGTGGTGCACAATTTTGTGGAATGTAGGTAGTGGTTATGATCGATTCGATCGAAAAGAAGGAATAGTGTGTCTTTTTCGTTGGGGATTTCCTGGAAAAAATCGTCGTGTCTTCCTCCGATTTCTTATAAAAGATATTCAGTCCGTCAGAATAGAAGTTAAAGACGGTATTTATGCTCGTCGTGTTCTTTATATGGAAATCCGAGGCCAAGTGGCCATTCCCTTGACTCGTACTGATGAGAATTTTACTCCACGCGAAGTTGAACAAAAAGCTGCTGAATTGGCCTATTTCTTGCGTGTACCGATTGAAGTTTTTTGATAAAAATGAACAACTAAAGAATGAAGACTTTCTCAGTAGGAGAGAAAAAAGTAAAGAATCCTCTTTTTTCTATAACATAACTTAACTGAACTTTCTTCAGAACGTTCACTCGAGCCCAAGCAGACGACGTATACGGAACAACCCTAAAACGAAACTCTTTTTGTGGTCTTTTATGCGTATGAAAATCCACTCAATTGAGTAACAAAACAATTCAAAAATAAAAAATGCCAAAAAAAAAAAGCATTCACTCCTCTTCTCTATCTCGCATCTATAGTATTTTTGCCCTGGTGGATTCTCTCTCATTTAATAAATGTCTGGAATCTTGGGTTATTAATTGGTGGAATACCAGTCAATCCGAAACTTTTTTGAATGATATTCAAGAAAAGGATATTTTAAAAAAATTCATAGAATTAGAGGAACTCGTCCTCTTGGACGAAATGATCAAGGAATATTCGGAGACACATCTACAAAAGATTGGTATAGGAATCCACAAAGAAACGATCCAATTAATCAAGATATACAATGAGGATCGTATCCATACGATTTTGCACTTCTCGACAAATCTAATCTGTTTCATTATTCTAAGTGGCTATTCTATTCTACGTAATGAAGAACTTGTTATTCTTAACTCTTGGGCTCACGAATTCCTATATAACTTAAGCGATACAATAAAAGCTTTTTCTATTCTTTTCTTAATTGATTTATGTACCGGATACCATTCGACCCATGGGTGGGAACTAATGATTGGCTCTGTCTACAACGATTTTGGATTTTTTCATAACGATCAAATTCTATCTGTTCTTGTTTCCATCCTTCCACCCATTGTAGATGCAATTTTTAAATATTCGATTTTCTCTTATTTAAGTCGTGTATCTCCGTCACTTGTAGTGATTTATAATTCAATGAATGAGTGACAAACAATCCACTGATATTTATCCAATTATAATCTTTATTACTTTCTAGTTGTACATAAGAAAAGCATTTTAAATAGTCCTTACTCTTTCTATTTCTAGCCATTCCGAGGATTCATCCTATATTATTCCAGTCAAATTTTTCCAGTAAATAGCAGAATCGTGGATAGGGAACTATACTAGCGACCTACCCAATTTATTGTAGAAATTTTCGGGATCAATGGTTGGACCATGCAAACTAGAAATACTTTTTCTTGGATAAAGGAACAGATTACTCGATCCATTTCCATATTGCTCATGATATCTATCATAACTCGGACATCTATTTCAAGTGCATATCCCGTTTTTGCACAGCAGGATTATGAAAATCCACGAGAAGCGACTGGGCGTATTGTATGTGCCAATTGCCATTTAGCTAATAAGCCCGTGGATATTGAGGTTCCACAAGCGGTACTTCCTGATACTGTATTTGAAGCACTTGTTCGAATTCCTTATGATATGCAATTGAAACAAGTTCTTTCTAATGGTAAAAAGGGGGCTTTGAATGTGGGGGCTGTTCTTATTTTACCTGAAGGTTTTGAATTAGCCCCTCCTGATCGTATTTCCCCCGAGATGAAAGAAAAGATAGGCAATCTGTCTTTTCAGAGCTATCGCCCCAATAAAAAAAATATTCTTGTGATAGGCCCCGTTCCGGGTCAGAAATATAGTGAAATCACCTTTCCTATTCTTTCCCCGGACCCCGCCACTAAGAAAGATGTTTACTTCTTAAAATATCCTATATACGTAGGCGGAAATAGGGGAAGGGGGCAGATTTATCCCGACGGGAACAAGAGTAACAATACAGTTTATAATGCTCCAGCAGCGGGTATAGTAAGCAAAATCATACGAAAAGAAAAAGGGGGGTACGAAATAACCATAGCGGATGCATCCGATGGACGTCAAGTGATTGATATTATCCCTCCAGGACCGGAACTTCTTGTTTCCGAAGGGGAATCTATCAAATTTGATCAACCATTAACGAGTAATCCTAATGTAGGCGGATTTGGTCAGGGAGATGCAGAAATAGTACTTCAAGATCCATTACGTCTTCAAGGCCTTTTATTCTTCTTAGCATCTGTTGTTTTGGCACAAATCTTTTTGGTTCTTAAAAAGAAACAGTTCGAGAAGGTTCAATTGTCCGAAATGAATTTCTAGACTCGCGGATTTATCAACATCAAGTTTGTAAAAAGAACCTAATTCGGATTATGTATAATCAATCAATGACTGAAGAATAGGAACTTTCTACTTATGATCGTCACGAATTGAATTATAATCAAATTGCTTTGGGTCGTTTACCACTGTCAGTAATTGACGATTACACAATTCGAACAATTTTGAATTCGCCTCATCATAAAAGGCAATGTAATAAAGCATCAAGACTTATTCATCCATAATGAAATGAATCTGTTCATAGAATCGAACAAAAAAAAAGTCATCAAAAAAATGACTTAGATAATCGAGTTAATATTAAAAATATATTAACTAGAAATATATAAAACTATTCCACTAAAACAAAAAGGAGGTGCAAATACAAATATGTGGATAAAAGCATTTTTTTATAAACTACTTAACACAATACTCAATTCTGTTATGGGATCCGGACTCTTTTGTGGATTTATGACCGCATCCACCGTAGGTCTCGGATATTTCTTCGTTGTATCCAGCTTCTTCAAAAAAGACATCCAGAAACGGGTAGCAGCAATGACTGGTTTTCTTATGGGACAGTTCGTGATGTTCACATCGATCTATGATGGGCCGCTACATCAAGTATTGGTTCAACCTCATAACCTAATTATGCTATTTCTAAGCTCGTTTTTCGTTCAGCTCTTCTGGACCAATCTAAAAACTTTGCGCAACACGGAGTTTTTGCATCCTGAAGATGCTATTATCATTAAAAGAAGGCGCGTGCTCCGCCTTCAATTGGAATTTGTGCTGAATTTCTTTGTGCAATTATGCAACCCCTACCTTGAACCTGATTTAATGGTACCCAGATCAGATTAGTCAGCATTTTTCTCTACAACAACGAAAATAAGATCTTATTTGTAATATATAGTTTTGTTGGTTGGTTAATTGGTCACGTTTTCTTCATGATTTTGTTTCATGAAATTATTACAATTCATAATAGATTGGGTACGTAATCATTTTTTTGAATCTTAAATTAAATAAGTGAAATAGAGAAACCTTTCTCTATTTCACTTATTCGACTGGATCTTACGGAGCCTGCTCATGTACGACACGATTCGGATCTGATCATAGAAAAGATTCTCTTCAAGTGAACCAGCCTATCCTTTGTATGGCGCTTCCACGATGGTTGGAACAAAGACACATTTGATTGTTAATTCCAATGTGGCAGATAGATAAAGGCATCTATCTGCACGGACCAATCAATCGTTCAAGTCAGACACTCCCATAATCCATTTTCTCTTCGTAGAATTTCTTTCAACTATTCATGGCGAATAAGTAATATTGCGGGGTTGAAGCGAAATATCCAAATCCATGTCTTATTCTTTTCAATAATCCATACTTGTCAAATCATCATAAAAAAAGAAAGTAACTTCTTTTTTCCTGTTCAGATCAACAAAGTCATGATATTTCTATTTATTTATTTCTTAGTTTACATCTAATGGATTTATCTGGACCAATACATGATTTTCTTTTAGTCTTCCTGGGATTGGGTCTTATATTAGGAAGTCTAGGAGTGATATTACTTCCCAATCCAATTTATTCTGCCTTTTCATTGGGATTGGTTTTTTTTTTCTATATCCTTATTTTATATTCTATCGAACTCCCATTTTGTAGCTGCTGCGCAGATCCTTATTTATGTAGGAGCTCTAAATGTTTTAATCATATTTGCTGTGATGTTCATGAATGGTTCAGAATATTACAAAGATTTTTATCTTTGGACCGTTGGAGATGGAATTACTTCGCTGGTTTGTACAAGTATTTTTGTTTCACTAATAACTACTATTCTAGATACGTCATGGTACGGGATTATTTGGGCTACAAGATCAACCAGATTCTAGAGCAAGATTTGATAAGTAATAGTCAACAAATTGGTATTCATTTATCAACAGATTTTTTTCTTCCATTTGAGCTCATTTCAATAATTCTTTTAATTGCTTTAATAGGTGCAATCACTGTAGCTCGTCAATACTAAATCTTTAGAACGAGAAATCCAAATCAAACTTTGTTCTAGATTATCAAATTCCTTTCTCTTCCATTCTATTTGAATTCATGTCTAAAATCAAAATGTTTTTAGTTCAATCTATTACCAATCTATTCTTTTGTTCCGTACTTATTCTATTTTAGTCAGTTTTAGTCAATGTAATCAGTTGAATTGTTGTTCATATTGAAATGAATTGAGATTAATAAGGAGTTGGTTAATGATGCTGGAACATGTACTTGTTTTGAGTGCCTATTTATTTTCTATCGGCATTTATGGATTGATCACGAGTCGAAATATGGTTCGAGCCCTTATGTGTCTTGAACTTATATTGAATGCAGTTAATATCAATTTTGTAACATTTTCTGATTTTTTTGATAATCGTCAATTAAAAGGAGCTATTTTCTCCATTTTTGTTATAGCAATTGCAGCCGCTGAAGCGGCTATTGGACTGGCTATTGTTTCCTCAATTTGTCGTAACAGAAAATCAACTCGTATTAACCAATCAAATTTGTTGAATAAATAGCATTTATATAAATTCTAATATTCATCAATTAATTCCAATTAGTCTATTTGCCGCGTAAGATATGATGATGTTTACAAAAACATAAAAAATCAAAGTATCTTGGCCCTCTCTCCTAAGTCAATCCCGAAATAGATTGATTCGAAAAAATTCTCGTAACTCATTGATTCGTCTAGTAACTAAATAGGATTCATTTATTAAGTTTACTAAATCGAAAATTTTGCACATTCAAAAATGTATAGACCCAATGTCACATTCAGTAAAAATTTATGATACATGTATAGGGTGTACTCAATGTGTCCGAGCCTGCCCCACAGATGTATTAGAAATGATACCTTGGGACGGGTGTAAAGCTAAGCAAATTGCTTCTGCTCCAAGAACAGAGGATTGTGTCGGTTGTAAGAGATGTGAATCTGCCTGTCCAACGGATTTCTTGAGTGTTCGAGTTTATTTATGGCATGAAACAACTCGCAGCATGGGTCTAGCTTATTGATATGTTCCAGAAAACTCCACTTGAATTTATTTGATTTTTTTTATCGAAAAAAACCCGTGCTCGAGAATAACATATTTTTTTTTTTTTTGAGTACGGGTTTTTCTGGTCTAAGTGTATCTTGTCTTTACCACGAATTTTTTTCCTTGGTTAACAATAATTGTAGTTTTGCCAATATTTGCGGGTTTTTTAATTGTCTTTCTTCCCCATAGAGGAAATCGGGCAATTCGTTGGTATACTTTATCTACATGTATACTAGAACTCCTTCTAACGACCTATGCATTCTCTTATCATTTTCAATCGGACGATCCATTAATCCAACTAGTCGAAGATTATAAATGGATCCATTTTTTTTATTTCCACTGGAGATTAGGAATAGATGGACTTTCGATAGGACCCATTTTACTGACGGGATTCATCACTACTTTAGCAACTTTAGCGGCTTGGCCAGTTACTCGAGATTCTCGATTATTCCATTTCCTGATGTTAGCAATGTACAGTGGTCAAATAGGATCATTTTCTTCTCGCGACCTTTTACTCTTTTTCATCATGTGGGAGTTAGAATTAATTCCCGTTTATTTACTTCTATCCATGTGGGGAGGGAAGAAACGTCTGTACTCTGCTACAAAATTTATTTTATACACTGCGGGAGGTTCTGTTTTTCTCTTAATCGGAGTTCTGGGTGTCGGTTTATATAGTTCTAATGAACCAACATTCAATTTTGAAACATTAGCCAATCAATCGTATCCTGTGGCATTGGAAATAATATTCTATATTGGATTTTTTATTGCTTTTGCTGTCAAATTGCCGATTATACCCTTACATACATGGTTACCAGATACCCATGGAGAAGCGCATTACAGTACTTGTATGCTTCTGGCTGGAATCTTATTAAAAATGGGAGCGTATGGGTTGGTTCGGGTCAATATGGAATTATTACCGCACGCTCATTCTATATTTTCTCCTTGGTTAATGATAGTAGGCACAATGCAAATAATCTATGCAGCTTCAACATCTCCTGGTCAACGGAATTTAAAAAAAAGAATAGCATATTCCTCTGTATCTCATATGGGTTTTCTAATTATAGGAATTGGTTCTATAACCGATACAGGACTCAACGGAGCCATTTTACAAATAATCTCTCATGGCTTTATTGGTGCTGCACTTTTTTTCTTGGCAGGAACGAGTTATGATAGAATCCGTCTTGCTTATCTCGACGAAATAGGCGGAATAGCTATCCCAATGCCAAAAATATTCATGATGTTCATTAGCTTTTCAATGGCTTCTCTTGCGTTACCGGGTATGAGTGGTTTTGTTACAGAATTAACAATCTTTTTTGGAATAATTACCAGCCAAAAATATCTTTTAATGCCAAAAATACTAATGACTTTTGTAATGGCAATTGGAATGATATTAACTCCTATTTATTTATTATCTATGTTACGCCAGATGTTCTATGGATACAAGTTATTTAATGTTCCAAACTCTTCTTTTTTTGATTCTGGACCGCGAGAATTATTTGTTTCGATCTCTATTTTTTTACCGGTAATAGGTATTGGTATTTACCCTGATTTTGTTCTTTCATTATCCGTTGACAAGGTCGAAATTATTCTCTCTAATTTTTTTTCTAGATAGTTTTCATGAATAAAAAAACGAATCCTATGATTTTTGTAAATTGTTTGTTGTACAATGAAAAAAATAAGTCTTTTTTTCTTCTCTTAAACTTAAATAAGCAAAAAACTTTTTAACCAGATATGTTTGGTCTTTCTGAGAACCATGTGAATCACTCCAATACTTGATTCAAATGGTTCTCACCGACTTACACGAAGTTTTTTTATATACCTTCTATTTTGTTTAGATTCGTCAAAGACTTTCTTGAATTCACTTAGACGTTAATGGAAATGAACCATAACTATGTAGCCCGATTCCTAAAAGATTGACCCCAAAATAGCATATCCAAATTATAATAAAGCCTATAGAAGCCACAATTGCAGAATATCCAGGGAGCCCTTTTATATTTGTTCGAGTATGTAAATAAATCGCGAATACGGTCCAAGTAATAAATGCCCAACTTTCCTTTGGGTCCCAATTCCAATATGATCCCCATGCTTCATTAGCCCATACTGCTCCCGAAAGAAGACCTATGGTTAAAAAGATAAACCCTATACTAATAAGACGATAACTCCAATGATCCAATTGTTGAATCAATTGGGATCTGTAATAATTCTTAGCAGAAAATAAATAAGTATTTCCAAAAACATTGCTTCTTTCATTCATGTATTGGATTTCGTCAAAGGAAAAAGACTCATTTACTAAACAATTGCTTTTATAAAAAATCTTTATGTCTTTTCGAAATGTAATGACTAGAAGGGCTACTGATACTAATGATCCGCATAAGAGAGCTGCATAAGCCAATACCATCATACTTACGTGCATTATTAACCACTCGGATTGGAGAGCAGGTACTAATATTGCGGATTGATGTATTTCAGTTAAAAGACCCGAAGTAGTAAAGCCTTGTGTAAAAATAACACTTGGCGCGGTTATTGCACTGAAATAATTTTTTTTTTTTTTGAAATACGGAACGATATGAATAATGGAGAAAGTCCATGAAAGGAAGATTAGTGATTCATATAAATTACTTAATGGGAAATGCCCCGAATAAATCCAACGAGTGACTAATAATCCTGTTATACAGAAAAAAGTAGCTATCAGGCCCTTCTCTGACGAATCGTATAGTTTTACGATTTCATCGACTAATAAGGTTATTAAATGAATTGTAATTACAATTGAAACGATTGAAAAAGAAATATGAGTTAATATATGTTCGAAAGTTAAAAATATCATAAAAAAAAAATATAAATAAAGGAATCCCTTAATTACGGGATACAAATCATAAATTGAATTCATTATAGGATCTATTCTATCTTTTTTAGAAGATGGCATGCCGCCACTCGGACTCGAACCGAGATGCTCTAGCACTGCTTCCTAAGAGCAGCGTGTCTACCAATTTCACCATGGCGGCTTGCTGCTAAAACTGATAATATCCTATTCATATTCAATCGTCCAGATTGAAGAAGTAAACTCAATCTAGTATTTTTTAGGAAAGATTCAAATTGATGAATAATAATTCATAGGGATTTGAAGGTTCATTATTTTCGTTTATAGGGTATCCCTTTTACTTAACTTCAACCTTTCGTGTAGTTTATGATCTTCTGGAATTGAATTGTTGTAACTGGATAGTTCTACCCCCTATCCAGGGATAGAACTAAAAAAAATGTCCTTTCTCATTCTCATTTTTTAATGATTCATTTCTCATTTATCGGATTTCAAAAATATGAAACAAAAAAATGCATTTTCTCAACGATCATAAAATAGGATCTATTTTGAATCATTATAATTTGACACATTTTTCATAGTTCATATCCCGATTAACAACTTTTATAGATTGGGTTGAAAGCGAGAGATATAGAGCAGTATCTATATAGTAATTCAGAGAAATAAATAGTAATTCAGAGAAATAATAATTCAGAAAATGACAAAAAGTTTGAAACTTAATCAATTAGTTTCAACGATTCATTAATTTTAACTAAAGATCTTATATCTGCTCTTTTCGAGAAATAGAGAGAAAATAAAAACTTTTCTTCGAAAAAAGAATAAACAGAAGATACAAGAAGAAAAGTTTTTATTTTAGAATTCAGTAAACAGAAGAGTTCTTATTCTCCAAATCATAAGAGCGAGGAGAATTTAATTTCATATTGATTAGTCCAAACCAGTAGGTAATGGAAATTTCGAATTTTCTATTCGAAATGAAATTCGAAAAGTTGAAACTTTTTGAGTCAAGTCGATTCAGATTATTACAACTTTTGATTACTTAGTTCTTTGTCGCACACCAAAACCTTTTGCATTTTCGGTCGAATTTTTTTGTCCCACACAAAAACTTTTTGAATTTCCGGTCGAAAGAGATTTCCCCAATGAAAAAGCTTTTAAGGCTGCCCAATATCCTTTCCGTTTCCAAATATTTTTACGAATACGCTTTTTTGAGATAGAAGTACGTTTTTTTGGAACTCCCATTTTTAAATACAGAGGTTACTCATTATTCGAGTTGGATGTGAAAGACATCTATTATTCAAAAAGAATCATTCTTTTCTTTACTATTCATTATCTATTTGTTTTTTAAATAGCATTCTCTTTATAAAAAGAAGTAGAAAACAAAAAAAACTATAGATATGTTAAAATCGCAGTTAAATATTATTCGAAATCGAATAAAACATTACTATAAATATAAAAAAGGAATATGTTAGGTGATATGTGATTTTTTATATTAATTGGTCAAGATCTCGAGGAAAGAATACACCTAATTGAAATTTTCGAATTCGAAAAAAAACGAGTAATTAAATAAAGTATACAAAGATTGAGAAACGAAATTTTTTAAAATTTTTTAGAAATTTTCTATTTCGTTTCTAAAAATTATAAAAAATTGACGTATATTGAAGTCCTTACTAGATTTCAAAAAAAAATAAAAAATAAGTAGAACATGAATAAAAAGATTGATACATAAGATGAATAAAACAAAAGATAAGAAGAGATACGCCCCCCCCCTAGGTATTTAATACCTTCCCCTATAAAGAAACTCATAACACCCATTCCATTCGTAATTCCATCAATTATGCGTCTATCAAAAAAATGAGTTACTTCTGACAATTCCCTTGTCCCTCCCGTTAACGTTGTTGTATAAAAAGCATCTATGTAAGCACGATTATATGACCAATTATATATGAAATTTTTTATTTTATCACAAAGAGTTCTTTTAGAATCTAGTTTACCAATAAAATTAATTAATTCCAAGTTTTGAAAAGACGAATAAACAGGTTTATAGATAAAAAGTGCGAAAAATATCCCGAAATAGGCTATACTGACTGAAAAAATAGCATCTTGCCAAAATTCAGCCCAATCCGAAGAATTTTTAAAATTTTGATGCAAAAGATTTATAGACGGCGTTAACCATTTGGATAATATATCCAAACCCGTTCCAGCTTGATTGAAAGGAATTCCTATCACTCCAACAAACAAAGCAAATAAGATCAATAGAAGTAGACAAAATAAGATAATATTATCTGATTCATAAGGATATAAAAAAATATTTTTATTGTAAAAATGATTAACTGTAATAAAAGGTTGTGTCATTTTTCTTACACTCTCGTCGTAATATGTCTTCTTTTTGTTTGAAGAAAAAGAAGACATATCATTACTACTCATTCTTAATAGGGTTCCTAAAACAACACTTTTGTTAATAAGTTTCGAGTATCCTTTGCCCCATAGAGAAATTGAGTCGAATGGAATTCTTTTCCTGCTACTATAATTTTGAAAATAAGCGTTGAAATGTCCCTCAAAAGTAAGTAAATAGATCCGAAACATATAAAATGAAGTTAATCCTGCTGTCAACCAAGCTATTATTCCGAAAATTGGTGAATATAACCAACTATCATTAAGAATCTGATCCTTAGACCAAAAACAAGCAAGGGGTGGAATACCACAAAGAGAAAATGTACCTAATAAAAAAGAAATTTTAGTAATTGGTAAGTGTTTTGTTAAACCCCCCATCAGAACTAGATTCTGACTTTTTTCAGGAGAATATCCAACAACTGTTTCCATTGAATGAATAACTGACCCAGATGCTAAGAACAATAATGCTTTTGAATAAGCATGAGTAATTAAATGAAATAAAGCAGTTCGATAAGACCCCATACCAAGAGCTAAGATGATATATCCCAATTGAGACATTGTAGAATAGGCTAAACCCCTCTTAATATCTTTTTGAGCAATAGCTAAAGTAGCTCCTAAAAAAACTGTTATTATACCAATGAAAGAGATAAAATTCATTACATAAGGTATGACTATGAAAAGAGGAAGAAGCCGAGCTACAAGAAAAATACCCGCCGCTACCATGGTAGCAGCATGGATAAGAGCTGAAATAGGAGTAGGTCCCTCCATGGCATCAGGTAACCATACATGAAAAGGAAATTGTGCAGATTTAGCCGCCGCACCAGTAAATAATAGAATGGCACACAAAATAACAAATAAAACATTGATCTCATTATTATAAATCAAGTTATTGAATATTTCAAATAAATCCCGAAATTCGAAACTCCCTATTGTCCAATAAAAACCTAAAATTCCTAATAAGAACCCAAAATCTCCGATTCGATTAGTTATAAACGCTTTTTGACAAGCATTTGCGGCAACAGGCCGTGTAAACCAAAACCCGATTAATAAATACGAACACATTCCAACTAATTCCCAGAAAATATAAATTTCTATTAAATTAGAGCTTATAACTAATCCCAACATGGAAGCACTGAAAAAACTCATATAAGCAAAAAATCGCAAATATCCTTGATCATGAGACAGATAATTATCACTATAAATAAGAACCAAAACTCCAACACTAGTGATTAGTACTAACATAATAGAAGTAAGTGGATCGATCAAATATCCAAATTCAAAAGAAAAATCATTATTGATAATCCAAGACCATATATATTGATAGATAGAACTGCTATTTATTTCCTGAATAGACAGATCAATCGACAGAATCATGATTATACTTAACAATAAAACGCTTTGAAAAGCCCACATACGACGAAGGTTTTTAGTTGCCCTTGGGAAAAGAAGAAGGCCCGCTCCTATTAACACAGGAATGGAAAGTGGAACAAAAGGTATGATCCACGCATATTGATATGTATGTTCCATAAAAAAGC----TTTTTTTTTATAAATTATTTTGAATTCACCAGATCTTAACTTTTTCAAAAAGGTTAATAAAAAAGTGATGAATTAGTTATAAAAGTTATAACATAAGAAATTTAGAAAGATGCCAAATAAATAAGATGACAAATAAATTTTATTATTATTACTGTGTACACTAATTTAGTATAATTATATAAAATTCTAGTAAATTGGTGTACATCTCAATAAAAAAGATTAAAAAAATAAAC--TTTTTTTTTATTTGCTAATTACAATTAAATTTTAATTTATAGATATTCCTT-------------------------TTTTTTTTTATAGAAAATTTCTAAAAAATTTTAAAAAATTTCGTTTCTCAATCTTTGTATACTTTATTTAATTACTCGTTTTTTTCGAATTCGAAAATTTCAATTAGGTGTATTCTTTCCTCGAGATCTTGACCAATTAATATAAAAAATCACATATCACCTAACATATTCCTTTTTTATATTTATAGTAATGTTTTATTCGATTTCGAATAATATTTAACTGCGATTTTAACATATCTATAGTTTTTTTTGTTTTCTACTTCTTTTTATAAAGAGAATGCTATTTAAAAAACAAATAGATAATGAATAGTAAAGAAAAGAATGATTCTTTTTGAATAATAGATGTCTTTCACATCCAACTCGAATAATGAGTAACCTCTGTATTTAAAAATGGGAGTTCCAAAAAAACGTACTTCTATCTCAAAAAAGCGTATTCGTAAAAATATTTGGAAACGGAAAGGATATTGGGCAGCCTTAAAAGCTTTTTCATTGGGGAAATCTCTTTCGACCGGAAATTCAAAAAGTTTTTGTGTGGGACAAAAAAATTCGACCGAAAATGCAAAAGGTTTTGGTGTGCGACAAAGAACTAAGTAATCAAAAGTTGTAATAATCTGAATCGACTTGACTCAAAAAGTTTCAACTTTTCGAATTTCATTTCGAATAGAAAATTCGAAATTTCCATTACCTACTGGTTTGGACTAATCAATATGAAATTAAATTCTCCTCGCTCTTATGATTTGGAGAATAAGAACTCTTCTGTTTACTGAATTCTAAAATAAAAACTTTTCTTCTTGTATCTTCTGTTTATTCTTTTTTCGAAGAAAAGTTTTTATTTTCTCTCTATTTCTCGAAAAGAGCAGATATAAGATCTTTAGTTAAAATTAATGAATCGTTGAAACTAATTGATTAAGTTTCAAACTTTTTGTCATTTTCTGAATTATTATTTCTCTGAATTACTATTTATTTCTCTGAATTACTATATAGATACTGCTCTATATCTCTCGCTTTCAACCCAATCTATAAAAGTTGTTAATCGGGATATGAACTATGAAAAATGTGTCAAATTATAATGATTCAAAATAGATCCTATTTTATGATCGTTGAGAAAATGCATTTTTTTGTTTCATATTTTTGAAATCCGATAAATGAGAAATGAATCATTAAAAAATGAGAATGAGAAAGGACATTTTTTTTAGTTCTATCCCTGGATAGGGGGTAGAACTATCCAGTTACAACAATTCAATTCCAGAAGATCATAAACTACACGAAAGGTTGAAGTTAAGTAAAAGGGATACCCTATAAACGAAAATAATGAACCTTCAAATCCCTATGAATTATTATTCATCAATTTGAATCTTTCCTAAAAAATACTAGATTGAGTTTACTTCTTCAATCTGGACGATTGAATATGAATAGGATATTATCAGTTTTAGCAGCAAGCCGCCATGGTGAAATTGGTAGACACGCTGCTCTTAGGAAGCAGTGCTAGAGCATCTCGGTTCGAGTCCGAGTGGCGGCATGCCATCTTCTAAAAAAGATAGAATAGATCCTATAATGAATTCAATTTATGATTTGTATCCCGTAATTAAGGGATTCCTTTATTTATATTTTTTTTTTATGATATTTTTAACTTTCGAACATATATTAACTCATATTTCTTTTTCAATCGTTTCAATTGTAATTACAATTCATTTAATAACCTTATTAGTCGATGAAATCGTAAAACTATACGATTCGTCAGAGAAGGGCCTGATAGCTACTTTTTTCTGTATAACAGGATTATTAGTCACTCGTTGGATTTATTCGGGGCATTTCCCATTAAGTAATTTATATGAATCACTAATCTTCCTTTCATGGACTTTCTCCATTATTCATATCGTTCCGTATTTCAAAAAAAAAAAAAATTATTTCAGTGCAATAACCGCGCCAAGTGTTATTTTTACACAAGGCTTTACTACTTCGGGTCTTTTAACTGAAATACATCAATCCGCAATATTAGTACCTGCTCTCCAATCCGAGTGGTTAATAATGCACGTAAGTATGATGGTATTGGCTTATGCAGCTCTCTTATGCGGATCATTAGTATCAGTAGCCCTTCTAGTCATTACATTTCGAAAAGACATAAAGATTTTTTATAAAAGCAATTGTTTAGTAAATGAGTCTTTTTCCTTTGACGAAATCCAATACATGAATGAAAGAAGCAATGTTTTTGGAAATACTTATTTATTTTCTGCTAAGAATTATTACAGATCCCAATTGATTCAACAATTGGATCATTGGAGTTATCGTCTTATTAGTATAGGGTTTATCTTTTTAACCATAGGTCTTCTTTCGGGAGCAGTATGGGCTAATGAAGCATGGGGATCATATTGGAATTGGGACCCAAAGGAAAGTTGGGCATTTATTACTTGGACCGTATTCGCGATTTATTTACATACTCGAACAAATATAAAAGGGCTCCCTGGATATTCTGCAATTGTGGCTTCTATAGGCTTTATTATAATTTGGATATGCTATTTTGGGGTCAATCTTTTAGGAATCGGGCTACATAGTTATGGTTCATTTCCATTAACGTCTAAGTGAATTCAAGAAAGTCTTTGACGAATCTAAACAAAATAGAAGGTATATAAAAAAACTTCGTGTAAGTCGGTGAGAACCATTTGAATCAAGTATTGGAGTGATTCACATGGTTCTCAGAAAGACCAAACATATCTGGTTAAAAAGTTTTTTGCTTATTTAAGTTTAAGAGAAGAAAAAAAGACTTATTTTTTTCATTGTACAACAAACAATTTACAAAAATCATAGGATTCGTTTTTTTATTCATGAAAACTATCTAGAAAAAAAATTAGAGAGAATAATTTCGACCTTGTCAACGGATAATGAAAGAACAAAATCAGGGTAAATACCAATACCTATTACCGGTAAAAAAATAGAGATCGAAACAAATAATTCTCGCGGTCCAGAATCAAAAAAAGAAGAGTTTGGAACATTAAATAACTTGTATCCATAGAACATCTGGCGTAACATAGATAATAAATAAATAGGAGTTAATATCATTCCAATTGCCATTACAAAAGTCATTAGTATTTTTGGCATTAAAAGATATTTTTGGCTGGTAATTATTCCAAAAAAGATTGTTAATTCTGTAACAAAACCACTCATACCCGGTAACGCAAGAGAAGCCATTGAAAAGCTAATGAACATCATGAATATTTTTGGCATTGGGATAGCTATTCCGCCTATTTCGTCGAGATAAGCAAGACGGATTCTATCATAACTCGTTCCTGCCAAGAAAAAAAGTGCAGCACCAATAAAGCCATGAGAGATTATTTGTAAAATGGCTCCGTTGAGTCCTGTATCGGTTATAGAACCAATTCCTATAATTAGAAAACCCATATGAGATACAGAGGAATATGCTATTCTTTTTTTTAAATTCCGTTGACCAGGAGATGTTGAAGCTGCATAGATTATTTGCATTGTGCCTACTATCATTAACCAAGGAGAAAATATAGAATGAGCGTGCGGTAATAATTCCATATTGACCCGAACCAACCCATACGCTCCCATTTTTAATAAGATTCCAGCCAGAAGCATACAAGTACTGTAATGCGCTTCTCCATGGGTATCTGGTAACCATGTATGTAAGGGTATAATCGGCAATTTGACAGCAAAAGCAATAAAAAATCCAATATAGAATATTATTTCCAATGCCACAGGATACGATTGATTGGCTAATGTTTCAAAATTGAATGTTGGTTCATTAGAACTATATAAACCGACACCCAGAACTCCGATTAAGAGAAAAACAGAACCTCCCGCAGTGTATAAAATAAATTTTGTAGCAGAGTACAGACGTTTCTTCCCTCCCCACATGGATAGAAGTAAATAAACGGGAATTAATTCTAACTCCCACATGATGAAAAAGAGTAAAAGGTCGCGAGAAGAAAATGATCCTATTTGACCACTGTACATTGCTAACATCAGGAAATGGAATAATCGAGAATCTCGAGTAACTGGCCAAGCCGCTAAAGTTGCTAAAGTAGTGATGAATCCCGTCAGTAAAATGGGTCCTATCGAAAGTCCATCTATTCCTAATCTCCAGTGGAAATAAAAAAAATGGATCCATTTATAATCTTCGACTAGTTGGATTAATGGATCGTCCGATTGAAAATGATAAGAGAATGCATAGGTCGTTAGAAGGAGTTCTAGTATACATGTAGATAAAGTATACCAACGAATTGCCCGATTTCCTCTATGGGGAAGAAAGACAATTAAAAAACCCGCAAATATTGGCAAAACTACAATTATTGTTAACCAAGGAAAAAAATTCGTGGTAAAGACAAGATACACTTAGACCAGAAAAACCCGTACTCAAAAAAAAAAAAAATATGTTATTCTCGAGCACGGGTTTTTTTCGATAAAAAAAATCAAATAAATTCAAGTGGAGTTTTCTGGAACATATCAATAAGCTAGACCCATGCTGCGAGTTGTTTCATGCCATAAATAAACTCGAACACTCAAGAAATCCGTTGGACAGGCAGATTCACATCTCTTACAACCGACACAATCCTCTGTTCTTGGAGCAGAAGCAATTTGCTTAGCTTTACACCCGTCCCAAGGTATCATTTCTAATACATCTGTGGGGCAGGCTCGGACACATTGAGTACACCCTATACATGTATCATAAATTTTTACTGAATGTGACATTGGGTCTATACATTTTTGAATGTGCAAAATTTTCGATTTAGTAAACTTAATAAATGAATCCTATTTAGTTACTAGACGAATCAATGAGTTACGAGAATTTTTTCGAATCAATCTATTTCGGGATTGACTTAGGAGAGAGGGCCAAGATACTTTGATTTTTTATGTTTTTGTAAACATCATCATATCTTACGCGGCAAATAGACTAATTGGAATTAATTGATGAATATTAGAATTTATATAAATGCTATTTATTCAACAAATTTGATTGGTTAATACGAGTTGATTTTCTGTTACGACAAATTGAGGAAACAATAGCCAGTCCAATAGCCGCTTCAGCGGCTGCAATTGCTATAACAAAAATGGAGAAAATAGCTCCTTTTAATTGACGATTATCAAAAAAATCAGAAAATGTTACAAAATTGATATTAACTGCATTCAATATAAGTTCAAGACACATAAGGGCTCGAACCATATTTCGACTCGTGATCAATCCATAAATGCCGATAGAAAATAAATAGGCACTCAAAACAAGTACATGTTCCAGCATCATTAACCAACTCCTTATTAATCTCAATTCATTTCAATATGAACAACAATTCAACTGATTACATTGACTAAAACTGACTAAAATAGAATAAGTACGGAACAAAAGAATAGATTGGTAATAGATTGAACTAAAAACATTTTGATTTTAGACATGAATTCAAATAGAATGGAAGAGAAAGGAATTTGATAATCTAGAACAAAGTTTGATTTGGATTTCTCGTTCTAAAGATTTAGTATTGACGAGCTACAGTGATTGCACCTATTAAAGCAATTAAAAGAATTATTGAAATGAGCTCAAATGGAAGAAAAAAATCTGTTGATAAATGAATACCAATTTGTTGACTATTACTTATCAAATCTTGCTCTAGAATCTGGTTGATCTTGTAGCCCAAATAATCCCGTACCATGACGTATCTAGAATAGTAGTTATTAGTGAAACAAAAATACTTGTACAAACCAGCGAAGTAATTCCATCTCCAACGGTCCAAAGATAAAAATCTTTGTAATATTCTGAACCATTCATGAACATCACAGCAAATATGATTAAAACATTTAGAGCTCCTACATAAATAAGGATCTGCGCAGCAGCTACAAAATGGGAGTTCGATAGAATATAAAATAAGGATATAGAAAAAAAAAACCAATCCCAATGAAAAGGCAGAATAAATTGGATTGGGAAGTAATATCACTCCTAGACTTCCTAATATAAGACCCAATCCCAGGAAGACTAAAAGAAAATCATGTATTGGTCCAGATAAATCCATTAGATGTAAACTAAGAAATAAATAAATAGAAATATCATGACTTTGTTGATCTGAACAGGAAAAAAGAAGTTACTTTCTTTTTTTATGATGATTTGACAAGTATGGATTATTGAAAAGAATAAGACATGGATTTGGATATTTCGCTTCAACCCCGCAATATTACTTATTCGCCATGAATAGTTGAAAGAAATTCTACGAAGAGAAAATGGATTATGGGAGTGTCTGACTTGAACGATTGATTGGTCCGTGCAGATAGATGCCTTTATCTATCTGCCACATTGGAATTAACAATCAAATGTGTCTTTGTTCCAACCATCGTGGAAGCGCCATACAAAGGATAGGCTGGTTCACTTGAAGAGAATCTTTTCTATGATCAGATCCGAATCGTGTCGTACATGAGCAGGCTCCGTAAGATCCAGTCGAATAAGTGAAATAGAGAAAGGTTTCTCTATTTCACTTATTTAATTTAAGATTCAAAAAAATGATTACGTACCCAATCTATTATGAATTGTAATAATTTCATGAAACAAAATCATGAAGAAAACGTGACCAATTAACCAACCAACAAAACTATATATTACAAATAAGATCTTATTTTCGTTGTTGTAGAGAAAAATGCTGACTAATCTGATCTGGGTACCATTAAATCAGGTTCAAGGTAGGGGTTGCATAATTGCACAAAGAAATTCAGCACAAATTCCAATTGAAGGCGGAGCACGCGCCTTCTTTTAATGATAATAGCATCTTCAGGATGCAAAAACTCCGTGTTGCGCAAAGTTTTTAGATTGGTCCAGAAGAGCTGAACGAAAAACGAGCTTAGAAATAGCATAATTAGGTTATGAGGTTGAACCAATACTTGATGTAGCGGCCCATCATAGATCGATGTGAACATCACGAACTGTCCCATAAGAAAACCAGTCATTGCTGCTACCCGTTTCTGGATGTCTTTTTTGAAGAAGCTGGATACAACGAAGAAATATCCGAGACCTACGGTGGATGCGGTCATAAATCCACAAAAGAGTCCGGATCCCATAACAGAATTGAGTATTGTGTTAAGTAGTTTATAAAAAAATGCTTTTATCCACATATTTGTATTTGCACCTCCTTTTTGTTTTAGTGGAATAGTTTTATATATTTCTAGTTAATATATTTTTAATATTAACTCGATTATCTAAGTCATTTTTTTGATGACTTTTTTTTTGTTCGATTCTATGAACAGATTCATTTCATTATGGATGAATAAGTCTTGATGCTTTATTACATTGCCTTTTATGATGAGGCGAATTCAAAATTGTTCGAATTGTGTAATCGTCAATTACTGACAGTGGTAAACGACCCAAAGCAATTTGATTATAATTCAATTCGTGACGATCATAAGTAGAAAGTTCCTATTCTTCAGTCATTGATTGATTATACATAATCCGAATTAGGTTCTTTTTACAAACTTGATGTTGATAAATCCGCGAGTCTAGAAATTCATTTCGGACAATTGAACCTTCTCGAACTGTTTCTTTTTAAGAACCAAAAAGATTTGTGCCAAAACAACAGATGCTAAGAAGAATAAAAGGCCTTGAAGACGTAATGGATCTTGAAGTACTATTTCTGCATCTCCCTGACCAAATCCGCCTACATTAGGATTACTCGTTAATGGTTGATCAAATTTGATAGATTCCCCTTCGGAAACAAGAAGTTCCGGTCCTGGAGGGATAATATCAATCACTTGACGTCCATCGGATGCATCCGCTATGGTTATTTCGTACCCCCCTTTTTCTTTTCGTATGATTTTGCTTACTATACCCGCTGCTGGAGCATTATAAACTGTATTGTTACTCTTGTTCCCGTCGGGATAAATCTGCCCCCTTCCCCTATTTCCGCCTACGTATATAGGATATTTTAAGAAGTAAACATCTTTCTTAGTGGCGGGGTCCGGGGAAAGAATAGGAAAGGTGATTTCACTATATTTCTGACCCGGAACGGGGCCTATCACAAGAATATTTTTTTTATTGGGGCGATAGCTCTGAAAAGACAGATTGCCTATCTTTTCTTTCATCTCGGGGGAAATACGATCAGGAGGGGCTAATTCAAAACCTTCAGGTAAAATAAGAACAGCCCCCACATTCAAAGCCCCCTTTTTACCATTAGAAAGAACTTGTTTCAATTGCATATCATAAGGAATTCGAACAAGTGCTTCAAATACAGTATCAGGAAGTACCGCTTGTGGAACCTCAATATCCACGGGCTTATTAGCTAAATGGCAATTGGCACATACAATACGCCCAGTCGCTTCTCGTGGATTTTCATAATCCTGCTGTGCAAAAACGGGATATGCACTTGAAATAGATGTCCGAGTTATGATAGATATCATGAGCAATATGGAAATGGATCGAGTAATCTGTTCCTTTATCCAAGAAAAAGTATTTCTAGTTTGCATGGTCCAACCATTGATCCCGAAAATTTCTACAATAAATTGGGTAGGTCGCTAGTATAGTTCCCTATCCACGATTCTGCTATTTACTGGAAAAATTTGACTGGAATAATATAGGATGAATCCTCGGAATGGCTAGAAATAGAAAGAGTAAGGACTATTTAAAATGCTTTTCTTATGTACAACTAGAAAGTAATAAAGATTATAATTGGATAAATATCAGTGGATTGTTTGTCACTCATTCATTGAATTATAAATCACTACAAGTGACGGAGATACACGACTTAAATAAGAGAAAATCGAATATTTAAAAATTGCATCTACAATGGGTGGAAGGATGGAAACAAGAACAGATAGAATTTGATCGTTATGAAAAAATCCAAAATCGTTGTAGACAGAGCCAATCATTAGTTCCCACCCATGGGTCGAATGGTATCCGGTACATAAATCAATTAAGAAAAGAATAGAAAAAGCTTTTATTGTATCGCTTAAGTTATATAGGAATTCGTGAGCCCAAGAGTTAAGAATAACAAGTTCTTCATTACGTAGAATAGAATAGCCACTTAGAATAATGAAACAGATTAGATTTGTCGAGAAGTGCAAAATCGTATGGATACGATCCTCATTGTATATCTTGATTAATTGGATCGTTTCTTTGTGGATTCCTATACCAATCTTTTGTAGATGTGTCTCCGAATATTCCTTGATCATTTCGTCCAAGAGGACGAGTTCCTCTAATTCTATGAATTTTTTTAAAATATCCTTTTCTTGAATATCATTCAAAAAAGTTTCGGATTGACTGGTATTCCACCAATTAATAACCCAAGATTCCAGACATTTATTAAATGAGAGAGAATCCACCAGGGCAAAAATACTATAGATGCGAGATAGAGAAGAGGAGTGAATGCTTTTTTTTTTTGGCATTTTTTATTTTTGAATTGTTTTGTTACTCAATTGAGTGGATTTTCATACGCATAAAAGACCACAAAAAGAGTTTCGTTTTAGGGTTGTTCCGTATACGTCGTCTGCTTGGGCTCGAGTGAACGTTCTGAAGAAAGTTCAGTTAAGTTATGTTATAGAAAAAAGAGGATTCTTTACTTTTTTCTCTCCTACTGAGAAAGTCTTCATTCTTTAGTTGTTCATTTTTATCAAAAAACTTCAATCGGTACACGCAAGAAATAGGCCAATTCAGCAGCTTTTTGTTCAACTTCGCGTGGAGTAAAATTCTCATCAGTACGAGTCAAGGGAATGGCCACTTGGCCTCGGATTTCCATATAAAGAACACGACGAGCATAAATACCGTCTTTAACTTCTATTCTGACGGACTGAATATCTTTTATAAGAAATCGGAGGAAGACACGACGATTTTTTCCAGGAAATCCCCAACGAAAAAGACACACTATTCCTTCTTTTCGATCGAATCGATCATAACCACTACCTACATTCCACAAAATTGTGCACCACAAATAGGCGCTAATAAATAGACCCGCGATCCCATAGAAAGACATTACGAGCCCTTGTGGAAAAAAAATGATTTGTTGAGGCGGAAATAAAGATATCAAATTTCTACCAAGATAACTGGTAGTTCCAACCAATAAGAATCCTAATGAACCTAAAAAAAGGATAAAGGCCCAGCAAAAATTACTTGTTTTTCGAGCCCCCTTTATAAGTTCTATCCATATATGTTCTGATCGCCAACCCATACTTGATTTGATTGCATTTTATTGGAATTGAGAAAATAGCCCAAATGAATTTGACTTTACTCTTTTTGTTTCCGAAATAGCTCTCATCAACTAGCACTATTTTGATGTGAGCCTTTAGGAATAATTCATCAAATTAATTGGTTATATCTAAAAAAAGAACATCCCCTTCATATGATCCTAACTAGAGATATCGATATACATATGGATACAGAGACTTCCATCCGCCAATTTGAGTCTATTTGAAAATAGCTCGAATGCATTTCCCCATATATAATTTTCTCGATGCATAAGCATAAGAACTCTTTCATTTAGGGTGCGGCAAAAGCCGCAGTCACATGGTATACCATATTCCACTAAATAGATATTAGTGTTAGGATACAAGTCTAAGTTTTGAAAAAAAAAAGATGAGATTTTGTCCTATCGAATTTAAACAATCTTGTTTTTTTGAATATGAAGAGATAAAGAAGCCATTGCTATTGCCGGAAATACTAGGCCTACTAAAGGCACAAAAATACAGGGAAAGTTGAAAGTTATCATAGAATGAATATCTCGATTTACTATATTGTATTATACTTAATTTATATATTGTTATAAAAATATCTTGTAATAATTATAATATTAGAATTAATAATTTGAAATTAATATCGAATAATATAAAATCGAATTAATTATGAAATTAATATTCAAATTATTTCATTTGAAAATTTATTAATTGTAATTATAATTAATATAGATTGAAGTATATATATAACTTAGTATATATACTAAGTGCTAAGGACTACTAAGTGCAAGGACTCAAGGAATGTAGAACTAAAAAAATGTACTTATTTTTCTTTTCTTTCCGCATGAAAGACAAGATATCTATAATAATAAATTTTATTATTCTTCTTCTTTTGTTCGTCTTTTCTGCTTCTTTTGTTCTTGTCTTCTAATTTAATAAAGAAGACGTTTTTTACAACTTACCGAAAGATTTGTTAGAATCCGATCCAACAGGTATTCTTAGTCAAAACGGGATTCTCGGGAGATATAAAAAGAGACAAAAATCTATATTTTGCTTCACAGCTTAGAATCCAATTGGTTTTTCTTTTGTTTATGCAAAACAGATTTCAGTTGCTACAATGATATGATCAACATATCCTATCTTGACTGGTTTTTTGGATCCAGATAATGCGAAGTGATTAGTTGGTTATTAGTTCTATAGTTATTAGTTCATACTATGGGGAATCTTTTTTGAATCCTAAGCCTAAAAAAACCAACGAGTTACACACTAAGCATAGCAATTATATCAAAAAGTCAATCGAATTTTTATTCAACCCTATAGAATTAAGAGCTTATTTGTTTGTTTTGATTGAAGAGAAAAAAATGAAAGAGACAAAGAAAGGTTTCTTATTATTTTTTTTTTGAATAGAAAAATCCAATTAGATTATTGTTCTTATCTAATTCGAACAACGATCAATCGGATTTAAATTCCCTTATTCTAAGGTAAAAGTATACCTTAGAAAAAAACTGCATATATTTGGGTAGATCCCTCTTATATACTTTCGAAAATCCTACTTCCAAAGACCTTGGAAGTAGGATTTACTTCTAAAAATCGAGATGTTCATCGAACCTGAATAACATCTCGATAAATTGAATAAGAGCGGTAGATTTCAATTCGTCTGGAAGTATTATTTGTGCAGGAGTTCGGCTGGTTAAAAGTTCATCTATTAGTAAATTGCGGTTCCACCTAGACCTAGACAGTTGATATATGCCTACTTTCTTTTCCCAGATCGCGACAATGAAAAACGCTTTGAGAAAGAGCAGAATATATGCTGTTCCCATCGAAAGTAGTTTTTCTACTTCAGAAGTATCCGGGTCGTTTGCATTTCGTGCATTTAGCCCGGTACAGTTGTGACGATTCATCTTCATTTTTAATGTCACATGGTCCTTGAAGTCACGCGCAGTGCTCTGCGTTTGCTCGAGATTCTGATTCGGATGTTCATCTCGAATCAGAATTATGTATTTGCGAAAGCAATCTAGATATCTTTCGCAAATAGAAAATTCACAGTCTATGAATAGCCACTTCTTGGAAGTCTCATGGTCTATCCAGTAGAAAATGAATATTCGCAAATAATTCGAAAAATACGGAAAATTCTTGAGGGAATTTTGCGTAGAATCGGGTTTCATGAGTTTCTCTTGGAAAACTTGATCAATTTCATATTCCCTATTTAGAACGTTTTCGAAACGATCTAAAATTTCATTCCATTTTTCGAATTTCTCATCATTATTCGAATTTTCTTCATTTTCGGAATCGTTTTCTTCATTTTCTGAATCTTCAGGATTGCCCTCAGATTCGTTCAAACAATTTCTTAAACAAATAATGGTTCGATTGCCCGGGATGGAGTTAGACTTTGTATATTGCACCTTTAACACAGCGGTGGCGGTGGTAAATAGTGTGTAGCTACTGAAACTTAAAACGCGAACTTTTTTTTCTTAGCATAAGGGTCGCCTCCTACTAATGAATTATAAGTATCTATATTTTGTATTAACGACGAGATCGCTTATCGACTTTCGTATGTTTTCGGAAATTCGAAGTAGGTGCAAATTCTCCCAATTTGTGACCTACCATACCATCTGTTATATAAATAGGTAAATGTTCTTTTCCATTATGGATAGCAATAATATGGCCGATCATTGCGGGTATAATGGTAGATGCCCGGGACCAAGTTTTTATTATTTCTTTTTCTTCTTTCTTTTTCTTCTATATAGATTTCGAATTTCTTTTTCTATGGAATTTTTATATTAATATTCCAATTAATATATGGTCTAACCTTCCCGAACACAATTTTTTCTTTTAAAAAAGTCATTTTACCAATTACTTGTTGACTTGGTTGAATCCAATTCATAAATCAAACAAAGGAAAGAGTGTAATTGTTTAACAGATATATCAAATGGAGAATTCTTTTTAAATAAAAACGTGGGAGGATTAGATCGAATGCTCCCTGCGTGAATAAAAATTAGGTCTGTTGGACACCTTCAGGGACTTCTATATTCAACGTTTGTTCAATTACTCTTTTACCCGCAAATGCAATGGTGGCCTCGGGTTCGGCAATAACGACCTTCCCCAACATACCAAAACTAGCTGTTACCCCACCAGTAGTAGGAGATGCGAGGATTGATGTATAAAATAGTTTGGCATCTAATTGATAATTATATAACGCACAAGCTATTTTACTCATCTGCATCGAGACGTTCATCGAATCTGAATAAGATATCGATAAATTCGTTAAGAGCGGCAGACGACTTTAATTCGTCTGGAAGTAGTATCCGCCCGGGAGTTGAGCTGGTTAACAGCTCAGTAATGAATTGATCTAAAACGTCCTCCCGTATAGACTGTAGCTTTAGGCCCGCCCATTTTTGTCTCCAAATGGCGACAATGAAAAAGGCTTTCGTAAAGAGCTGAATATATGCAGCTCCCATCGAAAGTAGTTTTTCCATTTCAGAAGTATCCGGGTCGTTTGCATTTCGTGCATGCCCCGCTATACAGTCGTAATGAGTCAGATGCCGAAGGGCTGTGACATAGCCTAGTAGGTCACCCGCAGCGGTCTGCATTTCTTCGAGATTTTGATTCGGATGTTCATCTTGAATCAAAATTAGCGATTTTTTGAACCAATCCCGGTATTGGTCCAATATATTAAACTCCTTTTCTACGAATAGAAACTTTTTGGAAGTCTCGCGTTCTATCCAGTAGAAGATGAACATCCGCAAATAATGCGGAAAATACGGAAAATTATTGAGGGAATTTTGCGTAGAATCGGGTTTTATGAGTTTATCTTGCAAAACCGGATCAATTTCGGATTTCCTATTATTTAGAACATTTTCGAAACGATCTAACATTTTTTTCAATTTTTCTAAATGATTATTCCAATTGTCGTCGTTATTTTGGGAAAATTCCGGGTAGCTCTCATAGCCATTTATTCGGCTCATAAAGACTCCTTTTATACTTAGATTTATTATTTATTTTGATTGTCATTATTTATACTTATTTGATTGATGATTTAGTTTTAATAAAATAGTTAGTGATATTATTTAGATTATTTAGTTATAAAATAAGTGATTCCATTTATCTTTTTGCTCATCTATATTATTTCGATTATAAAATAAGTGATTCGATTTCTCTTTTTAAAAGATAGAACAAAACAATAAGCGTTTCGATTAATAAGTGATTCGATTTCTCTTTCTATCTTTCTAAAAGATAGAATAGAACAATAAGTGTTTAGATAAGTGGTTACATAAGTGTTTAGATAAGTGTTTAGATTTCTCTTTCGAAAAGGTAGAATAGAACAAAAGAGGAAATACAAAAAGTATAGAATATAGAAACTTTCTTTACTTTTTGTATTTCCTTAATTAAATTTTGTTTAATTTAGGGAGAAATTCTTTTAAAATCTCCGCCTTTTTTAAAATATCCTGAACAGTTTCTGTAGGTTGAGCACCCTTTTCAAGGAAATATAGAATAGCAGGAACATTTAAATAAGTTTGATTCGTTATCGGATCATAAAAACCCACTTTCCCAAGATCTCTTCCTTCTCTTCGAGATCGAACATCAATTGCAACGATTCGATAGACGGCTCATTGGGATAGATGTAGATGAATAATACCCCCCCTAGAAACGTATAGGAAGTTTTCGCCTCGTACGGCTCGAGAAAAAATGATTCCTAGTTCTATTTTTGTATAAAATAAAAATGGAAAATTGGTCTATAAAACGATCAAATCAATTAGATTATGATTGAAGTCCTTTTTTATTCTTCGTTCCTGAAAACAAAAAAAACCATTCGTACTCATAACTCAAGTTGAATAACTCTCAAATAGCTCAAAGGAAAATCTTTAGGCATTTCATTTTTTGAGTGGTCTTTAAACCCCTTTCCTTTTTGTTTGTCTCGTTTACAAATCTATTTGTATTGGATTTTTTTCTGGTCTAGTTATTGAGACAATTGAAAGGGTGTTTCCTTGTTCTGGGATCCTTTATCTTTTCTTTGTTTTAAATCATTGGGTTTACACATAACTTCGGTGATTTTTAATCCTTTCAAAATGGCAGCAACCTACCTTTTTTTTGTGATTTCTTTCTATCTTTTATCAAAGAATCATACAAACGGTTGATTTCCACGCGATACATTTTGTATCGAAAGAGTTTTGTCAATTCTAAGAAACTTTCCTTTTCGATTGGAACCCTTTCCATATCGAAAATATACTTACGAAGTTGTTCCAATTTATTGATTGGCATTAACCCTAGATCCTTGCCCCTGAGAAATGAATCAATACTTTCTACTCGAGCTTCATCATAGACTATTTACATTACAACCCCCCCCCAAAAAAAAAAAATATAAAGGAGAGGTTCTAGTGGAACAGAACAACCGATGTCGAGCCAAGAGCACCTTCATTCTTTTATAAAGTGGTGGGTGTAAAAATCCACAACGGACCGTGTCCTTCAAGTCGCACGTTGCTTTCTACCATATCGTTTCAAACGAAGTTTTACCATAACATTTCTCTAATTTGAAGCCGGTATGGAATCATGAATAATCATTTGTTCAGTCGGTAGGAACAAGTTTTACCCAGAATTCCCCTTGATTATTGTATAACTATTCCGGCTATAATTTTCATTATAAGTTAAGGAAGATAAAATACGAGCTTGTTTTATAGCAATAGTAATTAATCGTTGTTGTTTCAAGGTCAATCTATTCACTCGTCTATCAATCTATTCAATCTATTCACTCGTCTAGATAATATTTTTCCTTGTTGACTAATAAATCGATTAATTACACTCATGTTTCTATAATCAATTCGATCCCCCGATTGAATCGGGGGTAAACGCCTACGAAACCGAATTTCGGATTATCGGCGTCTAAAGAACTGGATCGCGTAGTAGAGTAATAACGCGCACCAGATTATCCGACTTTCAACACCACCCATAATCGGTTTGCATAATGCACGGTTATCGAAACCGAAATAAGGGGGTGTACCCTTTACTACGGTCAGAGGCATTGCTTCGTAAATAGCCTCTACTAGCTCCTCTTCATTATAGAAAGAAGTTTCCGTGTCAATTGCTTTCATTCCCACCGTTATATGACGATATGAAGGAGCATGAGCTAGAACTCGATTAGTTTTTTTTAGGAATGCTATTACCTGGCATCGCGCAGTAATTGGTAACCCGTTATTATCTATACCTTCAACTACCACAGCGTTATAAAGCTTTGGCATCTTGCCCGACGGAAAGTCGATTTCTAGGGCTGGACCAATCATTTTAACCACATATCCGACGTTTTTTTCTACTCTTACAGAATCATTCTTTTGGTAAATATTTTGCGTCATAAAAAATACCCCCCTTTATTTTTTTTCTTTTTTTTTTTCGATTGAACAACCATTCTAATTTAAAATGAAATGTACAGACGAAGTCAAACTTATTTATACAGACATAGTCAAGGGGCCCTCTATGATCGATGATCATAGAAATGAAGGGATATTTTAATCCTTACCAACTTGATCTTGTTGCCCCTGGCAACAAACATGCGTGAACCATTTCACGAAGTATGTGTCTGGATAGTCCAAAGTCTCGATAGTTAGCTCTCGCTCTTCCGGTCGAAAAACAACGTCGACGAAGGCGTGTAGGTGCACTATTCCGCGGTGGGGATTGTAACTTTCCATGAATTTCTAATTGTTTACTTACCGGTAGAAAGAGTTTCTATTATTCTATTTTTTGCTAAATTGGGTAATTTCATTTATCTTAGCCCTCCTTTACAGACTAGGACAAAGAATTGAGCCAAAATGAAGATAATTATAAATTTGTCAAATTTACTCAGTGGTTTCTTTTCCCAGGTAATGAAAGCCGGATTGCGAATCTCCCCAATGTACATGGTTGTGCTGCTACCTTCAAACGTTTCAGTTCTACCTTTCAGAGCACTTAGAGGACCTTTTGTATCTAACACTTCCATCCCTTCCCTTAAAGTACCTTCTTTCCCAGCAGACATTAAAATTTTAGCGAGAACTCGATTATTTTCAAGGATACGCTGGACTTCGCAAATGACATAAGTATAATCTACCCCACCGGGGTAGCCCTCCTTTATAATTAAGGCGTTCAAAACCTTAGGCATCTTGTCTGGCGGAAAACCGATATCCAAAACAGTATCAATTTGTTGAAGAAGTTTTCCTTCTTTTTTTTCTTCAATACCAGAATCGCCAGGAACACAACTAATTGGATTTTTAGTATCCATGTTTTATTTTTTTTGATTATAATTCTATTCTGTTTACTGAATAACATAAAATATTTCCCAACTTCTTTTTTAATTTTTTTTTTTCGTTCCATTAAAATCGCAATCGACTACGAAATTTAAATTTCGTAGTCGATTCCTTTTTCTTATTAATCGGAAAAAAATTCCCATTCGGATTCTTCTTCGAAGTCGCCTTTTTCTCGTTCAAAAATGGAATCGTCTGTTTCCCACCAGTCGAATCCTTCTTCTACGCCTAAGGATTCTTCCAAATCCATTTTTTCCTCTATTTCTTTGAGGTAGGCTTTTACCTTGTTGAAGGCCATTCTTTCTTTTTGTAAGTCGCCTTTTTGCAAGAACAAGAACAAGTTTATTTTTTCTTCGACTTCAGAAACTAGATTCTCAACTTTGTCGAATAAGTTGCTGTTGCTTTGTTCTCCCGAAAGGGGTGGCTTCATAAATAGAACGATCAGTAATCGAATTATGCGTCTGTTAAGTAGATCCCTTTCTCTATTGTCTGGATTATTATCACTTTCTTGATCATTTTCTTTTTCATTTTGACTTTCATGATCATCGTCATCACCGGCATGCCACCCACAGTCATCCCACCTAGGGTCTTCCTGGGCATCCCACCCCTCGGCATTATCCCAATTATCTAAATTCGCGGAGATTCTTGTATCCCTCGATTTAATACGTTTTTTGTAACCTAATAAAATAGAAAAACGAGGGAAGGGAGCCATGGTAAAGAAATTACCAAGCGCGGTCTTATCAATGGCACTGAATTTGAATTTAGTCGAATAAGTATTATGTAAATAAGATAATTTTTGGTTCATTAAAATTTTAAAAGAGTCTAAATACTTACTAACATGAAATGAATAGCTAAAAGACATTATACTAATCCGTAACATGAGAAATCAGACCGCATTAAAAAAGAAAAGATAAAGTGGCAGGCCTAGAAAAAGAAATGGATTCAGCAGAATATTGTAATGAATATTGTGACTTACTTGACCCGACTTATAGCTTTTTTGTTCGCATATAAAGCGGATTCGAAATTCTCTTTCATTCCACCTGTACCCGGGCGAATATGAAGCGCCCGGAGACTGTCTGTCTTTAACAATGAAGAAAATAGTGTATGGTTCCATAGATCTCGAGGAAATCGAAATATGCCAAATATTGGAAATCTTCTGATTGTAGAAGTCTCTTCCACTTGGAACTGTGAGTATCTTTTATAATGATTAGAAGATCCTCGATAGTATAGATCTTTTCTTCCATGAAAAAACTAGTTATTCGGGTAGATAACTTCAATTCTGAAATAAAGAAAAAAGCCGGGTCTTTTCTTTTTCTAGAGATATAAACTATCAACCTATACCACCACGGTTTCAGGTTCAGTTTATCAAAGTGACAATAGAATAAGGCCGTTAAAGCCCATGAATTATTAATAAATTCGTCTATTTTTCTGAAAATTTCTTCTTTTTCTTTCTTGTCCAAATCTTCTATTTCTAGGAGGTACTCGCGAGCGTAGATTACCACCATTATTAATAGATTAAGAGAAATTATTTCTTCTTTTTTAATAAGTACATCAGCTACTCTTTTCGATAAGCCTAATTTGCGAAGAGGGATATATCGTGGATCCTCTTTCCCGAACACAATAAGACGGCAAATCTTTTTCTTTATTGGAACCCACAATATACGGAAAAAACAGCAACAAGCCAGAAAAATCAAAATTAGTTTGATGTACGAGATTTGTAAAATACACCCTTGTTTAACAAAAATTTTCATAGTGGTCCCCCCAATCCACCAAAAATATTTTATATTGAAAAGAATAATATTCTAACTTGAATATATAGTGATTGTCAAGTATATGATCGATGATATATCTTATTAGAATCAATTCTATTTCTTTTTTTATAACAATAATAATCTAAACTTTTTAGATAGAAATTGTCAACTATATGATCGATGATATATCTTATTAGAATCAATTCTATTTCTTTTTTTATAACAAAAATAATCTAAACTTTTTAGATAGAAATTGTCAACTATATGATCGATGATATATCTTATTAGAATCAATTCTATTTCTTTTTTTATAAAAAAAAGAATCTAAACTTTTTAGATAGAAATTGTCAAGTATATGATCGATCGTATATCTTATTATAATAGATTCTTAAATAATATGGATTCGAATCTAATCGCCCTATAGAAATATTAATATACAGATTTCATTTCAATTGGAATTTGGTTATTCACCATGTACGAGGATCTCTACTAAGCATCCATGGCTGAATGGTTAAAGCGCCCAACTCATAATTGGAGAGTTCGTAGGTTCAATTCCTACTGGATGCATGCTAATGGGACCCTCTACTACGTCTATAGAAATATCTGATTCTCTATCTTATTGTATATATATAGATTAATATTGTAATGTAATGAATATTCTGACTTATAGCTTCCTTGTTCGTCTCCTAAGTATAAGATAGAGATATATTTCTTTATTTCGAATTTCTTTATATACGATTTTCATTTATTTATTTATATACGATAGGTCCCGAGAATATTGTAATGAATATTCTGACTTACTTGACCTGACTTATAGCTTTTTTGTTCGTATATAAAGCGGATTCGAAATTCTCTTTCATTCCACCTGTACCCAGGCGCTTCATATTCGCCCGGAGACTGTCTGTCTTTAACAATGAAGAAAATAGTGTACGGTTCCATAGATCTCGAGGAAATCGAAATATGCCAAATCTTCTGATTGTAGAAGTCTCTTCCACTTGGAACTGTGAGTATCTTTTATAATGATTAGAAGATCCTCGATAGTATAGATCTTTTCTTCCATGAGGAAACTAGTTATTCGGGTAGATAACCTCAATTCTGAAATAAAGAGAAAAGCCGGGTCTTTTCTTTTTCTAGAGATATAGACTATCAATCTACACCACCATGGTTTCACTTTCAGTCTATCAAAGTGACAATAGAATAAGGCCGTTAAAGCCCATGAATTATTAACAAATTCGTCTATTTTTCTGACAATTTCCTCTTTATCTTTCTCCTCCAAACCTTCTATTTCTAGGAGGTCCTCGCGAGTGTAGATTACCATTATTATTAATTGATTAAGAAAAATAAGCCTTTCTTCATCAAAAAGTACATCAACTACTCTTTTAGATAAGCCTAATTTGCGGACAGGCATATATCGTGGATCCCCTTTTTCGAACAAAAGAAGACGGCAAACTTTTTTCTTTATTGCAACCCACTTTATATGGAAAAAACAGAAACAAGTCACAAGAGTCAAAATGTGCGAGACCCGATCCCGTAGGAAAACCAAATTTTGAGTCATATTTTCCTCCTATGAATATAGGATAAGATAGAAATATATCGATTCTATTTCTTTTATTATAAAATATATGTGCATTACACATAGGCATTGTCAAGTGTCAGACAGGATTAAAAAAGAAAAGATAAAGTGGCAGGCCTATAAAAATTATTTTAGGATTAAAAAGTAAAGATGGTGCCTAATACTAACTAGTCATTTTATCTATGATTTATGCATGTTTTTTTTTTAAGTACTTACCTAAGTTTGTTTCCATTTTTGCAAGATAGGAGACGATAATCAAAAAGATCCATCGAAAAAAAAAAGTGCAAAAAAACGTTTATTCAAAAGGAATCATTCTTTACTTGGATGAAATTCGTTTGAACCTCGCCTTTCACTTCCTTCACTTTAAGGCTATGCCATCCTAAGGTGCTGCTAAATAAATGGAAGGATCTTAGCAACGTCCATGAAAGATGAAATTCGTTTTATTTGCCTAATTTCCCTCAAAAAAAAATGCACTCTTTTGACTAATATTCTTAATTACTAATTAAGAATATTAGTCAAAATAGAATTATCCGCTGCCACCAAAGAAAACCCTATTCTTCGTATTTTAACTTTGATTCTGCTAAATTAATTACTTGTTGACTACAAATTTTCTATCTTATCTTATGCAGTTCCAAAGATAGCGTACAACAAAACGTAAAGAAAATTCAGAACACAAGTAACTTAAAATAGTGTTGTCATATAAACCACTACCTCTTTTATGGAGAAATTAGTAAACACTATCCGAAAAATAGCCACAAAAGGGGACATTCCAGTTGCTCTCCCACTCCACACTGAACTAAAAAACACAGCTTTTCTAATATGAATTTGATATCCATAAGATCGAAATATATCGATTTTTTATTATTATAACATCGATATAAACGTTATAGAAAACTTTGAGTCATATTTTCTCCTTATGGATATAAGATCGAAATATATCGATTTTTTATTATTATAACATCGATATAAACGTTATAGAAAATTTTGAGTCATATTTTCTCCTTATGGATATAAGGTAGAGATATATCGATCATATCTCTATTATAGAAACAATAATAATAATTATAGGAGTCTTGTATTTACATCTTTTCGTTTTGTATTTATTTTGAATTTATATACCTTTGACAAATTATGTTCTAGATATATGGGGGAGATCTAGGGTGGATCATGCATTTGAGAATTCCACTAAATTGAGAATGGATATAGAAGAAAATTTTGACTATTAACTCGATTATCTAAGTCATTTTTTTGATGACTTTTTTTTGTTCGATTCGCTGCCATAACGAAATTGAGTATCCTATTAATCCAGGATTTCATTAGAATTCCCCAAAAGAGTCCGGATCCCATAACAGAATTAAGTATTGTGTTAAGTAGTTTATAAAAAAATGCTTTTATCCACATATTTGTATTTGCACCTCCTTTTTGTTTTAGTGGAATAGTTTTATATATTTCTAGTTAATATATTTTTAATATTAACTCGATTATCTAAGTCATTTTTTTGATGACTTTTTTTTGTTCGATTCTATGAACAGATTCATTTCATTATGGATGAATAAGTCTTGATGCTTTATTACATTGCCTTTTATGATGAGGCGAATTCAAAATTGTTCGAATTGTGTAATCGTCAATTACTGACAGTGGTAAACGACCCAAAGCAATTTGATTATAATTCAATTCGTGACGATCATAAGTAGAAAGTTCATATTCTTCAGTCATTGATAAACAATTTGTTGGACAATACTCAACGCAATTGCCGCAAAATATACAGATTCCGAAATCAATACTGTAATTAAACAACCGTTTCTTTTGAATATCGGTTTCCAATTTCCAATCTACAACGGGTAGATCTATAGGACATACACGAACACATACTTCACAAGCAATGCATTTATCAAATTCAAAGTGGATTCGACCCCGGAATCGCTCGGATGTGATCAATTTTTCATAAGGGTATTGAATAGTTACAGGGAAACGATTGACGTGGGATAAGGTAATCATGAAACTTTGACCAATGTACCTTGCAGTTCGTACTGTTTGTTGACCGTAATTCATGAACCCAGTTACCATAGGGAACATATTGTAAATATCTAAAAAATGGATTCTATTTCTTTCTTTCTCTTGTTTGATGTGATGTTTGAGACAAATCGTGAATATAAAATAGAATATAGTATTTCTTTACAGCGAAAGAAGTTGGGAAGAAGTTGTTAATAATAGATTACCTAGAGAAATAGGTAAAAGAAATTTCCATCCAAGATTTAATAGTTGGTCCATTCTCAGCCTTGGTAAAGTCCATCTTGTTGTGATAGAAATGAACAAGAACAAATAAGTTTTAGCTAATGTAATAAAGATACCCATTATTGTTCCAAAGACTCTTCTTGCTTTATTTATTTCAAAAAGCTCAGGAACGAATATGTACGGAATAGAAAGATTCCAACCGCCCAAGTAAAGAACTGTTACAAATAATGAAGAAACTAGGAGATTTAAATACGAAGCAATGTAAAATAAACCAAATTTGATACCCGAATATTCAGTTTGATAACCTGCTACTAATTCTTCTTCTGCTTCTGGTAAATCAAAAGGTAATCTCTCACACTCGGCTAAGGAAGAAATTAGAAAAATGATAAACCCTATAGGTTGACGCCACAAATTCCATCCCCAAAAACCATATTTTGATTGCGCTTCAACTATATCAACGGTACTTGAACTGTTAGATAATCATAGTCGGTGATAACATCACTGATACCATCTCTATTACAGAACCGTACATGAGATTTTCACCTCATACGGCTCCTCGCGGGTCCCAAATAAATTTAAGGATCTATTCGATATTTTTTTTATCTTGATTTGTTTGTAGTATACATAAAGTCAAAATCTATCGTAAGGTCCCGAATTCGACCAATGGAATTCTGTCTGCTCTCTTTTTAATAAAAAAAAAGAAAAGTGCTTCTGAATTGATCTAATTTTTTTTTTTTTAGAATTTTTTTCTTTGTTTAGTAATAACTTAATCTTTGAATAAAATCTTTTTTGTAGTAATTAATAGATATGTCAACCTATCATTTTTGATTAAAAAAATTAGACATTCCATTAGTTCATGAATCAGGACAAAAATTCTATCTCTCTAAAGTTGTATATAAAAAAGAAAGAATAAAAAGCTCTCCCTTTTTTCTATTCCATTCTTTCTAGTTGATTTTTTTCGTTCCTATTCTCCTTTCTCAGAAAAGGGGAGACTTAAAAAAGGTAAAAGATTCTTTCGTTCCTGATAGTTATTTACTTAATCGGTGGATAGTAGCATACTCTGGATCGAAATCATGGGGAGTACTGCTTGATCATTTCTACTAATTTAAAGCCCCAATTCGAATTCTTTTTTTGTAGAAATATCCAGTTGGCTAACTTTCCAAATTTCCATTACTAATCCTTTTTGTATCTTCGTGTTCCTAACCATCCACTCTTTTTGATGAATCCTCTGTTATGGTAATACAGATATGGTAATACAAGTATGGTAATAGATAGTCAAAACTCCATAGCATAGAGTTGATCTTTTAAACCCGCTTCAAGTCATGATGATTAATCAATCTTGGGGTAAACAGTCTATATTGTTTATGTTTACTTTTCACTTAACTCTTGTACATAGGAAATGAGACTCAATCTTTTTACTGCGAATTTATAAGTCGTTTTCTTTCACTCATATAACTATTTGGTTTAGTTCATCAACCCGAATGATGAATAAAAAAATGAAAATAGAATATTGAATTCATTTCACTTCTGTCAAAAGGGAAATAAGAGAAAGTTTATCTTTCAGCGAATCACACGTAGAGATATTGATAAGACACATAAAGTTAATGGTATTTCATAACTAATTGATTGAGCAGCAGCTCGTAGACCACCTAAAAAGGAATATTTATTATTTGATCCATATCCTGACATAAGAAGTCCAACGGGAGCAATGCTTGAAACGGCAATCCATAAAAAAACACCGATACTGAGATCGGCTAGAATAAGACGATAACTAAAAGGAATTACTGAATAACTTAATAAAATGGATATAACTGCTATGGATGGCCCAATCCTGAATAAACGAGTATCTCCTCTAGATGGAAGAAGATTCTCTTTGAAAATCAATTTTGTCCCATCTGCTAGAGCTTGAAGAATTCCCAAAGGGCCAGCGTATTCAGGGCCAATACGTTGTTGTATCCCTGCGGATATTTCTCTTTCTAACCAAACAATTACTAGGACACCTATTGTGATTCCTAATACAGGAGTAAAAATAGGAACAAACATCCATATGATCCCATAGACTTCTTTTAAGGATTCCAATCTAGAAAAAGAATTGATAGCTTGTACTTTTGTTGTATTAATAATCATTTCAACGATCAACTTCTCCCATAATGATATCTATGCTACCAAGTATCGTCAGAATATCAGCCAATTTCATTCTTTTAACTAATTGAGGAAGAACTTGCAAATTGACAAAACCCGGCGGTCGAATTTTCCATCTCCAAGGAAAAACATTCTGATCTCCTATCAAAAAAATTCCCAATTCTCCTTTTGGAGCTTCAACTCTTACATAAAGTTCTTGCTTCGAAAATTCAAAAGTTGGAGAAGGTTTTTTACTAATGAATCGGTATTCAAAATCATTCCATTCGGCATTCCTTACTCTATCAAAGCGCCGGATTTCTAAATTCTCATAGGGTCCTCCCGGAATTCCTTCCAGAGCCTGTTGAATAATTTTTATAGATTCTGTCATTTCACCGATTCGTACTAAATAACGAGCTAATGAATCCCCCTCTTTTTGCCATTTGACTTCCCAGTCAAATTCGTCATAACACTCATAATGATCAACTTTACGAAGATCCCATTGTATTCCGGAAGCTCGTAGCATTGGTCCTGATAAACCCCAATTTATTGCTTCCTCTCCACCAATAACGCCTGCCCCTTCAACTCGTTCTAAAAAAATAGGATTCCGTGTAATAAGCTTTTGATATTCAGCAACCCCTCTTAAAAAATAATCGCAAAAATCCAAACATTTATCTATCCAGCCATGAGGTAGATCCGCAGCTATTCCTCCAATACGAAAATAATTATGCATCATTCGCATACCGGTGGCAGCTTCGAATAAATCATATATCAATTCTCTTTCACGAAAAATATAGAAGAAGGGAGTTTGTGTACCAATATCTGCCATAAAAGGTCCAAGCCATAATAAATGAGAAGCTATACGACTCAATTCCAAGATAATTACTCTGATATAGCTCGCCCGTTTAGGTACTTGAATATTTCCCAACTGCTCTGGTGCATTTATGGTTATGGCTTCTGTAAACATAGTAGCTAAATAATCCCAACGTGTTACATAAGGCAAATATTGTATAATTGTTCGGTTTTCTGCAATTTTTTCCATCCCTCTGTGTAAATAACCCAATATTGGTTCACAGTCAATAACATCTTCACCATCTAGAGTAACGATGAGTCGAAGAACGCCATGCATTGATGGGTGGTGAGGACCCATATTTACTATCATGAGATTTTTTCTTGTAACTGGTGCGGTCATAGGGTTTTTCCCGATTCATTCTTCCATGAATTACTGAAAGCGAAAAGAGGTTTATCAAAATTTAAGTGAATAATTCAAAATGACTTTTCAAATTAACGGCTTTGTTTTCTCTCGAATATTCAACTGACCTATTAATTCTTTGTACCGTACTTTATTTTTTTTTGACAAATAAGCTAGCAGACGTTGACGTTTTCCCACAATTTTTAGCAGACCTCTCTGAGATAAATAGTCCTTTTTGTGCAATTCCAGATGTAAGGAAAGTCTTCGTATCTTATTGGTAAAATGGAATACTTGAAATTCAACAGATCCCTGGTTTTCTTCCTTTTCTTTTTGTGAAATAACGGAAATAAATGAATTTTTTACCATAAACCCCCTTTTTTTACAAATATGTATTTATTTAGAATAATGTATTTAATCGATTATTGAACCCTATAGAATTAAGACAAAATGAAGAGAATAGAATGTTCGTATATATAATAAATAATATTGTATAAATTATACAATATTATTATAAGATTTTTTTTGAATTATTCGATTCGGATTATCTTCTAAACCTTACTATGAACGACAAAGTATAGCACTAACAGAAACAACCTTATTGCTTTACTCGCTACACACGACGACGGCTTGATGAATACGCTGTCATCGAAACCGAAATAAGGGGGTTTAAGCTGTACTACTGTCATTTTCATTTCTTTTTCAATAGCCTCTTCTATCTGCTGCTCAGTATATAGAGGAGCTCCCGTGTCAAATACTTTCATTCCTATCATTAGACGACGATATGAAGACAATCTAGCTCTAGGTATAGCTAGAACTCGATTGTCTCCTAGTAATGCCAGTACTTCACAACGCACATTAATTGGTTGACCGACAGTATCTCGACCTTGAACTAACAGAACGTTATAAACCTTAGGCATCTTGTCCGCCGGAAAGGCTACATCTAGTACCGGATCAATGATTTGAACGAGATGACCCTGGTTTTTTTCAAGCACAGAATCCCCAGGACCAGAAGGAATAGGCTTTTTGCGAATTTTATCCATAACATGTTGAATCGTATACATAATACGATGGTTTAGATCGATCTTAACCGGATGATTATGTCATGATTTTAACGTCAAAGTAATTGCCACACGATTCCAAATTAAGATGCCAGTTATTTTTATTTGGTATACACAAATTTTGGAATCTTTTAGAATAATAATAGAATATTTTCTAATAATACTATACTAATAGAGAGTATGGTAGAAAAAACGATTCATATATTTCTTTCTACCATACTATCAGATCGGATTGAATACTGCCGATTCTAGTGGAATCCTAATTTTATGTGATAAAATTAATCAATCCAATTGAAAATTGGATTCGGATAGGGATACAAAAGAATAGTCCATTTTTTCATTTTCAAAAGCTAAAAATTGGAATCGAAAATGAAGAAGATTTTCTTGATTCATTTTTAGATCTAATTGATACGTCATTGGATTAGTCTCCTATATTAGAATCAGATGTAAGACAAGTCATATGTACATCTGTTTGCTTTCAGATACCAGATATGGTACAGGATATATAGGAAAAATGTATCATCAACTAATTTTCAATCGTGGTTACATGTATATCCTAACCATACTGAACCGACTGCCATTATTAGTATCAAACCAATAGCGATTCATATAAGCTAAATTTTCGAATCGATAATTAGGCCAAAGAAAAAATTTGCATTTTAGGACTTGATCTCTATATTGACCACTCTCCCTTGCTCTCATTGCTAAATATTAGATTTCTATCCACACTATACCCAGCCCAGTTTTTAAATAGAAACAATTTCGAATTCTCAATTCTCTACGACGTCTAGACGATAATAAATTTTCAGGAATAAGCAAATCATAATGATTGATGTAGAGATTCCCAGTTTGTCTTCGATAACGGCATTTAATTATCTTCTTCAAATAATACAAATCATTCGAGTCATCGGAATAATATGGTTTCTCTTGGTATCTTTCATTAGTTTGCCGCTTACTCCTATGAAGTAATTAACTAGCTATGATTTGATACATAATAAACTGGCTATTATTTGTTACAGACAGACGAAGGGGTTCGACACACATCAGCCCCCGCTTACTCCAGATTTTAATAACCTCGCTCTGCAGTCGCGTTAGTCCCTTCACATTGATTTTTTTCCTTTCAATAGCGTATGAAAAAAAGTCCAGTGGATCTTTCAGCTTAAACAGCGTATTATATGCGAACATAGTTCTTAGCCCTACGTATTCCTCGAGAACAGTTGGGTGCCTTTGAAAAAAGAACAACTCTTGCAGGATCTCTTTCCTTTTCAAGTTCTCTCGGCCTATCTTGTACCTGTACTTATCAGCAAATTTTGGGGGGGTTGGTACATCATTTAAACTTTCTCTAAGAAATTTTCGAGTATATTTATCGTATTCGGTTTCCTTTATAGAATTTCTTGACCTACGCATGAAGGAAAAAAACGTAGCGTCCCCCGCTAGTGGTTTTTCCTTTTTCGTTTTTTCTTCCTCTTTCTTTCTCTTTTTAAGATTTTTATATTTCGTTTTTCTATAAGATCCCCTTTTGTTTCTATAAAAAGGAAAAGTCAACAAAAGCAATTTGCTTGGTATAAACCACGACTTAGGTTTATATGCATTAAAAAATAGTACCAATTGTGGGAAGAACCAAGATTCCAGATTCGATATAGGAGTATCTTCATTCATTTCCATCCAATCCCACCAAAAGTTGTGTTTTGCTTTGTGTGAATTTAAAACCATCGGTTTCGATTTAGATTCCGAAAACGCAATATAATTGAGGTTTTGATCTTGACAAATCTTAGGATAAAAAAAACTTTTTCTATCAATTAATTGATAATTATTAGTTCCGGTCTTAGCATTTTTATTATTGTTGAAATTGTTGAAATCGTCCTTGATCCAGGCCTCAAGATCGGTTTTTTTTGAACAGATAAATCCAAAATGCCCAAATCGCGATATTTGCTATCCGCGCTTGGTTTTATATAGTCCGTCTCTCTGTGAAACTCGAATATTCGATACTCTTCTATATCGATAGGCATATCTCCGTTGATCCAGGCCTGAATATAGAGTTCCTTTTAAAAAGATAAATTGATAATCTCCCAATCGAAATATCTTCTGTCCGTACTTCTTTTATACGGAGTTTCTTTCATATCCATAATCTTAGTTTTTCCTAGAGTATAATCAGGGACAACCTCTTCTAGTAAATCATAGATAGGTACCAAAAATACTCCGTCTAGTATATCAAAAAAAACGTAATGAAAATAAAGTTTTCGATTCTTATTTGTTTCGAATGGTGATCCATAAATAAAATATATGGGTCCCTCTTATTTTCATAATAAATAGATCGATAAGATAAAAGATTATATCTATAGTCGTTTTTTTGAAAATTATCTTCTTGATTTGATAATGAATATACTTCGTAATCATTTTGTTTTTAATAATGAATTAGTTGGTCTTTTTCATATGAATCTGCTTTGGTCAAATCTTGATTTTGAATTGTACGACATTGATTTCGCCATTTTTGTACTCTTAATCTAGACCCCTCACTCTTAGATAAATCGTATTGATAATGACCTCTTAACCAGTTTTTCCATTGATTTAGTCCAGAATTCCTAAGTTTCTTATGTCTTAATTTAGAATGAATTATTCCTTGTGTTCCAAAATAATCTTTTATTGAAGTCTTAAGAAAAAAAGATGTTCCGTGATATTGAAGATAGATACTATATATTAATTTAGATAAATTAAGAACTTGGGTTTATGATAATTTGTAAAACACATATGCTTGTGACAAAGAGGATAAGTCACAAAAATTCTGCTTTGCATTTTTATTCAAAAGATTATAAAGTGATTTTTTGATAGTCGAAATAAAGTCTTTTTTTTTTTGATTTCTTTTTTTCTTGGAAATGGAAATCAATTTATCCAAAATTTTGATTATTGATTCAAGAACAATTACCTTTTCCATTACCTTTTGTTCTATCCTTTTTATGACAATAAGAAAGAAAGGTAGAAGGACTTTTATGTATATTTTTTGAGTGAAAAATCTTATAAAAAGATATAATTTACGGATTAATATTAATTAAATATATCTTCCTTTTAATATTTGCCAAATCTTTTTTAGTGATTCGAATCTTTTAGGATTCGAACTTGTTTTATTATTTTTATTCTAAATAACATTTTTTTTATTCTAAATAACATTTATTTCTGCAGTCATTTTTTGTTTCGATTTTTGAATTATTTATTTGTGATTTCTGATTGTGCTTGTTCTATCATTCATATTTTTTTCTGTCGGAGATTCAAGAATTATCTCATGGAGGTTTATAGAATCGTTTTCTTTTTTAGTTTCGCTTGATTTATATCTTTCTATCAATTTATCTCTAAATAAAAAATCTCTCAATCTATCTCTATCTCTAAAGAATAAGAGTTTGTTTTTTTTTTTTTAAAAATGGAATGACTTTCCTAATCTTTTTGATAGTCCTTTTTATTGTTTTTTTGAGATTTTTATAAAGAATTTTGTTCCTTCTTTGAAAACTTTGAAACCCTTTCGAATTCCCAAATATATTTTTCCTTTTTCCTTTTTCTAATTTTTTTATTGAGTTCCCTAAAAATGGGTTTCAAAAAGAGAACTTTTGGCCTGCGCATAGCACCAAAGGGACGTTCAGATTCCAGTCCAACAACTCTTAAAAAAAAGGATCTTTTTCTTTTAGTCTTTTATTTGTGACTTTTTTCCCTTTCTTTCTACGAGTTGTCCATTTAATCCATTTCATCCATTTTGGTCTTTTCTTTGTGACTTTTTGTCTTTGCTTTTTTCGTTTTTTCAATAGCCCTTTTCATTGCTTTTCGAAATGGAACTCTATGTTTTAATTGTCCGGCTATATATTGTGCAAGAATAATAGGGTTTCCATAAGGTTTTGCAATTCTTGTAGTAGCAATGTTGAGTTTTCGATTTACACAATGAAATTCTTTTTGTAGATTCATCTGTAATGCTGCCATTGGACTTTCTTTTAAGAATTTTGGGAATGCCAGATAGATTCGGACCTGGATCAGATCGATTCTTTTTTGAATCTCTATACGCGCAATTCCCGAGAGGCCAGAGGCGATTCTCCTATTCTTTTGTACATTCTTTTGTATATTTTTTTTTGTACATAATTTTTAATAGAATCTCGTATTTTTTGATCTTCTTCTAGACCTTCCGAATAGTTTTTTGGTTGTGCAAACCAAAGGGAATGCTGATCTTGGGTTGTACCCAGTCTGAAACCAAGTGGATTTCTTTTTTGTCCCATACTCCCCCACTACTATCCATATCATGATATATCATATTTGTATCCTTATTTTTCCATCTAGGTTTTTTTAACCATGGGAAAGTCTCTATATATTTATCTAAAGATATATCTTTCACTACAATACTTATATGACAAGTAGGTCTTTTTATCGGATAACTACGTCCTCTAGCTCGAGGTTTCCATTTCTTCACAGTAGTACCCTCGTTGACTTCGGCTTTACTAATTTTGATGATTTTTAAACTTTCCCTATAAAGAGATAGACTCGAAACGACATCCGTTATGTCAATGACACCAAAGGGATATTAAATGAATGGAATTGGGATAAGGATGGAATATAATGAAATAGAGCCGCTTTGAGGTTCCCTATGAAATGAGGCATGGAAGGGAGCCACTACGAAGAAGTTCCGGGAGTTACGAAGGAAGCTTCGAGCTCATATTGGTCATGGGTTGAGAACGGGAATTGAACTCTATGAGATCTAATCTGCCGTTGTTCCTCAGTAGCTCAGTGGTAGAGCGGTCGGCTGTTAACTGATTGGTCGTAGGTTCGAATCCTACTTGGGGAGATTTGATTCATTGTGAATTCTTTAATTCAGAATGAAAGAGCTCGCTTTGACCGTTAAGAGTCGGTAACCCCTTCCCTGTCTTTGTTTCTATTGCATTCTATCTCATCGTATCACATTCTGTTCTGCGAAATTTGAGAATCACCGTCAATACCTCGGTGTAGGTTCGGGATAATCCTTTGTTCCATAGCCCTGGGGCTATTTACAACTAGCCAATTAAGAATTATCATATGTACTAGTACTAGTAGTGCATCAAAGATGCAGTCATCGATTCTCCCGAGAGGCCACAATTACCGCGAGCAAACATATTAATGATTAATGACGAGGAAGAAATTTGTGTTATGCTACTAATACTTGTACTTGCTTTGCTATTCTGCCCAAGCCTGGCTGAGGCAGAGTTACGGGGCGTAAAACAAAAAAACGCGGATGGGCCGTGGAAACTTTGTTTAAAGATTCTACCATTAACGAAAAATAAGAAATCAAAAGAAAAAGTAAGGCCATTCCATTTCGACAAAAGACCCACACCCAAGTTCCATAGCTTTTGGTCCGCTATCCCGATCATGATTTTCCTACTCCCACCCCCAGAGGGAAAGGTCCTTCCTTTTTGGAAAGGTTGGGCGAGGAGGGATTCGAACCCCCGACACCGTGGTTCGTAGCCACGTGCTCTAATCCTCTGAGCTACAGGCCCCACACCGTCTCCACTGGATCTGTTCCCGGGAGTAGACTCAAAAAAGGGAACCTTTCCTCCCCTGAGCCATTTCATTTCGGGTTAAGAAGATGTGAAAGCGCCTTTCTCTCTATAAGAACGGTGCGTTCCGAGGTGTGAAGTGGGAGAGAAGGGATGTCATGATTGGGGTTTTGAATAAGACGACCTTTTCATTTTTCATTTTTTTCTTTTTCATATTGAAAAAGTAATAAGAATGAGGGGTGTTAAGCTTTTTAACATGCTGGCATCGAGCTATTTTTCCGCAGGACCTCCCCTCCAGTATCGTCACCGCAGTAGAGTTTAACCACCAAATTCGGGGGATGGTGTGGTTCCTCTACGCCTAGGACACCAAAATATCGAACCATGAACGAAGAAAGGCATGAGAGAAAAGCATATTGGCTAGTGATTATGAGGCCCCAAATCTTGACTGGGGGGGACACCAAAGGCCTCTGCCCTTCCATACCTTGGATAGATAGAGAGGGAGGGCAGAGCTTTTGGTTTTTTCATGTTGTCAAGAACAATGGTTTTTTCGTGTTGTCAAAGAGTTGAACAATGAAAATAGATGGCGAGTGCCTGATCGAATTGATCGGGTCATGTAGGAACAAGGTTCAAGTCTCCCGGTCTGTTAGGATGCCTCAGCTGCGTACATTACTGCCACCTTCCACTTTTTTTTTTGTTGAAGGCCACCTTCCACTTTTTTTTGTTGAAGGCCACCTTCCACTTTTTTTTTTGTTGAAGGCCACCTTCCACTTTTTTTTGTTGAAGGCTATCTTCCACTTGACACCTATCGTAATGATAAACGGCTCGTCTCGCCGTGACCTCCAATCTTGAATTCTCAATACTTCTGTCGCTCCATCCCCGCAGGGGCAGAGAACCCGTCGCTGTCTCGGCTGTGCTACCGGAGGCTCTGGGGAAGTCGGAATCGGAGAGCACTCATCTTGGGGTGGGCTTACTACTTAGATGCTTTCAGCAGTTATCCGCTCCGCACTTGGCTACCCAGCGTTTACCGTGGGCACGATAACTGGTACACCAGAGGTGCGTCCTTCCCGGTCCTCTCGTACTAGGGAAAGGTCCTCTCAATGCTCGAACGCCCACACCGGATAGGGACCGAACTGTCTCACGACGTTCTGAACCCAGCTCACGTACCGCTTTAATGGGCGAACAGCCCAACCCTTGGAACATACTACAGCCCCAGGTGGCGAAGAGCCGACATCGAGGTGCCAAACCTTCCCGTCGATGTGAGCTCTTGGGGAAGATCAGCCTGTTATCCCTAGAGTAACTTTTATCCGTTGAGCGACGGCCCTTCCACTCGGCACCGTCGGATCACTAAGGCCGACTTTCGTCCCTGCTCGACGGGTGGGTCTTGCAGTCAAGCTCCCTTCTGCCTTTACACTCGCGGCCCGATCTCCGTCCGAACCGAGGAAACCTTTGCACACCTCCGTTACCTTTTGGGAGGTCTACGCCCCATAGAAACTGTCTACCTGAGACTGTCCCTTGGCCCGTAGGTCCTGGCACAAGGTTAGAATTCTAGCTCTTCCAGAGTGGTATCTCACTGATGGCTCGGGCCCCCCCGGAAGGGGGCCTTCTTCGCCCTCCACCTAAGCTGCGCAGGAAAGGCCCAAAGCCAATCCCAGGGAACAGTAAAGCTTCATAGGGTCTTTTTGTCCAGGTGCAGGTAGTCCGCATCTTCACAGACATGTCTATTTCACCGAGCCTCTCTCCGAGACAGTGCCCAGATCGTTACGCCTTTCGTGCAGGTCGGAACTTACCCGACAATAAATTTCGCTACCTTAGGACCGTTATAGTTACGGCCGCCGTTCACCGGGGCTTCGGTCGCCGGCTCCCCTGTCATCAGGTCACCAACTTCCTTGACCTTCCGGCACTGGGCAGGCATCAGCCCCCGTACATGGTCTTACGACTTTGCGGAGACCTGTGTTTTTGGTAAACAGTCGCCCGGGCCTGGTCACTGCGACCCCCTAACAAAGTGCTAGGAGGCACCCCTTCTCCCGAAGTTACGGGGCTATTTTGCCGAGTTCCTTAGAGAGAGTTGTCTCGCGCCCCTAGGTATTCTCTACCTACCCACCTGTGTCGGTTTCGGGTACAGGTACCCTTTTGTTGAAGGTCGTTCGAGCTTTTCCTGGGAGTATGGCATGGGTTACTTCAGCGCTGTAGCGCCTGGTACTCGAACATTGGCTCGAGGCATTTTCTCTACCCCTTCTTACAGGGTCACCTTACGTCCTTGAACCGATAACCATCTTTCGGCTAACCTAGCCTCCTCCGTCCCTCGGGACCAACAAGGGGTAGTACAGGAATATTCACCTGTTGTCCATCGACTACGCCTTTCGGCCTGATCTTAGGCCCTGACTCACCCTCCGTGGACGAACCTTGCGGAGGAACCCTTAGGTTTTCGGGGCATTGGATTCTCACCAATGTTTACGTTACTCAAGCCGACATTCTCGCTTCCGCTTCGTCCACCACTGCTCGCGCGGGTGCTTCCATCTAAGGCGGAACGCTCCCCTACCGATGTATTTTTACATCCCACAGCTTCGGCAGATCGCTTAGCCCCGTTCATCTTCGGCGCAAGAGCGCTCGATCAGTGAGCTATTACGCACTCTTTCAAGGGTGGCTGCTTCTAGGCACACCTCCTGGCTGTCTCTGCACCCCTACCTCCTTTATCACTGAGCGGTCATTTAGGGGCCTTAGCTGGTGATCCGGGCTGTTTCCCTCTCGACGATGAAGCTTATCCCCCATCGTCTCACTGGCCGACCTTGACCCCCTGGTATTTTGGGTATTTTGAGGTCATATCTAGTATTCATAGTTTGCCTCGATTTGGTACCGCTCTCGCGGCCCGCACCGAAACAGTGCTTTACCCCTAGATGTCCAGTCAACTGCTGCGCCTCAACGCATTTCGGGGAGAACCAGCTAGCTCTGGGTTCGAGTGGCATTTCACCCCTAACCACAACTCATCCGCTGAGATGATCAGTCGGTTCGGACCTCCGCTTAGTTTCATCCAAGCTTCATCCTGGTCATGGATAGATCACCCAGGTTCGGGTCCATAAGCAGTGACAATTGCCCTATGAAGACTCGCTTTCGCTACGGCTCCGGTGGGTTCCCTTAACCAAGCCACTGCCTATGAGTCGCCGGCTCATTCTTCAACAGGCACGCGGTCAGAGCCCCGGGCTCCTCCCACTGCTTGGGAGCTTACGGTTTCATGTTCTATTTCACTCCCCGATGGGGGTTCTTTTCACCCTTCCCTCACGGTACTACTTCGCTATCGGTCACCCAGGAGTATTTAGCCTTGCAAGGTGGTCCTTGCTGATTCACACGGGATTCCACGTGTCCCATGCTACTCGGGACAGAGCGTAAGCTAGTGATGCTTTCGGCTACTGGACTTTAGCCATCTAGGGTGCAGCATTCCACCGCTTCGCCTAGCAGCACCGACGCTTGTATTGCTCTCCCACAACCCCGTTTTCGCGGTTTAGGCTGCTCCCATTTCGCTCGCCGCTACTACGGGAATCGCTTTTGCTTTCTTTTCCTCTGGCTACTAAGATGTTTCAGTTCGCCAGGTTGTCTCTTGTCTGCCCATGGATTCAGCAGCAGTTCGAAAGGTTGACCTATTATTCGGGAATCTCCGGATCTATGCTTATTTTCAACTCCCCGAAGCATTTCGTCGCTTACTACGCCCTTCCTCGTCTCTGGGTGCCTAGGTATCCACCGTAAGCCTTTCCTCGTTTGAACCTCGCCCTTCACTTTAAGGCTATGCCATCCTAAGGTGCTGCTAAATGGAAGGATCTTATCAACGTCCATGAATGATAAATCATAGATCGAACCGCCGAATCGGAAAAATTCGGTGCTATCATATAGCTTTGTATCGGCTAAGTTCACGAGTTGGAGATAAGCGGACTCGAACCGCTGACATCCGCCGCAGGGTAAACCACCGCCTCTCAGGTCCCCCGACTGATTCTACCATAGAGGCCAACGATAGACAATAACTCCCCCCCGAACACAGCTTACAACTTTCATCGTACTGTGCTCTCCAAAGAGCAACTCTTCTCAAAATCTCACTCAAGGGGTGCTGAGTTGGAATCCCATTCTAACTAAGGATTCTTATGGTTCCGGAGGATCCAGCTACAGGAGAACCAGGAACGGAGAGCTTTCCCCCCCTTTCCGCCCGACTCTTTGGTCTTAAGAACGCTGGTTTTAAGAATGAGTGATTGCCCTTCTCCGACCCTTACTGCCCAACCTGAGAGCGGACAGCTAATGCGTTCCACTTATTGAGCAGGGTTCTATGGTCGGTCCGTGACCCCTGGATGCCGAAGGCGTCCTTGGGGTGATCTCGTAGTTCCTACGGGGTGGAGATGATGGGGTTGGTCCATGGATTTTCCTTCCTTTTGCCGCATTTCGCTCAAAGGGTTGAAGGGAGATAGTGCATCAAGCTGTTCGCAAGGGCCAACTTGATCCTCTTCCCCAGGGATCCCAGATGAAGGAACCCTAGGAGAGCCGCTGACTCCAACTACCGTCCATGTACGATCCATACTAGATCTGACCAACTGCCCATCCTACCTCCTCTACGTTCTTGACAGCCCATCTTTGTCTCAGTAGAGTCTGTCAGTGGCATGTTTCGGTCCTCTTCCCCATTACTTAGAAAAAGTGAGCCACCGGTTCAGGTACAAGATACTATCATTACCGCCTGGACAATTAGACATCCAACCCGTAATCGCAACGACCCAATTGCAAGAGCGGAGCTCTACCAACTGAGCTATATCCCCCCGAGCCAAGTAGAGCATGCATGAAGAAGTCCGATGCTTCTTCTATTCTTTTCCCTGGCGCAGCTGGGCCATCCTGGACTTGAACCAGAGACCTCGCCCGTGAAGTAAATCATCGCACCTACGGTCCAACCAATTGGCAGAGAATCAATAGATTCCTTTTCGGGAGCGATTCATCCTTCCCGAACGCAGCATACAACTCTCCGTTGTACTGCGCTCTCCAAGTGTGCTTGTTCCCCCCTTCTTCCTTACCATGGCAAGTCTTTGTGAAAGAACTCCGATGAGAAGAAAAAAGAAGGCGTGAAGAGACCCTCCTGGCCCAACCCTAGACACTCTAAGATCCTTTTTCAAACCTGCTTCCATTTCGAGTCAAGAGATAGATAAATAGACACATCCCATTGCACTAATCGGGGGCGTTCGTAGTGACTGAGGGGGTCGAAGACCAAGAAGTGAGTTATTTATACCAAGCATTCTTCTTACGGCTAGATCCAATCTCCTGGTCCCTGCGGAAAGGAAAAAGAATTTCACGCTCTTCCTTTCGGGAAGGGAAGATTAGCGAAATCCTATTGATTGCAGCTTTCTCCAGACCTCCGGGAAAAGCATAAAAAAAAACGGCTCGAATGGTACGATCCCTCCGTCACCCCAGAATGAAAGGGTGATCTCGTAGTTCTTGGTCTGTGAAGATGCGTTGGCAGGTGCTCCATTTTTCCCATTGAGGCCGAACCTAAACCTGTGCTCGAGAGATAGCTGTCCATACACTGATAAGGGATGTATGGATTCTCGAGAAGAGAGGAGCCGCGGTGGTCCCCCCCGGACCGCCCGGATCCCACGAGTGAATTGAAAGTTGGATCTACATTGGATCTCACCTGAATCGCCCCATCTATCCTCCTGAGGAGGAGTTTGGTTTCAAACCCCGGTTCGAACAGGAGGAGTACGCCATGCTAATGTGCCTTGGATGATCCACATCTCAGGGTCAGGCGCTGATGAGCACATTGAACTATCCATGTGGCTGAGAGCCCTCACAGCCCAGGCACAACGACGCAATTATCAGGGGCGCGCTCTACCACTGAGCTAATAGCCCGTCGTGCGAGCCCCCCACTGGGGGCCCGCTATGCCAAAAGCGAGAGAAACCCCATCCCTCTCTTTCCTTTTTTCGCCCCCATGCCCCCCCGTGTGGCGACATGGGGACGTAAAAAGGGGGATCCTATCAACTTGTTCCGACCTAGGATAATAAGCTCATGAGCTTGGTCTTACTTCACCGTCGAGAAACGAAAGAAGACTTCCATCTCCAAGTTTCACTCAGACGTAGCTCCTTTGGGTGTGAAGCAGTGTCAAACCAAAATACCCAACAAGCATTAGCTCTCCCTGAAAAGGAGGTGATCCAGCCGCACCTTCCAGTACGGCTACCTTGTTACGACTTCACTGCGATCACTAACCCTGCCTTAGGCATACCCCTCCGACGGTTAAGGTAACGAACGACTTCGGCATCCCCCTACGACCGACGGTTAAGGTAACGACTTCGGGCATGGCCAGCTCCCATAGTGTGACGGGCGGTGTGTACAAGGCCCGGGAACGAATTCACCGCCGTATGGCTGACCGGCGATTACTAGCGATTCCGGCTTCATGCAGGCGAGTTGCAGCCTGCAATCCGAACTGAGGACGGGTTTTTGGAGTTAGCTAACCCTCGCGGGATCGCGACCCTTTGTCCCGGCCATTGTAGCACGTGTGTCGCCCAGGGCATAAGGGGCATGATGACTTGACGTCATCCTCACCTTCCTCCGGCTTATCACCGGCAGTCTGTTCAGGGTTCCAAACTCAATGATGGCAACTAAACACGAGGGTTGCGCTCGTTGCGGGACTTAACCCAACACCTTACGGCACGAGCTGACGACAGCCATGCACCACCTGTGTCCGCGTTCCCGAAGGCGCCCCTCTCTTTCAAGAGGGTTCGCGGCATGTCAAGCCCTGGTAAGGTTCTTCGCTTTGCATCGAATTAAACCACATGCTCCACCGCTTGTGCGGGCCCCCGTCAATTCCTTTGAGTTTCATTCTTGCGAACGTACTCCCCAGGCGGGATACTTAACGCGTTAGCTACAGCACTGCACGGGTGGATACGCACAGCACCTAGTATCCATCGTTTACGGCTAGGACTACTGGGGTCTCTAATCCCGCTCGCTCCCCTAGCTTTCGTCTCTCAGTGTCAGTGTCGGCCCAGCAGAGTGCTTTCGCCGTTGGTGTTCTTTCCGATCTCTACGCATTTCACCGCTCCACCGGAAATTCCCTCTGCCCCTACCGTACTCCAGCTTGGTAGTTTCCACCGCCTGTCCAGGGTTGAGCCCTGGGATTTGACGGCGGACTTAAAAAGCCACCTACAGACGCTTTACGCCCAATCATTCCGGATAACGCTTGCATCCTCTGTCTTACCGCGGCTGCTGGCACAGAGTTAGCCGATGCTTATTCCCCAGATAACGTCATTGCTTCTTCTCCGGGAAAAGAAGTTTACGACCCGTGGGCCTTCTACCTCCACGCGGCATTACTCCGTCAGGCTTTCGCCCATTGCGGAAGATTCCCCACTGCTGCCTCCCGTAGGAGTCTGGGCCGTGTCTCAGTCCCAGTGTGGCTGATCATCCTCTCGGACCAGCTACTGATCATAGCCTTGGTAAGCTATTGCCTCACCAACTAGCTAATCAGACGCGAGCCCCTCCTCGGGCGGATTCCTCCTTTTTGCTCCTCAGCCTACGGGGTATTAGCAGCCGTTTCCAGCTGTTGTTCCCCTCCCAAGGGCAGGTTCTTACGCGTTACTCACCCGTTCGCCACTGGAAACACCACTTCCCGTCCGACTTGCATGTGTCAAGCATGCCGCCAGCGTTCATCCTGAGCCAGGATCGAACTCTCCGTGAGATTCATAGTTGCATTACTTATAGCTTCCTTGTTCGTAGACAAAGCGGATTCGGAATTCTCTTTCATTCCAAGGCATAACCTGTATCCATGCGCTTCATATTTGCCCGGAGTTCGCTCCCAGAAATATACCCATCCCTGCCCCCTCACGTCAATCCCACGAGCCTCTTATTCATTCTAAATCAATCTTAGAAGTCGACTTCTTTTTGTTCCAAGTCAATTTGTTCTTGTTCTTTGTGTAAGTAAGTCAGTTCTTTCCATTACATTTTCGAAAAGTATAGAATCATGTAAATAAAATGTAGGAAAAAACTAGTCAAAAGAACTAGTCGTATTTTATAGAATACGTCTTTCAGTTCGAAATTACCGCGGCGCCATACCAGATATAAATTAAAAACCAAAATAAAAGAAATTACGATTAGTCCGCGACTCCATAGGACTATAGTCCACAGGACTTTCAATATTTCCTTTTGGTTGATTTTGATCCAGCTAGCTATCACCTGCAACATTTTGCCCAATTTTTGCATCGCCACCCCACGGGGATAAAATTTTGGAGTTCTATCCCCTTCCCCTACCCAGGGATAGAACTCAAAAAAAAAATAGATTATTATTATTATATATAATTCAAAAGATCATTAACGACATGTGCTTATGCTCTTAAGCATTCTTTTTATGATCTTATGTTTTCCTGGGTCTTTCACTGACTTATTCTTTCCACTACATTTTAGAAAAGAGAAAATAGATTCCATAGTAAATAAAATGTAGGACCAAACTTGTGAAAAAAAGTGGTCCTAATCTATAGAATATGTCTTCCATTTCGAATTTATCGCAGTACAATACCAAATTTATAGATATAAGAAAAGTTGTCAGGATTAGTGCGCGACTCCAGAGGGCTATATCCCAAAGGAATCCCAATATTTCCTTTTGGTTGATTTTGATCCAGCTAGCTATCACCTGCTAAAAAAATGGATTCTTATTATTATAGCATCCATGTGCTTATGCTCTTAAGCATTCTTTTTCTGATCTTATGTTTTCCTGGGTCTCCGAGACCCTTTCAATGAATATTCTGACTTATAGCTTCCTTGTTCGTCGTCTAAGTATAAGATAGAGATATATTTCTTTATTTCGAATTTCTTTATTTATATACGATATTTTCATTTATTTATATACGATAGATCCCGAGAATATTGTAATGAATATTCTGACTTACTTGACCTGACTTATAGCTTTTTTGTTCGTATATAAAGCGGATTCGAAATTCTCTTTCATTCCACCTGTACCCAGGCGCTTCATATTCGCCCGGAGACTGTCTGTCTTTAACAATGAAGAAAATAGTGTACGGTTCCATAGATCTCGAGGAAATCGAAATATGCCAAATATTGGAAATCTTCTGATTGTAGAAGTCTCTTCCACTTGGAACTGTGAGTATCTTTTATAATGATTAGAAGATCCTCGATAGTATAGATCTTTTCTTCCATGAAAAAACTAGTTATTCGGGTAGATAACTTCAATTCTGAAATAAAGAAAAAAGCCGGGTCTTTTCTTTTTCTAGAGATATAAACTATCAACCTATACCACCACGGTTTCAGGTTCAGTTTATCAAAGTGACAATAGAATAAGGCCGTTAAAGCCCATGAATTATTAATAAATTCGTCTATTTTTCTGAAAATTTCTTCTTTTTCTTTCTTGTCCAAATCTTCTATTTCTAGGAGGTACTCGCGAGCGTAGATTACCACCATTATTAATAGATTAAGAGAAATTATTTCTTCTTTTTTAATAAGTACATCAGCTACTCTTTTCGATAAGCCTAATTTGCGAAGAGGGATATATCGTGGATCCTCTTTCCCGAACACAATAAGACGGCAAATCTAGTTTGATGTACGAGATTTGTAAAATACACCCTTGTTTAACAAAAATTTTCATAGTGGTCCCCCCAATCCACCAAAAATATTTTATATCAAAGAATATAATATTCTAACTTGAATATATAGTGATTGTCAAGTATATGATCGATGATATATCTTATTAGAATCAATTCTTATTTTTTTTTTTATAACAATAATAATCTAAACTTTTTAGATAGAAATTGTCAACTATATGATCGATGATATATCTTATTAGAATCAATTCTATTTCTTTTTTTATAACAAAAATAATCTAAACTTTTTAGATAGAAATTGTCAACTATATGATCGATGATATATCTTATTAGAATCAATTCTATTTCTTTTTTTATAAAAAAAAGAATCTAAACTTTTTAGATAGAAATTGTCAAGTATATGATCGATCGTATATCTTATTATAATAGATTCTTAAATAATATGGATTCGAATCTAATCGCCCTATAGAAATATTAATATACAGATTTCATTTCAATTGGAATTTGGTTATTCACCATGTACGAGGATCTCTACTAAGCATCCATGGCTGAATGGTTAAAGCGCCCAACTCATAATTGGAGAGTTCGTAGGTTCAATTCCTACTGGATGCATGCTAATGGGACCCTCTACTACGTCTATAGAAATATCTGATTCTCTATCTTATTGTTATATATATAGATTAATATTGTAATGTAATGAATATTCTGACTTATAGCTTCCTTGTTCGTCTCCTAAGTATAAGATAGAGATATATTTCTTTATTTCGAATTTCTTTATTTATATATGATATTTTCATTTATTTATTTATATACGATAGATCCCGAGAATATTGTAATGAATATTCTGACTTACTTGACCTGACTTATAGCTTTTTTGTTCGTATATAAAGCGGATTCGGAATTCTCTTTCATTCCAAAGGCATAACCTGTATCCATGCGCTTCATATTCGCCCGGAGTTCGCTCCTAGAAATATATCCATCCCTGCCCCCTCACGTCAATCCCATGAGCCTCTTATCCATTCTCATTCAATCCCGGCGGGGGGGCAAGTCAAAATAGAAAAACTCACATTTGGGGTTAGGGATAATCAGGATCGAACTGATGCCTTCCACCACGTCAAGGTGACACTCTACCGCTGAGTTATATCCCTATCCCTTCTTTGCCTCCATCGAGAAATAGAACTGACGAATTCTAAGGTCAAGAAAATAAACGCCACTATTCTTGAACAACTTTGAACCGAGCCTTCTCTTTGCACTATTTTATTTATATTTAATATTTTTTTTATATTAAATATAATGGGGCAAATCGGATTCAATTGTCAACTGCCCCTATCGGAAATAGGATTGACTGCGGATTCGAGCCATAGCACATTAATTGTTATGTTCTATAACATTTATTTGTTATTCTTTTCTATTCTATATTCATATGAATTCGGAATTGAATAGATAAGAATGAAAAGAATAGAGTTAATAGGGACGATTCTAATAGTTTAGAATAGGGACGATTCTAATAGTTTATTAAATTCCTATGCATGTCAAATTTCTCTTATGTGAGCCCGCTTAACGGATCGGTTAGAGCATCGCATTTCTAATGCGATGGTCGTCGGTTCGATTCCGATAGCCGGCTTTTCTCTATTTATATTCGATTTTTTACATGATTGATGATAATATCGTTTTTTGAAATCAAACGAATATTCAAAAAACGTTTCTCCTTTTCCAAAGATTACTGAATTTTTTATTATGTTATAGGAATTTCCAACTATGTCAAGAAAAGTTTTTTCTATATATATAGAGAATAGAAAGGGTTTGGGTTTCATAAAACCGCACGATTTTCCCGATCGAAATCAAGCAGGTTTTCCATGAAGAAGATTTTGTTCAGCATGTTCTATTCGATACAGGTAGGAGAAGAACCCGACACGGATCAACCCCCTCTTCTTGCGCCAAAGATCTTATCATTTCCGAAGGAACTGGAGTTCCGTCTCTTTTCCATTTCTATTCAAGAGTTCTTATGTGTTTTCACGCCCCTTTGAGACCCCGAAAAATGGACAAATTCCTTTTCTTAAGAACGCATACAAGATGCGTCACTACTTGGAAGATAATGGGAACCCCGCTA
>Rbr_219
[truncated: 1,804,121 more chars]
