# Supplementary material for: Chloroplast genome‐based genetic resources via genome skimming for the subalpine forests of Japan and adjacent regions
Source: Ecol Evol. 2024 Jul 17;14(7):e11584. doi: 10.1002/ece3.11584 (PMC11255381; doi:10.1002/ece3.11584)
Supplement: Supplementary file 2 — Data S1 [file ECE3-14-e11584-s002.zip › Vaccinium vitis-ideae reference mapping assembly.fasta]

>Vvi_347
GAAGTAAAGTAAAAAACCAAAACTATAAGACCGAGATAAATAGATAGACTTAATTACGATGAATTATATTTTATCGATAGACTGTTGTCAATATAATTTTCGAAAAGAATACAACGGAAAAAAAAGTGAATTAAAATAAGATTCTACGTTTTAATAAAAATGAATAAAAAAAAGTACTTGTTTTAGATTGGCTCGGATTATTGTCGTTTAAAAAACTGTATGGCTATTGTAGAGTAATAATAGACACTATGCTACTCTCTACACCCATCAATTGTTTGCAGAATGCGCCGTAAACCGAAATAAGGGAGGTGTACCCTTTAGCACTGCTTCGTAAATATTCTCTGCTATCGGCCCCTCAGTATAAAAATAAAAGGGAGCTCCCTTGTCAAATACTTTCATTCCCGCCCTTAATACGACGATATAAAGACAAATTCGCCCTAGCTATAGCTAGAATTCGATTGTCTCCCAGTAATGCCAGTAAATCACAACGCAAAGGAATTGGTAGACCCATACTATCTATACCTTCAACTACTAGAGCGTTATAAAGCTTAGGCATCTTACCCGGCGGAAAGGCTACATCTAGGACCGGACCAACGATTTGAACGATAGATACGTACCAGGATTTCCGGTATAAATAGAAAAAAATGAAAATCAATCGAAAACGGAACAAGTCTATCTGTAATTTGAAGCCAGTATGGAATCATGAATAACCATTTATTCA-----GTCCGTACAAAGAAGTTTTCCCAAGAATTCCCTTTCATTATTATATAATTATTCCGTCGAGTTTGAGTTGTTATAAGATAACAAAACAGATTTTTCCAAT------ATATATATATAAAATCAAAATTCCAATGGCGTTGGCTACTCTAAGCCTCCTGACCACAATTTTTCTGTTTTCAGGGTACAGGGAAAATTAAATGCCTATAAAAAAGAAATTGTATTCTACTAGTTTTTCTATAATTCGAGATTATAGATATATCAATTCTATAAATTTTATAAAAATTTAGGATATTTTTGACTTTATCTTTCTATCTTTTATTCCCAAGAAATACCAGATGAAATAGAACGATCCTAAAAGGGATATAATGAAATTCCTGGAGTGGTTTTTACCCCTTTCTATTTGACTGATGGAGTTCATTGTTTATTAACTCGAACAAATATAAAAAAATGGTAAGTAAGGAGAGTCTTCTTTCTATTTATTCAAAGCGCCTAGTGATATTCAACCAATTATGTGCTTCAATATAATTACCAGGGGTAAGCGCTATAGCCTGTTTCCAATACTCAGCGGCTTGATCGAACCAAGCTTCCGCAATTTCCGAATCTCCCTGTCGAATGGCCTGTTCCCCCCGGGCAGAATAGGCCGGTCAATCCCTTCCCTTAGAACCGTACTTGAGAGTTTCCTACCTCATACGGCTCAGCCATCAATTCTTTTGGTATCCCATTTTAACCTACCATATCTAACTAAATGAGATTTCTCCTAGATCTATAGCCCATTTTTCAGGCTAACCAAAAGAGGTTAATTACATGAGTTTCAAACTTGAATTCGAATTAATAATCGGTTTCGTTTTATCTTTTCTCCTACCTTCCCAAGAATAAAACCTAGGCATTTATTCTTATCGTTAGAATTTTAGAAAAGGTAACTATCTCGGTTTCATATAGATATTTATATAGAGTCTTTGAAAAAGACTTTTCTTCATAAAAAAGAAAAGACTGACTATCTTTGGGATCTGATTCTACACTGCTGCTCACTACCTTCGCGGCTCGACCCTATTACATAAGTTGATTCGGAACTTTTATATCACATCATGACATAAGTAAGCAGTTATTATTGTATTGGCCTAAAACCTCGCTAATTGATCTTTACAGTGCTTCCTCTATCAATTAGATCCTTTTTTATCCATAGAATAATAAAGGCATCTCTATTTCTTCATATTTCAGCTTCTATGAAGTTTCTTTTTTTGCTACAGCTCATAAAAATCGTTGTTTTAGACGATACGTATGTAGAAAGCCTATTTAGTTTCTAGTATTTACTAGCAGATTTTTTCTTTCCTTTTTTCTTCCTATAGTGGAGATAGTCGCACGTAATGACAGATCACGGCCATATTATTAAAAGCTTGGGGTAAGAATGGATTTCGTTCGAGTGCTCGAAAATAATATTCCAAAGCTTTCGTATGTTCTCCGTTACTTGTGTGAATAAGGCCTATGTTATAGAGTATATAACTTCGATCATAGGGATCAATTTCTAGTCGCATAGCTTCATAATAATTCTGTAAAGCTTCTGCATAATTTCCTTCGGATTGAGCTGACATCCGTTACGGTCGTCATTTAAGTCAAAGAATCTCCGTTCCAGAACCGTACGTGAGATTTTCATCTCATACGGCTCCTCTTTTCTGTGCATAATGAAAATAATACATAAAATCAAAAAAGATGAAAATATTCTCATTATTAACTGAGCAGGGCTAGTGTTTTTATAAGAAATCTCTAACCAACCTTCCTGCAAGAGCTCTTTTCTTAACATCAAACGTGTTGGTACTAGATAGAAATAAAGTAATAACTCTAACAATTTCTTTGTTCTCAACGCCTCCGAATTTCTAGGAATGAGTCACTTCAACAACCTTCGATGGTTATACAGGTATCCAAAATACAAACCAGATGGATGTTTGTTGTCCCAACCATTCTTATTAGTCCCGAATCCGATAAGGAAGGGACGTAATTTATAACAAAGTTTTCCCGTTGTTGATTCCTAGGTGTAGTGCTTCTTCCTCTATGCCACCTATTGGTCCTAGTGGAGTCGGATTGACCTGGAATAGAGAACCGCTAGGTGTAACCTTTCGCTTAATACTGGAATCCACTGTTGAAGTATAGCATCTGAGGCTGCATTAATCGAGGATACACGACAGAAGGAATTGGTTTATTTAGAAACTTCACCTTCAACAAGCGTAGATTTCGTTCAACAATTTTTTTTTTGATTCCGAATGATGTGTTTTTCTCGTAAGACTGAGAGCAATCAAAAAAAAATCAAATCGCACCATCTCTATAATAGGTAAATGCCTCTTTTTCTCCGGAAGTTGTCGGAATTATTCGTAATAAAATATTGGCTATAATTGAAAAGGTCTTATCAATAAAATTTCCATTCATTCGCGATCTAGGCATAGAAAGCAATCCATTCTATAATTCTTCTCATTACCTCTCATGGGAAAATGATCCCACAAAGAAAAGAATTGTATCGTACGAAATCACATAAAAACAGATTCATTTCAAAAAAAGGGGGGCATCGTCTTCTCAAATATGAAGAGACTTTTTTAATAGTTTTCCGCAAGAAAAATTTTTATTTTTTGCCCCCAAGCCTCGAAGAAAAAATCTTTCTTTGATGAAAACTTTCTTTCTAGTTCGAATTGATCGGTTGTACCTATTCAATAATCTAAAATCTATTAGGAATGACTCGCTATTCACTCTGTTTTTGGGTCATAATCATTATGTAGGAGAGATGGCCGAGTGGTTCAAGGCGTAGCATTGGAACTGCTATGTAGACTTTTGTTTACCGAGGGTTCGAATCCCTCTCTTTCCGCACCTTCGCCTAATGGACTAATATTACTGACCGTAATGTATCAAATAGCAATAGATACCATTATTCCAACAGTTCGACCTTTTTTTGATATAGATTCTCTATCTCGAATTGCTATGGCACGGAAAATACTGGAACTGTAAAGAGGAGACAAGGAATGAAAATCTCTCCACAGGTCTATGATACATAAATAGGAGAAAAATCCGAATCAAAACCCTATTTTTATTTATCTTAATTTTAGGTCAATTTACTTAGCCGAAAGGTAGCAAAATTGTCGGACCCTTTAATTAGGTTTTAGTCTGACGAGAGTAATATTCTACGACTAGCAATTCTTTTATTTTCAAACCGACCCATTTAGTATTTATGATTTGCTTGACTAATCCTTTATATTGGCCTCGGTTAAGAGTCAAATGGTATGGCACTCTCTTACGCTTCTGCTTACGAGAGGGTAAATCGAACAAATTTTGAAACGAATTCTGAATCAAAGCTCTGGATTTTTCCCTTGCTATAATAATATCTCGGGGTTTGCAACGATAACTTGGTATATCTATTATACGCCCATTAACTAAAACATGTCTATGGTTAACTAATTGTCGGGCTCCGGGAATAGTCGAAGCCATACCCAATCGAAAAAGGATATTATCCAAACGCATTTCGAGTAATTGTAATAAAACTTGACCGGTTGATCCCTTCGCCTTTCCGGCGATACGAACGTATTTAAGTAATTGTCGTTCTGTAAGACCATAATGAAACCGCAATTTTTGTTTTTCTTGTAGACGAATATGATATTGAGATTTTTTTTTTTTCACGAAACGCGATTGGGTTCTACGAGAATTTCTGGTTTTAGGCTTTTTATTAGTTAGTCCTGGTAAAGCTCCCAGACGGCGTATTTTTTTGAAACGAGGTCCTCGGTAACGCGACATAAAGACTCCTTATGCTTAATTTATATTGATTTTATTTGAAATTTCATTTTCCAGAATAGAATAAACTTAAACTCAAACTGAACTAAACGATAAATGAAGCTAAATCGACGGAAGTTTTGTACTAGAAAAAATAATAAGATTAATTAGAGAGATATCCAAAACCTCTTTTATTATATATAGAAAAAAAGACTTTTGTTGACATAATTGGATTGGAAGTTCCTATAAGATAATTAATATAAAATATAAAAAAGAAAAACCAGGAATCTTTGCAAAAGGAAAAACGTTTTTTACTATTCTTTTTTGATTTCAAAATAAAAAAGGAGATTATCAATCATATAAAAAATCCAATACAATAGAAATAGAGAAAAGCCGGCTATCGGAATCGAACCGATGACCATCGCATTACAAATGCGATGCTCTAACCTCTGAGCTAAGCGGGCTCACATAACAGAAATTTTACATGCATAGAAATTTAATAAACTATCAGAATCGTCGCTATTAACTCTATTCTTTTCATTGTTATCCATTTAATTCCAAATTAATATGAATATAGAAAAGGATATAATTTCAAATAAGTATTCTAAAACATAACAATTAATTAAATAAAAATACGATCTATTATGCTATTATATTGTACTATTAGTTATTATATAGGTTCTTATATAAAATATAAAAAATATGAATAGATAGTTTTTTCGTTTTTAAATAAAAAAAATTCTTTTTATTACACTTCGATATTTTTTTCATATTGTAGATGTAGAATTTTAAAATTCATTATTTTAATTAAAATAATTATCTTAGATCAGTTGAATCTATTTCATTTTCAAATTAACAACTCATTCGCTTTCATTCATAAAGGTGTAAGTTAAGACGAAAAAAAAGATTTCATCATTAAAGTATTCCAAATTAGATCCGAAATATGTGGTATATATATCTATATTGAATTGGGTATAGATAAATGCTAAAATCATTTTCTTTTTGATTGAACCAAGCGCGGGTCTTTTATAGAAGGAAGATGAAAGAAGATAGGAAAGAAATCAAAAAAGAGAAACTACTTTTAAAGAGATAAATCGGTATCTAATGAATTCAACGATTCCAGTATAAACGAAAGAAAAAGGGAACGACATCCAAATGACATCGTAATCTCAAAGTAATCTCAAAACAAAAGGGGATATGGCGAAATTGGTAGACGCTACGGACTTAATTGGATTGAGCCTTGGTATGGAAACCTACTAAGTGATAACTTTCAAATTCAGAGAAACCCCGGAAAAAAAAATGGGCAATCCTGAGCCAAATCCTTTTTTTTTTGGCAAACAAATAAAGATTCCGAAAGAAAAAAAAAAGGGATAGGTGCAGAGACTCAATGGAAGCTATTCTAACAAATGGAGTTGACTGCGTTGGTAGAAAGAATAGGAATTCTTTCATCGAAACTTTCGAAAAGATGAAAGATAACTCTATATACATACGCATAGGTAATGATTAATAACAACCAAAATCTGTATCCCTATTTTTTTATATGAAAAATAGACAAATTTTTGTGAATTGATTTCACATTGAATAAAGATTTACATATTTATTGATCAAATCATTTACTCCATCATCTGCTAGTTCTTTTGAAGAACTGATGAATCGCACGAGAATAAAGATAGAGTCCCATTCTACATGTCAATACCGACAAGAATGAAATTTCTTGTAAGAGGAAAATCCGTCGACTTTAGAAATCGTGAGGGTTCAAGTCCCTCTATCCCCAAAAGCCTGTTTGACTCCTTAACAATACTATTAACTATAGTATTTATCCGCTCCTTTTTTAGTTAGCCGTTCCAAATTCCTTATCTTTCTCATTCACTCGATTCTTTCACAAAATAAACGGATCAGAGCAGAAATACTTTACTCATATCACAAACAAGTCTTAGGACATGTGATAGACGTACAAATGAATATCTTTGAGCAAGGAATCCCCATTTGAATGATTCATGATCTATATCATTATTCGGGCTCAAACTCAAAAAGTTTTCTTTTTTGAATCCAAGAAATTACAGGGCGAGGGTAAGACTTTGTAATACCTTTTCGTTCTTTTAATTGACATAGACCCAAATCATCTAGTAAAATTGAGAATGATGGATCGGGAATGGTCAGGATAGCTCAGCTGGTAGAGCAGAGGACTGAAAATTCTCGTGTCGCCAGTTCAAATCTGGTTCCTGACGCATGATTTACTTGTATGAGGAGCGATTCGACAAATTAATTGATATGCATCGACATACCTATTTATCTAATCGAAATCTAGATTTCGATTAGAATCCATATTCTTATCCATCTAGGTGTTTAGAGATATACCCCATTTTTTTTTAATGGGTAAAGAATAGATTCTAGAAAGGAAAGTCAAAAATTTAGACTGACTCTATTTCCTCTTCTTTTTACATTTCTTTGTATTTTCATTCCGATTCTCTTTCTTCATTCCCTCCTACATGAATTTATAAAACCCGTCTAAGTGACGTACGCAGTACAAAGTTCATGATGCGAAACTCGTTTGGTTCATCTTATTAACATTAACTTGGCTCATCCGAAATAAGTACCTTCCAAATTTGACTTTGTTCTTAGTCCATCCATACCCTAAAACAGATTCCATTTCAATAAATTTATGGATGACTTTGTTTAATCTAGAAAAGAACGTACAATTCTTGAATATCTGGAATTCTGGAATTGTCGAACTAAAGATTACTTTCTTATCATTCAATGAGCATCTTGTATTTCATAAAAATTGGGGGCAATATAATCTTTACGTAAGGGCCACCCTATCCAACTTTCAGGCATTAAGATACGTTTCAAACGTGGATGATTATCATACGAAATTCCCAACATATCATAAGATTCCCGCTCTTGAAAATCCACACTTTTCCAAACCCAGAAAACAGACGGAATTCTAGGATTGCTCCTTAAAGCAAATACTTTTATGCACACCTCTTCTGGTTGATCTACACCATACTCTATTCTCGTAAGATGATACACACTAGCTAATTGGCCGCCAGGTGCTACATCATAGGCACATTGGGAACGTAGATAATTGTAACCATATACATATAAAATGACAGCAATAGACTGCCAATCCTCGGGCTTTATTTGTAAAGTTTCTATTCCTTGGTAATCAAAGCCCAAAGATCTATGAATTATCCCATGCTTGACTAGCCAAGCAGACAAACGACCCTGCATCTTTTTTATCTCTCCCGCATTTTTATTTGTATAAGTATTTCCCATTTCCAATGAAATTTATGAAGATTGACCTGCTACTTGTTATTCGGGACAAAATAATTCTCTCTAATTCACTAATTCATGGGAGGATACTAAATTTTTGTATTTGAAAAAATTTTTAGGAGGGATCTCGGAAGTAGATGGCGATTGATAACGTAATCCTTGATTATAATTTCCAGTATTTATACTGCGCCCAACATGAAATTTATGATTGATAGTAAAACATCGATTCTCCTGTTGAGACCTAATTCTATCTTCATAGATTTCTCGAGATATTTTCTTACGCAGTTTTGTTATAGCATCTATAACTGCTTCCGGTTTAGGTGGACAGCCTGGCAAATAAACATCCACAGGAATTAGCTTATCAACTCCCCGAACAGTACTATAAGAATCGGTACTGAACATCCCTCCTGTAATTGTACATGCTCCCATAGCAATAACATATTTTGGTTCGGGCATTTGTTCATATAATCTCACTAAAGAAGGAGCCATTTTCATTGTTACTGTTCCGGCTGTTAAAATTAGGTCTGCTTGTCTAGGACTCGATCTTGGTACCAACCCATAACGATCAAAGTCGAATCGTGAACTTATTAGTGAAGCAAATTCAATGAAGCAACAACTAGTACCATAGAGAAGGGGCCATAAACTAGAAAGTCTTGACCAATTTGAAAGATCATTTAATGTAGTTGAAATAACTGAATTTTGGGTTGTTCGATCAAGTACGGGAAACTCAATAGAATTCATAAATGTTTTCATTTTCTATTTTTTTTGTTTTCTTTTTATTGTCTGAATATTCAGTAGCTAAAACCATTCCAATGCCCCTTTTCGCCATGCATAAACTGAACCAACAATTAAGATAAGCACGAAAATGAAAGCTTCGATAAATACAGATACACCCAATACATCGAAACTCATTGCCCATGGATAAAGAAAAACCGTTTCAACATCAAAAACAACAAAAACTAGAGCAAACATATAATAACGAATTTGAAATTGTAACCAAGCGTCGCCCACGGGTTCTATACCCGATTCATAAATAGAAAGTTTCTCTGGTCCTTTGCTAAGCGGGGCTAAAACTCCGGAAATAAAAAATGCCAAAAAGGGAATAAGGCTTGATATTAATAGAAATGTCCAAAAAATATCATATTCGTAAAGAAGAAACATAGACGCACTCCTATGAATGTGGAAAATCTACCGAATTAGTCGATTTGAATTAGAATTGTCAAGTCATCCATAACTCTTTAGTCAAAACAAACAAGAATTCATTTTGATCGAACCGGCTAGTTTCGTTTGTTTACTCTGGGACATGTCTCCTTTCAAGATTCAGTGCCAAAAAACTTTCAATAAAAAACCAAGAAAGAGAGTATAGCAAACTCTTTGAGAGTGAGCAGCAAAAAAAGACACACTTTTACTGCGTTGGTACTTAACCGTATAACGTATAAGCAGTTCCTCTATTTTATTCAATTGAAGCTTTATTCAACCCTATAGAATAGAAGAATTTGGTACTTAACCGTATAACGTATAAGCAGTTCCTCTATTTTATTCAATTGAAGCTTTATTCAACCCTATAGAATAGAAGAATTTGGTACTTAACCGTATAACGTATAAGCAGTTCCTCTATTTTATTCAATTGAAGCTTTATTCAACCCTATAGAATAGAAGAATAGAGAGCTTTTTTTTGTTTTGATTGAAAAGAATTCGTCCATTTTATATAGAAAAAAAGAAAAATAAATAGAGGTTTGAATTGAATTTATACTTATTTAATTTATATGAAATTAAATAAGTATTAGGGCTATACGGAATCGAACCGTAGACCTTCTCGGTAAAACAGATCAAACTGATTATTATCAAAATGATCCGAACTGTTTCAAAGACCCAACATGCATTTTTTTGCATTGGGCTCGTTCATTAACTGATATAAATATCAGTCAGTCCGCCATATTTTTTTATTGAACGAAAAATAAGGAGATGGCTCCCCGTGCTCTGATTCATTATTTGGATTTTGATCCAGGAGCACTACCAAAGTGTTTCAAAAAAGGGTTATCTTGACGTAGGTCTGCCTCTGGCCTAGAGCAAACTAGGTTAAATAAAGTCTCTATCGTTCTGCCTAAAAAGCAAATATGAAACTTTATACACCGTAAAGTTCATAGGACGAGAAGATATTCTTCTGAGGCCCTTAGACTCATTATGCCTAGCATTGAATAGACTGGGTATTCACCTTATCAATATCTCAAATCAATGATGGGCTCTGTTTGGCACCTAAATTGAATGGGCACCGGAATCAGCCCGGACCATTTGTCAGGCTATTGTTCTCTTGTTCCCTCAAAGTTATAGAGTAAGACATCGATTTTTCAATAAGATCAATTCTTTTGATTGCATGATGGACTCCCTTGAAAAACATTGGCGCACGTGTAAACGAGGTGCTCTACCTAACTGAGCTATAGCCCTTCGTGTTTGTAATATACATTTTATTATACTATGGAGCTAATTTCTTGTCAAGATGACTATTGCATGATCCAATATATAGATAATATATAAATATATATATCCAAAATCTAATAGACTTTTTCTTGTATTCGGCTCAATCCTTTTACTATAAGATTGGGCCGAGTTTAATTGCAATTCAATTAAGAAAGACGAACGGGAATTGATGAATTACAAAGTATCCATTGCTGGGAATTCAAATTTGATCTCCTTCCATACTGCACAAGCAGCAGATAGTTCATTACTCCATTGAGCAGCCTCGCGGATAATGTCATTACCCTCACGAGCAAGATCACGTCCCTCATTACGAGCTTGTACACACGCTTCTAGAGCTACTCGATTAGCTACGGCACCCGGTGCATTTCCCCAGGGGTGTCCTAAAGTTCCTCCTCCGAACTGTAGTACAGAATCATCCCCAAAGATCTCGGTCAGAGCAGGCATATGCCAAACGTGAATACCGCCGGAAGCCACGGGCAAAACACCTGGTAGAGAAACCCAATCTTGAGAAAAATAAATACCGCGGGCTCGATCTTTTTCAATATAATCATCACGCAGTAAATCAACAAAGCCCAACGTGATTTCTCTTTCGCCTTCAAGTTTCCCTACTACAGTACCCGAGTGAATATGATCTCCACCAGACATACGTAACGCTTTAGCTAGTACACGAAAATGTATACCATGATTCTTCTGTCTATCAATAACAGCATGCATTGCACGATGGATGTGCAGAAGTAGACCATTATCTCGGCAATACTCAGCCAAGCTAGTATTTGCAGTGAATCCCCCTGTTAAATAGTCATGCATTACGATAGGAACTCCTAATTCTCTGGCAAATACAGCTCTTTTGTTCATTTCCTCACATGTACCTGCAGTAGCATTCAAGTAATGCCCTTTGATTTCACCTGTTTCAGCCTGTGCTTTAAAAAGTGCTTCGGCACAAAATAAGAAACGGTCTCTCCAACGCATAAATGGTTGGGAGTTCACGTTTTCATCATCTTTCGTAAAATCAAGTCCACCGCGTAGACATTCATAAACAGCTCTCCCATAGTTTTTAGCCGATAACCCCAATTTAGGTTTAATAGTACATCCTAACAGGGGACGACCATACTTGTTCAATTTATCTCTTTCAACTTGGATGCCGTGAGGAGGTCCTTGGAAAGTTTTAACATACGCAACAGGGATTCGTAGATCTTCCAGACGTAGAGCCCGCAGAGCTTTGAACCCAAAAACATTACCCACAATGGAAGTAAACATGTTAGTAACTGAACCTTCTTCAAAAAGGTCTAAAGGATAAGCTACATAAGCAATAAATTGATTTTCGTCTCCAGGAACGGGCTCGATGTGGTAGCATCGACCTTTGTAACGATCAAGGCTAGTAAGTCCATCAGTCCACACAGTTGTCCATGTACCAGTAGAAGATTCCGCAGCTACCGCGGCCCCTGCTTCTTCAGGTGGAACTCCCGGTTGAGGAGTTACTCGGAATGCTGCCAAGATATCAGTATCTTTGGTTTCATAGTTAGGAGTATAATAAGTCAATTTGTAATCTTTAACACCAGCTTTGAATCCAACACTTGCTTTAGTCTCTGTTTGTGGTGACATAAACCCCTCCCTCCAACTCATGAATTAATAATTCTCACAATAGCAGGGTCTACTCGACATGAATTAGGCGTTAATGACCCTTTCACAGGAATCTTTCAAAAATTTCTTAATTCATACTAATATTATCAACTAATCAGAATGCTTTATTAGCTGACCATGGTATTTGATTCGCCAAATACATCATTATTGTATACTCTTTCATCTATATGGCGCAACCAAATTCTTATCCCCCCCCTTTTTTGAATCGAACTACCTAAATAATAAGAAATTCCTTCTTGACAGTGATATATGTTCGATATGTAAATTCTAGATGTGAAAATATGCAGAATTCGTCTCTGAAAAGGTATAAAAAAGAAAAAATGAAAAGAAAGAAAAGAAAAAGAATAGGCTAGGTGGAAATGGATAGAATGAAATCAAAATAAGAAATCTTAAATCGAGTTCAGGCTCGAAATCCGTATATAATTAATTATGGATGGATGGGATTATCTAGAATGATAGAAAAATAAAAGACTTTTTGAAGATTCTTATTGATTCGCTTGATTGATATTTTGAAAACGGGTTGATTGAATAATTTTCAAATTCACTTATTTTATTGAATAAGTAAACAATTAAATTCGATTCAGTTGGACGGTAGCAACTAAATTGAGTACTAACTCCCATTTCTTATTGAATTAACCGATCAACTTGCTATCGGAGATTTCTTTTTGAATTTGATAATTTTCCCCAAAAATTTCGTCCTATATTCTATTTATATTGCCTTTATTTATTTCGAATTATGAGAATAAATCCTATTCTTTCTGGTCCTGGGGATTCTGCGCTTGAAAAAAAAAACCTGGGGCGTATCGTTCAAATCATTGGTCCGGTCCTAGATGTAGCCTTTCCGCCGGACAAGATGCCTTATATTTATAACGCTCTGGTAGTTCAAGGTCGAGATACTGTTGGTCAACCAATTAATGTGACTTGTGAGGTACAGCAATTAGTAGGAAACAATCGAGTTCGAGCTGTAGCTATGAGTGCTACAGACGGTCTAACGAGAGGAATGGGAGTGATTGACACGGGAGCTCCTCTAAGTGTTCCAGTCGGTGAAGCGACTCTCGGACGAATTTTCAACGTGCTTGGAGAGCCCGTTGATAATTTAGGTCCTGTAGATACCCGCACAACATCTCCTATTCATAGATCTGCACCCGCCTTTATAGAGTTAGAGACAAAATTATCTATTTTTGAAACAGGAATTAAAGTAGTAGATCTTTTAGCCCCTTATCGCCGTGGAGGCAAAATCGGATTATTCGGGGGGGCTGGAGTGGGTAAAACAGTACTCATTATGGAATTGATTAACAATATTGCCAAAGCCCATGGAGGTGTATCTGTATTTGGCGGAGTAGGTGAACGTACCCGTGAAGGAAACGATCTTTACAAGGAAATGAAAGAAACTGGAGTAATTAATGAACAAAATATTGCGGAATCAAAAGTGGCTCTAGTTTACGGTCAGATGAATGAACCACCGGGAGCTCGTATGAGAGTTGGTTTGACTGCACTAACTATGGCGGAATATTTTCGAGATGTTAATAAACAAGACGTACTCCTATTTATCGACAATATCTTCCGTTTTGTCCAAGCGGGATCCGAAGTATCTGCCTTATTAGGTAGAATTCCTTCTGCTGTGGGTTATCAACCCACCCTTAGTACCGAAATGGGTACTTTACAAGAAAGAATTACTTCTACTAAGAAAGGGTCCATAACTTCTATTCAAGCAGTTTATGTACCTGCAGACGATTTGACCGACCCTGCTCCTGCTACGACATTTGCGCATTTAGATGCTACTACCGTACTATCAAGAGGATTAGCTGCAAAAGGTATCTATCCAGCAGTAGATCCTTTAGATTCAACGTCAACTATGCTTCAACCCCGGATCGTTGGTGACAAACATTATAAAATTGCGCAAAAAGTTAAGCAAACTTTACAACGTTACAAAGAACTTCAGGACATTATAGCTATCCTTGGGTTGGACGAATTATCTGAAGAGGATCGTTTAACCGTATCAAGAGCTCGAAAAATCGAGCGGTTTTTATCACAACCTTTTGTCGTAGCAGAAGTATTTACCGGTTCTGGGGGGAAATATGTTGGTCTAACGGAAACTATTAGAGGCTTTCAATTGATCCTTTCCGGAGAATTAGATGGTCTTCCTGAACAGGCCTTTTATTTGGTAGGTAACATCGATGAAGCTACCGCGAAGGCTATGAATTTAGAAATGGAGAGCAATTTGAAGAAATGACCTTAAATCTTTGTGTACTGACCCCTAATCGAATTATTTGGGATTCCAAAGTGAAAGAAATCATTTTATCTACTAATAGTGGCCAAATTGGCGTATTACCAAATCATGCCCCTATTGCCACAGCTGTAGATATAGGTATTTTGAAAATACGCTTTAACGATCAATGGTTAACGATGGCTCTGATGAGTGGTTTTGCTAGAATAGGCAATAACGCGATCACTGTTTTAGTAAATGATGCGGAGAAGAGTAGTGACATTGATCCACAAGAAGCTCAGCAAACTCTTGAAATAGCAGAAGCTAATTTGAAGAAAGCTGAAGGTAAGAGACAAATAATTGAAGCAAACTTAGCTCTCAGACGAGCTAGGACACGAGTCGAAGCTATCAATGTGATTTCCTCCTTTCCTAACTAGTCTAGTTGACGTGTCTAAATAATTAAAAGACGTTCTGTTTATACTTATACACCCGATTTTTATTTGATTCTGTTGTATGGAATACCATTAAATACAATCAAGCAGAATCCGATTTTAATGTAACGAAAAAAAATCAATAAAAAATGAAGGTGGATAGAAAAACTTATTAGATACCAGAATCACTGGTATCTAATAAGTTCTACCTACTATTGGATTTGAACCAATGACTCTCGCCGTATGAAAGCAATACTCTAACCACTGAGTTAAGTAGGCCATTTCTCATCCCAAAGAAAACCCAAGCAAATGGGACCTATCGTATCGATAGATTATAAATCTTATATTCATTATAAACAATGCTAAATACTAAATAATAAGCAAGGCTAAATAAGCAATACCAATAAAACTGCAATCATTTTGTATGAAAAACTTGACAACTCATCATTTTTTTTCTATTTTTGAATTTTAAATTTGATTGTCTTACTTCTGTCTAATTTGGAATTATGTCAAATTTTGGAATCCAAAATTTGGCGGGATTCAATACTCTCAAATACAAAGGGGAAAGTGATCTATGATCGATTTCGTAACAACTAAATAAGAATTGTTAGTTAGTTGTACCTCCCCAAATCTTTTACGAAATTATCCCTTTCTTTTCGAAAGAAATTAGGTTGAAGTAAGCAAATAGCAACTATGTCCCGGTTACAGGAATCTATCCACTGCATGTGGAGATATGCCTTCAAGAAAGAGAGATCGTTAAGAAAGAGAGATCGTTGAAAGGATCTCGAAGACCCAGGAAAGCACGAAAGACAGAATCTTTCCGAAAATGGATTCCTAAGTGCATAACCGCATGGATAAGCTGCCACTAACCCGTCAATTCAATTTGAGATCAAAAATGCGAGATTTTCCTTGGACAGTTTAAACAATACAATGGAAATAACATCATTTATTTTATTATTTTTGAATTCTATCCCTCGATTGGATAGGAGATCGAACTATAATTTTTAGCCCCGGAGCGGATTAAAATGACACTTAAGATTCGAAAGAACGTTCTGGTTATGGCAAAAACGGCGGTCATTCTTACTCTTTATTTTCGAAATAGAAAATCTTATTATTTAAATATATTTCTACTTCCTTCTATTTTCGGCTCCTCGTTCTTGTTCTCATTCCCGGCTCCTAAGATCAACCACTCGGACTTTTTGCTAAATTCGATTAAGAACTTAGGGTTGACTGGGAAAGTCTCTACCTCCGTAGAGAACGAAGATATCAACATATTGTACGATTTTTTAAGTACAGATCTTGTAGCCTTTGTGAAACGTGCAAATTTTCAACGTAGGGATTTTGACAAGATGTACATAGAACTCGGCTTTTTGACTTGCAAGCACTATTGGGACAACGAAAAAGGATGGGATTTTTTATCAATTCCGATTGAGAATTGAAACTTATCTTTCAAGGCTTATTATTTCCCGAAAACAGCCGATATTCATTCTCTTGTGTATTTTGTGAACACGGATCTCGATCTCCAAAACCATCTGCAAAATCGTGTGAAAAGAGACGATTTTAAAGAATCGATAGAGATTCTAAGAGAGATCTACCTAAAGCTAAAGATAGTCATATATACCTACTTACAATTTGACTCTATGCTAAGGAAAGGGTTTAAATTCGGAGGCATAGATACCTACTTACACTTTGACTCTATGCTCTAAGCTAAGGAAAGGGAAAGGGTTTCAATTCGATTGATTATTGTTCCTATTCAGTTCGAATAATAATCAATTCTATTTTTTTATAGACAAAAAATAAGAAACCTTTCCCTCTCTCTTCTTTTTATTTGAGTAACGGAACAAAAAATCAAAAGAAAGTCGTTCATTTTTTCTCTTCAATTAAAACAAACAAATAAGAATTCTATAGGGTTAAATAAAAATTCAATTGACCATTTGAGAGAATTGCTATGTTTAGTGTGTGACTCGTTGGTTTTTTTAGGCTTAGGATTCAAAGAAGAAAACTATTGCCCATAGTATCAACTATTAACTATAGAAATAATAACCAACTCATCACTTCGCATTATCTGGATTCAAAAAACCAGTCAAGAGAGGATATATTGATCCTATCATTGTAGCAGCGGAAATGTGTTTTGCATAAACAAAAGAAAAACCAATCGGATTCTAAATTGGAAAGAATATTGTCTCTTTTTATATCTCCCGAAAATCTCGTTTTGACTAAGAATACCTCTTAGATCGGATTCTATTAAATTATAAGACAAGAACAAAAGAAGAATAAGAAAATTGATTATTATAAATATCTTATTTTTCATGCTGAAAGGAAAGAAAAATAAGTACATTTTTTTCGTTCTACATTCCTTGATTCCTTGCACTTAGTAGTCCTTAACACTTAGTATATATACTAAGTTAGATATATACTTCAATCTATTATAATTACAATTTATTAATTATCAAATTCAATAATTTAAATATTAATTTCATAATTAATTTGATTTTATATTATTCGATATAAATTTCGAATTCTTAATTCGAATTACAAGATATCTTTATAACAATATATAAATTAAGTATAATAGGATATAGTAAAATATAATAAATCAAGATATTCATTCTATGATAACTTTCAACTTTCCCTGTATTTTTGTGCCTTTAGTAGGCCTAGTATTTCCGGCAATAGCAATGGCTTCTTTATCTCTTCATATTCAAAAAAACAAGATTGTTTAAATTCGATAGGATAAAATCTGATCTTTTTTTTTACTTAGACTTGTATCATAACACTAATATCTATTTAGCGGAATATGATATACCATGGAACTGCGACTTTTGCCCCACCCTAAATGAAAGAGTTCTTATGCATAGAGAAAATGATATATGGGGAAATGCATTCGAGGTATATTCAAATAGAATCAAATTGGCGGATGGAAGTCTCTGTATCCATATGTATATCGATATCTCGAGTGGGATCATATGGAGGGGGTATTCTTTTTTTAGATATAACCGATTAATTTGATGAATTTTTCCTAAAGGCTCACATCAAAATAGTGCTAGTTGATGAGAGCTATTTCGGAAACAAAAAGAGTAAAGTCAAATTCATTTGGGCTATTTTCTCAATTCCAATAAAATGCAATCAAATCGAGTATGAGTTGGCGATCAGAACATATATGGATAGAACTTAGAAAGGGGTCTCGAAAGACAAGTAATTTTTGCTGGGCCTTTATCCTTTTTTTAGGTTCATTAGGATTCTTATTGGTTGGAACTACTAGTTATCTTGGTAGAAATTTAATATCTTTATTTCCGTCTCAACAAATCGTTTTTTTTCCACAAGGGCTCGTAATGTCTTTCTATGGGATCGCGGGTCTATTTATTAGTGCTTATTTGTGGTCTACAATTTTGTGGAATGTAGGTAGTGGTTATGATCGATTCGATCGAAAAGAAGGAATAGTGTGTCTTTTTCGTTGGGGATTTCCTGGAAAAAATCGTCGTGTCTTCCTCCAATTTCTTATAAAAGATATTCAGTCCGTCAGAATAGAAATGAAAGAGGGTATTTATGCTCGTCGTGTTCTTTATATGGAAATCCGAGGTCAGGTGGCCATTCCCTTGACTCGTACTGATGAGAATTTTACTCCACGCGAAGTTGAACAAAAAGCTGCTGAATTGGCCTATTTCTTACGTGTACCAATTGAAGTTTTTTGATAAAAATGAACTAAAGAATGAAGACTTTCTTCAGTAGGAAAGAAAAAGGAAAGAATTCTATTTTTCTATAACACAACTTAACTGAACTTTCTTCAGAACGTTCGCTCGAGCCCAAGCAGACGACGTATACGAAACAACCCTAAAACGAAACTACTCTTTTTGAGGTCTTTTATGAGTAGGAAAATCCACTCAATTGAGTAACAAAACAATTCACAAATCTAAAATGTCAAAAAAAAAAACATCGATTCCTCTTTTCTATCTCGCATCTATAGTATTTTTGCCCTGGTGGATTTCTCTCTCATTTAATAAATGTCTGGAATCTTGGGTTATTAATTGGTGGAATACTAGTCAATCCGAAACTTTTTTGAATGAGATTCAAGAAAAGAATATTTTAGAAAAATTCATAGAATTAGAGGAACTCGTCCTCTTAGACGAAATAATCAAGGAATATTCGGAGACACATCTACAAAAGATTGGTATAGGAATCCACAAAGAAACGATCCAATTAATCAAGATATACAATGAGGATCGTATGAATACGATTTTGCACTTCTCGATAAATCTAATCTGTTTCATTATTCTAAGTGGTTATTCTATTCTGCGTAATGAAGAACTTGTTATTCTTAACTCTTGGGCTCACGAATTCCTATATAACTTGAGCGATACAATAAAAGCTTTTTCTATTCTTTTCTTAATTGATTTATGTACGGGATACCATTCGACTCATGGGTGGGAACTAATAATTGGCTCTGTCTACAACGATTTTGGATTTTTTCATAACGATCAAATTCTATCTGTTCTTGTCTCCATCCTTCCACCCATTTTAGATGCAATTTTTAAATATTTAATTTTCTCTTATTTAAGTCGCGTATCTCCGTCACTTGTAGTGATTTATAATTCAATGAATGAGTGACAAACAATCCACCGATATTTATCCAATTAGAATCTTTATTACTTTCTAGTTGTCCATAAAAAAGCATTTAAAACAGTCCTTACTCCTTCTATTTCTAGCCATTCCGAGGATTCATCCTATATTATTCTAGTAAAATTTTTCCAGTAAATAATCTCAGAATCGTGGATAAGGAACTAAACTAACGACCTACCCAATTTATTGTAGAAATTTTCGGGATCAATGGTTGGACTATGCAAACTAGAAATACTTTTTCTTGGATAAAAGAACAGATTACTCGATCCATATCCATATTGCTCATGATATCTATCATAACTTGGACATCTATTTCAAGTGCATATCCCATTTTTGCGCAGCAGGATTATGAAAATCCACGAGAAGCGACTGGGCGTATTGTATGTGCCAATTGCCATTTAGCTAATAAGCCCGTGGATATTGAGGTTCCACAAGCAGTACTTCCTGATACTGTATTTGAAGCACTTGTTCGAATTCCTTACGATATGCAATTGAAACAAGTTCTTGCTAATGGTAAAAAGGGAGCTTTGAATGTGGGGGCTGTTCTTATTTTACCTGAGGGTTTTGAATTAGCCCCTCCTGATCGTATTTCCCCCGAGATGAAAGAAAAGATAGGCAATCTGTCTTTTCAAAGCTATCGCCCCAATAAAAAAAATATTCTTGTGATAGGACCTGTTCCGGGTCAGAAATATAGGGAAATCACCTTTCCTATTCTTTCCCCGAACCCCGCCACTAAGAAAGATGTTTACTTCTTAAAATATCCTATATACGTAGGTGGAAATAGGGGAAGGGGGCAGATTTATCCCGACGGGAACAAGAGTAACAATACAGTTTATAATGCTACAGCAACGGGTATAGTAAGCAAAATCATACGAAAAGAAAAAGGGGGGTACGAAATAACCATAGCGGATGCATCAGATGGACGTCAAGTGATTGATATTATCCCTCCAGGACCAGAACTTCTTGTTTCCGAAGGAGAATCTATCAAATTTGATCAACCATTAACGAGTAATCCTAATGTAGGCGGATTTGGTCAGGGAGATGCAGAAATAGTACTTCAAGATCCATTACGTCTTCAAGGCCTTTTATTCTTCTTAGCATCTGTTCTTGTGGCACAAATCTTTTTGGTTCTTAAAAAGAAACAGTTCGAGAAGGTTCAATTGTCTGAAATGAATTTCTAGACTCGCGGATTTATCAACATCAAGTTTGTAAAAAGAACCTAATTTGGATTATGTATAACCAATCCATCACTGAAGAATATGAACTTTCTACTTAATGATCGTCACGAATTGAATTAGAATCAAATTGTTTTGGGTCGGTTACCCCTGTCATTAATTAGCAATTAGACAATTCGAACAGTTTTGAATTTGCCTCATCATGATAAAAGGCAATGGAATAAAGCATCAAGACTTATTCATCCATAATGAAATGGATCTGTTCATGGAATCAAACAAAAAAAGTCATCAATAAAATGACTGAGATAATCGAGTTAAT------ATATTAATATCTATGGTATAGATAATATCTATGGTATAGAAATATAAAAAACTATTCCACTTAAAGGAGGTTCAAATATGCGGATAAAAGTATTTTTTAATAAACTACTTAATACAATACTAAATTCTATTATGGGATCATGACTCTTTTAGGGATTTATGATCACATCCACCGTAGGTATCAGCTATGTCTTCGTTGTATACAGGTTCTTACAAAAAAAAGACAACCGGAGACGGGTAGCAACGGTGGCTGGTTTTGTTACGGGACAGTTCGTGATGTTCGCATCGGTCTATATCTATAATAGGCTGCTCCATGAAGGATTGGTTCAACTCCATCGCATAAAAATGTTCTTGTTCTTTCTGTCATTTTTCTTGCTTCAGCTTTTATGGACCAGTCTAACAACTTTGCGTAACTAGCCGCTTTTGGATCCTAACGATAAAAGAAAGCCCGTGGTAAGTAAACGAAGGCGTGTGGTAAAGCGCCTCTTCTTCCTTCAATTGGAATTTATGATGAATTTCTTTGTGCAATTATGCAACCCGTACCTTAAACCTGATTCAACGATCCCCAGATTAGTCAACTTTTGTCTCTCTCGCTATAACAACGACAACGAAAAGAAGATCTTATTTGTAAGAAGTAGTTTGGCTGGTTGGTTAGTTGGGCACATTTTCTTCCTGATTTTCTTCATGAAGTTGTTGGAATTCATAGTGATCATAATCATTTGGGTAAGAAAGAACTTTTTTGAATCTTAAGTTCAATTAAATTAAATAAGTGAAATAGATAACGGTTGATCTATTTCACTTATTCGACTGGATCTGACGGAACCGGCTCATGTACGACATGATTCGTATCGGATCATAGATTCTCTTCAAGTGATCCAGTCTATCTTTTGTATGACGCTTACACGGTGGTTGGAACAAAGACCCATTTGATTATTAATTCCAATGTGACAGATAGAGATAAAGGCATCTATCTGCACGGCCCAACCAATCGTTTAAGTCAGAATCAAAAAATGAAATTATGAAAAACCTTTTGCTTGGTTCTATTCTTTTTCTACGAGATGGCGGAAATTCCTTCGACCGCATTCCTAGTTATGAAAAATGAAAAGAGGTCTTGAATCTAATGAATACCATTCCATTATATTGACAATTTTAAAAAACTGTTCATACTATGATCATAGTATGATGGCAGTCAGATAAGTATGCCCCCATCGTCTAGCGGTTCAGGACATCTCTCTTTCAAGGAGGCAGCGGGGATTCGACTTCCCCTGGGGGTAGGG---TAGGAAAGGAAGTTGATCATGAATTACCAATAAGCCTAAACAGGATTCTTCCTGGGTCGATGCCCGAGCGGTTAATGGGGACGGACTGTAAATCCGTTGGCAATATGTCTACGCTGGTTCAAATCCAGCTCGGCCCAAAAATTCGCCAATTTCCCATGAAATAGTATAACCCCTTACCCTTTCAAAATTCGCCAATTTCCCATGAGATAGTATAACCCCTTACCCTTCAGAAATACCTGATACAGGGGAAT-AAAAAAGAATCCAATTTTCGGATATATCCTTTCATTTCCCTGGGATTGTAGTTCAATTGGTCAGAGCACCGCCCTGTCAAGGCGGAAGCTGCGGGTTCGAGCCCCGTCAGTCCCGACGGATCCAATCAATACATCAATTCAACTCCCTCTTTTCTATGAAAGGTGTGGCATAGTCGGATTTCATTCCTAAGGGGAATCTTTTTTTTTCTTTCGCATTTCTCATCAAATATATAGATGAAAATTTTTATTACTTCAACTAGAACTCGTACCTATTGATGGGAGAAAGACATACGTGGATTAGTACAATTGTTGGTAGCATTATATTCAGTATTCCAAGAAATATTGGGTCTGCTTTTTCGATTGCTCCCGATTCAGGGAACAGAGTATGGAATAGAATACCCTATATTTCCAATTTCCAGGGAGCACATACACAAAAGGAATTCGTTTATTGTACAACCCAAAATGAATTTAATCGAAGCCCCCCCTTGGACTACTTTTCTTTTCTAGATTCAACTATCTTCTTTTCTGGCTCTGATTTTTTGGAACCTCAATTACTAATTG-AAAAAAAAAAAAAAATTCATGCAAATTGCATACTGAGCTTTTGATATATCTGTCCCAATACTAATCATCTAAGGAAGGAAGATAAAAGAACGCTAAAGATCAACCAAGGACCCCACCCCTCTTAGTGACGAAATGCAGAATTTTTTCCTTCCTATTTCCCATTTCTTTTTGGGTTTCGATGGAAACCCAAAAAGAAATGGGAAATTAGACCCTTTCTAACGAGATTCATCTTTATCACACTTCTTTGTATTCCAAGAAAATTAGATCATTAAAAACGTAGTTTAGAACTTAACTTCTTTTTTCCCTTTCACTCACTTCTATTGTTTAGTTTATTAAATTCAAATCAAAAAATAGTAAAGGAGCAATGCGCCATGGATGGAATCAAATATGCTGTATTTACAAACAAAAGTATTTGCTTATTCGATTGAGAAAAATCAATATACTTTTAATAGTGAATCAAGATTAACTAGGACAGATTAATAGAAAAAAATCACATATCACCTAATATATTCCCTTTTTCTTTTCTAGTAATGTTTTATTCGATTTCGAATAATAGTTCACTGCGATTTTAACATATCTATTGTTTTTATTTTATTTGTTTTCGACTTCTTTTTATAACTTTTTATAAAGAGCAGTAAAGAAACAAAATGAATAGTAAAGAATGATTCCCTTTGAATAATAGATTCATTATTTGGGTTTGTGACTAATGGAAGTCGAACGGTGGTGAGATGATACTTCATCTGAGGATGATACAAGGAAGGCGTAGGGTAGGTTAGAGAAAAGAAAGAATGGAACAGAATAATAAATAAAAGAATTCTTGATTGGATCAGGAATCCTATTTTGGATTCGATATGGATAAAAGACCTTCCTATGATATATACTATTAAATTCTCGACGATGAATTGATTTGATAGGTCTGATATTGTTATTCATCTCACGATATTGATCCGATTCAATATCATCGAGAGGGGTAATTCATCCATTGAATTTACAGATGAAAGATTGATCATCTCTATGGGATTAAATCCCGAGTTATTGTGAAGTAAAAAACACTGAGATTATGGAAGTAAATATTCTTGCATTTATTGCTACTGCACTGTTCATTCTAATTCCTACTGCTTTTCTACTTATCATTTACGTAAAAACAGTCAGTCAAAATGATTAAAAATTCCTATTCATTTTCATTAAATAAATTGAAATGAAACGCGACTTCTGAGTTCTTATCAATGATTGAAGAAAGAAAATGAAAAGAATTTCAATTTCACGTAATGAGCGGACTCGAATCGGCAGTATTCAATGGGATCTGATAGTATGGTAGAAAGAAATATATGAATCGTTCTTTCTTTCTACCATACTACTATTAAATGGAAATGTATCCTTGATAGTAAAAGCTTAATATCGATCACTCTCCAATATTATCTCTCTATATAATATGTAGATATCCATTTCATATATGGACTATACATAGGACCCAATTCGATTTCTTTTCTACATCTATTTGTTCCGATCAATCTGAAATAATCGAAAGAGAGCTCTTACTCTTATGTTTCGAATTCTTCGATTTCTTATTATTTCTAAGATGAATCTCCGTATCTATTGAAATAATCAATCAAGGAAAGTTATAATAAGAAAGTGGGTTTTTCATTTAGCATTTCGAAGAAGTAATTGATTGAGCCATTGACAGGACTTCTATGAGAGCTTCTTCTAATAATTTTGAAAAAGAATAGTAAAGCTTATCCATTTTTAACAGAGTTTTAATGTTTGAACCATGAAGTGAAATGAGTCGATAAAGCATAAATCCAATTTATAAAATAATAAAAGAAGTGGTAAATGCACAATATGCGACTCTCCCAAGGCAAGATCTTATTATACTATCCCGTTAAACAATCAATATTTCTATATTCTTTCTCATAGAAAGTGTGTATACACTTAACAGAACGACTTCTTTTTTGAACAGTAAGGAGGGAAAGAAATAAAAGGGGGTCCGGTCTTCCTCATTGTCCATCTATACTTCTGGTAAGAGCCTATTCGTTGAAATCGAAAATTTAGGAAGAATTCGGTTGGAATAAATTTCCTATCATCTGTATTCCCTTTCAAAATACAAAGAAAGGGAATCATTGAAATATCTGTTTGATTGAAAAAGTATTATTCATATAATACATTAATTCGACTAGAATCCAATGAAATTTCAAAAATGATGCTATTTTGATTTAAAATCGTTAAAAATGCTTTGCAGAACGATCTAGAAAACAATTGATACAGTTTTCGTGATCAACTCAATTTAATTAGTAATACCTCTAAAGCCCACTTCTTCCCCATACTACGAGTGAAAGAGAAAATGTAAAGACTACCATTAAAGCAGCCCAAGCAAGACTTACTATATCCATGTGAATTATGTCCCCTATTTCGATGAATATTAAGGAATTTTTACATTATTCCTCACTAATAATAGTCGAATCAATTGGTCAGAGTCAAAAAGGTATTCTGACCCAACACTCTTGGATGAACCAATCCAATAAACCCATTTATCAAAAATTCCTATATGATTTCGAATCGGGAAAGATTAAACACAACAATCAAAATAGAGAGTGATATCTCAAAGGAATGTTTCTAATCGAAGATATAGGAATAGATTAATTTATTCCTATTCTTTTTTTTGTCGATCTTCATAAGATAAGTAAAAAGCATAAAAAGATAGATCACTATCTAGTCCATACCTCTATTTCCTATTTGATCGAATTCGTAACGTCTCCCAATTGTCTATGCGAAAGAGTTGGGTGGAAGTTGATTATGTTCTTTTCTTGACTGGGGGTTTGCCGAAAAGAATTTCTTTTTGTACTTTAAAAAAACCAATTATCCATCCAATCTAATATTGATTCAATGCCTAAGCATTCAGAGACTCTCGTAAGGCCGTGTATAAATTGCGCCCCTTCTCTCCCTAGAATCTTTCTTTGCGTCTAGAATTCAGGGATTTACAATCCTTTTAAAAACCCCCAAATCTTATGCTTAGAATCAAACAAATAGCAAGAGTCGTTTTTCTCTGCTTCTGCTTGCTGGGGAATAATTGGACTGGTTATATCAGCAGAACAGAATAGGAGATTTCGAATCTTTTGTTGATTAGGCGACACCCAGATTTGAACTGGGGAAAAAAGATTTGCAGTCCCCCGCCTTACCGCTCGGCCATGTCGCCAAAAGAATACAAAATAGATGAAACTTTTTCCCTTTGGGTTGGATTAGTGAACTTCTTTTTTTTTATTGGACTTGCATTTTGCATCCAGCTCAAAAGACACGATGCCTAAAAACTTCTCCTCCCTTTTCTATTGACAAAAATATGGATTTTCCGTCACAAAAACCTAAACTTATAACAAATTTGAACCATTAACTATTGACTGCTGACTGTTAATTCATCAGCGATTCTTTAATTTGAATCTCTATTTTTGTTTTCCTACTGAGATAAGAAAATACAAATTGATATAGAACTCATCAATATGGATTCTTTTGAATAAAAACCCTTCTAAATTCTAATAAATTAGAATTCTAACAACAATTATGAGTATATGGAAACCCGAAAATAGAAATTGTTACACAGATATCTAACGGGGTATTTTATTTCTATATGTTGGCTATAGAAAATTCTCTGTCAATTATCGTGCTTCGATTTTTCATTAAATAAAATACATTGGAATCAAAAATGGAAATTTTTGGATAGAGCACGACTGGACCGACGCTACCCCGACTAGAACGACAATAAGGAGGAAGAAGGATCTATATACTAACTATATCTACACATGTATTAATAAATACAACCCAACCCCTCTTCTACACCTCACAATCGTATTCTACAAATTCAACTAAAAAATAGGTAAAAATACCTCTCTTCTCGGCGAATCATTTTTTCAAGAATAGAATCCATGAAAGGGGTTAAGTGCAAAAAATCGACTCTCTATTTTTTCTTATTTTTATGGTTTTCTATCAGTGAAAAGAGCAAATACTGAATCCGTTTTTTCTAGTAGTCAAGCAGATTCGAATATGGAATAATATAGAATGTAAAAATAAAAAGAATTCTCTTCAATTCAATCAAAACATAAAAAAGCTCTTAATTCTATTAGGGGTGAATCAAATAGGGGTGAATCAAAATTCGATTGAATAAAATGGAGGAACCGCTTTTGTGCTTAAGTACCAAGGCGGCAAAAGTGTGTCTTTTTTCCTGCTCGCTCTCAGAGAGTTTGCGATATTCTCTTTCTTAGTTTTTTTATTGAAATTGTTTATAAACGACCCCGTTTTACCATTTGTTTTACCATTTAAGGGGACTCTTTGTAGTTGGTAATTTCCTTCATTTTCGAGTCCTGTGTCAACGTTAAAATACTGACATAATCATCCGGTTAAGATCGATCTAAACCATCATATTATGTAAAAAATGCAGAAACAAAAAAAATAATGATAAAACCAGACATTATTGGGTATTCTTTGTTCAGGATTTGGATCTTAGGATTGTCTCCGAGAATACATACTTCCCTTATTAAAGCAAATATAACTACGTTAGGGGATCTGTTGATCGCAATCGTAAATCCCGATGACCTTCTGCAAATCGAAGGTTTGGAGAAAGAGGATCTAGAAGAGATTCGCAGAAAACTAGACCATTTGAATGAGAACTATTTCAGCCAAAGCTACCCTTACCCTATTTTTTGAAATACAATCGAAATTGTTTCTAAATAATCTCGTTTTACCATTTAAGGGGACTCTTTGTAGTTGGTAATTTCCTTCATTTTCGAGTCCTGTGTCAACGTTAAAATCATGATATAATCATCCGGTTAAGATCGATCTAAACCATCCTATTATGTATATGATTCAACATGCCAACGATTAAACAACTTATTAGAAATACAAGACAGCCAATCAGAAATGTCAGGAAATCCCCCGCTCTTGGGGGATGCCCTCAGCGTCGAGGAAGATGTATTAGGGTGTATGTGCGACTCGTTTAGATCATGGGCTAGGACAAAAGAAAGAAAATCTTTTTTCCATTCTCAATGATCAATACCACTAAATCGGATAAAATGGAATAAGCCCATTCACTATCGAAAAATGAGAAAATCTAGCATATCCCTCTAGTGTGTAGAAAATTTATGGTTTCCATTGGTGCCAATCCAATCACCTCAATTTAAGATGAGAAAGAATTCCCCGTTGGTATTAAATGGTTATCCATTAAGCGGGGAAAATCCTATGTTAAAAAAACAGAAAGATTAGACTCCCTCTCTTGCAAGAACGGACTAACAGGGTCAGCTACCCAGCTAATCTTTATAATTAAATACCGTTACTGTATAGGTAGATCTCGTTGTGAAAGACCTATTGCTAACTCATCGGTAGAGCCAAAGAGTGTGAACTGTACAAGTTACCAAGAAGGCTAATTCAATGAAGTAAGAGGCTCCGGTGTATAGAGAAGGCCTCACCGTTTAAGAAGAGTAATCATAGAAACGACGGAACCCACTATTTCGTTATCCATTGACTACTTTTTTTTATTTACTATGTTTTTGATACCTAGTAGGATACAATTTCTTTTTTTCTAGGCATTTTACCTGTATCTTGAAAAAAGAAAAAATTGTGGTTGGGAAGGTTAGAGTAGCCAACGCCATTGGAATTTTTATTTTATACATTGGAAAAATCCGTTTTGTTATTAATAGACTAAGTAAGGAGGGGTAAAAGAATAACCAAACGAAAGGAAATCCATTAGTTATTCCTCAAAGTTTCATTTATTCAATGACCAGAACTCGCCGGGGATATATAGCTCGTAGACGTAGAACAAAAATGCGTTCAGTTGCAGCAGGATGGACTCTTACTGGAACTAGTCCTCAACATCAAATAAAAGCTTTGTATTCGGCTCATCGGGATAGGGATAGGCAAAAGAGAAATTTTCGTTGTTTGTGGATTACTCGTATAAACGCAGTAATTCGCAAAATGTGGGTATTCTATAGTTATAGTAGATTTATACATGATTTGTACAAGAGAGGCTCCTCTCTTAATCGTAAAATGCTTTCGCAAGTAGCTATCCTTCATCAGAATTGTCTTTATCTAATTTCTAAGAAGAATAAGATTTCCAACGAGATCATATAAAGATCATATATAAA--AGATCATATATAGAAGTAGATTGTACGAACTGCAGCGGAATAATTTAAACAGAGTTCCCCGGAGAGTGACCCCCCCGGGGAAGCTAAAGTCGAAATTCATCTGAAAAAATATGATAAAGTAGTCAAAATGAATGAAAGCGTTCAAAAAAAGTCTTTTTTCGTTTTCTACGATTTTTTCTTACTCTTATGACACGATAATAAAATCTGGATTTTTGGAACAAAATGGGGTTGCATTCTGATTGAAATTTTGATTCAATTGAAGAAAAAAAGAGCAAGCCTATTTCTTTTTCTTTTTCTTTCGGTTTCTAAAATTCTTAGTTCTAGCGGTCGACTCGTCTCTTTTCATTTTAACTAGTTTTTCATTATTAAGAAAAGGTATCAAAGATAAAATACGAGCTTGTTTTATAGCAATAGAAATCAATCGTTGTTGTTTCAAGGTCACTCCATTGACTCGTCTAGATAATATTTTTCCTTGTTGACTAATACATCGACTAATTAAACTCATGTTGCTATAATCAATTTCATCCGTCGATATCGGGGGTAAAGGCCTACGAAAAGATCGTTTGGATTTACGAAAACGTTGTTTGAATTTATTCATGGTTTGTTTATTTCATTTTTTTGATTCTAATTAGAATTATTTTATAATAATTATGATAGTATATTATTTTTCCCCTTATTTGGAAGGGTGACACGCAGGTGCTCGGTTCGATCTATTTCGTTATCTCCCCATGAATTGTATGTTTGTAACAATAAGGACAGAATTTTCTCAATTCCAATCGCTTAGGCGTCGTGTGTCGATTCTTTTGAGTAATATATCTGTTAATGCCCCTATTAACACCGTTTCGGTTAACACCGTTTCGGACACAACTGGTACATTCCAAAATAACCGTTACTCGTACATCTTTACCCTTGTCCATGAACCTCCTTTGGATTTTTTTTCCTCAACCCTTCTTCTATATTTTGATCCGAAACGAAGAAGAAGAAAGGAAGGAAAAAGGTAGAAGTTACTAATTCGAAATCGAATTAGGAAAGATTTCATTACAAGCAATAAAGTAATGGTAAAAAATAAGTGATACAATAATTTCGAAACTCTATTTCGAATCCTAGTACAATATTTGATTTGACTATCTTGTAAAATACTCTTGCCCTAGATTCAAATTTGACGCT------CTATCCCTATCCCTCTATTATTAATTTGAATTAAATTCGAACGTGAATCCGAGTTTGGAAAATGTCGAGTACACTTTTCTTCTTTTCTCCTTCATATTCCACAAAAAGGGAAAAAAGAGAAAAGAAAGGGAGAGAAATTAGTCACACAGATATTTGATTGTATCTCTAATCTTCTTCATTCCTTGCCGTGTCAATACAATAACTAAAATGAAAAAAAGGGGAATGTCAACGCATCTGGAAAAAAACGATTAATCTCTATCAATAGCCCTGCTAAAGACACGAACCATAGAGTACTTAGTACCGGTGCGGCAGAGAGATATGTTTTTAAATCTCGCATTAAAAAACTCCTTCTTTATTTTATTCTAATGGAATACAGAATAATAATAAATGCATATATGATCAGATGCATATGTAGTTAAGGGACACTTCTAGTTGTACACAGAATTTTGAATTCAAATTGAAATTTAGAATGATCCGGTAGAGAGTATTTTTTGCTTAAAACAGAAAAAAAGTCCCTTTCTTGCCAAGCATTCCCGAAAAATATTCTTTTTTTTTACTTACGGTAGGTTCCGTATTTCCTATAT--------------------ATAATATATAAAATCAAATGTATATAATAATATAATGTATAAAAGACTTTTCTTTTCACTATTATTTTATATTATATGAAAGCAAAAAGAAGAAATGGCAAGCTAAATTGTGTATATCAATGGAGGAAAAAGGGGTGTGGAAAACAAGACAGGAATTTTCTACAATGACACTGTAGACCAATTAAAGGGATGTGGCGCAGTTTGGTAGCGCGTTTGTTTTGGGTACAAAATGTCGCGGGTTCAAATCCTGTCATCCCTACCTATTCCTTCTCCTTTGAGAAGTAGCGAGGGATCAGATTCATTTTGGACATACATGATATATATATATATCATGATATATATATACATATATAGTATATGCATACAAGTATAGTATATGCATACAAGACCAATTGGGGTTCCAAAAAGAATCTTTTTCTTTCCAGTCTTATCTATTCTGATAAGAAAGCGCTCTTAGTTCAGCTCGGCAGAACGTGGGTCTCCAAAACCCGATGTCGTAGGTTCAAATCCTACAGAGCGCGATTTCCTTCTTCGTAGATTTTTTTAGAATGAAAAAGCTTCATTAACTTGAACAGTAATCTAAATTTGACCTCCTGTGGCTTAAAGAAAGGAGGAGGTCAATCAAAAAAAGAAATGTTAATTAATCAAAGGTCCAACTGATCACCACGTATGTATTGTAAATATGCAGTTACGAATAATCCAGCCAAAGTAATAGGAATTAGACCTAACACGATTCCAAATAGAAAAACTTCAATCATTTTAATTTTTATTTGTTTAAAAGGAAAAAACGAGGGAATATCTATACCTAAAGAGTAATATGAATTACTACGAATCGCAATAATCGAGAATTGGCAATTGATACGGTAAGTAACTATAGAATACGCAGAAAACCCCATAAGGATTTCTTTTTATAAATTGTTCAATTCAAAGATGAATTTCAAATAAGTCGTATCTTGCTCAGACCAATAAATAGAGCGGAGGTTATAGTTAAAGCCGCTAATAAAAAACCGAAATAACTAGTTATAATAGGCATGAAGGAGCTAACTGAAATAGATTCGTTTTATGCATATGTTTCTAAAGCACTTACCTAAGTTAGTTTCCATTTTTGTAAGATAGCAGACGATAATCAAAAAGACCCATTGAAGAAAAGTGCAATTGAACATTTTTGATTTTTCTATCTGCATAGACGGCATTAAAAAAGAAAAGATAAAGTGGCAGGCGTATAAAAAGAAATGGATTCAGCATTCATGATATCTATCTATACCTTAATTCCAATCAACAGATTCGAACAACTTTTGAATAACCTAGAAAATAAGAATAAGTGTCGTGAATCTAACTTTATTCAAAAACAATTCTTTTGGAATCACTATAAAATTGGAAAATTCTTTCTATTTTGTTTCATCATTGTTTTTTTGATTTGAATTGTATCGAATCCATTTTCTATTTGAAAACGAACAGTGACATTTTAAAACTTTTGACTTTAGGTTCATTTTGACTTTAGGTTAATTTGAACTCATTCGATTCAATAGTAGGTTCACTCACAAATCTCTTGAATGAATGAGAAGAAAAAAGTTATTCCGGGATCACTCGAAATTGGTCTAAAACTCGATTTCAAGACTAAAAATTCCTATTATCTTTTCCTTTATTAGGTTCTACATTTTATTGTTCGATATTATAAAGCCTGATCTTTGTAGTTAGGTCAAGAAAGAGCCTTTGAATTTCGATCTAATCCAACAAGGAGTGCATCGCCAATATTGATTACAATTCTTTTATTCTTTGTTCTCTTTCTTTCCGCGAATACTATCTACTATATTGTTACTTCTTACGGATCTTAGTTGTTATCGGACGACTAACCAATCCCTTTGAAAAAGGATTACAACAAAAAGCGCTTCTACTACGAAAAGAAGATTTTTAGATCTGGCATCCTACTTAAATTGTAGGAATATGATAATCCTCTTCAGCGGTGTATTAGAAACCGATTTTTCAGATTCACATTTGATCGGATCTTCCGTTTCTAGCGCGAAACTAATAATGGAGAAAAATAGACTATTTTTAAGAATTTTCTATTGAGTGGGACATCGTTTTAAATCCACAAGTATATAACAATAAAGGAAGAAAGAAATTATCTAGCACCTTCTTTCACTATTGATTAAAATTGCGTTGCTGTGTCAGAAGAAGGATAGCTATACTAATTGGGTATACTCTAAAGATGCCCTCGGTACTCTATTGATGATCTCACAAAGATGCCTTTTCAGTAAATTTCCATTTCCTGATCTCATCTTTTACGGAATCGACCCCCTTTTGACTGTACAAGAATATGTGGAGCTCAGCATGTCTGGAAGCACAGGAGAACGTTCTTTTGCTGATATTATTACCAGTATTCGATACTGGATCATTCATAGTATTACTATACCTTCCCTATTCATTGCGGGTTGGTTATTCGTCAGCACAGGCTTAGCTTACGATGTGTTTGGAAGCCCTCGGCCAAACGAATATTTCACAGAGAGTCGACAAGGAATTCCATTAATAACTGGCCGTTTTGATTCTTTGGAACAACTCGATGAATTTAGTAGATCCTTTTAGGAGGTCCCAATGACCATAGATCGAACCTATCCAATTTTTACTGTGCGATGGTTGGCTGTTCACGGACTTGCTGTACCTACTGTTTCTTTTTTAGGGTCAATATCAGCAATGCAATTCATACAACGATAAACCTAATCCGAATTAGAGAGCTATGACACAATCAAACCCAAACGAACAAAATGTTGTATTGAATCGTACCAGTCTCTACTGGGGGTTATTGCTCATTTTTGTACTTGCTGTTTTATTTTCCAATTATTTCTTCAATTAAGCAAACAAAAGAGAATAATAACTCTAGAAATTCTCTTAGCCCATTCGGAAGGATCTCATCGCATAATTATCTATGACTGTTTATGTCTCTAGCATGACCATTTGATAAAATGTGGAGGAAAGTGGGTTAAATGGCCGATACTACTGGAAGGATTCCTCTTTGGCTAATAGGTACTGGAACTGGTATTCTTGTGATTGGTTTACTAGGTCTTTTCTTTTATGGCTCATATTCCGGATTGGGTTCATCCCTGTAGTAATCGGATGAATTGAATTGTAAACATGAAAGCGTAAGAGCTCAATGGGATTCCCTTCTTTCTTTGTCGGATTCGAGGGGGAAGGACCCGTTGAGTTCTTAATAATAATGAGAATATTTTTTCGTATAAAGGACAAAACAGATTTCTTTTTCGGATCTTTGAAAAAACTCCATTCCATTTTTGAATGATATTCTTAACTAATGAACTTCATTAATTGATTCAGAATGCCTGTTCCTAGATAGTATCTATCGATACTTTATAAGTTAGAAGAAAGAAGGAATTACTCAATTTCCTTGATATCCTTTACTATAATAAATAGAGCTTTACTCTATTTATTAGATATATCATCAAATTTTCATTTTTTAGAACTTCATTGAAGAAGTTCTATTTACTCAAAAAATTTCCCTATCTTTTTGTGTTCGACTAG-------TTTGATATTTGATATTATATACTATATATTCTAAATTCTATGTATCTATATAGTATATATAGAAAGCAGTTCTAATATCCGTCTGGAAAAAATAGCAATTAAGAATAGGAATCTTTGAAAAAGGAATCCGGAATTGTTATTATCTCGACACAAGAAAGGGATGTGGCAAATTCCTTTTCTTATGTTGAAGACTGGGAAGACGACTAATCCCTCTTAGAATTATTTGTTCTCCTTATTTATGTCTAGTGGAATTTGAGTTTATATATATAAAAAACTATTGATGTATTTTATGACATTTAAATCTGACAAGAGTTACATAGTCACACCACCCCAATTTGGATAAAAAAAGTAAGGGGTAAAGTCAAATAGTCTTCTTTCCAATCTACATACTATGACTAGGAATGCGGTCGAAGGAATTTCCGCCATCTCGTAGAAAAAGAATAGAACCGAGCAAAAGGTTTTTCATAATTCCATTTTTGATTCTGACTTAACCGATTGATTGAGTCGTGCAGATAAATGCCTTTAATCTATATCTACCACATTGGAATTAATAATCAAACGGGTCTTTGTTCCAACCACCTTGTAAGCGCCATACAAAGGATAGGCTGGTTTCACTTGAAGAGAATCTATGATCCGATCCGAATCATGTCGTACATGAGCCGGTTCCGTCAGATTCAGTCGAATAAGTGAAATAGATAAAGGTTGATCTATTTCACTTATTTAATTGAACGTAAAATTCAAAAAAGCTCTTTCTTACCCAAATGATTATGATCACTATGAATTCCAACAACTTCATGAAGAAAATGTGCCCAATTAACCAACCAGCCAAACTACTTCTTACAAATAAGATCTTCTTTTCGTTGTCGTTGTTATAGCGAGAGAGACAAAAGTTGACTAATCTGGGGATCATTGAATCGGGTTCAAGGTACGGGTTGCATAATTGCACAAAGAAATTCAGAATCAATTTCAATTGAAGGCGGAGCACGTACTTTCTTTTAGTGATAAGATCGTGAGGATCCAAAAAGCGCCTGTTACGCAAAGTTTTTCGACTAGTCCAGAAGAGTTGAACGAAGAATGAGCCTAGAAATAGCATAATGATGCGATGAGGTTAAACCAATCCTTCATGGAGCGGCCTATTGTAGATCGATGTGAACATCACGAACTGTCCCGTAACAAAACCAGTCATTGCTGCTACCCGTCCCTGGTTGTCTTTTATGAAGAAACTGGCTACAACGAAGAAATAGCCGAGACCTACGGTGGCTGTGGTCATAAACCCACAAAAGAGTCCGCTTCCAATCATTGAATTGAGTATTTTTTGAGTATCTTAAGTAAGAATGATAACATAGTGCTCCTAATATGGAAATTCGG-TTCTTGCAGATAGATTATCTATCTGACGCAGTGGATGAGAACCACTGTCCTCATTATATGGAATATTTTGTATATTTTTCCTCCTTTCTTATAAGCAGAATAGTTTTCTATACGATATATATAATATTTTCTATACGATATATATAA-ATATATATATATATTAACTCAATTATCTCAGTCATTTTTTTGATGACTTTTTTTCTTCGATTCGCTGCTATAATGAAATTGAGCATCCTATTAATCCAGGATTTCATTCCCCAAAAGAGTCCAGCTGCCATAACACAATTTAGTATTGTGTTAAATAGTCGCCACAATTTTCTCATAATTTATCCTATGATGATCACAAAGTTATTTTCATGAGTCTAGACGTTGAAAAGGAGCAATACGCTCTTCTAAGTTCTAGAAAAGAAGAGTTTATTGCTCCTTTACTTCATTACTTTCTCTTTAATTTTTACCAATATATATAGATTATATCTAATCTAGATTAAAAACGAAAGACAGAGGCGTTGTCAAGTGCACGATCCACTATATATCTACTTTGATTTTGCAAAGGTATATAAAAATCAATACAAAAACTCGACTTCAATTCGATTATAACTTATGATATTCTATTCCAATATGAATATGAGTTATGTATTTTACTTTGATGTGGAAACGTAAAAATGGTTTTATTGTCTTTATAAGATTGGTCCTTCTCAATCATAATGAATCCTATTTTTAGATTCTACAAATTCATCTATCTAGACTAATAATAGACAGGAAGACAGAATGAATAAAGGAAAATTAGAATGATGAAGGAGTATCGGCGCATTCCCTCATAGAAAATAGTACCAACCCCCGTTGCGTATTGGTACTTATCGAGTATAGAATAAATTTGCTTCCTTTTGGTCTACGAACAGAATTGTTCTATTATGATCAACAAAATAGAACAAATCTTAATATTAAATCTTGCTCCAAGATAATCCACCGAACAAGGGAGATCCACAGCATATTCATAATATATTTCAATGCAATAAAGTTACGTAGTGTCTATCTTTCTTTGATATAAAGGGGTATTTCCATGGGTTTGCCTTGGTATCGTGTTCATACCGTTGTATTGAATGATCCCGGTCGCTTGCTTTCTGTCCATATAATGCATACAGCTTTGGTTGCTGGTTGGGCCGGTTCAATGGCTCTGTATGAATTAGCAGTTTTTGATCCCTCTGACCCTGTTCTTGATCCAATGTGGAGACAGGGTATGTTCGTTATACCTTTCATGACTCGTTTAGGAATAACCAATTCATGGGGCGGTTGGAGTATCACAGGGGGGACTGTCACAAATCCGGGGATTTGGAGTTACGAAGGTGTAGCCGGGGCACATATTGTCTTTTCTGGCTTGTGCTTCTTGGCAGCTATCTGGCATTGGGTGTATTGGGATCTAGAAATATTTTGTGATGAACGTACAGGAAAACCTTCTTTGGATTTGCCCAAGATCTTTGGAATTCATTTATTTCTCTCCGGGGTGGCTTGCTTTGGTTTTGGGGCATTTCATGTAACAGGCTTATATGGTCCTGGAATATGGGTGTCTGACCCTTATGGATTAACAGGAAAAGTACAACCTGTAAATCCGGCGTGGGGGGTAGAAGGTTTTGATCCTTTTGTTCCGGGAGGAATAGCCTCTCATCATATTGCAGCAGGGACATTGGGCATATTAGCGGGTTTATTCCATCTTAGCGTCCGCCCGCCCCAACGTCTGTACAAAGGATTGCGTATGGGTAATATTGAAACCGTCCTTTCTAGTAGTATCGCTGCTGTCTTTTTTGCGGCTTTTGTTGTTGCCGGAACTATGTGGTATGGTTCAGCAACTACCCCGATCGAATTATTTGGGCCCACTCGTTATCAATGGGATCAGGGGTACTTCCAACAAGAGATATATCGAAGAGTTGGTGCTGAGCTAGCCGAAAATCAAAGTTTATCAGAAGCTTGGTCTAAAATTCCTGAAAAATTGGCTTTTTATGATTACATCGGTAATAATCCGGCAAAAGGGGGATTATTCAGGGCGGGTTCAATGGATAATGGGGATGGAATAGCGGTTGGCTGGTTAGGACACCCTATTTTTCGAGATATAGAAGGGCGCGAACTTTTTGTACGTCGTATGCCTACTTTTTTTGAAACATTTCCGGTTGTTTTGGTAGACGGCGACGGAATTGTTAGAGCCGATGTTCCTTTTCGAAGAGCAGAATCGAAGTATAGTGTCGAACAAGTAGGTGTAACTCTTGAGTTCTATGGCGGCGAACTCAATGGAGTCAGTTATAGTGACCCTGCTACTGTGAAAAAATATGCTAGACGCGCTCAATTGGGTGAAATTTTTGAATTAGATCGTGCTACTTTGAAATCCGATGGTGTTTTTCGTAGTAGTCCAAGGGGTTGGTTTACTTTTGGACATGCTTCATTTGCTTTGCTCTTCTTCTTCGGGCACATTTGGCATGGCGCTAGAACCCTGTTCAGAGATGTTTTTGCAGGTATTGACCCAGATTTGGATGCTCAAGTTGAATTTGGAGCATTCCAAAAACTTGGAGATCCAACTACAAGAAGACAAGTAGTTTGAGACAACATTGCTTTGATATCTTTCGCTTCTATTTTCTTTGAGAGATGATCCCCAATAAAAAAATAGGTATGGAAGCTATAATTATAAACCATGATCGAATCTATGGAAGCTTTGGTTTATACATTCCTCTTAGTCTCGACTCTAGGGATAATTTTTTTCGCTATCTTTTTTCGAGAACCGCCTAAAGTTCTAACTAAAAGGATGAAATGATTTTTCATTATTTCAATTGAAGTAATGAGCCTCCCAATATTGGGAGGCTCATTACTTCAATTAGTCCCCATGTTCCTCGAATGGATCTCTTAGTTGTTGAGAAGGTTGCCCAAAAGCGGTATATACGGCGTACCCAGTAAAACTTACAAGGAAACCAGATATAAAGATGGCGACTAAGGTTGCTGTTTCCATTATTAGATTAGAAAATTTCAAGACTCCAATGGATCTAGGATAAGATCCTTTATTTACAACGGAATAGTATACAAAGTCAACAGATTTCAATAAATACAATAGGATTTATGGCTACACAAACTGTTGAGAACAGTTCTAGATCAGGTCCAAGGCGAACTACTGTAGGGAGTTTATTGAAACCATTGAATTCGGAATATGGTAAAGTAGCTCCTGGATGGGGAACGACTCCTTTGATGGGTGTCGCAATGGCTTTATTTGCGCTATTTCTATCTATTATTTTGGAGATTTACAATTCTTCTGTTTTATTGGATGGAATTTCAATGAATTAGATTTCGAATTCAATTTATAAGAACCGCAAAGTCCCCGCTTTCAATACACAATGAATCATTTCGAGCCCATTTTATTTTGGTAGTTCTATCGCGGAATTTATTTGTTTCTATATTTTCGGAATATGAGTGTGTGATTTGTTATAATTGATCCTATTGATAGTATAGAATGGGTCTGTCATCTTGATAGAGATGGTTTTACTTCGTCGGATATTTATTTTAATATCTGAAACACGGAATATATGAAATAGATTAAGAAATATTTCAACTATGATTCATACTTAATATTCAGAGCTTGCGACCGGATTCAAAAAAATTAAAGAATTATATAAATCGAAATATTTTTCTTCTTTCAAAACCCTATATTATGCTTATTTTGACTAAAAGATAAAGGTTTTGTTGGATTTTTTATCATTCTATCTATTCATGGAATAAGTGATGATCCAAGAGTTCGTACTCATGGAATTCTTGGGCTTCGTTTAGCATTTTATTAAATCATCGTGGTTCTAGTATGAATCTGAGGTTTTAATCAATTCATAGGGTCTTAACAAGAGAATTCCTATCAATAATAAAGAAAATAAAAGCCACATTACACACAAACAAACCCAAATCAAAGAAAAAGAAATAGGAAAAAAGAGGATTCAAGAGGCCTGTAAGGATCATGATAAAGACAATTGAGCCAAGTTGATATTTTGGCATTATCGCTACAAAGAAAAGCTTTCGGATTTTTCTTACTTCATTTCTTCAGGAGATTAAGAAGTTTCAAACTTTCTATTCCATATCCATTGCCCTAGTATTTGGGTGTTTTTCTGCTTGAGCTGTACGAGATGAAATTTTCATATACGGTTCTCGGAGGGGGAGTCTTACCTATCTCAATAAAGTCTATGATTGGTTCGAAGAACGTCTCGAAATTCAGGCGATTGCAGATGATATAACTAGTAAATACGTTCCTCCCCATGTCAATATATTTTATTGTCTAGGAGGAATTACGCTTACTTGTTTTTTAGTACAAGTAGCTACAGGGTTTGCTATGACTTTTTATTATCGTCCGACCGTTACTGAGGCTTTTGCTTCTGTTCAATATATAATGACTGAAGCTAACTTTGGTTGGTTAATCCGATCAGTTCATCGATGGTCAGCAAGTATGATGGTTCTAATGATGATCCTGCATGTATTTCGTGTGTATCTCACCGGTGGATTTAAAAAACCTCGTGAATTAACTTGGGTTACAGGTGTGGTTCTGGGTGTCTTGACCGCCTCTTTTGGCGTAACCGGTTATTCCTTACCTTGGGATCAAATTGGTTATTGGGCAGTCAAAATTGTAACAGGTGTACCTGAGGCTATTCCTGGAATAGGATCGCCTTTGGTAGAATTATTACGAGGAAGTGCTAGTGTGGGACAATCCACTTTGACTCGTTTTTATAGTTTACACACTTTTGTATTGCCTCTTCTTACGTCCGTATTTATGTTAATGCACTTCCCAATGATACGTAAACAAGGCATTTCTGGTCCTTTATAAACAATAAACAAGATATATCATAGATCTTTGTAATCAATCTCATTTATCACTTGGGGAAGCAACAATCCTATTTCATTGCTACAAGTATGGATTATTGAAAAGAATAAGACATGGATTTGGATATTTCCCTTCAACCCCGCAATATTACTTATTCGACATGAATAATTGAAGGAAATTCTCCGAAGAGAAAATGGATTATGGGAGTGTCTGACTTGAACGATTGATTGGTCCGTGCAGATAGATGCCTTTATCTATATCTGCCGCATTGGAATTAATAATCAAATGTGTCTTTGTTCCAACCACCGTATAAGCGCCATACAAAGGATAGGCTGGTTCACTTGAAGAGATTCTATGATCCGATACGAATTATGTCGTACATGAGCAGGCTTCGTAAGCTCCAATAGAATAAGTCAAATAAAATAAACCTTTATCTATTTATCTTAGATATTTAATATTTAAGATATCTCACTTCTTTAAGATTGAATAGTATGGAAATGCATTCGTTTCCTATGCATTGACACGATCTATGATACTGTCGGAGTGAAAGACGGGATCTAAAGAAGAACGACGGCTAGACTATATTAGTAACAAGTAAACCCTTTGTGTGTATGTAAAAAGTCTTCCAATATTTTGGGGATAAACATCAATAGCAAGGTCTGAGACAACCCAGAAAGCACTTGATCATGATAGGTTCAACTTTGTAAGCCTACTTGGGTATTGAGTAGTTACTTGTAAGAACTTAAGTCGTTGCAATGGATAGTTGCAACTCCGGAAAGGGAAATCCGCTAAAATGTTTCTTACATAGAAAGATGCTTCTATGAATGTGCATATCTATCTTAGAGGGATATAGATACCATAGTATACCCTATAGGTTTTAGCCGAATCCCCTTGGTTCTTTTGATTCTTGCTTGAGCCGGATGATAAAAAATTATCATGTCCGGTTCCTTCGGGGGATGGATCTATAAGAATTCACCTATCCCAATAACAAAAAAACCTGACTTGAATGATCCTGTATTAAGAGCTAAATTGGCTAAAGGAATGGGTCATAATTATTACGGAGAGCCTGCATGGCCCAACGATCTTTTATATATTTTTCCAGTAGTCATTCTAGGTACTATTGCATGTAACGTAGGTTTAGCGGTTTTAGAACCATCAATGATTGGTGAACCGGCAGATCCATTTGCAACCCCTTTGGAAATATTACCCGAATGGTATTTCTTTCCCGTATTTCAAATACTTCGAACAGTACCCAATAAATTATTGGGTGTTCTTTTAATGGTTTCAGTACCTGCGGGATTATTAACAGTACCTTTTTTAGAGAATGTTAATAAATTCCAAAATCCATTCCGTCGTCCAGTAGCGACAACCGTCTTTTTGATTGGTACGGTAGTGGCCCTTTGGTTGGGTATTGGCGCAACATTACCAATTGATAAATCCCTAACTTTAGGTCTTTTTTAAATTGATTCATCAATTGTGAAATAAAATATTACGACGTATGTATCTAGGGAATAGTCGCTTCAAAGTGAATTCTCCCTAGATACATCTATTAAATTTTGTATCGGTCCAGAATCTATGTATTGTGCTAAAGATCTAAAAAACCCATTTTTCTCTTAAAAAAAAAAGAAAGATGAAATTCGTTTTATTTGCCTAATTTCCTCCAAAAAAAATTCACTTTTTTAGAGAGGCTTCCCGATTACTAATCAGAAATATTAGTCAAAATCGAATTATCCGCAATTTTTATTTTGTGTACAATTCGATCTTATGTCACCAAAGAAAACCCTATTCTTTGTATTTTGACTTTGATTCTGATAAACCAATTGACTACAAATAATTGAACGTACTAATCTACTTGATTGACTTGGTTGAATCCAATTCATCAATCAAACAAAGGCAAGAATGTAATAGCTTTCAAATTGTAAATTCAGAATTCTTTTTAAATAAAAACGCGGGAGGATTAGATCGAATGCGCCCTGTGGGAATAAAAATTCGGTTTGTTGGACACCTTCAGGGACTTGTAGACTCAACGTTTCTTCAATTACTCTTTTACCCCCGCAAATGTAATCGTGGCCTCGGGTTCGGCAATAACGACCTTCCCCAACATACCCAAACTAGCTGTCACTCCACTAGTAGTAGGAGATGCAAGGATTGCTATCTAAAATTGTTCGGCATCTATCATCTATAATAATAATAAAGATAATAATTATACACCGCACAAGCTATTTTACCCATTTGCATCAAGCTCAAACTTCCTTCTTGGAGACGTGCACCCCCAGAAGCACACACTATAATAAGAGGTAGAAATTCTCGGGTAGCATACTCGATCAAACGGGTAAATTTGTTCTCCGACTACGGATCTCATAGTCCCCGCTATAAACTGAAAATCGAGAACCCCGAGTGCTGAGGGAAAACCTTTTAGTTCAGCTATGGTTGTTTGAATAGTCTTCGATAATACTGTCTCGCTTTGATGAAAATCGAGACGCTCTTGATAAGTCTGGTCATCTTTTTCTGAATCAAGACGATCTTGATCAGGTCTTCTCTTTTTCTTCGGAAGAGATCTTCTCTTCTTCTAATTCGTCTACGAGACGATTTAGACAAGCTCTCGCTTCTTCTTCTTCTTCTGAATCGAGACGATCCTGATCAGTATGGCCTTCTTCTTCTAATTTTTTAAATTTAAATGAGCCCTTGCCTTTTCTTTTAGTTCTAACTCGAGACGATTTCGATCAGTCTGGTCGTCTTCTTCCAATTTTTTAAGATAAAATTGAGATAAGCCTTATAACGATAACGCGCCTCTTGTTCTCTTAAGAGACAATCTACATAAGTCTTCTCTTCTCCTTCTAATTCTTCGAAGCGACGAGCTAGATATAGATAAGCCCTCTCTTCTTCTAATCTACCAGACGATTTAGATAAGCTCTTCCTTCTTCTTCTGAATTGAGAAGATCTTGCTACTAAGCCCTCTTCTCTTGTTATCGCAAGAGAACATCTAGATAAACCGTAAAAGTCTTATCTAGTTCTCTTACGAGAGGATCTAAATTAGGCCTCGCGTGGAAACCATTTCGATAAGCAGTCGCCTCTTCTACTGATACTGGATCGAAACGATCTTGATCAATCTTCTTTTCTTCTTCTAAACTTTTTCTATCTAGATAAGCCTTCTGTTGCTCTTTTAACTTCTCATCTAAAATATCATCTAGATCGGTCTAGTCGTCTTCTAAGAGACGATCATCATCACCGGCATGCCGCTCACGGGCCTCCCACCTAGGGTCCTCCTGGGCATCCCGCCCCTCAGCATCACCACAAATTCTCGGAGATTATTGTTCTTGTATCCCCCTGGATTTAATAGGTTTTTTGTAACTTGAAAAATGAAGGAAGAGAACCGTTGTAAAGAAATTAGCGAGTGTGGCGGTATGAATGGCACTTAATTAAAATAAAGTGCAATTATTGTTACTTGATTGAGTCTGATAAGCAGAATTCTGATAAATCCATTTTTTTTTTTGCATTGAATAAGAGTCCTTTGAAGTTCCAAAAACTGTGAAGAAAATAGGATACTTAGTGAAATTAACTACTACTAAGATGTAAGATGAAGAAAAATATTATCTTCAAAAATAATATTATGTTAAATGTAACAGAAAGATAGAAGCATTGTCAAGTCGACCGTATCATCTATCTGATTAGAGAAAATCAAATAATATTGCTTCGAATCTAATTGTCATATAGAAAAATTAATAGACAGATTCAATATTTCGAATTTATGGATAGAGAAGCCTATTATTCTATTAAATTCTAATAAAAACATAACAAGAATACGAAAGATAGGATTCTTTCCAGGAGTGATTTATCCGTGATAAAAGAAAAAGAAGGGGGTTTCAATTCCATTTCGTCGACTTTCATTCATTGATTCATTCATTGTTAAGATATACCTATCTCATATTAAGCTAGGAAATTAACAAAGGATAAATCCGGTAAGAAGGATCAAGAAAGTAGTGAAATTTTTTCTCT-AAAAAAAAAAGAATTTAGAATAATTTAGAATAAGAAGAATTTAATTCAAGGGACAAGTAAAATCTATGATTCTAGAAAATAGCTTGAATCTGTCTTGAATTGGTAGGTGTACATGGATCAATCAAGTGAATTTCATTCTGACAGGAATAAAATCAAGTCAAC-----AAAAGCAATTCATTGCATTTTTCTATACTTGATAAGGAAATTCTATTTTAAATTTCTTATTCAACAAGAATAAGCCACTAACTAACCACTATGAGTCTACTGCGTGTACGTATGTATATAATCGATGTACATAGATCTATTTTATCCACATAGTGACTCATTCAAGAATGAATTCAAATAGGCCCTTTTAACTCAGCGGTAGAGTAACGCCATGGTAAGGCGTAAGACATCGGTTCAAGTCCGATAAGGGGCTTTGGCCCTTTTTTCATAAAACTCCAGTCATAATATTTCTTTTATGAAGGGAGAATAGATATATTATTAATATTTTTGAATAAAAAAGTAACCAATTGAGTAGAATAATAACTTATTATTCTACTCAATTAGAGTATATTAACATTATAGTATAGTAGTTCGAAAGTTGAAGATTTGTTCAGTAAATTCGAATTATCATCAATAAAATATTAAAGAAATCGTCTCTTGAATCGACAAATATCCCTACTTTACATTATGCCAATCAAATCCATTGTAAATATTCGAAATCAACAAAAAAAAGTAAGTGGACCTGACGCATTGAATAATGACTTTATCCACTATTCTGATATTCAAATTCGATAGAGATGAAATTGGACCCGTTGACCCCCTTTTTCTATTTCTTTTTTTGGACTCCATAAGAATTTGCCGATATCTCTGATTAAATATACCTGTTCCTAGATATTCTATAGGAATAGATTGTTATTCCGTTCCTCCGCGGAAAAAGGTTTCGTTTATTCCAAGCCTAAAATACCTTTTTATTTTTATTAATATCTTTCTTTGATTCCAAACCAAAGATTCATAGAAATTTATATAATTTAATGAAATTAATAAATGAATAGAAAATGCAATTCATTTTAATTTCTATCTCTATAAGAATAAGACTTAGCTATTTCAATGTATATCTATCAGGTTGTGGTTTCATGTACCAAACATTTCATTTCCCTATCAATCCATCCGATATTTTTGTTCTGACAATGGGATGGAGAATGGATGGGAGAAAGAGACTTTCATTTCTAGTCTCCTTTTTTATTGAATATTGTATTCAATTTCATGAAAAATTGGAAAATTCTCTCTTTTTCGAACAGATAAAAAGAAATAGAAAAATATTCGAAGTACCCTTCTTCGACCATTGAAAAGCTATACTTTGGAGTTTTCGATTTATCGGAAGAAAAAGGAAACATAACAAAGACGACACTCAAAAAAAATGAAAAAAAGGAAATTAGTCAATCAAATTCTGATACTGTACTCGTTTAATATACATAGAAATTCAAAGAATCTAGAAAAAGAT-TTCTTTTTTTAAGATCGCGACCAAGATCCAAGAATAAGATTAAGATTTGTTGATGGAACAAGAGGATAGGTCTGAGGATTAACTGGTAGCGAGAGAGGGAGCTCTTTGTTTCTTGAACAGTTCTTTCAAAAGCTTATTCTATTTGATTGATAGGTTCTAAGAAAGCAATTCATAGTTCAGATGTTTAAGGCTTAGTCAGAATAAGAAGGAATAATCAAATTGAGTTCGTGGATTTACCTAGGTCAGGTTAGAGAACAATAAAGGATTTTTATCTTCGAAACTCATTCAAAGGGACAGTGCGTAAGAAATCATAGCTAAATGATCGAATCTTTAGACGCCCTTCAAATGCTATGAGGTGCTCGGAAATGGTCGAAGGAGTTGAATAGGAGGATTACTATGACTATAGCCCTTGGTAAATTTACCAAAGATGAAAATGATTTATTTGATATTATGGATGACTGGTTACGGAGGGACCGCTTCGTTTTTGTAGGCTGGTCTGGTTTATTGCTCTTTCCTTGTGCCTATTTCGCTTTAGGGGGTTGGTTCACAGGTACCACCTTTGTAACTTCATGGTATACTCATGGATTGGCCAGTTCCTATTTAGAAGGCTGCAATTTCTTAACAGCCGCAGTTTCTACTCCGGCTAATAGTTTAGCACATTCTTTGTTGTTACTATGGGGCCCTGAAGCACAAGGAGATTTTACTCGTTGGTGTCAATTAGGGGGTCTGTGGACTTTTGTTGCTCTTCATGGCGCTTTCGGACTAATAGGTTTCATGTTACGCCAATTCGAACTTGCTCGATCTGTTCAATTACGACCTTATAATGCAATTGCATTCTCTGGCCCAATTGCTGTTTTTGTTTCTGTATTTCTGATTTATCCACTAGGTCAGTCTGGTTGGTTTTTTGCGCCTAGCTTTGGCGTATCAGCTATATTTCGATTCATCCTTTTTTTTCAAGGGTTTCATAATTGGACGTTGAACCCGTTTCATATGATGGGAGTTGCCGGTGTATTGGGCGCGGCTTTGCTATGCGCTATTCATGGCGCCACCGTGGAAAATACTTTATTTGAAGATGGTGATGGTGCAAATACATTCCGTGCTTTTAACCCAACTCAAGCCGAAGAAACTTATTCAATGGTCACCGCCAACCGCTTTTGGTCCCAAATCTTTGGGGTTGCTTTTTCCAATAAACGTTGGTTACATTTCTTTATGTTATTTGTACCAGTAACCGGTTTATGGATGAGTGCTCTTGGAGTAGTCGGTCTAGCCCTGAACCTACGTGCCTATGACTTCGTTTCTCAGGAAATTCGCGCAGCGGAAGATCCTGAATTTGAGACTTTCTACACCAAAAACATTCTCTTAAATGAGGGTATTCGTGCTTGGATGGCGGCTCAAGATCAGCCTCATGAAAACCTTATATTCCCTGAGGAGGTTCTACCCCGTGGAAACGCTCTTTAACGGAACTTTAGCTTTAGCTGGCCGTGACCAAGAAACCACAGGGTTCGCTTGGTGGGCCGGAAATGCCCGACTTATCAATTTATCCGGTAAACTACTAGGGGCTCATGTAGCCCATGCCGGATTAATTGTATTCTGGGCTGGAGCGATGAACCTATTTGAAGTGGCTCATTTTCTACCCGAGAAGCCTATGTATGAACAAGGATTAATTTTACTTCCCCACCTAGCTACTCTAGGGTGGGGGGTAGGTCCTGGTGGAGAAGTTATAGACACCTTTCCATACTTTGTATCTGGAGTACTTCATTTAATTTCCTCTGCAGTATTGGGTTTTGGTGGTATTTATCATGCACTTCTGGGACCTGAGACTCTTGAAGAATCTTTTCCTTTCTTCGGTTATGTATGGAAAGATAGAAATAAAATGACCACAATTTTAGGGATTCACTTAATCCTGTTAGGTATAGGTGCTTTTCTTCTAATATTCAAGGCTCTTTATTTTGGGGGCGTATATGATACCTGGGCTCCCGGAGGGGGAGATGTACGAAAAATTACCAACTTGACCCTTAGCCCAAGTATTCTATTTGGTTATTTACTAAAATCACCCTTTGGGGGAGAAGGATGGATTGTTAGTGTAGACGATTTAGAAGATATAATAGGAGGACATGTATGGTTAGGTTCCATTTGTATACTTGGTGGAATCTGGCATATCTTAACCAAACCCTTCGCGTGGGCTCGACGTGCCCTTGTATGGTCTGGAGAGGCTTACTTGTCTTATAGTTTAGCTGCTTTATCTGTTTGTGGTTTCATTGCGTGTTGTTTTGTCTGGTTCAATAATACCGCTTATCCTAGTGAGTTTTACGGACCTACTGGACCAGAAGCCTCTCAAGCTCAAGCATTTACTTTTCTAGTTAGAGACCAACGTCTTGGGGCTAATGTGGGATCCGCCCAAGGACCTACCGGTTTAGGTAAATATCTAATGCGTTCCCCGACTGGAGAAGTCATTTTTGGAGGCGAAACTATGCGTTTTTGGGATTTACGTGCTCCATGGTTAGAACCTCTAAGGGGTCCAAATGGGTTGGACTTGAGTAGGTTGAAAAACGACATACAGCCTTGGCAAGAACGGCGTTCCGCAGAATATATGACTCATGCGCCTTTAGGTTCTTTAAATTCCGTGGGTGGCGTAGCTACCGAGATCAATGCAGTCAATTATGTCTCTCCTAGAAGTTGGTTAGCTACCTCTCATTTTGTTCTAGCATTCTTCTTATTCGTAGGTCATTTGTGGCACGCGGGAAGGGCTCGTGCAGCTGCAGCAGGATTTGAAAAAGGAATTGATCGTGATTTTGAGCCTGTTCTTTCCATGACCCCTCTTAATTGAGACAGGAAATCCAATGTTTGAAGGAGGGATTTGATTCCATCATACATATTGGGATTAGGTCATATTGAAAAAGTATTCCTTTTCTTTTTTTTTTCAACTCATTTCTATCTAATTTGTTTTTTCTAATCCATTTTTTCTGGCTTGGCTAGGTGGGATAGCCGAGCCATTCCCCTTTCTTTATCA-----TACCGGTCCGGTAAAAACTAATAAAGAAAGAACTCTCTTCAACGAGAAAAAGGAGAGAGAGGGATTCGAACCCTCGATAGTTCTTTGTTCCGAACTATACCGGTTTTCAAGACCGGGGCTATCAACCACTCAGCCATCTCTCCAAAAGACAATTTTCCTTTATTCCTCCGAATAGAACATAGCCGTATGAGTAGATCACTATCGGTAGAAAGATATCAGGTGTGAATATCCATCTATAGGTCGATCTATCTATCCATATAAATAGATGCATAATCCAGCATGCCCATTTTGGAAGTAAAAAAAAATTCCATTCCCCCCGACTACATGTTCGAGTAAAGTGGTCAAAATTAGTATAATAATAGAAGTTATATAGAGTCAATGTATTCATCGGAAAATCCCTCCATGCTGGAGTTTATTACAACTTTTTGGCTGAAGAGGGATCAAATGGTATAGCTCATTTGTTGGTATGGTAGCTTGGAGGATAAAAAGAATGATTATTGCTTTCCAACTGGCTGTTTTTGCATTAATTGTTACTTCATCAATCTTATTGATTAGCGTACCCGTTGTATTTGCTTCTCCTGATGGTTGGTCAAGTAAGAAAAATGTTGTATTTTCCGGTACATCCTTATGGATTGGATTAGTTTTTCTGGTGGGTATCCTTAATTCTCTTATCTCGTGAACCTATTCATCCCAGCTCTAAAAACGAAAATGACCCCCTGAATTATTTTTGGTTGTGAGACACATTCAAATTGAATATAAGTCCCCCAAATGCAAATTAAAGAAAACAATTCGAGGGGGGTCAAACT-AAAAAAAAAAAAAGAAAAGTACTTGCCCTGAAGAGAATCTCTCGCCAGGCACTGCACAAATAGAATCCAGACATATATATCTCATATATGTGTAGACATATTGCCTCTCAATAACAAAAAATGCGGATATGGTTGAATGGTAAAATTTCTCTTTGCCAAGGAGAAGACGCGGGTTCGATTCCCGCTATCCGCCCCAAAATAATTTATTTACTCTCATAAAGGATTTGGTATAGTTGGCCGCGATAGTGCGGGGAGGCGGGATTTGAACCCGCGACCTCAAGGTTATTAGCCTTGCGAGCTACCATCAGACTACTCTACTCCCCGTTCTGAAGATGTAGAACTGAAACGTAATAAAAAAAGTAATAAAAAACAAGGATTGAATGCGCTCCTCTCCTTTTAATGTATACAAATACATTCAAACCGATTTATACAGAATAGTCAAGGGGCCCTCTAAGATCGATGATCATAGAAATATCTATAGATCATATATGTGGAGACATTTTGCGTCTTAATAACAAAAAATGCGGATATGGCCGAGTGGTCAAATTTCTCTTTGCCAAGGGGAAGACGCGGGTTCGATTCCCGCTATCCGCCCCAAAATAATTTATTTACTCTGATAAAGGATTTGGTATAGTTGGCTGTGATAGTGTGGGGAGGCGGGATTTGAACCCGCGACCTCAAGGTTATGAGCCTTGCGAGCTACCAGACTACTCTACTCCCCGTTCTGAAGATGTAAAACTGAAACGTAATAAAAAAAGGAATAAAAAACAAGGATTAAATGGGCCCCTTGACTATTAATGTATACAAATAGATTTAAACCCATTTATACAGAATAGTCAAGGGGCCCTCTAGGATCGATGATCATAGAAATGAAGGAATATTTGAATCCTTACCAACTTGATCTTGTTGCCCCTGGCAACAAACATGCGTGAACCATTTCACGCAGTATGTGTCCGGATAGTCCAAAGTCTCGGTAGTTAGCTCTCGCTCTTCCGGTCAAAAAACAACGTCGATGCTGGCGTGTAGGTGCACTATTCCGCGGTGGGGCTTGTAACTTTCCATGAATTTCCCGTTGGTCATCCACCAAATGAACTTTACTTATTTCTTTTTTTGAGGATCGACGAATCAAATGATATTTCTGTTCCAATTTTTTCCTTTTCTTCTCCCTCTGAATCAAACTTTTGCTTGCCATAATATTTCAGTTCCTATCAGTATCGATGATACAAGTCGGATCCTAGATGTAGAAATCGAAGAAGGTGGACCTTCTTCCCATTAAAAGAAATGCGATTATCATGTATATTATACAATTTTCTATACCGCACTAAAAAAAATTAACCAAATTTACCCGCTGTAGAGGCAATCAAGAAAGCCGCATAAGTGAATATATAACCTACAGAAAAGTGGGCTAATCCAACCAATCTTGCTTGCACAATGGAAAGTGCCACTGGTTTATCTCTCCATCGAATTAAATTGGCCAAAGGTGTACGTTCGTGAGCCCATGCTAAAGTTTCAATCAATTCCTGCCAATATCCTCGCCAGGAAATTAAGAACATAAATCCAGTAGCCCAAACAAGATGTCCAAATAAGAACATCCACGCCCAAACCGATAAACTATTCATACCAAAAGGGTTATATCCATTGATAAGTTGGGAAGAGTTTAACCATAAATAATCTCTTAACCATCCCATCAAATAAGTGGAAGATTCATTAAACTGCGAAACGTTACCCTGCCATAACGTGATGTGCTTCCAATGCCAATAAAAAGTCACCCATCCAATGGTATTTAACATCCAGAAAACCGCCAAATAAAATGCATCCCAAGCCGAAATATCACAAGTACCGCCTCGTCCCGGGCCGTCGCAAGGAAAACTATAACCGAAATCCTTTTTATCTGGCATTAACTTGGAACCGCGTGCATCTAAAGCACCTTTTACTAAGATCAATGTAGTTGTATGTAAACCTAGAGCAATAGCATGATGAACTAAAAAGTCTCCTGGACCTATTGTTAAGAATAGTGAATTACTATTTTCATTAACAGCATTTAACCAACCGGGCAACCATATGCTTCGGCCGGCATTAAATGCCGGGCCATTCGTTGACGATAAAAGTACATCGAAACCATATGAAGTTTTACCATGAGCGGATTGGATCCATTGAGCAAATATAGGTTCGATCAAGATTTGTTTCTCCGGAGTACCAAAGGCAAGCATGACATCATTATGAACATAAAGTCCCAAGGTATGGAACCCCAGAAAGAGGCTGGCCCAACTTAAATGGGATATGATAGCTTCTTTATGGTCTAACATTCTTGCCAATACATTATCCTCATTCTGTTCTGGATTATAATCTCTAATGAAAAATATAGCTCCGTGAGCAAAAGCTCCTGTCATGATGAACCCTGCGATGTATTGGTGATGCGTATATAACGCAGCTTGAGTAGTAAAGTCTTGTGCTATGAATGCATAAGCAGGTAAAGAGTACATGTGTTGAGCTACCAAGGACGTAATAACCCCTAAAGAAGCTAAAGCAAGACCTAATTGAAAATGAATTGAATTATTGATTGTGTCATAAAGACCCTTATGGCCGCGCCCCAATCGCCCTCCCGGTGGAATATGTGCATCTAAAAGATCTTTCATACTGTGTCCAATCCCAAAGTTTGTTCTATACATATGACCAGCAACAAGAAAAAAAACTGCAATAGCTAAATGATGATGAGCAATATCAGTCAGCCATAAACTTTGCGTTTGTGGATGGAATCCCCCGAGAAGGGTTAAAATAGCAGTTCCTGCTCCTTGGGAAGTACCAAAGAAATGACTACTTGAATCGGTATTTTGAGCATAAAGATTCCACTGACCTGTAAACAGTGGACCTAACCCTTGAGGATGGGGTAATACATCTAAGAAATTATTCCATCGGACGTACTCTCCTCTGGATCCAGGAATAGCGACGTGTACTAAATGTCCCGTCCAAGCTAAGGAACTTACTCCGAAAAGTCCTGTCAAATGATGATTGAGACGAGATTCGGCATTTTTGAACCACGAAACACTCGGTTTCCATTTCGGCTGGAGGTGTAACCAACCCGCTATTAAAGATATGACAGAAAGAAATAATAGAAAAAGAGCTCCAGTATAAAGATCTTCATTAGTGCGTAACCCAATTGTATACCACCACTGATAAACACCAGAATAAGCAATATTCACTGGGCCAAGAGCACCCCCTCGAGTAAAAGCTTCGACAGCTGGTTGACCAAAATGAGGATCCCAAATTGCATGAGCAATAGGCCTTACGTGTAAAGGGTCCTGTACCCATGACTCAAAATTTCCTTGCCAAGCTACATGAAACAGATTTCCAGAAGTCCACAGAAAAATTATTGCTAATTGCCCAAAGTGAGAAGCAAAAATATTCTGATAAAGACGTTCCTCAGTAATATCATCATGACTCTCGAAGTCATGTGCGGTAGCAATACCAAACCAAATACGACGAGTAGTGGGGTCCTGAGCTAAGCCTTGGCTAAACCTTGGAAATCTTAATGCCATAATGCTTTTCAAATCCTCCTAGCCATTATCCTACTGCAATAATTCTTGCTAAGAAGAACGCCCATGTTGTGGCAATTCCGCCCAGAAGGTAATGAGTTACTCCTACAGCACGTCCTTGTACAATGCTCAAGGCTCTAGGCTGAGTAGCAGGAGCAACTTTTAATTTATTATGAGCCCAAACGATGGATTCAATAAGTTCTTGCCAATAACCACGTCCGCTGAATAGAAACATTAAACTAAACGCCCATACAAAATGAGCACCTAGGAAAAAAAGGCCATATGCAGATAATGAAGAACCATAAGACTGAATTACCTGGGATGCCTGTGCCCATAAGAAATCGCGTAGCCACCCATTAATAGTAATGGAACTCTGCGCAAAGTTTCCTCCTGTGATATGGGTTACTATTCCCTGATCACTTATACGGCCCCAAACATCTGACTGCATTTTCCAACTGAAATGGAAAATGACTACCGAAATTGCATTGTACATCCAGAATAGACCTAAGAAGACATGATCCCAAGCCGATACCTGGCATGTTCCCCCTCTTCCAGGCCCATCACAAGGAAAACGAAAACCAAGATTTGCTTTATCCGGTATCAAACGGGAGCTACGAGCAAATAGAACACCTTTCAGGAGTATCAATACCGTTACATGAATCGTAAATGCATGAATGTGATGGACCAAAAAATCTGCGGTTCCTAATGGAATAGGTAACAAAGCCACTTTGCCGCCCACCACTATTAAATCACTACCCCCCCAAGTTAAACTGGTGCTTGTTGTTGCACCAGGAGCCGTTGCACCAGGTGCCAAAGCATGAGTGTTTTGTATCCATTGAGCAAAGACGGGTTGTAATTGTATAGCGGTATCTGAAAACATATCTTGGGGACGCCCTAAAGCGCTCATGGTATCATTATGAATATACAAACCAAAACTGTGAAAGCCTAGAAATATACATGCCCAGTTGAGATGTGATATGATTGCATCGCGATGTCGAAGGACACGATCTAACAGATCGTTGTATCGAGTAGTTGGATCATAGTCTCTTACCATAAAAATGGCTGCATGTGCAGCAGCACCAACTATGAGAAATCCACCAATCCACATGTGATGTGTGAACAATGACAGTTGGGTACCATAGTCAGTAGCTAGATATGGATAAGGGGGCATGGAATACATATGTTGAGCTACAACAATGGTTAAAGAGCCTAACATAGCTAGGTTAAGAGATAATTGAGCATGCCATGAGGTTGTTAGGATCTCATATAAGCCTTTATGGCCCTGACCTGTAAATGGACCTTTATGAGCTTCTAAAATATCTTTTAGGCCATGACCAATGCCCCAGTTGGTTCTATACATGTGACCCGCTATCAGGAAAAGAATTGCAATAGCTAAATGATGGTGTGCAATATCGGTTAACCATAGACCCCCAGTTACTGGATCTAATCCTCCCCGAAAAGTAAGAAATTCCGCATATTTTGACCAATTCAAGGTGAAAAATGGGGTTGCTCCCTCGGCAAAACTGGGATAAAGTTGAGCCAAAAGATCCCGATTCAAGAGAAATTCATGAGGAAGCGGTATCTCTTTAGGATCTACTCCAACGTTTAGAAATTGGTTAATCGGTAAAGATACATGGACTTGATGTCCCGCCCAAGAAAGAGACCCAAGTCCTAGTAGACCAGCTAAATGGTGATTCAACATGGATTCGACATCTTGAAACCAAGCCAATTTTGGGGCAGCTTTATGATAATGGAACCAACCAGCAAAAAGCATTAATGCTGCAAAGATCAATGCACCAATTGCGGTACAATAGAGTTGTAATTCACTAGTTATTCCAGATGCTCGCCAAATCTGAAAAAAACCAGAGGTTATTTGTATTCCGCGGAAACCTCCGCCCACATCACCATTCAATATTTCTTGGCCCACGATTGCCCAAACCACTTGGGCACTAGGCCCAATACGAGTAGGATCGCTTAACCATGCTTCATAGTTGGAAAAACGAGCACCGTGGAAATACATGCCACTCAGCCAAAGAAAGATGATGGAGAGTTGACCAAAATGGGCACTAAATACTTTTCGAGAGATCTCCTCCAAATCACTGGTATGACTATCGAAATCGTGAGCATCAGCATGTAGGTTCCAGATCCAAGTGGTAGTATCCGGGCCTTTTGCTATTGTTCTTGAGAAATGGCCGGGTCTGGCCCATTCCTCGAAAGAAGTTTTTACTGGATCCCTATCTACCAAAATTTTGACTTCTGGTTCTGGCGAACGAATAATCATTGAGTCCTCCTATTTCCGGACAACACATACAAAGAGACCTGCCAACTAAATAATTAGTGAATCTCTGAGAGATTTTTATAGAATTAATATATTTTTCTTCTATTTCTCTTTCCCATCTAGTTATTTTCTTTAGCTATTCACTAGAGCAATTAGGCTTTGGAAGTCGATCCGGGGCAAGTGTTCGAAGTTATTATGACATAGTCATAAGGTGCTCAACGGACCTTGTAAATCTTTTAAAATCCCTTTTTGGTCTTTGGGTTGATGAAAAACGACTTTTTTGTGCAACTTAGTGTCTATTCATATCTCAATTCGAAGTGCTTAGAAGGAGATGCGTCATGGTTTACTTTACATAGAACATATTATTCTTTTTTGGCAAATCACAATTCTAAATCATGCGAGCAACCATTCGCGATTACTAAGAAAGATCCCCCGGTATCTTATCTACATTTAGTCATTGAAAGGTCTCTTTTACTTGTTTTAATTTATTAAAAAGAATCAATAATAATAATATAAGATAAAGAAAAAGACGAAGAAATGAGTTCTTTTTGAATATCTGCATCTTCAAGTAATTCAATAGGATAGATTCCAAAATTTCAAATTTTTTGAAGCACCAAAGATTTAACTTAATAAGGAATCATTAAAAATATTTAATTTCGAATTCAGTTTCCTACTTGAGCCATCATGATTTGAATCAAATTTTACAGCAAGACCCACATTTTATCATCATAAAAGAGAGAAATTTCGATTTCTTTTGGAATCACCAATGATTTAAAGTGGATAGATAGAACTAAATCAAATTTCTTTTTTTCTTATGAGATGGATAAAAAAGACTGATGTAAAGGAAAATTGAAGTCCTTATTCTTTCGATTCTGATTTTATCAATTTGATGCAAAATAGGGGTTTTCCTATCTATCAGATAGACTGAATAAATGTCACTCTTATAGATAGAAATTCTATGTTAAATATTTTCATTTTCAAATTACAGAGATCACAATTTTTTCACAAAGAAAAAGTATTGGCACTCAAATAGAGCGATAACAGTATATATATATAATATATAGGATATGCATTTCCTTATTTTATATACGTATTTTGTTTGACTTGATATTCAGCAATCTTTCTAAAATCTTGTCAAAAAAGAAAAAGTAAAGTGAATCAAATGTATGAATCACTCCTGTCTCAATCCTTACATAGATTTACAATTTTTCATTAGAGCCCAAATACTTAAAAATGGAATTCAAATAAAATATATTGATTTCATATGTAACTTAATTGTTTAATTATTAATAATAAATAAGATGCGGACAGATGCAGATATTGAACTTTAATACCTTTCGTTGCTGATTAACTTCTACCTACTCCCCAAATTCGACGGCAATGCTAAATCAAACAAAAAGGACTCCTTTTTTTTTCGGGATGCTGACTATCTTGTCTAGGTACAAAGCCAAACAAGTATAGATATAGATTAAGTCCTTACTCTTTTTTTTTCTTAACCCAAAGACTTAACTCCCTTAATTTAATTGACATCCCTTTTAGTACCAAAAACTTCTTCTTGTTTCGAAATTCAGAGATTCCATAGAATTCATAATTGGACTCCTTCATTTAAAGAATAGGGAATAAGAGATCGGAAATATAGGTTCTTACATATGGCGATTCAACATGCATCGTTGAAA-------ATTCAATAGGAGGCGTAAGGTTTTTGTCAGTACCTAACTTCCATCAATATTAATATTAATATGAAGAGAATAAACATATGCTGAAAAGCCCATCCGATTTTTTGGAATTCAAATCCTTGTGATCTAGGTTCGATCTTACCTGGATTACAAATGGATTCAGTTACATCTTCGTGTGATTTGAACTCGAGTCAATTCAAGTAAAGATAAAAGATATGATTCAAAGAAGAATCACATTCTATCCAAAAACCATCTTTATTCGAATATCCTCTGGGGCGGGAGGACTCGAACCTCCGAATAACAGGACCAAAACCCGTTGCCTTACCACTTGGCCACGCCCCATTTCTTCTATTCAACACTATTAAAGAATAATGTTGGTATTGATAGATCGTCAATTTTAGTCCAAATATCGAATTTATAGAATCGATTCTATATTTGCTAGGATTTTGACACGTATAGATATAGAATTAAATTGAATTTCTTGATCATTCCATATAATTCAATTAAGATATTTTATCAAAGTCTAATTTCTTCTATTCTTCGTGGAGAATGGGAGGATTTTTGAGTGGGTGAATTCAAACAAAAGGAAGGGTTTTTGTCTACCTTAACTTTCTTCGTTTTTACTTATATCAATTATCAATAACTCAATCAAAATGCAATTATCTCCAAAAAAATGTCTATTATGCTTAATATCTTTAGTTTGATCTTTATCTGTATTAATTCTGCTCTTTATTCGACTAGTTTTTTCTTGTCCAAATTGCCCGAGGCCTATGCTTTTTTGAATCCAATTGTAGATGTTATGCCAGTCATACCTCTGCTTTTTTTTCTCTTAGCCTTTGTTTGGCAAGCTGCCGTAAGTTTTCGATGAGATCTTTAATACTATCCTAGAAAATTCATAATTGATTCCATAAATTCTAGCAATTTATAAGGTCAGATAAATCTTATAAGATGAACCTTCAATTCAAAGATTGAAACTTTTGGCTTGGTTGGATAGACGCAAAAAATCTCAAGCACCCCATTTCCCTATTCTGACCCGCTTTCTTTTCCAGTTAAAGACAACTCTATAGGGTCCTCCAAAATATCGAATTCTGGTTATGAAAGAAATTTTTAGTAATGAAAGACTCTTAAAATGAATTTCTGAAAACGGTTTTCTTTCTAGAAATAGAAAGCCGTTTTTTCTTGGTATCCAATATAGGATATGTAGTATAAAAATAGATGATCTATTCTCTTTTTTTTCCAAAAAAATGATCTTGGAGATTGTGTAATGCTTACTCTCAAACTTTTTGTTTCCACAGTAGTGGTATTCTTTGTTTCTCTCTTCGTCTTCGGATTCCTATCTAATGATCCAGGACGTAATCCGGGACGTGAAGAATAAACTAAAACGGTTTTTCATTTTCTTTGTTTGATTTTTGAAATTTCTTATGGTTTTATCTATTTCACACGTTTAACTACAAAAAAAGAAAAGGGATTTTCAAAATTGGAAAGATAAATGAAATAGCAAGTCATAAAAACAAAGGGAAAGAGAGGGATTCGAACCCTCGGTACAAATAACTCGTACAACGAATTAGCAATCCGCCGCTTTAGTCCACTCAGCCATCTCTCCCAATTGACAAAAAAAGATAATTACTGTATTCCATTACACGGAAAGTAAGGATTCCAAAAATTCTTTCTTTCTCTCTATATCTTTATTAT-------ATAGATATGTACAATTTTTTTCAGCAATTCCGTTTCGATAAAGTTAGGGTTGACAAGATCCAATAGAAAGAAAAATAAAGAAGAATTCTTTGATTTTTTGCAAAAGGGCCTTTTTCTTTTTATTCCCTTGACCGGGCTAGGTTAGTACCTAGCCGGGCCCTTTTTTTGTTCCAACAAATCATAGATAAAACGATTTATCTAATTTGAAACCAAAAA---------ACTTGCTATTAAGGCAACAAGAAAGTGTGATTTCTTATTCTTCTTTTTTACTTTTTGATTTCCCTTTTTAACTACTTTATACATATTTATACATACCATGCTAGAATAATAACTGGAATAAAAAATGAAACTATGGATTTTTAGACAATGCATTTTGATGTTATGATTTCGGTGTTTTTATCGAACTGTATCTATCAAAATTCCTACAGTAAAAGAAAAAAAAAAGAACCTCTTATTTACAATGAATCTTCTTTTCCTAATCTCATTAAACCCCCACTAAAAAAGTTAAGACTCGAATTTTCATGATTCTTTTAGGATTCTATCTTATCTTGATTACGCTCAATTCCCTTGTTTGACAAAAGATCCATTATGATACAATAATCACATTGTAGCGGGTATAGTTTAGTGGTAAAAGTGTGATTCGTTCGATTAACCCCCTTTAATAGTTAAAGGGTCTTTTGGAATAATTCATATTCCGATCAAAACTTTATTTCTTAAAAGGATTAAATCCTTTACCTCTCAATGACCGATTCGAGGAAAAATAGAAATTCTCGTGATTTGTATCCAAAGGTCAATTTGAAATTGAAAAATTGGATTATGAAATTGCGAAACATAATTTTTGGAATTGGATGAATACTTCCAATTGAATAGGTCAAGGATCCATGGATGAAGATAGAAAAGTAGATTTCTAATCGTAACTAAATCTTCAATTTTTGCTTTGTGAAATTGAAGCAAAATAGCTATTAAACGATGTCTTTGGTTTACTAGAGACGTCGCCATATTGTTTTAGCTCGGTGGAAACAAAGTCCTTTTCCTTCGGATTCTTTCAATATAGAACTAGAGAACGAAGGAACTAGAAAGATTGTTAGAAGCACCTTCTTCTAGAGGGATCATCTATAAAGCAAGTCGTTTTGAATGTATTCAGACAAAAAGCTAACATAGGTGTTATAGGTAGAATTTTTTTTGTAATTTCGTTCACATCTTAGATTTAGGACTTTTTCCATCTTCCATAAAGGAGCCGAATGAAACTAAAGTTTCATGTTCGGTTTTGAATTAGAGACGTTCGAAATACTGAATCGTCGTCGACTATAACCCCTAGCCTTCCAAGCTAACGATGCGGGTTCGATTCCCGCTACCCGCTCTAGATCCTCTCTTAGTTAGCTACTCTCTCTATTAATAATTAATATATTAATTCTCTCTATCTTAATTAAGATAAAGAGAATTAATGGATCGTGGAATTAAATATACAATTCCCGAAAATCTCTCACATTCATTCCCATTC-TTTTTTTTTTTTCAAACACAAACAAGAGGCAGGAAAATGTGAAAAGAATGGGAATGAATGAAAAGCGTCCATTGTCTAATGGATAGGACAGAGGTCTTCTAAACCTTTGGTATAGGTTCAAATCCTATTGGACGCAATTTTTCTATATTTTTTGTTTCGATTTCTATGTCAAAAAAAGACATTTTGAATAATTTGAATCAGAGAGGCTTGATTACTCCCCTTTTTAAGATAAAAAAAGGGATCAATTTCTTTATGCCTCTTCCTCAAATATAAAACATTTCACCTGTTCCTGAATAGCTTCTTTCAGAAGGGTTTCTGCTTCCTCGGTGAATGTTTTGGTAGAAGATATGATTTCTTGGAACTGAGGTTTCTTACTTTTTAAAGAATTTCGTAAGTCTTCAAGAAATTTCCTTACCTTTGCAATTTCTAATGAATCAAGATAACCATTTGTTCCAGTATAAATAGTCATTATCTGGTCTTCCACCGTAAGAGGTTCTGCCTGGGATTGTTTGAGCAATTCACGCAATCGTCGACCTCTTGCCAATTGATTTTGAGTACCTTTATCGATATCAGAAGCGAATTGTGCAAAGGCTTCTAATTCTCCCAATTGTGCCAGGTCCAATTTTAATTTACCGGCTACTTGTTTCATAGCTTTAATTTGAGCCGCAGACCCTACTCTGGAAACGGAGATACCCACACTAATAGCAGGTCTGATTCCAGCATTGAATAAATCAGCGGATAAGAATATTTGTCCGTCCGTAATGGAAATTACATTAGTAGGAATATAAGCCGAAACATCTCCCGATTGAGTCTCAACTATTGGTAAAGCGGTCATACTTCCTTCACCTAAACGAGAGCTTAATTTAGCGGCTCTTTCCAAAAGACGTGAATGCAAATAAAAAACATCACCTGGATAAGCTTCGCGACCGGGCGGTCTTCGTAACAGAAGAGACATTTGGCGATAAGCTTGTGCTTGTTTGGAGGGGTCATCATAAATGATTAAAGTATGTTGTTCACGGTACATAAAATATTCAGCCAAAGCTGCTCCTGTATAAGGAGCGAGGTATTGTAATGCAGCGGGGGAATCCGCCATTTCAGCTACTACAATAGTGTATTCCATCGCGCGCTTTTCCTGAAAAGTAGTCACTACCTGAGCCACAGAAGATGCTTTTTGGCCAATAGCTACATAAACGCATATTACATTTTGTCCTTGTTGATTGAGAATCGTATCTGTGGCTACTGCTGTTTTACCGGTCTGTCTGTCCCCAATAATTAATTCTCGTTGACCACGTCCTATAGGAATCATCGAATCAATAGCAATAAGTCCCGTTTGAAGAGGCTCATATACGGAACGTCGAGAAATAATATCCGGAGCGGGAGATTCAATTAACCGAGATTCAGAAGATGAAATTTCACCTCTACCATCAATAGGTTTAGCCAGGGCATTTATAACACGACCTAGATAGCCCTCACTCACGGGTATCTGAGCAATTTTTCCTGTTGCCTTTACAGAACTTCCTTCTTGTATCATCAAACCGTCACCCATTAATACAGCACCAACATTGTTTGATTCCAGATTCAGAGCAATTCCGATTGTACCCTCTTCAAATTCTACTAATTCACCTGACATTACTTCATCAAGACCATGAATACGAGCAATACCATCACCTACTTTAAATACGGTACCGGTATTTACAATCTTTACTTTTCTATTATATTGCTTAATACGTTGACGGATAGTATTACTAATTTCGTCGGCTCGAATGGTTCCCATGAGTCTTTCTTAATTCTTTTTTGTTTGAAAAAAAAAATAATAATGCCTTACAGTAGATAGAGTAGAAGGCCTAATCGGTTATTTCTTTCATCGCCCCAAACATATCAATATTGGCACTGATGATACGTAAATGTAATTCGGTGTTCAAACAACTGTTCAGAGTTTCTAGAGCTCCTTGTAAGGCTTGTTGGAAAACTCGTTGTCGGATTTGATTAATTGCCCTTTCTTGTTCAAAATGAATGGTTTCGTTTTTGTTTTTTTCTAATTGTTCCAAAGTCGTAGAAGCTGAAGTCCTCAAAGATAAAATTTTTTGTTCTATTTCCGAGTATCCATTCACTCGATACTGATCTGTTTCTATTTCGACTTTACGTAAGCGAGTCCGGGCTTTTTCTAGTTGTTCAATGACCCCCCCTCGTAGTTCTTCTGAATTTCGAATAGTATTTAAGATCCTCTGTTTTCGATTATCTAATAAATCGTTTAATGAAAGTAGATTATCTTTCCATTTATTTCAAAACTTCCATCATCTCTTCCCGAACCAAACATGAATCTTTCGATTCATTTGGCTCTCACGCTCAATCACTTAATTTATGGCAAATTCCCCTATCTTTTTTTTTTCAATGAGCCTATCCTCTCTTCTATGGTTGGTCATATTCCAAAATTTAAATATCGAAACTGATTGCTAATCCAAGACCAAAATATTCGGAGGACTCTTCTGACTAAACAAAAATATGTAATTATCAGCAAAGTTGTTTCTTTTTTTCTTCAAATCCAAGAAATTCTTCTCACTTTATACATAACCTAATGTATAGGTTGTCGATTCAGCATTGGATGAAAAAAGGATGAAATATCCATTTTTCCAAAAAAAAGTTCAAATCATTTTTTCAATATGAGTGTTCTATATCGAAAAAAAATTATTAGGAAACCGTCTATGTATTAACATAGTGGTAGAAAGAGTACCATGCTGCGTCTGGACTTCAAACAATTTAGCTTTAACCATGTTAACAGTCCCGCATTACTGGTTCATAGAGAATCAAAGTCGATTTACCAATGAATCACGAAATGCTATAGTTCTTGCATATAATTTCTTAATTTATTCAGAAGTAATTCGTGAGATCATGCACCCCTTCTTTCCTAATTAGAAGGGAAAAAAGTACAGCTGGTTGGGTCCAGCCTATTCTTGAAATAAACAACTCGCACACACTCCCTTTCCAAAAAAGATCAATCCACCAAGTACTACACTTAGATTTATTGGATTTGTTGCTAAAATATCGGTATTAAACCCGAAACTCCCGGCGGATGGCCAATAGTCCAAAGAAATGAAAGAATCGGTTACATTTTTCATAGGATCTCCTCTTATAGATTATAGATAGATTCAAAATATAGAACAGAGTTCTTTTTTTCTCGCTTCGCGCCTTTTTCTTTATATAAATTTTCCTATTTCGAATTTAGAAATAAAAAAAAGAGTCAAAAATCGATTTGATTTCAAAATAGTGAACTACCTTGTTTGTTGCAACACTTCCCTTTTCCCTTGGACTAAGTAAGGGAAGGACAAAAGCGAATCAGTATGCTAATTCCCCATCCTCAAATCAGTCCTTCCCATGGGTTAGTTTCTCAACGAAAACTAATAAGTAATTCAATTATAGGAGTGAAATCTTTCTAGAATTTGAAAAACCAAAAGAGAAATCGAGGGCAATAAAATCTGAAAAATACATATTTTTCAGATTTCTAGGATTAAACAAAAGGATTGGCAAATAAAAGTGCTAATGCTACAACCAGTCCATAAATTGTTAAAGCTTCCATAAAAGCCAAACTAAGCAATAAAGTACCTCGTATTTTTCCCTCCGCTTCGGGCTGCCTCGCGATCCCTTCGACAGCTTGGCCCGCAGCAGTCCCTTGCCCAATTCCAGGTCCAATAGAAGCAAGTCCTACAGCTAATCCAGCAGCAATAACAGAAGCGGCAGAAATCAGTGGATTCATGAGAAGTTCCTTGTACCAAAAAAAAAATGGTTAATGATACAATCAACCAATGAACGATGATGGAATTATTCCATCACTCAAATTCATGCTAACTAAGAACTTTGAATTGGAAATATTATTGAATCCTCAGACTTACTTGGATATCTTCTATCAACAGAGTCCTTGTGAATCCATACGACTTTCGTTCTTCCATTTCTTTGTTCCAAAACGTTTTTTAAACTCTTCGATCTTTTTTTTTGATTTCATCTCTTTAGTCATTCAACTCACAGTTACAAACGAAGCGGAAGGACTTCTACTGGAATCCCCATCGAAATTCACAATCTTTAGTTCGTATATATAACTATAGAATATCTAATATCCCATATACAAGTCTTTCTTCCATAACGTAAACCAACTATTCCGCTCGTAGATTAAATCGGATTCTCCAATCATTCATCAAAAGAGCCACAAGAGTTGACTTATAGCCATCTAATTACATAGATCTAGCCCGACTCTCCTTCTACTAAGTTTTAGAAATCCCATTTTTTGTAAATTCTTTTCCCCCCTTTTCTTTATCATTATTCCACATGGATAGAATCAAAATGGACAAGAAGAATTTTTATTCAAATTATGACTCCTTATATTTAAGGATAATTTCGGATAAAGGATTTGGTATAGTTGGCCGTGATAGTGTGGGGAGACGGGATTTGAACCCGTGACCTCAAGGTTATGAGCCTTGCGAGCTACCAGACTACTCTACTCCCCGTTCTGAAGATGTAGAACTGAAACGTAATAAAAAATAAGGATTGAATGCGCCCCCCTCCTATTAATCTATACAAATAGATTCAAACCCATTTATACAGAATAGTCAAGGGGTCCTCTAGGATCGATGATCATAGAAATTGACTGAGCAATAGAAATAGGATATGCGTTGAGGAGAGGTATAAGTAGACCAAACAAGAATTTTCACAAAAAGATCGAAAAGATCTCTTTTCTTTTTTGTAATCTAATCATAATCTTTTTTGTTATTATTCTAATTCTAGATCGTATCTAACGTCTTTGTATATTTAGAATTCCTATATTTCTATTCTCTATGTCTATTATCTTGAGCTAGGCATACATTGCCTTGAACTAGATGAAAAAAAAGACTATTTTGAAAACTAGTCAATGATGGCCCTCCATGGATTCACCTATATAAGCCGCAGCTAAAGTTGCAAAAATAAGAGCTTGAATACCACTTGTAAATAATCCAAGGAACATGACAGGTATAGGAACCACTAAAGGGACTAAAGAAACAAGAACAACAACTACTAATTCGTCGGCTAATATATTCCCGAAAAGTCGAAAACTAAGTGATAAAGGTTTTGTGAAATCTTCTAAGATGTTAATGGGTAAAAGGATTGGAGTTGGTTGAATGTATTTCCCAAAATAAGCCAAGCCTTTTTTGCTAAGACCCGCATAGAAGTATGCCACTGACGTGAGTAAAGCCAAAGCAACAGTAGTATTTATATCATTCGTGGGTGCGGCTAACTCCCCATGAGGCAATTGTATTATTTTCCAAGGTAAAAGAGCTCCTGACCAATTGGAAACAAAAATAAATAGAAACATAGTTCCAATAAAGGGAACCCAAGGACCATATTCTTCCCCAATTTGGGTTTTACTCACATCTCGAATGAATTCAAGGATATATTCGAAGAAATTCTGACCGCCAGTTGGAATGGTTTGTGGATTCCGAACACATATAGTGACGGAACCTAATAAGATAGCAATTACAACCCAAGAAGTAATAAGTACTTGGCCATGGACTTGGAAACCTCCTATTTTCCAATAGAAATGTTGACCTACTTCCACACCAGATATCTCATAGAAACCCTTTAGTGTATTGATGGAACAGGATAGAACATTCATATTGCCCTCTGACAGAAATAGAACTTTCAACAAAATTATTTTGATTCAAACATCTCTTTTTCGACTTGCATACTTGAATCGTATATTTGGAATATCAACTAATCACAAAATATCCCCAGTTTTCTTCCTTTTTTCAGGTTCACAACATAGTAACCAATTCCCTAAATCTATGGAATTTCCTAAGTAATTTATTTAGCTTATTATTATTAATCAAGGCTTTATTTTTTCGCTAGAACGACCCTCACAAATTGCGAATACTAATTTGGTAAGAATGAATTGTATTGAAGCTCTAGTGTCATCGTTCGCTGGAATCGGAAAATCTACAAGATCGGGGTCACAATTTGTATCGATTAAACAAACTGTTGGAATTCCCAAAATAATACATTCTCGAAGAGCCGTATATTCTTTGTGCTGATCAATAATGATTACAATATCGGGTAATCCCGTCATATATTTAATCCCACCCAGATATACTTGCAAGTGAGATAATTTTCTTTTCAACCTAGCTGCATTTCTTTTCAGAAGACGGTTGCGTCTACCTATTTTTTGTTCCATTCTTCTCAATTTTCTGAATTTACGAAGTCTTCTTTCGGTAGTGGACCAATTTGTTAACAGACCACCAAGCCATTTTTTATTAACATAATGACATCGAGCCCTTATTGCAGCCCGTGCTACTGAATCAGCGACTCTCTCTTTGGTACCAACAATTAAGAATTGCTTTCCACTACTTGCTGCATCAAAAAACAAATCACAAGCTTCTGATAAAAAACGAGTAGTTAGAACAAGATTTGTAATATGCATACCTTTATGCTTTCTCCAGATATAAGGTGCCATTTTAGGATTCCATTTTTTAGTACGATGACCAAAATGAACTCTTGCCTCCATCATCTCTTCCAAATTAATGTTCCAATATCTTCTTGTCACTTTTCCCCCAATTTACCCTCCCTTTTTCAAAAAGAAAAAGACGAGGTACCCTGAAAACGAAATAATTGTTCCGATGGAACCTTCGTAGATTGGCCGTAGATACACGATCCAAGCCGTTATTCTTTTCTATTCGAAATTTTATTTTCTCTTTATTACCAAATCAAAGGACCGAATCAAATACAGAAAGAACGAATCTTCTCTTCGGAATCATTTAATCCTAGAAATGATTATTCGGATGGATCATGAAAATTCTTTGAAAGAAAAGAATCAAATTCTTTTTATAGGGTGGAACAAAATATCTCTCATTTTTCCTTCGAATCGATTCTTCTTTTTGGTTTCCAAAGGAATATTGTTATGTTGCCTTAAAGGGGGGATTAATCCTTTGAATCCGGTACCAACGGGTATCATTCCCCCCAGAACAACATTTTCTTTCAAGCCTTTCAACCAATCGATACGACCCCGGAGAGCAGCTTTTGCTAAAACTCGAGCAGTTTCTTGAAAACTCGCTTCCGATATGAAACTTTGAGTATTCAAAGACGCTCTTGTTATTCCCAATAAGACAGCTCGGTAATGGATCGCTTCTTCCAAAGCACGTCCCATTCGTTCCGCTCGGAACAATCCAATTAGTTCTCCGGGTAAAAAAACATTAGACATTCCATCTTCTGAAACCAACACCTTTGATGTTATTTGACGTACAATAAGTTCGATATGCCTATTATGGATCTGCACTCCCTGGGATCGATAAACCTTTTGGATCTTATTAACCAAAGAGATACGACTTTGCACTATAGTTAGCTCAGCACCAATAAAGAATCCCCAAGGAATTCCAAGAATTTTTGTTATACATTCATTCCAACCCTCAACCCTCTTTTCTAGATTCATCGATATTGAATCAATCGAACGCACTTCGAACATTTGTTCTACTTTTGGAAGACCCTGCGTTATATCACTAGATCTCGATTTTTCATATAGAAATGTAAGTAATGTATCTCCTTCGTAAAGGATTTCCCCATAATGGCCATTAACAGTTGCTCCTGGAGTGGCCAAATAGGGCTTAGCTGATCGTATTACTACAGAGTCACCTTGAACAACTAGCACTTGACCTGATTTTAGGTGTGGCTCGTTTTTGGCTATACATAGGTTTTCACAAATAAACTGTCCAAGGCTTATTTTGATAGATGTCTTTTCCCAATAATTGGGATAATTGTGATGGAGAAAATACCAATTCAAATGGAATGGATTCAAAATGATATTACTGCAAGGATTGGGATTATAAATTTTCCCCTTTTCATCCATTAAATAGTATTTAAGTACTTCAAAAGTCTCTTTGAAATTGTCAAGTTGTAAATAGTTAGTTACCCAGATCTGATTATAGGTTATTAAATAGGAAAATGAATAAAAACCCGCAATTTTAAAAGCTGTTCCTAAAGGGCCCAACGAATTCCTAATTGGCATTAGCGGATTTTTTAGAATTGATTCTTTTATCACATTGGACGATTTTCTATCGTTGAATAGACCCATTCGAAAACAATTGGATGATGACAAAATCATCAAAGATTGGCATTCCTTATTTCTATTCAACAATGTATGAACAGTTCCTTGATTTTGTTTAAGGGATTGTTGAATTTGAATCTTTGACTTGGAATAGAAAAAAGTGCAAGAAAACGGATTGATATTGGTGCGATCTGATCCATTATCATAGATCCATTCAGAACCGAATGGATCATTTCTTTTTTCAGTATACGATATAGAGGATTTCACTAAGTCAATTCTTAGAAAATCTCGAATCAAACCCTTTGTCCTTATTTCAACAAAGGAAGCAGGGGCCTCTTCGATCGAAGAATTTTTTTTGTCTTGGTCCCAATTCAATGCTAAACAAGTCCGAACTAATTGAATACTTGTGTCAGAAATTACCCGAATTGGTTTGACATTTCCATAACGGATATAATTAACAACTTGCAGTTGCACATTATCCCTTTCTTGCAGCCTATCTGGGGGGAAAGGTATTCTAAAATTTATACAATCTGTTATTTCATATGTGATTACAGGTCGAACCAAAACAAAAAACTTTTTCTTGGTGGGTGTGATCCGTTGGACATAGATCCAATTTTGCAATTTTTTGGATACTTTGAAATTCGTTTTTCCTATTCCAGGTGGTATCAAGATGCCGCTGTCTTGGAATATCTTATCTGTCTCTCCAGGAAAATGGATATCGCCAGAAAAGATTTGAAGCTCAATTCTTTTTTTTGTTCTTTCTACTCGGACTAGCCCGCCTATTCGGCTTCTTGTATTTAAAGTGATTTGTGTATCTACCCCAATCAGACTATTATTTCGTACCATTATGGAAGAAGACCCGGGTAAGCGATGCACTTCCTCGGGAATGAAAAAAAATCGATCTACTTTCATTTGGTCTTTTGGCCTAAATTCCGTGACTTCTCGATACTCAATCAAATCCTCTTTTTTAACGATTGAATGCACTTCTAGAGTGCTATATTTAGTAAAAGTAATTCCCGAACTCTTGCTTCTGTATCGAGGATCGTCGAAATAAGCAATAATACTATTTCTACGGAAAATACCATTTATGGGTACGTCAATTGAAATATCTGAAGAAGGCATTAGTTCTTTCTCTCCTTCTTGAATCGATTGGAGTGGGATAATGAATCTATTTCTTCGTCTCTTTGCCAATAAATCGAAATTATCGTGGAGAATGGCAGGATATATAAGATTATAATGGACCGTGCCTACGATTCGATTAAGTTCTGAATAATCAGGAATCCTATCTTCTTTTTTAACAGAAAAACCTGAACTAAATAATTTATGTCGCGCTTGATCATTAGTCAATGAGGGATTTGAAATATCTCTTCGCTTGGCAGAAAGAGAATGGGCGTTCGTTTGATCTTGGTCCTGGTGGAGCGAAAAGGAGGCTATACTGAATCTGCATGGCGCTCCCGATAATATCCATAAGTGACTTGTTTTTGGTAAGAGATGAACATTACCATATGTAAATTCGGGTGCATGATACACATCGGTACTCCAGTGCATTTCTCCGCCTGAATCAGAATAAATATGTTTTAAAACTCTCTCTTTCAAATTCAAAGTGGATGTTCCCGCGCGAATCTCAGCAATTACTTGTTCAGCTTCGACATATTGATCGTTTTGAACTAAAAGAAAACTTTTCGATGGAATAGTGACATTATGTAGAATATCTTCATTCTCAATAGTTACATACAAATCGATAGAACATAGAAAAGCAGGATATCCATGACGTGTACGTGTTGGATGAAGCAAATTTGCATTGAATTTGATTTTTCCATTAGAAGGGGCTCGTACATGTTCTGCAGTACCCCCTGTGAATACTCCGCCGGTATGAAAAGTTCTTAATGTTAATTGAGTACCGGGTTCTCCAATAGATTGACCCGCAATAATACCTACAGCTTCTCCCAATTCGACTAGGTCACCATGAGTAGTACTCCGGCCATAACATAATCGACAGATCCACGATGTACTCCTACAAGTAAAGGGCGTTCGAATAGATATTGGTTGTGCTCGAAAGGTTATGAATCGATTGATAAGTCCAATCCCAATATCTTGATTTCGAGTGGCAATGCATCGTGGACCCATATATATATCATCCGATAATACACGACCGATTAATGTTTGAATAAAAATGCTTTCCGGCATCCTCCCATTTCGAGGACTCACAGAAATACCGCGGACGGTGCCACAATCTGTTCGACGTATAACGATATGTTGAACTACTTCAACAAGTCTGCGCGTGAGATATCCAGCATCCGCTGTTCGTACAGCAGTATCCACAACCCCTTTGCGGGCTCCGTAGCAAGAAACTATATATTCTGTTAAAGAGAGTCCTTCGCGTAAATTGCTTTGAATGGGGAAATCAATCATTTGTCCTTGGGGATCCGACATTAATCCTCTCATACCTACTAATTGATGTACCTGAGATGCATTTCCTCGAGCTCCCGAAAAAGACATTATATGGACGGGATTAAAAGGATCAGTCATCCTAAAATTTTGATTCATTTCTTGGCGCAAATATTCACTTGTAGCATACCATATGTCAACGGATTGACGTAATTTTTCTACCGCGTGTACATTCCCATAATGGTAGTGTTTTTCCAAAAGAAAACTTTGTATTTCAGCATCTTGAACTAGCCATCCTTTCGACGGTATTGTTAAAAGATCATCAATTCCTAATGAAATGGATGTAGCAGTGGCTTGCTGGAAACCCAGAGTCTTTACTTGATCTAAAATGTGTGATGTATATGCCATTCCGAAGTGACCTATTAATCGACTAATAAGTTGTTTCATGGCAGTTCCGTCTATCACCTTATTGGGAAAGACCAGATTGGCCCCTTTTGCCATAAGTACCTCTGTATTCCGCTGAGTAGGATTTGACAATGGGTTTGAGTCAGTGATTGAAAAACTTCCTTTTCTCGATCTTAATTCGCGTAGAAATTGTGGAACTAGGATCCTAGTTGAACCGGAGAGACCCGAATTCCACCGGGTCTCATAGAATCTGAGGTACCATCTCATCTGATTAGGTACTATATGAACCACACCGGCAAAACCCTTGTATGGCTTCCTCGATTTCTCGATAAAGAGAAAGATGACCAACAGTGGTTCGAATATATATAGAAAGAATTTCTTTTTTTCTATTTCTTACTATTTGATACTGCCCATAAATCTCATAATAAGTACCCAACGATTCATAGTGAACCTCAAGGGGAGCTTCTCTTAAAGAAATAACGCGTTGATCTAGTCGCCACCGGAGCCACAGCGGACTATCTAAATTGATTCGTTTCTGTCGATAAGCTCCAATTGCATCATAGGAAGTACAAAAAAGAGGTTCTTTTTCTTTTGTATACTTATGGTTATTATGGTCAATTCTTTCATTTTGATAGTTTCTATCATTATATGGATTATATCTATTTACACAAATACCTCGACGATACCCGCTCGTTAATATATAAAGTCCCATAAGCATATCTTGAGTTGGTACGACAATGGGATCTCCCATAGCGGGAGACAAAAGATTCATATGAGAAAACATAAGTAAACGGGCCTCTGCTTGAGCCTCCAAAGATAAAGGTACATGAACAGCCATTTGATCTCCATCAAAGTCTGCATTGAATCCCTTACAAACTAATGGATGTAAGCAAATAGCGCGTCCTTCCACTAAAATGGGCTGGAATGCCTGTATGCCCAATTTATGCAAAGTGGGCGCTCTATTCAACAAAACAGGATGCCCCTCCATAACTTGCCGAAGCATTTCCCATATAATCGGTGGCTTTTTCCGAATTTGCATCTTTGCAGCTTTTGTGTTCAAAGCAAGGTGTTGTATAATTAGAGCACGCATTACAAATGTCTGGAAAAGCTCTAGTGCTATTTCGCGGGGCAATCCACATCGATGTAATGAAAGCGAAGGACCCACGACAATGACGGAACGCCCCGAATAATCGACCCGTTTGCCAAGCAGAGTCTCACGAAATCTTCCCTCTTTGCCTTGAATGAAATCTGAAAACGACTTGTAAACTTTATTATGACCATCCCTGATTGGTTGTCCGCGGATTCCATTATCAAGAAGTGTATCCACGGCTGCTTGTACCAATTGCTCCTGGCACCTTACGAGGTCTACTGGCACAAATGGACTGGATTTTAATAGATCCGTAAGATGGTTGTTACGAAAGAGAACTCTTCTATAGAGTTCATTAATATCCGAGCTCATTAGCTTACCCCCATCTAGTTGAATCATCGGTCTTAACTCGGGAGGAAGAACTGGTAATAGACACAAAACCATCCATTCTGGTTCTATATTTGTTTGAATTAAATGCTTAGCTAATTGCATGCGTCTAACCAAAAAAGCCTTTCTTCTTCCAATTTTTTGATCTTTCGATTTTTTCCCTGTGGGCCCTTCTTCCTCTAATTCTTTCCATTCTACCAATGAATAATCTAGAATACTTCGTAAATCTAGATCGGCTAGTTGTTCGCGAATCGCACCTGCTCCAGTAAAGATCTCTCGAGTTCGAAAGAAGCCCTCTCTAGGTAGTCTTCTAAATCGCGTAAAAAAAAGTGGGATGCTGGCTTTACAGGATTCGATTTCATATTCGAATGTACCTCGTAATCGTAAGAAAGTAGGTTTTTTAGCTACGGGCCTAGCAAAAGAAAAATTGGGATAGGGCCCTATAGGATCTCCCCCCCTTCAAAATCGGACATGAAAGTTTCCTTTCATCCGGCTCAAGTAGATACACCAAATAAAGATAAAGAGGCGAGTTCTCACTTTCAACTTCTATAAAACCCCAAAAAGATCTACTCCTTACTCAAGTTCCCAGTGAAAACCAAGCAAGATTTCATTTTCTTCTTCCTTTTATTTAGAGTTTCTGAATTCTTTATTCAATTACGAGGTAAAGGAAATGTGAAATTCTTGAGTCGTCTACTTCCCTTTAAATGATGAATCCCCTTAATTTAATTAGGACAGTATCTTGGAATTCATAAGGGATTTACTTGTCTATGAATCGTTCCATTCGATCTTTTAGGTTCCAACTTTACCTCGACGGTTTATGATGCCCTTAAAGCCTATATGCGATGGATAGACTCCTGTAACCATGACATAGTTGCGTTGCTATTTGCTTACTTAAACCTAATTTCTTTCGAAAAGAAAGGAATAATTCCACAAAAGATTTGACGAGGTACAACTAACTAACAATTCTTATTTAGTTGTTACGAAATCGACCATAGATCAATTCCCCTTTTTATTTGAGAGTATTGAATACACTCATAATTCTGAGTTTCATGTTACTCTTCCCAAGAGACATGTCAGGTACAGGGCATCCCAATTGGATTGAATGGGATGACAGTTTCTCATTCCGAATCTGTCAAATCTGAATTTCGATCAAGTCACACATCGCAGTATACCAGGCCCTCTAATTCTTTAAGAGGTTTATCTAAAAGATTAGCAATCGAACTAGGAAGACGTTTCAAATACCACACATGGGTTACTGGACATGCTAGTTTGATGTAGCCCATTTGATATCTTCGTCTCCAAGAATTAACAAATTCAACTCCACATTGTTCACAAAATAGAGGGTTTTCTTTTTTATCTCCGCTTCCTCGAGAATTTCCACAAGCACAAATTCCATCTTTTATAGGACCAAAAATTCTTTCACAAAATAATCCATCTTTTTCTGGTTTATAGGTTTTGTAATGAAAAGTAGAGGGTTTTTTCACCTCTCCAACTATCTCTCCATTAGGTAGGATTCTATTGGCCCAAGCACTTATTTGTTGAGGAGAAACTAATCCAATTCGAAGTTGTTGATGTTTATATCGGTCGATCATAGAAGAAAAGTTCCGATTCATTCCGATTAAGCTTCCTTCCTATTAATCTGGAAGTTCTTCTCAGATATAAGGAAATGATTCAGTTACACAGCTAAAGTCGTAGTTTTCGAACGAGCAATCAAGAAGATTAAGAAAAGGTACTGAAGATAAAATACGAGCTTGTTTTTTGCCTAGCAATATCCAGTTCGAACAATAATTAATCGGATTTCAAGATTCCTTTTGTTGAAAGTAAGTGCAGGTAAAATAAAAATGCCTATATGTAGGTAGATCTCTCTTATATACTCTATCTACTCTTTCTGAAAACCTTTGATTTTCAGAAGATTTTCGGTAGTTGTGAGTAAAGGGAATAATATCTTCCTATTCTATTCGCTCTTCTGAGGCAATTATAGATTCTCGGGGCCAATTCTTCTAATTCCTCAATGAGAGCCACATAATATTTCCACCCTTTTTTGTTTTCGTGAAAGTACTTTCAACTAAAAACACCTATTTTTCTGTAGGTCTCTTCTAGATACCTATCTTCAAAATCTTCGAGTCTGGGAAGGTCTTCGGGATCCGCGATCAAAAGATCGAATAATAGATCCATCTCTGCTCTTTTGAAGCAATTATAGATTCTCAGAGGTAATTCGAATTGCTTAATGAGAGTCACATAATACTTTGGGTCCATTGATTATGATTATACAATAAAAGTTTTGATTAATTCCGATTAAACTTCCTCTCTATTAATTTGGAAGTTCTTCTGAGATATAAGGAAATGATTCAGTTCCAGAGCTAAAGATTGTAGTTCTCGAACGAGCAATCGAAAAGATTCTGGAGCCTTCTCAGGCTTAGGTATTATTCCTCCACTAAGCATAGTAGGAGGTATTTTACGGCGAGCTTCAATATGATCCGATTTATAAGTAAGCATCTCTTGTAAAATATGAGCAACACCAAATCCTTCTAGAGCCCAAACCTCCATTTCTCCTACCCGTTGTCCCCCTTTCTTGGCCCTTCCTCTAAGGGGTTGTTGTGTAACAAGTGCATAATGTCCAATGGAACGTCCATGCATTTTATCATCAACTTGATGAATTAATTTCAAGATATAAGACTTTCCTATTAGAACAGGTTGTTCAAAAGGATCGCCGGTTCTTCCATCAAATAGTCTACTTTTGCCTGGATATTCGGGTTCAAATACCCATGGATTCGCTGTTTGCTTACTGGCTTCATATAATTCAGAAAACACTAGTTTTCGCGAAGCTTCTTGTTCATATCTCTCATCAAAAGGCGCTATTCGATAATGTCGGTCTAGCAGACTCCCCGCTAACCCGAGTGAACATTCAAAGATCTGGCCTACATTCATTCGGGAAGGTACTCCTAATGGGTTGAAGACCATATCGACAGGCCTTCCATCTTGCAAATAGGGCATATCTTGTCTAGGTAAAATTTTGGAAATGATACCTTTATTTCCATGCCTTCCGGCTACTTTATCGCCTACTTTTATTTCACGTTTCTGTAAAATATATACACGAATCGTTTCTGGATTATAAATATAACCCTCGATCCATCTCACATCAATAACTCGACCACTAACACGTGGAGGTAGTTTTAGGCAAGTTGCTTTTAAGGTAGATACCGGAATGCCAAATATGGCTCGTAATAATCTATTTTCTGGATCATACGACGATTCTTCTGTCACCATCTGAGGCGTTAATTTACCTACTAAAATATCACCCCCGCTTACCCAAGATCCCAGCATTACAATTCCATTTTGGTCTAAATTGCGTAATAAATAGGCTTCTATATGTGGTATTTTATTAGTGACCCTTTCAGGTCCTTGGTTTGTCACATGAATCTGAATTTCATATTTCCATATCTGAAAAGAAGTATAAACAGCTCCATATATCAAGCGCTCGCTAATAAGTACTGCATCTTCAGAGTTGTAACCTTCCCATGGCATATAAGCTACTAATAGATTTTTACCCAAAGCGAGTTCGCCACCAACTGTAGCGGCACCGTCCGCTAAAATTTGTCCTTTTTTAATGCATGTACCCTGTGGAACCTGGGGTTTTTGATGCATAT----AAGTATTTTTGTTGGAACGTTGATACATAACTAATGGAATGCTTAGAGTATCTCCATTACCTGATAAAACGATCTTATCAATATCCGTAGAAATGATCTTTCCACCATGTTCCGCTATAGCAAGAGCCCCTGAATCTAAAGCCGCTTGACGTTCCAAGCCAGTTCCAACAATACACTTCTCGGACCGAGAAAGCGGAACTGCTTGACGTTGCATATTTGAACTCATTAAAGCCCGCGTCGCATCATTATGTTCGATAAAAGGAATGAGAGAAACTCCAATCGAAAAATATTGGAAGGGAAAAATACTTCGAAGATGAACCTGTTCCCATGCAATAGTCAGGAATTCTTGACGGTATCGAGCTGGAACAACCTGCTCTTCCTGACTATCCTGATTCAATGACAAAGAATTTCCTGACGCTAACATATAGTATTCATCTATAACTGGTGATAAATAAAGCATCCGTCCCTTTTTTGATTTCTCAGAAATTTCATAAAACGGGCTTTCTAGAAAGCCCCAATGACCAACCCTCGCATGAATTGATAAGGATCCAATAAGTCCAACATTGATTCCTTCCGATGTGTCAATTGGGCAAATACGCCCATAGTAACTAGGATGGATATTTCGTATCCGAAAACTAGCAGTTCGCCCTGTCAATCCTCCAGGGCCTAAATAACTAAATTTTCTCCCATGAACTATTTGTGTCAATGGATTAGTTTGATCAAAAACTTGAGATAATGGGTGTAAGCTGAAAAAAGACTCATAAGTAGTTGTTAATGGAGTTGAAGTTACCAAATTTTGAGGAGTCGGTATCAATTTATGCCTAATTGCTCCACATATAGTTTCTTCAACCACATTTTCTAAACGAACTAAAGCCAAGCCGAATTGATCTTGTAAAAGATCCGCTACAGAACGAATACGTTTATTTTTCAAATGATTCATATCATCAAGTGTATCCATTCCAAATTTAATTCCAATCAAATGATCCACAGCTGCCAATATATCTCTCGGTAACAAAAAGGTATTGTTCTGAGGTATATTAAGGTTCAACCTTCGGTTCATATTTCGTCGACCAATCCTTCCTAATTCACATCTTTGTTGAAAGAATTTCTTTTGTAATTCCTTACATAAGGATTCAGAAAATACTAAATCCCCGCTTACACAAGCAAATTGTTGATAAAACTCCAAAATAGCATTTTCTTTTGACCCAATTTTAATTTTCTCCTTCTCGTTCAGAAAAGACAAAAAAATTTCAGGATAACAAAGATTCTCTAGAATTTCTCTTAGATTCGAACCCATAGCCGATGATAGAACTAGAATAGATATTTTTTGTTTCCTACTCACACGAGCCCATATACTTGCTTTTCTATCAATTGCTAATTCTAATCTTCCTCCCCAATCTGATATTATAGTGCCAGTATAGGCTGAAATTCCGTTATGGTTCAATTTTGAACGGTAATAAATACCGGGGCTTTGCAATATTTGATTGATCACAATTCTGTATATTCCATTTACTATAAAAGTTCCCAAAGAATTCATTAAAGGAATGTTTCCAATAAAAATTGTTTGTTCTTGCATGGCCCGGCTCTTTTTAGAAATTAATCCCGCGGATACATATAATTGAGAAGAATATGTAAGTGATTCATACACAGCATCTCTTTCTTTTATCAAGGGTTCTACTAATTGATATGTTTCCGCAAATAATTGAAATTCAATTTCTTCATCTGTATCTTCCATTTTTGGAAACTTATAAAGTTCTTCCATCAAGCCCTGATCAATGAACTTACAAAAGCCTTCAAATTGTATCTGATTAAACCCAGGTATTGCCGACATTCCTTCATTTCCATCCCAGAGCATTTTTTAAATTTCCCATTTATTTAAAAATACCATTATTGGCTCATTCTTCATTAAATCATAAAGATGATCTAGTCATAATGGAATTTCTATTCTGTTTACTGAATAACATGAAATTTTTCCCAACTCCCTGTATATACAGGGAGTTGGGAAGCGGAAAGAAATCGGTTGGATTAAATACTTATCCATTTTTTTACACAAAAAAATGCGTCAGAAGTTCCAATTCCAGTTAGATTGCTTTTCAATCCAATCTCTTGCAAATTCGATATAATTTGCTCGGGGGATTCTTTAACCCCAAATATCCTACCACCGCGGTGATGCCATCTTCCTTCTATTTTTTCACTACACGTTTTTCAAGCCATTTCCCATAATTTTCCCCGCACCCTTCTCTAAGTGGGTGCGTGCAAAAGAACCCAGAATGGAGGTGCTTACGGTATACAAGGTATAGAATCATAATGCACTTCTTATAAAATTTCCGAGGATCTTTTGCTGCAGAACCGAAATCATTGCCCCCTGGGTGACTAAAGAAATATTGTTATGTTGCCCTAAAGGGGGGATTACCCGGTACCAACGGGTATTATTTCCCCCAGAACAACACTCTAACACTCTCTTTGAAGTCTTCCAACTAATCGATACAACTTTGCACTATAGTTAACTCAGCACCAATCAACTTTACCAATCCACTTTTTTGAAGATCTCCAACAAATGCTCGGTTTCAAAATCTTCCATTTGTATAAGGATCTCACGAGCTTCAGGGTCCCTTAAGGTTAATTGAAGTTGGTCAATCGTAGAAAGGCCTTTCCCCAGGAGTAAGACTGTCACTCTTGGAGAAAGGCCTAGTTCAGTAATAAAGCGGAAAACCGAACCCTTTCTTTTGCGTATGAGTCTATACCACCATTCGATTTTTGTAAAGATCTCTACAAAATCCTCATCAAGGAAATCTTCTATTTCTAGAAGAGCCCTGCGAGAACTAAGGTCTTTTATAGTTCGTTTTAATTCGCTGACCGTATCAATACCTTGATACAGGAGTAAGACTGTTACTCTTGGAGAAAGGCCCAATTCAGTGATGAATTGGAAAACCGAATCCTTTCTTTTGCGTATGAGTCTATACCACCGTTCGACTTTTGTAAAGATCTCTACGAAATCAGCAGCAGAAAACTCTTTTATTTCTAGAAGAGCCTTGCGAGAAGGAAATACCGTTACGGTTTCTTTTAGTTGGCCGACGGTATTAATGCCTTGATGCAGGAGTAAGACTGTTACTCTTGGAGAAAGGCCCAATTCAGTGATGAATTGGAAAACCGAATCCTTTCTTTTGCGTATGAGTCTATACCACCATTCGACTTTTGTAAAGATCTCTACGAAATCAGCATCAATAAAATCTTCGATTTCTAGAAGCGCCTTGCAACTCTTAGACTTACTTATGGTTTTTTTTAGCTCGTCAATAGTGTAAAGGTTTTCAGACACAAGTAAAACAGCTAGCCTTTCTGAGAGATTTAGCTGTGTTATAAATTTGAAACCGGGTCCTTTTCTTTTGCGTACCATCGCATACCACGATTCCAACTTTGTAAAAATCTCCAACAAATCGTCATATTCCAGATCATCAATACTATAGAGAAGGTACTGGCAACCCTGAGTGTTGCTTACAAGCGCGACTAATTCCTCAATCATATATATGCCCCGATGCAGGAGTAAGATCGTAACTCTTGTCGATAACCCTAGTTCTGTAATAAACCGGAATTGGGGGTCTTTTCGTGTCACAATCACAAATAATATATACCACCACGCTTTGACTTTCAGTTTCTCGTGGTTAGAATAGAATAGTGCCGTTAAAGCATAAGAAGTATTAATAAAATTGTAGGTTTTTAGGAAGATCTGATTTTTCGCTTGATCGTCCAAACCTTGTATTTCTCGAATAGATTCTGGAGTGAACAGTACGGTGATTATTAACTTGTCGAGATTTAGTTTCCCGTTAAATGATAGGGTTAATTGTTCAACTTCTTGCCTCAGTACAAACACGATATTTAGTGATAGATTGAATTCTTCAACAGTTAGAGACCTTGGGTCACGATTTTCAAAGAAGAGACGATGCTTAATACCCTTGCCAATTTTGTTTAATTTCAAAATAAAGCCAGTTACAAGCGAAATATAAAAAAGAATATGAAAGGAAATTTTTAGAAAAATAAATACACCTGCTATTTTTGACATAATAAAAGGTGGTATTTTTTGTTTCAGTTTTATTTCAGCTAGTAAGAAAGAATATTTCGCTATAAGTCCTAAAAATTTAACTATAGAGTCTAGAAAATAGACCAGAATCAGAAAATAATATGTCAAGCCAATCATCGCACTGAGATCTGCCCCTTTATTTCGACATTTTTCTGGTAGAAATCCGTAACCTACTAAAACAATTAGCCCCATTAGATGAAAAATCAGGATTTGGTTCCTAATCATAAGATTTTTCATAGGGGTCGTAATCGTAACAATAGGTTTCATCAGTTTATTATTAAAATAAAAATCGACTATAAATCGCAATAGATGCATTATAACCCCCCCTTTTTTTTTTTTTT-TTGTGCAAATTTCGCATAAAATCCTAAAATATTTTTGTATATCGTTCATAAAAAAAGAGATACCTCCATCCTATATAGAAATATTCTTCCGGCAATTGTACGGATAGAACTATATAAAATTTTGAAAATAATAAAAATAATAAGAATGTCATTTCCGTTGGATTGTTTAAAATATCGACTTTCTAAATAAGATCAAAATTAAATTCCGACGTAATAAGATCAATAATTCCATAATCTTGGGCTTCTTTTGCTGACATACAAAGTCCCTCCGCCAGGTCTTTTTTTATAATGTCGTAAGGTTGCCCCGTTCTTGCTACAAAAATCTCGTCGATGACATCATTAATATACGTCACTATTTCCTGTTTATGAAAAAAACCCCGAAGAGTGCCTTTCTTAAAATTATAACGCTTAGGTTTAGGTTTATACACCATCACCCTAACGCGAGGATATCCTAGGCGCGTGTCTCCTGCAAGGAGGGTAAGAGATCCCACTGCAGCAGTCATTCCACATCCTACTGTATTTACTTTTGGTGGCACCGTTTGGATTGCATCGAAGATAGCAACTGCCGTTCGTGCGGACCCAGTAGCGCAGTTTATAAACAAGTAGATATCTCGGGTAGGATTATAGAGAGCCAAGTGGATAATAAGACCTATTAGCCTATTTCCATTTTTCCTAGTAATATTTTTGGTTAAAAAAAGAACCCCACTCTCATAAAGAATGGTGTGTAAGTTAATCCAACGTATTTTGATTTCTTCTTCTTCTTCTTCCTTTTCATTTTTGGCTTCGACTTCGTCTTCTGGCTCCGACATAAGAGGCACTTTTGGAAGTTTCTTTGGTTTCTTTGGAGGTTTCTTTGGAAGTTTATTTGGAAGTTTCACTTTAACCGGCATTTTTTTTAGTCATCCATATTTTGTTTTAACTTTCTTTGACTTCTGGCTCCGACATAAGAGCCACTTTTGGAAGTTTAAGTGTCATTTTTTTTAGTCATTCGTATTAAAAAAAATGATGTTATTTCCATTGTATTGTTTAAACTGTCCGAGGAAAATCGCGCATTTTTGATCTCAAATTGACGGGTTAGTGTCAGCTTATCCATGCGGTTATGCACTTAGGAATCCATTTTCGGAAAGATTCAGTCTTTCGTGCTTTCCTGGGTCTTCGAGATCCTTTCAAAGAAAACTATTAATTAATCTTCGAAAATGTCTGGCCAATCACTTTCTTCGCTTTGATCCTCATACTCTTCCTCATCCCGAGACTCTTCCTCATCTTGAAAATAGTCGTCTTTCTAAGAAAAGAAATCCCGAGAAAATAAATCTCTGAGGTCATCTCTTCGATCACAAGAATTTAACCAATCGTCGAGAGCAACCAAGAGACGGTCGAACAAAAGTTCCATATTATCGAAATGAGAGTTGACTATATCCCTTAGACGACGATTGCGGTCCTTCATAAGACGAATTTCCACACGGATATAGTCAAAAAATTTCCACATAGTTTTCCTCCTAAGTGGTGAATAGAATTTTGACTTTCTGCTCAATTGAATTTTGACTTTGTGCTCAATTGAATTTTGACTTTGTGCTCAATCGAATTTTAACTTTGTGGTCAATCGAATTTTTATTTAACTTTTTATTTAACCCTATAGAATTCTTATTTGTTTGTTTTAATTGAAGAGAAAAAATGAACGAGTTTCTTTTGATTTTTTGTTCCGTTACTTAAATAAAAAGAAGAGACTGGGAAAGGTTTCTTATTTTTTGTCTATAAAAAATCCAATTGATTATTGTTCGAACTGATTATTTTATTTAATTTAAATTAATTCGAATAAAAAAATAGTAAGGGAGCAATGCGTTCTTCTAAGTTCTAGAAAAGAAGAGTTTATTGTTCCTTTATTTCTTTACTTTCCCTTTCTATTATATAGAATTTAGAATATAATTGAATTAATTATGCAAAAACATACATAAGAGGAGAAGCGGGAAAAAATCTGTTGGATTAAAAACTCTGTTTTCATTAAAGTAATCAAGCATATAATACTAAAGTAATATATATTATTAGAGCTCTTTTAAATATTAAATATTCTATGCGAAAGTCTTCTATTTTCATAAGATCGATGGGAGTTGTATTCAAAAGATCCCATAATGTATATGTATATATATTGGATCTTTTAAGGCAATTCGAGATTCTGGAAGGCAATTTTAATTCGTTAATCAAAATCAAATGAAAGTTTTTTTTCTTTTTTACTTTGTTTAGCTAATTTTTCATGAAAGGTAAAAAGCGGTAAATGAATCTTGCGTTGATTGTCGTCTAAATGGAGGTTTTCTTCTTCTGTATTTAAAAAGAGACTAAATAAGTCAATCAACTTCCGAGAAGCTTCATGAAGTGCTTCTTTAGGAGTTAAACTTCCATTTGTCCATATTTCAAAAAAAAGTATCTCTTCTTTGTCAGTTCTATATCCCTTCCCATAAGAATAGATACTATAATTGGCATTTCGAACAGGCATGAATACAGCATCTATAGGATAACTTTCAGCTTGAAAGTTCTTTGTTGGACTTTTTATCCGATAACCGCGACTCTTCTCAATTTTTAATTTCATACAAAAATTAATGGATTCCGTCAACCTCGCTATATGTTGTGTATTGTCAACGATTTCCACATAAGGGGGTTTGATGATATCATGAGCAGTTACATCTCTAGGACCTTTTACACAAATAAACGCGTCAGAAGTTCCATATAGATTGCTTTTCAATACAATTTCTTTCAAATTCATGAAAATTTCATTGAGGGATTCTTGAATCCCTACTATGGTAGAATATTCGTGTGTTACTTTCTCAAATTTTGCGTACGTGATACATGTTCCTTCTATTTCTCCAAGCAAAGCTCTTCGCATCGCAATACCTATGGTTTCGGCTTCACCTTTCCTAAGTGGAAACAAGATAAAGCGCCCATAATAAAGACGCTTACTGTCTACCCTTGATTCAACACACTTCCACTGTAATCTCCGAGGAAATCCTCTTCTGTTTTCTCGACTCATAGTAATAGTAGTTGATTAGTTTATTGAATTGTTTTTTTCTCTTCTTTAATTGGATTATTGAAACGTTTCTTTTTGTTGAAATTTCTGCAATCTTTATTTTTACACACGTCTTTTTTTAGGAGGTCGACAGCCATTATGTGGCATAGGGGTTACATCCCGTATATAGGTTAATCGTATACCGCTTTTATAAATAGTTCGTAATGCTGCGTCTCTTCCGCGACCGGGCCCTTTTATCATGACTTTTGCGCGTTTCAGACCTTGATGATCCACTACTGTACGAATAGCATTTCCTACTGCGGTTTGCGCAGCAAAAGGGGTCCCTCTTCTTCTACCCCTAAATCCACAAGTACCGGCAGAGGACCAAGAAACCACTCGACCTCTTACATCTGTAACAGTCACAATGGTATTATGGAAACTTGCTTGAATATGAATAATTCCTTTTGCTAGTTTACGTGTATTCTTACGTGAACTGACACGTCGATACGTACGGAAATCAATTCTACGTATAGTTTTTGGCATATTTTATCATCTCATAAATATTAAGTTATATATGGATATATCCATTTCCTGTCAAACTGGATCCCCTTTTTATTTGTCCATTGGATTGGATCTTTTAGAGAGTCTCTTTTAGATTATCCCTGTCTTTGTTTATGCCTGGGGTTGGAACAAATTAGTCTAATTCGCCCCCGCCTACGAATTAGGCGGCATTTTTCACAAATTTTACGAACAGAAGCTCTTATTTTCATATTTGCCATTTCTTACTGTAATTTTGAATCTACTTCTTGGAAGAAAAAAAGTTTAGTGAAATTTGGAATCTTGAATTGTATTCCTACCAAAGGAATGTTAGGATTGAAAAATCGCCTAATTCTCCGAAGCCTTGTTGGGATTCTCCGAAGCCTTGTCGGGCTTCTCTGAAGCCTTGTCGGGCTTCTCTGAAGTCTTGTCGGGCTTCTCTGAAGCCTTGTTGAGATTCTCCGAAGACTTCTTCGAAGGCTTCTTAACGGGGAGTCGATAAATTATACGTCCTCGTGTGGGATCATATTGACTTACTTCAATTTGGACTCTATCTCCCGGGAATATCCGTATCAAACGACGTCGTATATTTCCTGAAATATAACCTAGGATAATATCTGTATTATGGTTATCTACTTTATCGTCGTTATCTAAAAGAACCCGGAACCTACCATCGGGAAATGAATCAGTAACTAAACCTTCATAAATTCTTTTTTGTTCTTTTTTACTCATTTTTTGAAAGATCCTCCTGTAATTCAAAAAATTGATTAATCTCCTCTTCTTCTTTTTTTTTTTGAAAAAAAAAAGAAGTTTCGGATAGAATTTCGGATATAAGAAGTATTACCATATATAACATAGAATTTCCCCCCCAATTCCTTTTAGTCGAGCCTCTCGATCTGTCATTATACCTTGAGAAGTCGAAAGAATTACAATGCCTATTCCACCTAAAATTCTAGGAATTTGTTGATGGTTAGAATAGATTCGTAGACCAGGTCGACTGATCCGTTTTAAATTTAAAAAGTTTCTACTTTCCCTATTTCTTCTATATCGCAGGGTTAAAACTAAAAAAGATTGGTTGCTTTCTTGATGTTTCCTCACGTTTTCGATAAAACCTTCTCGTAAAAGGATTTTCGCAATGGTTTGGCTAATATTAGTAGATGCTACTCGAACTATTCTTTTTCTATTCATGTCAGCATTTCGTATAGACGTTATTATTTCAGCAATAGTGTCTCTAGTCATGATGGATTCCAATTATTGGGGCCTTCCCATTTTGATATAATCAACATGTTTTCCTCGTTTTTACTTTTTTTTGTTTGTGATGGGAATTCTTAAAGGTATATGCGTGAGACACAATCTACTAATTAATGTTAATCTATTTCTTTCCAATTCCCTACTACAACTATATCATGATCTCATCGTATAGTATATTATAATACCTCGGGAGCCAATGAAACTATTTTAGTAAAATTTAACTGTCTCAATTCCAGGGCGATCGCACCAAAAACGCGAGTTCCTTTTGGATTGCCTCCTTGATCAATAATAACTGCAGCATTATCATCATATCGTATTATCATACCGTTGCTACGTTTAAGTTCTTTACGGGTACGCACAATTACAGCTCTAACTACTTCTGATCTTTGTAGGGACTTTTTTGATCTTGCTTCTTTATTTTCTAGGTTTGGTACTGCTTCTTTAATCACAGCAACAATAACGTCACCAATATGAGCATATCGACGATTGCTAGCTCCTATGATTCGAATACACATTAATTCTCGAGCCCCACTGTTATCCGCTACATTCAAATAGGTCTGGGGTTGAATCATTTTTTTTTATCTGTTCTTTCAATGCAAAGAGCGAAGAAAAAAAAAAGAAATATTCTTTGTTCAAAAAAAGAAACCCGTGATTTTGTCATTCCCAAGCCCTATTGCTTTGGTTTGCCATTCTTATCCTGAAATAATAGAATAAATTGAGTTCGTATAGGCATTTTGGATGCTGCTATTAAAATAGCTTTTCTAGCTATATTTTCTGCGACTCCGCCCATTTCATAAAGTATTCGACCTGGTTTAACAACAGCTACCCAATATTCAGGAGATCCTTTCCCCGAACCCATACGTGTTTCTGTGGTTCTTATTGTAACTGGTTTGTCGGGAAATATACGTACCCATATTTTTCCACCACGACGTACATTTCGTGTCATTGCACGTCGGCCTGCTTCTATTTGTCTAGATGTGATCCAAGCGGGTTCAAGTGCTTGAAGAGCATATTTACCAAAACATATACGATTCCCTCGATAAGATATTCCCTTCATTCTTCCTCTATGTTGTTTACGGAATCTGGTTCTTTTGGGGTTATAGTTGATGGTTATTTCTGAATTCCATCTCTACTACAGAACCGGACGTGAGAGTTTCTTCTCATCCAGCTCCTCGCGAATAAAAGGATGAAAAATCTTTCATTTAAATTAAGATATACATGTTTAACGAATATTCGATTCAATCAATAGATTAAATCGCTGGATTCTTTGAGATTTCATCGAATCTTTGTATAACTTGTTTGGATATTTTGGATTTCGAAATATATTTAGATGTATGTCTATTTCTATTTATAGAAATTTATAGATAATCAATTTTTTTACAACATAACCCCCTTTTTTCCTTTTCTCGTATAGGATTGTCTAAAATTTAGTAATCCAAGGGAATAAAGTTTTCGCGGGCGAATATTTGCTCTATATCTATTTCAGTTGTAGGGTTAGCCCATGACTTCTCAGAATAGATGAATTTATTCTCGGTTACTTCCGCCATCCCAACCAATGAATCATTAGGATTTGTTTTCGATAGAATTTCTGCATTCACGGATTCCATCGTTCCCATCACTTCTTGTTTAATGGTTAGGTCTGCATTCGACAATGGAGCTCTTAATGAAATTTGTTCTTGAGTCAATCTTCTCAGTCTTTATTGGCTCGAGTCTCTTGATTTTTTTGTTTGATTCCATGAACAGATCCATTTCATTATGGATGAATAAGTCTTGATGCTTTATTACATTGCCTTTTATGAGATGACTCATAGACCTTACATATTGGAATTGTATATCATTGATATTCTTTTTCTCTCTTTCTCTC-CCCCCCCCTATCCACATCTTTTTTCTATATTTTGCTTCACAACTTAGAATCCAATTGGTTTTTCTTTTGTTTATGCAAAACACATTTCCGCTGCTACAATGATAGGATCAATATATCCTCTCTTGACTGGTTTTTTGGATCCAGATAATGCGAAGTGATGAGTTGGTTATTAGTTCTATAGTTAATAGTTGATACTATGGGCAATAGTTTTCTTCTTTGAATCCTAAGCCTAAAAAAACCAACGAGTCACACACTAAGCATAGCAATTCTCTCAAATGGTCAATTGAATTTTTATTTAACCCTATAGAATTCTTATTTGTTTGTTTTAATTGAAGAGAAAAAATGAACGACTTTCTTTTGATTTTTTGTTCCGTTACTCAAATAAAAAGAAGAGAGAGGGAAAGGTTTCTTATTTTTTGTCTATAAAAAAATAGAATTGATTATTATTCGAACTGAATAGGAACAATAATCAATCGAATTGAAACCCTTTCCCTTTCCTTAGCTTAGAGCATAGAGTCAAAGTGTAAGTAGGTATCTATGCCTCCGAATTTAAACCCTTTCCTTAGCATAGAGTCAAATTGTAAGTAGGTATATATGACTATCTTTAGCTTTAGGTAGATCTCTCTTAGAATCTCTATCGATTCTTTAAAATCGTCTCTTTTCACACGATTTTGCAGATGGTTTTGGAGATCGAGATCCGTGTTCACAAAATACACAAGAGAATGAATATCGGCTGTTTTCGGGAAATAATAAGCCTTGAAAGATAAGTTTCAATTCTCAATCGGAATTGATAAAAAATCCCATCCTTTTTCGTTGTCCCAATAGTGCTTGCAAGTCAAAAAGCCGAGTTCTATGTACATCTTGTCAAAATCCCTACGTTGAAAATTTGCACGTTTCACAAAGGCTACAAGATCTGTACTTAAAAAATCGTACAATATGTTGATATCTTCGTTCTCTACGGAGGTAGAGACTTTCCCAGTCAACCCTAAGTTCTTAATCGAATTTAGCAAAAAGTCCGAGTGGTTGATCTTAGGAGCCGGGAATGAGAACAAGAACGAGGAGCCGAAAATAGAAGGAAGTAGAAATATATTTAAATAATAAGATTTTCTATTTCGAAAATAAAGAGTAAGAATGACCGCCGTTTTTGCCATAACCAGAACGTTCTTTCGAATCTTAAGTGTCATTTTAATCCGCTCCGGGGCTAAAAATTATAGTTCGATCTCCTATCCAATCGAGGGATAGAATTCAAAAATAATAAAATAAATGATGTTATTTCCATTGTATTGTTTAAACTGTCCAAGGAAAATCTCGCATTTTTGATCTCAAATTGAATTGACGGGTTAGTGGCAGCTTATCCATGCGGTTATGCACTTAGGAATCCATTTTCGGAAAGATTCTGTCTTTCGTGCTTTCCTGGGTCTTCGAGATCCTTTCAACGATCTCTCTTTCTTAACGATYTCTCTTTCTTGAAGGCATATCTCCACATGCAGTGGATAGATTCCTGTAACCGGGACATAGTTGCTATTTGCTTACTTCAACCTAATTTCTTTCGAAAAGAAAGGGATAATTTCGCAAAAGATTTGGGGAGGTACAACTAACTAACAATTCTTATTTAGTTGTTACGAAATCGATCATAGATCACTTTCCCCTTTGTATTTAAGAGTATTGAATCCCGCCAAATTTTGGATTCCAAAATTTGACATAATTCCAAATTAGACAGAAGTAAGACAGTCAAATTTAAAATTCAAAAATAGAAGAAAAATGATGAATTGTCAAGCGCTTATTATTTACCATTGTTTATAACGAATATAAGATGATAATCTATAATCCATCAATACGATAGGTCCCGGTTGCTTTGGTTCTCTTTGAGATAGTAATTAATCGTTGTTGTTTTAAGGTCAATGCTCGTCTAAATAAATAATATTTTTACTTGTTGACTAATAAATTGAAGAATAAGAATCATCTTTGTATAAGAAATTTGATCCCCCGATTCAATCGGGGATAAATGTCTACGAAAATTCATTTTTGATAATATTTTTTATTTCAAGGGAAAGGTTTCTTATTTCTTGTCTCGAAATATCCAAATTTTGATACCTAATACCCCATAGATAGTTCGAACTGGATAGGAACAATAATCAATTTTAGCTCGAATGGTTTGTAGGGGAACCCGACCCTTTCTGATCCACTCAACACGTGCAATGTCTTTTCCACCGAGCCGCCCTGCAATTTGTACTCGAATTCCTTTTATCTTTGCTTTTTTCGTTTTTTCAACAGCCTCTCTCATTGCTTTTCGAAACGGAACTCTTTCTTTTAATTGTCCGGCTATATATTGTGCAAGAATAATAGGGTTTCCATAAGGTTCTTCAATTCTTGTAATAGCAACGGTGAGTTTTCGATTTACACAATGCAATTCTTTTTGTAGAAATGCTGCCATTGAACTTTCTTTTAATACGATTGGGAATGCCAGATAGATTCGGACCTTGATTCGCTCGATTGTTTTTTGAATCTCTATACGTGCAATTCCCGATAGGTCAGAGTCGATTCTTCTATTCTTTTGTACATTCTTTTGTCTATTTTTTTGTACATTCTTTTGTCTATTTTTTTGTACATAATTTTGAATAGAATCTCGTATTTTTTGATCTTCTTCTAGACCTTCGGAATAGTTTTTTGGTTGTGCAAACCAAAGGGAATAATGATCTTGCGTTGTACCCAGTCTGAAACCAAGTGGATTTATTTTTTGTCCCATACCCCCCCACTACTATCCATATTATGATATATCCTATTTGTATCCTTATTTTTCCATCTAGGTTTTTTTAACCGTGTGATAGTCTCTATATATTCATCTAAAGATATATCTTTCACTACAATACTTATATGACAAGTAGGTCTTTTTATCGGATAACTACGTCCTCTAGCTCGAGGTTTAAATTTCTTCACGGCAGTACCCTCGTTGACTTCGGCTTTACTAATTATTAAATTAGTTTTATTCGAACCCATAGTGTAACTAGCATTTGCTCCGGCATAAAAAACGATTTTTAAAATCGGACAAGATGCTTGATAAGGCATGACGTCTAGTATCATAAGTGTTTCTTCGTAAGAACGTCCGCGAATTTGATCAATTACTCTTCGCGCTTTATGAGCGGACATCGATATATGTCCTAAAGCCTGTACTTCTTTTGTTTTTCTTTTCTTTAGCATAAAGGTCGTCTCCTATTAATGAATGATAAGTATCTATATTTTGTATTAACGACGAGATCGCTTATCGACTGTCGAATGTTTTTGGAAATTTGAAGTAGGTGCAAATTCTCCCAATTTGTGACCTACCATACCATCTGTTATATAAATGGGTAAATGTTCTTTTCCATTATGGATAGCAATAGTATGGCCGATCATTGCGGGTATAATGGTAGATGCTCGGGACCAAGTTTTTATTATTTCTTTTTCTTCTTTTGTTTTAAGCTTATCAATTTTTCTTAATAAATGAATAGCTACAAAAGGATTTTTTTTTTTTGATCGTGTCACAGCTTCCTCCTTTTTTCTTTTTTAAAGACAAAGAGAGAAATTCCATTTCTCTCCTATTTACGACGGCGACGAAGAATCAAATTATTACTATATTTATTCTTTTTTCTACTTCGTCTTCCAAGTGCAGGATAACCCCAAGGAGTTGTGGGTTTGTTTCTACCTATTGAGGCCTTCCCGGTACCACCCCCATGGGGATGGTCTACAGGGTTCATAACCACTCCTCTTACTACAGGACGTTTACCTAGCCAACGTTTAGATCCAGCTCTACCTAAACTTTTCTGGTTCATCCCAAGATTCCCTACTTGTCCGACCGTTGCTGAGCAGTTTTGAGATATCAAGCGGACTTCTCCAGAAGGTAATTTTAATGTGGCAGATTTCCCCTCTTTTGCAATTAGTTTCGCTAGAGTACCTGCTGCTCTAACTAATTGTCCACCCTTTCCAAGCGTGATTTCTATGTTATGTATGGACGTGCCTAAGGGCATATCGGTCAAAGGTAGAGCATTTCCTATTTTTATAGGAACTCCTGTACCAGAAACTATGGTATTTCCAATTTCAGTCCCTTTGGTATGTAAAATATATCTCTTCTCACCATCCCCATAGTGTATGAGACAAATAGATGCATTTCGATTCGGGTCATATTCTTTGGTTATGATTTTACCATATATGTTTTTTTGATTCCGTCGAAAATCGATTTTACGGTAGAGACGCTTATGACCTCCCCCTCTATGCCCTGCGGTAATGATTCCTCTAGCATTACGACCTTTACTACAATGATGCTGTCCATAGGTCAAATTATTTCGTCGAACGGTTCTATTGCGTGTGCTCGTGTTAGAAGTTTTGTATAAATGTATCACCATGCTCTATTAAGTATTTAGATTTCTCTTTCTAAGAGGTAGAATAGAATAACCCGGTTGAAGGGTAATGATCATACGTCTATAATGCATTATATGCTCCATAATGCGTCCTGTTCTTTTACTCTTTCCCGGAAGTCGATGACTATTCATAGCTATTACTTTGACACCAAAGAAGAGTTCGACCCACTGTTTTATTTCTGTCCTAGTTAATCCTGATTCGACATTAAAAGTATATTGATTTTTCTCGAATAACTGAATACTTTTGTTTGTAAATACTGCATATTTGATTCCATCCATGGTACATTGCTCCTTTACTATTTTTGGATTTGAATTTACATAGAATAATAGGCTTCCATAGGTTCTAGATTCTGTCTATTATATTATATTTTTTTCTATATAGCTATTATATAGAATCAATATTATTCAATAATATTGATGGTGGATCATGCACTTGAGAACTCGACGTCTTTGTATTATT-AAAAAAAGAATATACTAATAATTTTTGATAAAATAAATAGTAAGATATATCTTGGATGCTGCAAATAATTAATAATCGTGAAAATGAAAGACAAAGTAATGAAGTCAGGGAGCAATAACCTCTTGTTCTATAGAACTTAGAAGAGCGCATTGCTCCTTTACTTTATTACCCCTTTTGTATTACGACTCTAGTAGTCTTGTATTTACATTTTTGCGTTTTGTATTTATTTTTCATTTTTTATTTATTTTGAATTTATATACCTTTTGCAAATTATGTTGTAGATATACAGGGGAGATCTAGGGTGGATCATGCACTTGAGAATTCCACTAAGTTGAGAATGGATAAAGAAGAATGTGCGTAGTATTGAATGACTTGACAATTTGGAATCCGCCTTGTCTACAAACAAGAAAACTATAAGTAATACAGATCAAGTAAGTCAGCAATATTCATTGCAATATTTTTAATAAAATACCAATAGGATACAGAGCCGATTTCAACAGACATAGTAGAGGGTCCCATTAGTATGCATCCAGTAGGAATTGAACCTACGAACTCTCCAATTATGAGTTGGGCGCTTTAACCATTCAGCCATGGATGCTTAGTGGAGATCCTCATATATGGTGAATAACCAAATTCCAATTAAAATGAAATTTGTAGTCTAAATCAATCTAATTAACATAACATTGGTTTTTATTTTATTTGCATTTTTTTAGTATTTTTTTGGTGGGAGGTAGAAATGCTAAAAAGACATCAATTAAAATAAACATTCTGGATTTTCGAATTGAGAGAGATATTGAACGAGATCCAAAATTGTCATTATGTGTCAGAGTCATGGATCGAATTCAATTTAGTGGGATCTTTCATTTACGTTCTTTTACCAAGAAAGTTTTACAAAACTCTTTGACGCCCGAATTTGGAGTATCCTACTTTCATGCAATTCACAAGGTTCAACAAACAATTGATATTTCGGTGGAATACTTTTTGTAGTATTGTTCGTTATTTATCCTATTAATATTAACTAATATTAACAATCGAAATATGGTCGAAAGAAAAAATCTCTATTTGACTGGTTTCTTTGTAATTGTTCTAGATCTATTAGATGAAATATGTGAGTTTGGCGTCGACATGCTATTGAGTGGTAATGAAGGTCCGCTGATGGTTTCAAATCAATAAGTTTGCATAAGAAATATTGGAATATGCTTCTGAATAATCTTCTCATCGATATCAGCGATTTTATAAGCGCCATACCAAATCGCATCAAGGGAATCATTTTTTCGAGAAATACAAGACATCTAAGTCATGCAAGTAAAGAGATCTATTCATTGCTAACAAAAGGAAAAGACATGAATGTGGACGAAGATTTGATTGATAATAAAATAGGATCCTGGACAGTCAATTCATTGAAACTGACGACATAGACTTCTTGATAGAGTTCTCCACCCTCACGACAGAAAAAAGGATTGATTCATTTTTATTGAGTCTGACTCATATTGATCATTTCTCAAACAATGATTCTGGTTTTCAAATGCTGGAACAATCGGTAGCAAGTTACTTACGATACTTAGTTGACATTCATAGAAAGTCGCTAATGAATTATGTGAAGTATGAGTTCAATACATCCTCTTTAGTAGAAAGGCAGATATCCCTTGCTCATTAGGAGACAATCATTTATTCAAAAACCTTGTGTCGGGCTAATCGTTTTGATTTACTTTACCATCTCTTGAAAAACCAAAACCTTTTTCGTTCCGCTTAGCCTTATACCCCTCATACGGGTATTTTAGTGATAGATTCTTCTATAGGATTCTATTTAGTCAAATCCTCGGAGACAAACTCCTGTCTTTCTTTCATTAGGTTATTTGTGAACATCCTCCAGGATCCCAGAGATTTATTTATGATGATAGTATTGACGAGGAGACTGAGCACATAGATCCTGAGATTCCTTATGTTATGTTGATCCGATTCTGCTGAGGGTGCTCGCCAGATTGTTGAAAAGGAACGATCTGGCTGATCTTGACCTTCTTGAGACGGAGCTGGAGTAGCTAGCTTGATTTATGGTAGAGGGATAGACTATGGAGACGATTACGATCTCGAAAATGGATCGATTTGATATCAATCTTCAATTCGAATTAGCAAAAGCAATCTCTTCTGAGTCTCCTTGAATAATCTGGATTTCAAACATTCATGATCTGTGTGTGAGGAAGTCGATCGAAGGACTTCTTACCCCTCGGTATATTAACGAACCATCTCTCCAGGAATTGAGAAAGTCGAAATATTCTTGTTGTTATTCTTTCGACTCATCTTCCTGACAAAGTGGATCCCACTCTAATAGCTTCGAATAAATTCAATACGTGCATTAAGACACGAAGGCCTATTATTCTACAACAACAAAAGTACTTTTTCACTTTCACTCTTGCATCGACTAGGGACTTGGAAAAGACGATTTCCATACTAACAGAGTCGGGTCCATAATCATGGGTTGCGGTACACGAGATCTTCTAGCACTTACCGCTGAGGCCCTATCATCAATCAATTTCGATTAATATTCCACAACAGAAGCAAAATTTTTAGACACTAATACAATTAGATTCGCTCTTCATAGACAAACTTTGGATTTGCAAGCCTGTGTAAGTCGGTGTGATGGGGTCCTTTTCGATCCGATAGGAAGGGCTGCTGCACAAAGTATACTTCTAAGTAATGGCTTCATAGAACTTATATTTATCTTATCTATATAGGATGAAATGAAATTATGTTAGGCAGTGGAGCCTTAATGTGGTTAAATGGTACTTCGAACTTGGAATGAACATGAAGCAATTAACGATACTTCTTTATCTTTTGAGTTGTTCTACCGGATCGGTCGTTCAAGATCTTTTTGGACTCGAGAAAAAAAATGGGATCTCTTATGGTGGTAGACTCGGTAAGAATGATTCTGAGCTAGTTCATGGCCTACTGAGAAGTAGAAAGCGCTCGGTTGGGATCCTCACCTACAGAAAAAGATTGCAGTCCGTTTGATAATGATCGATTGATATTGCTTCATCGGCCCGAATCAAGGAATCCCTTAAATATGATGCGAAACGGATTTTGTTCTATCCTTGATCACAGATTTTTCTATGAAAGCTATGAAGTGGAGGACGAAAAAGTCCTTTGAGGGGAAAGCGGAGTTAGCCAATCACATAGTTTTGGCTCCTAGAATATGGCAACCTTAGGACTTGCGATTTGAATTGATTGGATCGAAAGGCCCAATGAATTGGGATTTACCTCTTGGTTCAGGTCATTTTGGGGTAAGTGGAGCATTTCTGATGAAGCAGATAAGTTTCAAGATGATGAAGCGGATGAGCTTGAAAAGGATAATGATGAGTTTGAAGAGGATGAAGAGTCGGATGGGAGTGAACCTATGCCGTACCAGCCACGAGATTGATCTTTCAAAGCAAAGAACAAGGCCTTTTTGAACAAGCCAATTCATTTGGGACCCTACAGATCCACTCTATTTCCTATTCAAGGATGTCCTTGGATTTTCAGGGGACTTCTTTGTAGTTGAAGAGATAGCAAAAGCAAAGGGGATTCTTCCTACCCAAACCAAAAAGAATCCTTCTAAATCTATATCTATAGCTGACAGCTTGTTTTTGAATACTACTCAAGAAAAGTACTTCAGAAAAGTACTTCGGCTGGTTGATTAATTGCTAGAGATGCGTTAGACCCAATAGTTTATCATCTCATGGATCTTTCCGTTCTAATACTCTATCCGAGAGTTCTCAGTATTTATCAAATCTCTTCCTATCTAACGAAAGGCTATGGCATCACATGACAAAGACATTGTTGAGAAAAAGATGGCTTTTCCTGTATGAACTGAAAATGGTATTCATGGAACAGGAGAAAGGTTTCCCATTCCTTAAGCCGGAAAGATATGTAGCCATGAAAGAGGGATTAAGTAGAATAGAATTGACTGCGTGGTAGAGTCATGGAAATACTTTTTTCTTCGCTATTTTGGACCTTAGCTCCATGGAACAATATGCTACTTCCTAAACAAGAGTTCTTGAACAGTGAACTTCCGATATTCACGACCAAGAAGTATTGGATTCTCTTTCGAATAGGCCTTGAAAGGAGAAGGAGGGCCGGAATGCTAACAGACGTCTATTATTGAATTCACCCTATCTTAGAGTACTCATTTTGGGAACGTCCAGTACCAAAGTCACTAAACGGATAAGTCACCAATCCTTAAAACAACAAATTATGTAATTGACTTTATCGGCTGGATTACGAGCAGGTATTTTACCGGAGGTTTCTAATTGATTTTTGTGTGATTCCTGTTGAAGCATATACTC-GGGGGGGGGGGCAGAGCAAACGGTTTTAACGCGGACTCCCCATTCATTCAATAGAGAAGATCGCCAAGATTTCGTGATCCGCTGTCGAACTTATTCCAATTCCAAGAGCTCGGATCGAATTGGTATTGATATACCAATTCGATCCGAGCTCTCTTATTGAATTGCTCATTGAATGAGCATTCTCAATATTATGCCTTGAAGAGGACTCGAACCTCCACGCTCTTTAGCACGAGATTTTGAGTCTCGCGTGTCTACCATTTCACCACCAAGGCATCTTGAAAGTGAATAGTATTCCATAAATATGATATCTACCTAGTGGGATATATGGAATATATGACAAAGATGGGGTGTTGGAGTATTGCTATGTTATTGATCGGTCATGTCATATAGGCCCGAGTTGGACATCCAATTGCTTGGATTTGCATTATCTGGAGGATATCTTATGTATCAAATATATTAAAAAGATGGACAATCAAACCTATTTTTCCATTCAATAGAAGCCTAAAGAGGTCAATAGGGTCCCAAATAAGGAAAGATATGTAAAAAGCAAGTCCGATTACGTCTATTGCTAATCCTAAATAGAATGAATGTAGAGATCTATATGGAAACATAATATCTATTTCAATACGCTCGACTAACCCCTTCTCATAATGAGAATGTATATCCCTATTCTGGTCTGGCCCGGTATGGAATGAACTTATAATCATGGAATCGACTCGATCATCAGATTATAGATTATAAGTTCATAACCCTAGCCCATTCCCATTCTCATTTTGAACGGAACCGATCTACTAATTCTTTGATTCCAGTTAGTAAGAGGGATCTTGAACTAAGAAATAGACCCTAGAAGCTAAAAAAGGGTATCCTGAGCAATTGAAATAATCGGGTTCATTGATATTCCCGGTATAGTAGATGCTATTACACATACAATCATACTCAATTCGATGGAATTGTTTGATCTTAAAGGAGATCTGTGATAATTTCGCACGTAAGGGGTTATTTCTTGGTTTCGTCCAGTCATTAATAACTTGACTATTTTTAGATAATAGTAAATAGAAAGAACGCTTGTAAGGAGTCCTACTAAAACCAAGAAATATAGACCTGCCCGCCATCCACACCAGAATAAATAGAGTTTTCCGAAAAACCCCGCTAATGGGGGAAGACCTCCTAGGGATAAGAGACATAGGGCTAAAGAGACAGCCAAAAAAGGGTCTTTTTTGTATAATCCTGCATAATCTCGAATGTTATCAGTTCCGGTACGTAGACCAAATAATACAATGCAAGCAAAAGTTCCTAGATTCATGGAGATATAGAACAGCATATAAGTTATCATGCTTGCATATCCATCATTTAAGTCTCCAACAATTATGCCAATAATTACATACCCGATTTGACCGATGGACGAATATGCAAGCATACGTTTCATACTTGTTTGAGTAATAGCAATGAGATTTCCCAATATCATGCTAAGAATAGCTAAGATTTCCAGAAGAAGATGCCATTCATTTGATGACAAATAAAAGGGAATATCGAAAATTCGAGTGGCTAAAGCTGAAGCAGCTACTTTCGAAGTAACAGAAAGAAAGGCAACAACTGGAGTGGGAGAGTCAGAGTCGAAAAGAGGATTCCTCACTTCTTTCTCTCATTCAAAACCGTGCATGAGACTTTCATCTCACACGGCTCCTAAGTGATAAAAGAAAGAAGAACTCATCTTCTTTCTTTTTTTATTTCATTACCTTCCTCGCGTATGTATAAGACCGAATCCATTCGATTTTAAAAAAGGATATTATTAATCCTTAACTTTTCGAGGAATCCTTCATCAGTGGTTGTGAATGACTGATTTTTTCAATCTTTTCGACCTTGGTTACGTAGGAGCAAGTCAGAAAGATTGAGAAATCGAACCATCTGGTTTGATTCGTTCTCAATAGCCATTAGATGATCATATTAGGGTGATCCTTTTGCCGACGAATGCTCCTATTAGACTCGTAGTCTCAGAAGGATGAGAACCAACTATGTAGCATCTACATCGAAAATTCAAGTATTGTATACGTCATTAATCCGATCCTTTGTAGGAACTACCCGTAATAACAAATTTTCAAAATGGATCTCTTTATCATAAAGAGATTCGTCGTTCCTGATCCTGCTTCACCTTAATTGTTATTTGAACAAGTCAAAGTTCTGTCTTGGTCCGAGTGGGGATAGTCTTTCCCTTCTGCGTGTCCATGGAGTTTTGAAAACCTAAACATCTCAGAAATAGATAGAGAAGTAGGAATTTATCGAACGAACCGCACTCCTTCGTATACGTCAGGAGTCCATTGATGAGAAGGGGCTGGGGAAAGCTTGAACCCAATTCCTACAGTGATGAATATTAGCGCAATTGAAATTCCTGGAGAGTTATACATTTGTGTATTGATAAGACCATTCACTATTTCTTGAAGCTCAATCTCACCCCCGGATGAACCATATAGCCAAGAGAAACCATGAACCAGACTAGAAGAGCTTGCCCCACCCATGAGTAAGTATTTCATAGTAGCCTCATTAGACCGTACATCTTTCTTGGTATATCCAGCTAATAGGTAGGAGCATAAACTGAAACATTCTGGAGCTACAAAGATAGTTATTAAATCGTTAGCCCCGCATAAAAACATTCCTCCTAGAGTAGCTGTTAATACGAATAAGAGAAACTCCGTTATAGCTGTTTCTGTACATTCAACGTACTCTACGGATAGAGGAATACATAGAGTTGAGCATAGTAAGATAAGAAATTGAAAGATTTCGTTGAAATTGTTTGTTTGGAAATTTCCTGAAAAGCTAATTAGAGGTTCTTCTCTCCATCGCAACAATAGGGCCGTTATGCTTATTACTAAACTTGTTGAAGAGATGAAATATAACCAAGGTAGATCTTTTTGATCAGAGGTTGAATCGATCATCAGAAGAAGAATTAGGCCAAAAATTAGGATACATTCTGGGAAAATAAAACTTCCATCGAAGAGAAGCAAATGAAAGGCTTTCATAAAAATTCTCGTAGAATCGAGAATGACGTTTTCATTCTGTACATGCCAGATCATGAATTAGTAACTGTATCCAATTTCCAAAAAAATCCCAATTCTTTCGAACTTTCTATTTTTGGAATGGAATAGTTATGGAATCTCCATGAATAGAATCAAACCTTAGTTCATGGTATTTCCATGAGGTTCCCCTTTCTTATTCTTAAGCTAGTCCCCGAGAGGGCTTAGTTCATCCATGATTTCTCTTTCATCTTTTGTTTCCTTTTCGTTTGTTTCAAGAAATAGATCAATCAATTCTGATTCTTTCTTTTTCACTTGATTCTTTTCCCATCGAGATGGATGGATCCATGAATCTATGTGTCTATATATAGATCCTATGGATTAACGAAAATGTGCCGAAGCTCTATTTGCCTCTGCCATTCTATGAACCTCTTCCTTTTTGCGTATGGCCCCGCCTTTCCCTTTACAAGCATCCACTAATTCGGAACTTAATTTGAAAGCCATATTTCGACCTAGGCGTTTTTGGGATGCCCCTAATAACCAACGAATGGCAAGTGCTTTTCCTTGTGGGGATCTTATTTCAATGGGAACTTGCCGAGTTGATCCCTTTTTTTTACGTTTTGTTTTTACTCCTATCTTAGGAGTTACTCGGCGTATTGCTTGACGTAAAACGAATAGTGGATTTGTTTCTGTTTTTTGTCGAATCTTTTTCATGGCTCGATAGAGAATTTTATAAGCCAATGATTTTTTTCCGTGTTTCAAAATACGGTTAATCAACATATTAACTAATCGATTACGAAAAATTGGATCCGCTTTTACAGTTTTTTTTTTTGCAGTACCTCGACGTGGCATGAGCGTGAAAGAGGTTCAAGAATCCGTTTTCTTTTTATTAAAGGCTAAAATCACTTATTTTGGCTTTTTTACCCCATATTGTAGGGTGGATCTCTAAAGATATGAGAAATCTCCCTCCAAGCCGTACATACGACTTTCATCGAATACGGCTTTCCACAGAATTCTATATGTCTCTATAAGATCGAGTATGGAATTCTGTTTACTCACTTTAAATTGAGTATCCGTTTCCCTTCTTTTCCTGCTATGATTGGAAATCTTGTATTTTACATATCCATACAATCGAATCCTTAGGTTTTCAAAATAGTGTAAAAAGAAGTGCTTCGAATCATTGCTATTTAACTCCGACCTGTTCTAAAAAAGTCGACGCATTTCGAATTCTTTATTGCCGCGGACAAAGTCAGGGAAAACTTCTGAAATTTTTTTAATATTGGACCGTGGACAAATAATAGTTCCGAATCGAATCTCTTTAGAAAGAAGATCTTTTGTCTCATGGTGGCCTGCTCTAGTCCCCTTACGAACCTTTCGTTTTTAGGTTAGCCATACACTTTACATGTTTTTAGCGATTCACATGGCATCATCAAATGATACAAGTCTTGGATAAGAATCTACAACGCACTAGAACGCCCTTGTCGACGATCCTTTACTGGGACAGCATCTAGGGTTCCTCGAATAATGTGATATCTCACGCCGGGTAAATCCTTAACCCTTCCCCCTCTTACTAAGACTACAGAATGTTCTTGTAAATTATGGCCAATACCTGGTATATAAGCAGTGATTTCAAATCCAGAGGTTAATTTTACTCTGGCAACTTTACGTAAGGCAGAGTTTGGTTTTTTGGGGGTGATAGTGGAAAAGTTGACAGATAAGTCACCCTTACTGCCACTCTACAGAACCGTACATGAGATTTTCACCTCATACGGCTCCCCGTTCAATTCTTTCGAAATTAAATTATTGGATCTTTTTCCTTGTTTGAAAATCTTTTCCTTTCTTACACTCGGTTCCAAAGAGCAACTAGGACCAATTTAGTCACGTTTTCATCTTCCAATTCCATTTTTCTTTTTGATTATTCTCAAAGTAAAATATTATTCTCTTTACCAAACATATGCGGATCCAATCCCAATCTTATAATAATATTTATAATAAAGAACAAGAGATCTTTCTCGATCAATCCCTTTACCCCTCATTATTCGAGAATCAAAAAGATCCTTTTCAAGTTTGAATCAATAGAGAATCTTTTTTCTCTCGGAATGGATATTATTCCATTTCAATTCCTTCCCGATACCTTCCAAGTAAAAAAAAATCTCGAATCGGGGATCCCAAATTGACGGGTTAGTGTGAGCTTATCCATGCCATTACGCATTCTTAGAATTCATTTTTAGAAAGATTCTGCCTTTCGTGCTTGCCTGGGTCTTCGAGATCCTTTCGATCACCTATCTTTAGCCATATCTCTACATATTCCGATCGGTTGCGTAAAGCCCGCGGTAGCAATGGAACCGGTGAGAGTATACAAAAAAGACATTTTTATTCTATATAGTATTTTGTATTATGTTAGTATTAGTATTCGGTAGTGATCCCGGCTTAGTGAGCCCTTTCTTTCATGATGAACTGTTGGCATTAGTCCTACCTTTTGTCTCTGTCCGTAGATAGAGGGAAAGGGGGCTCGGCGGGAAGAGCATTGTCCCATGAGAAAAGCAAGGGGTCAACCTTTTTCAAAGATTCAACATGGATTCTGACAATGCAATGGAGTTGGATTGTAATGTCGATCTTAATTAATTATCTTTTCCGCGGAGGGAAATCCTCGCCTCTTAGGCAAGAGGATAGCAAGTGACAAATTCTGTCTCGGTAGGACATTCTATTCCAATTACTATGAAATGAAAAAATGAAGTAGTTAATGGTGGGGTTCCCATTATACTTTTTCTAGTGCCGCATTTTGTATGTGTTCCTAAGGAAAAGGAATTTGTCTATTTTTAGGGGCTTCAAAGGGGTGTGAAAACACATAAGAGCTCTTGAATGGAAATGGAAAAAAGACGGAACTCTAGTTCCTTCGGAAATGATAAGATCTTTGGTGCAAGATGGCGGGGTTGATCCGTATCCGGGTTTTTCTCCTACCTGTATCAAAATAGAACATGCTGAGCCAAATCTTCTTCACGGAAAACCTGCTCGATTTCTATTGGGAAAATCGTACGATTTTTTTTTGTGAAACCATGTGCTATCGCTCTAATCCGTAGTCAATCCTATTTTCGATAGGGAGAGTTGACAATTGAATCCGATTTGCATCATTAATTAATAATAAATATTATCACTAATAAATATTAATA----------AATATAAAGAGAAGGCCCGGTTCCAAGTTATTTAAGAATAGGCATGTTGAGTTTTTCGACCTTAGAATTCGTTAATTTTATTTCTTGATGGAGGTAGAGAGGGATATAACTCAGTGGTAGAGTGTCACCTTGACGTGGTGAAAGTCATCAGTTCGAGCCTGATTATCCCTAAGGCCAAATGGGAGTTTTTCTATTTTGATTCCCCCATCCCCTCTCCTACGTCGTGATTGAAGGTGCCATTATTCCTACTTCTGCAGCTATAGGCTTGCACTTTTACCCGATATGGGAAGCCGCATCCGTTGATGAATGGTTATACAATGGCGGTCCTTATGAGCTAATTGTTCTACACTTCTTACTTGGTGTAGCTTGTTATATGGGTCGTGAGTGGGAACTTAGTTTCCGTTTGGGTATGCGACCTTGGATTGCTGTTGCATATTCAGCTCCTGTTGCAGCTGCTACTGCTGTTTTCTTGATCTATCCAATTGGTCAAGGAAGTTTTTCTGATGGGATGCCTCTAGGAATCTCTGGTACTTTCAACTTCATGATCGTATTCCAGGCTGAGCACAATATCCTTATGCACCCATTTCACATGTTAGGTGTAGCTGGTGTATTCGGCGGCTCTCTATTCAGTGCTATGCATGGTTCCTTGGTAACTTCTAGTTTGATCAGGGAAACCACCGAAAATGAATCCGCTAATGAAGGGTACAGATTTGGTCAAGAGGAGGAAACTTATAATATTGTAGCTGCTCATGGTTATTTTGGCCGATTGATCTTCCAATATGCTAGTTTCAACAACTCTCGTTCTTTACATTTTTTCCTAGCTGCTTGGCCTGTAGTAGGTATCTGGTTCACTGCTTTAGGTATCAGCACTATGGCTTTCAATCTAAATGGTTTCAATTTCAACCAATCTGTAGTTGATAGTCAAGGCCGTGTAATTAATACCTGGGCCGATATCATTAACCGTGCTAACCTTGGTATGGAAGTTATGCATGAACGTAATGCTCATAACTTCCCTCTAGACCTAGCGGCTATTGAAGCTCCATCTACAACTGGATAAGACTTTAGTCCTAGTGTATACGAGTTTTTGAAAGTAAGGGAGCAATCACCTCTTGTTCTATCAAGAGTGCATTGCTCCTTTACTTCTCTTTTTGTTTATTACGACTAGAGTAGTCTTTTAGTTACAGATCCTTTTTTCGTTACAAGAAAAACATTTTATGGTTTGGGTCATGATTCAGTCTCCCTTTTTCTTTTCGTTTTGTATTCATTTTGAATTTCGATACCTTTGTTTTGTGAAATTGTTATTTTCCATTGAAAATAAAAGATCAAATTGGCTTAAGACTTCCAATTTCTATCTCCGAAATAAGAAAGAAATAATGATGAATGTTTGAAATTGAAATCTTAAGGGGGCGGATGTAGCCAAGTGGATTAAGGCAGTGGATTGTGAATTCACCACGCGCGGGTTCGATTCCCGTCGTTCGCCCACTCTGAAAGAAAAACGGACAACCTATTTTATTCCCTATGAGTTCTCGTCTCAATATTCATTGTAGTTCTTAACAGAATATTCGAATTCCAAATTTCTTAATAATGAATGAATCAATGAATGAAAGTGGACGAAATGGAATTGAACCTCCCCTTCTTTATTCTTTTCTGACGGACAAATCGCTCCTGGAAAGAATCCTATCTTTCGTATTCTTGCTATTTTTTTATTCGAATTTCATATTTAATAGAATCAAAAAATAGTAAAGGAGCAATGCACCATGGATGGAATCAAATATGCAATATTTACAAACAAAAGTATTCGGTTATTCGATCGAGAAAAATCAATATACTTTAAATGTCGAATCAGGATTAACTAGGACAGAAATAAAGCAGTGGGTCGAACTCTTCTTTGGTGTCAAGGTAATAGGAATAGTCATCGACTTCCCGGAAAGGGTAAAAGAACAGGACGCATTATGGAACATACAATGCATTACAGACGTATGATCATTACCCTTCAACCGGGTTATTCTATTTTACCTCTTAGAAAGAGAAATCGAATACAAATAAACAAATATGTTCTATTTCGAGAAGAAAGACCCGCGCTTTCTACTTGTTGCAGAAGAATTATTCTTGTCTCGAAGAAGAAATAGGTTACTCCTTAATCAAGATATATATATTGTACACCAACTGATAATAATCGTAATCTACACTCCCGAGGACCTTCTAGAAATAGAAGGTTTGGGGGCTAAAGATAGAGACGAGATTGTCAGAAAAGTACACTATTTTATTAATCATTCGTACACTTTAACAGACTGATTTTTTTCTAACTCTCAGAAACTGAAATTTCTACCAGAGTGGTATATCATCCTATTAAAAAGGAAAGATCCACGTGTCATGTTTATTCCAGAATTAGGCTTGTCTCGAAGAGTCACTGTTTTACTCATTCAAGACGGCATATATATGATAGAGGAACTGATAATGAATGATCGTAATCTACACTCGCGATGACCTTCTAGAAATAGAAGGTTTGGAAAATGAAGATAGGGACGAAATTGTCAGAAAAATACACGATTTTCTTAATTCGAAAAACAATCAAGAATCGCTGGAATAATTATACAATAATGAAGGGGAATTCTTGATAAAACTTGTTCCTACCGACTGAACAAATGATTATTCATGATTTCATACTGGCTTCAAATTAGAAAAATGTTATGGTAAAACTTCGTTTGAAACGATATGGTAGAAAGCAACGTGCGACTTGAAGGACACGATCCGTTGTGGATTTTTACACCCACCACTTTATATAAGAATGAAGGTGCTCTTGGCTCGACATCGGTTGTTCTGTTCCACTGGAACCTCTCCTTTATTTTTTTTTGGGGGGGTTGTAATGTAAATAGTCTATGATGAAGCTCGAGTAGAAAGTATTGATTCATTTCTCAGGGGCAAGGATCTAGGGTTAATGCCAATCAATAAATTGGAACAACTTCGTAAGTATATCTTCGATATGGAAATTGAAAGGGTTCCAGTCGAAAAGAAAAATTTCTTAGAATTGACAAAACTCTTTCGATACAAAATCTATCACGTGGGAATCAACCGTTTGTATGATTCTTTGATAGAAGATAGAAAGAAATCACAAAAAAAGGCAGGTTGCTGCCATTTTGAAAGGATTAAAAATCACCGAAGTTATGTCTAAACCTAATGATTTAAAACAAAGAAAAGATAAAGGATCCCAGAACAAGGAAAGACCCTTTCAATTGTCTCAATAACTAGACCAGAAAAAAATCCAATACAAATAGATTTGTAAACGAGACAAACAAAAAGGAAAAGGGTTTAAAGACCACTCAAAAAATGAAATGCCTTAAAGATTTTCCTTTCAGCTATTTGAGAGTTATTCAACTTGAGTTATGAGTACGAATGGTTTTTTTGTTTTCAGGAAGGAAGAATAAAAAAGAAAAGGACTTCAATCATAATCTAATTGATTTGATCATTTTATAGACCTATTTGCCATTGTTATTATATATAATACATAATAAAAAAATAGAACTTGGAATCATTTTTTCTCGAGCCGTACGAGGCGAAAACTTCCTATACGTTTCTAGGGGGGGGTATTATTCATCTACATCTATCCCAATGAGCCGTCTATCGAATCGTTGCAATTGATGTTCGATCTCGAAGAGAAGGAAGAGATCTTGGGAAAGTGGGTTTTTATGATCCGATAAAAAATCAAACTTATTTAAATGTTCCTGCTATTCTATATTTCCTTGAAAAGGGTGCTCAACCTACAGAAACGGTTCAGGATATTTTAAAAAAGGCAGAGGTTTTTAAAGAATTTCGCCCTAAATTAAAGGAAATTTAATTAATTAAGGAAATACAAAAAGTAGAGAAATTTTCTCTACTTTTTGTATTTCCTCTTTTGTTCTATTCGTACCTATTCATGATTCCATACCGGTTCCAAATTAGAGATAAAGTAGTTCAGTTTTAGTTTGATTTAAATTCCATTTATTATTATGAAACCATTTTTACTGTTCCTAGTGAACAAAATAGTCAATTCAGTGATTGTACGCGGACTCTTTTGTGGATTTATGACCACAGCCACCGTAGGTCTCGGCTACGGCTATTTCTTCGTTGTAGCCAGCGTCTTCATAAAAGAAAAGACAACCGGAGACGGGTAGGAGTGGTGGCTGCTTTTGGTACGTTCGTGATGTTCGCATCGGTCTATAATAGGCCGCTCCATGAAGGATTGGTTCAACCTCATCGCATAAAAATGTTCTTGTTCTTTCTGTCATTTTTCTTGCTTCAGCTCTTATGGACCAGTCTAACAACTTTGCGCAACTGGCCGCTTTTGGATCTTAACGATAAAAGAAAGCCCGCGGTAAGTAAACGAAGGCGTGTGGTAAAGCGCCTCTTCTTCCTTCAATTGGAATTTATGATGAATTTCTTTGTGCAATTATACAACCCGTACCTTAAACCTGATTCAATGATCCCCGGATTAGTCAACTTTTGTCTCTCTCGCTATAACAACGACAACGAAAAGAAGATCTTATTTGTAAGAAGTAGTTTGTCTGGTTGGTTAATTGGGCACATTTTCTTCCTGATTTTCTTCATGAAGTTGTTGGAATTCATATTGATCATAATCATTTGGGTAAGAAAGAACTTTTTTGAATCTGATGACGAAGATGAAAATGAAAATAAGTGAAATAGATCAACCTTTATCTATTTCACTTATTCTCTATTTCACTTATTCGACTGGAATGGCAGCGAATCGAACAAAAAAAAGTCATCAAAAAAATGACTGAGATAATCGAGTTAATATATATCGTATAGAAAACGATTCCACTTATAAGAAAGGAGGAAAAATAGACAGTGGCTATTCATTCCACTGCGTCAGATCGATAATCTATCTGCGAATTTCCGTATAGAAAGAAATAGAAAAAATATTCGAAATAAATAGAATATAATAGATAGAATAGACAGAATTCGAATCCATGGAAAAAAGATTCTGGCTAGATCGTCCGCTTGACAATACTACCATTTTTTATCTATATATATATATAAATAATATTATTAATTTTTGTGGATCCGTTTTATTTTTCTAAACAAGTAGGAGTGGCCCTACTCATAAAACTGGATTCAATAAGGAGAGGAGGATTGCTATGATCCAAAGAAAATTCCTAGTCATGGTACTCATTTTTGGTCTCGTAATAATGATTCTGCTATGTTATGTATTTTTGCTACGAAAGAAAGAAAGCGAGCTGGTTATCATGCTTGCCCAGATCTATTTTCTTATTTTTCTAAGGCGATTGGCGATGAAAATGCAAGCATTGTTTGTGCAATTCCTTAACCTATTGAACAAAATCCATAATTCCGATTCAATGATTGCACGCGGAATAGAGCTATTACTAGCTCTATTCCTATTCCTATTCGTCCTATTCGTGGGAAAAATGGCAGTCGTAGGGTCATCCTTTTTGCGTAAGATACTCGAAAAAATACTCAATTCAGTGATTGGAGCGGGACTCTTTTGTGGATTTATGACCATACCCACCATAGCTCTGCACTGCTATCTCTTCGTTGGCCCCAGCTTCTTGACAGAAGACAACCAGAGACGGGTAGCGGCAATGGCTGGTTTTGTTACGGGACAATTCGTGATGTTCACATCGGTCTATAATAAGCCGCTCTATGAAGGATTGGTTCAATCTCATCGCATAAAAATGTTCTTGTTCTTTCTGGCATTTTTATTGGTTCAGCTCTTATGGACCAGTCTAACAACTTTGCGCAACTGGCGGTTTTTGTATCCTAAAGAAAACGCAATGATAGTGGGAAGGCGCCTCTTCTTCCTTCAATTGGAATTTTTGATAACTTTCTTTGTGCAATTGTACAACCCGTACATTCCACCGGATTCAATGATCCTCCCATTAGTCAACAGCTATCTTAAAGACAAGGCGAACAAGCTACTATTTGTAAGAAGTAGTTTTGCTGGTTGGTTCATCGGTCATATTATAAGAATGCTTTTGTTCCTGAAAATGTTCAAACACTTTATCGATTGGGCACGTACCTGTTATACAAATGAAATACGGTGGGACGATGAATATTAAAATGAAAATAAGTGAAATAGATCAACCTTTATCTATTTCACTTATTCTCTATTTCACTTATTCGACTGGAATCGCAGCGAATCGAACAAAAAAAAGTCATCAAAAAAATGACTGAGATAATCGAGTTAATATATATCGTATAGAAAACGATTCCACTTATAAGAAAGGAGGAAAAATAGACAGTGGCTATTCATTCCACTGCGTCAGATCGATAATCTATCTGCGAATTTCCGTATAGAAAGAAATAGAAAAAATATTCGAAATAAATAGAATATAATAGATAGAATAGACAGAATTCGAATCCATGGAAAAAAGATTCTGGCTAGATCGTCCGCTTGACAATACTACCATTTTTTATCTATCTATATATATATATAAATAATATTATTAATTTTTGTGGATCCGTTTTATTTTTCTAAACAAGTAGGAGTGGCCCTACTCATAAAACTGGATTCAATAAGGAGAGGAGGATTGCTATGATGGTTCTATCTATTTATAAAGAAGAAACGATAAGAATGAAGGGCGTATGTTATCTAGGGAATCATATATGTTTTGGTAAATATGAAAGACTTGAACCCGTTTGGATCAGATCTATGTCCAGTTACAAAAAACAGAAAAAATGGAGGATCCAGGTTGGGGATGATTTTGAAAATGATAGCGACTCTTTTCAAAGCAAGGAGTTTCAAAAGTATAGCAACGATACTAATCGTATCAATGCATTCCTCGAAAAGAAAATTTCGGATCTAAAGTATCTTCTAGAGGATCTTGTGGAGCAGGGTGTTATTCCGTCTTATTCAAAGACAGGGGCTCTCCTTTGTATTTTGCTATTTTTGGATTTTTTCTTGCAGGATTCCATGAAGGTTAAAAATGGTTTGTCATCGGAAAGAAGAAAAGAAGCCAAAAAAGAGGCGGAAAGACAGGCGCAAAGTCATCCGGAGACAGAGTTTCTGTATTATGTGAAAATTCCATTTTTTCAGCTAAAAAATATGGAACATTCTGATGAAAATGTAAAAACAAATTTTCGGAATTCTGTGCAAATGTTATTTTCTTCTCTAAAAAATAATCCTGATAGGAATAGATTCGTCGACTCGCAAATATCAGGTCTAACTCTAGATCGTTGTCTTGTCGAGTCGGGCCTACAGGATCTTATCGATTATATTCTCCGCGATTCTATTGATATTGGTATTTTTATAAAGCATGACAATTCCGACGAGTATTCCAATTTCGACGAGTATTCCAATTTCGACGAGTATTCCAATTTCGACGAGTATTCCAATTTCGACGAGTATTCCAATTTCGACGAGTATTCCAATTTCGACGAGTATTCCAATTTCGACAAGGCTAGTACTTGGCGAGAATTTCGAGAATTTCGAGAATTTTTGCGGGATAGTCTTTTCCAATATTTTGATATTTTTCTAGAGGATGACAATTTCGCCGAGTATTACAATTTCGACGAGGCTAGTACTCGGCTAGAATTTTTGCGGGATAGTCTTTTCCAATATTTTATAAAGCGAGAATTTCGAGAATTTTTGCGGGATAGTCTTTTCCAATTTGTGGATGATTTTCTTCAGGATTTCAGGAAGTTGAAAAATCTGCTTTTATCCGAAAAAGAAAAATATGACTAAAGATGAAAAGAAAGGGAATGATTGGTCGGATTATGAAATCTAGATTTCATAAAATGACTCCAATTTCCTTTCTCAATCTTTGTATACTTTATTTAAGTAGTCGTTTTTTTTTTTTTTCGACTTTGCAAATTTCAATCAGGTATATTCTTTCCTCTTAATATCACCTAACCTTTATGGCAATATTGATTAAAATCAATATTATTCTTATAATGGGATGGTTATAAGATATATGGTGGATCGTGCACTTGAGAATTCCACTAAATTGAGAATGGATAAGAGGCTCGTGGTATTGACGTGAGGGGGCAGGGATGGCTATATTTCTGGGAGCGAACTCCGGGCGAATATGAAGCGCATGGATACAGGTTAGGCCTTGGAATGAAAGACAATTCCGAATCTGCTTTGTCTACGAACAAGGAAGCTATAAGTAATGCAACTATGAATCTCATGGAGAGTTCGATCCTGGCTCAGGATGAACGCTGGCGGCATGCTTGACACATGCAAGTCGGACGGGAAGTGGTGTTTCCAGTGGCGGACGGGTGAGTAACGCGTAAGAACCTGCCCTTGGGAGGGGAACAACAGCTGGAAACGGCTGCTAATACCCCGTAGGCTGAGGAGCAAAAGGAGGACCGAGGAGGACTCCGCCTGAGGAGGGGCTCGCGTCTGATTAGCTAGTTGGTGAGGCAATAGCTTACCAAGGCTATGATCAGTAGCTGGTCCGAGAGGATGATCAGCCACACTGGGACTGAGACACGGCCCAGACTCCTACGGGAGGCAGCAGTACGGAATTTTCCGCAATGGGCGAAAGCCTGACGGAGCAATGCCGCGTGGAGGTAGAAGGCCCACGGGTCATGAACTTCTTTTCCCGGAGAAGAAGCAATGACGGTATCTGGGGAATAAGCATCGGCTAACTCTGTGCCAGCAGCCGCGGTAAGACAGAGGATGCAAGCGTTATCCGGAATGATTGGGCGTAAAGCGTCTGTAGGTGGCTTTTTAAGTCCGCCGTCAAATCCCAGGGCTCAACCCTGGACAGGCGGTGGAAACTACCAAGCTGGAGTACGGTAGGGGCAGAGGGAATTTCCGGTGGAGCGGTAAAATGCGTAGAGATCGGAAAGAACACCAACGGCGAAAGCACTCTGCTGGGCCAACACTGACACTAAGAGACGAAAGCTAGGGGAGCGAGCGGGATTAGAGACCCCAGTAGTCCTAGCCGTAAACGATGGATACTAGGCGCTGTGCGAAAGCCACCCGCGCAGTGCTGTAGCTAACGCGTTAAGTATCCCGCCTGGGGAGTACGTTCGCAAGAATGAAACTCAAAGGAATTGACGGGGGCCCGCACAAGCGGTGGAGCATGTGGTTTAATTCGATGCAAAGCGAAGAACCTTACCAGGGCTTGACATGCCGCGAATCCTCTTGAAAGAGAGGGGTGCCTTCGGGAACGCGGACACAGGTGGTGCATGGCTGTCGTCAGCTCGTGCCGTAAGGTGTTGGGTTAAGTCCCGCAACGAGCGCAACCCTCGTGTTTAGTTGCCATCGTTGAGTTTGGAACCCTGAACAGACTGCCGGTGATAAGCCGGAGGAAGGTGAGGATGACGTCAAGTCATCATGCCCCTTATGCCCTGGGCGACACACGTGCTACAATGGCCGGGACAAAGGGTTGCGATCCCGTGAGGGTTAGCTAACTCCAAAAACCCGTCCTCAGTTCGGATTGCAGGCTGCAACTCGCCTGCATGAAGCCGGAATCGCTAGTAATCGCCGGTCAGCCATACGGCGGTGAATTCGTTCCCGGGCCTTGTACACACCGCCCGTCACACTATGGGAGCTGGCCATGCCCGAAGTCATTACCTTAACCGTCGGAGGGGGATGCCGAAGGCAGGGCTAGTGACCGGAGTGAAGTCGTAACAAGGTAGCCGTACTGGAAGGTGCGGCTGGATCACCTCCTTTTCAGGGAGAGCTAATGCTTGTTGGGTATTTTGGTTTGAGACTGCTTCACACCCAAAGGAGCTACGTCTCAGTGAAACTTGGAGATGGAAGTCTTCTTTCGTTTCTTGACGGTCAAGTAAGACCAAGCTCATGAGCTTATTATCCTAGGTCGGAACAAGTTGATAGGATTCCCCTTTTTACGTCCCTATGCCCCCCCCCGTGTGGCGACATGGGGGCGAAAAAAGGAAAGAGAGGGATGGGGTTTCTCTCTCTTTTGGCATAGCGGGCCTCCAGTGGGAGGCTCGCACGACGGGCTATTAGCTCAGTGGTAGAGCGCGCCCCTGATAATTGCGTCGTTGTGCCTGGGCTGTGAGGGCTCTCAGCCACATGGATAGTTCAATGTGCTCATCAGCGCCTGACCCTGAGATGTGGATCATCCAAGGCACATTAGCATGGCGTACTCCTCCTGTTCGAACCGGAGTTTGAAACCAAACTCCGCCTCAGGAGGATAGATGGGGCGATTCAGGTGAGATCCAATGTAGATCCAACTTTCGATTCACTCGTGGGATCCGGGCGGTCCGGGGGGGACCATCGTGGCTCCTCTCTTCTCGAGAATCCATACATCCCTTATCAGTGTATGGACAGCTATCTCTCGAGCACAGGTTTAGGTTCGGCCTCAATGGGAAAAAATGGAGCACCTACCAACGCATCTTCACAGACCAAGAACTACGAGATCACCCTTTCATTCTGGGGTGACGGAGGGATCGTACCATTCGAGCCGTTTTTTTCATGCTTTTCCCGGAGGTCTGGAGAAAGCTGCAATCAATAGGATTTCGCTAATCCTCCCTTCCCGAAAGGAAGAGCGTGAAATTCTTTTTCCTTTTCGCAGGGACCAGGAGATTGGATCTAGCCGTAAGAAGAATGCTTGGTATAAATAACTTACTTCTTGGTCTTCGACCCCCTCAGTCACTACGAACGCCCTCGATTAGTGCAATGGGATGTGTCTATTTATCTATCTCTTGACTCGAAATGGGAGCGAGCAGGTTTGAAAAAGGATCTTAGAGTGTCTAGGGTTGGGCCAGGAGGGTCTATTCACGCCTTCTTTTTTCTTCTCATCGGAGTTCTTTCACAAAGACTTGCCATGGTAAGGAAGAAGGGGGGAACAAGCACACTTGGAGAGCGCAGTACAACGGAGAGTTGTATGCTGCGTTCGGGAAGGATGAATCGCTCCCGAAAAGGAATCTACTGATTCTCTGCTAATTGGTTGGACCGTAGGTGCGATGATTTACTTCACGGGCGAGGTCTCTGGTTCAAGTCCAGGATGGCCCAGCTGCGCCAGGGAAAAGAATAGAAGAAGCATCGGACTCCTTCATGCATGCTCCACTTGGCTCGGGGGGATATAGCTCAGTTGGTAGAGCTCCGCTCTTGCAATTGGGTCGTTGCGATTACGGGTTGGATGTCTAATTGTCCAGGCGGTAATGATAGTATCTTGTACCTGAACCGGTGGCTCACTTTTTCTAAGTAATGGGGAAGAGGACCGAAACATGCCACTGACAGACTCTACTGAGACAAAGATGGGCTGTCAAGAACGTAGAGGAGGTAGGATGGGCAGTTGGTCAGATCTAGTATGGATCGTACATGGACGGTAGTTGGAGTCAGCGGCTCTCCTAGGGTTCCCTTATCTGGGATCCCTGGGGAAGAGGATCAAGTTGGCCCTTGCGAACAGCTTGATACACTATCTCCCTTCAACCCTTTGAGCGAAATACGGCAAAAGGAAGGAAAATCCATGGACCAACCCCATCATCTCCACCCCGTAGGAACTACGAGATCACCCCAAGGACGCCTTCGGCATCCAGGGGTCACGGACCGACCATAGAACCCTGCTCAATAAGTGGAACGCATTAGCTGTCCGCTCTCAGGTTGGGCAGTAAGGGTCGGAGAAGGGCAATCACTCATTCTTAAAACCAGTGTTCTTAAGACCAAAGAGTCGGGCGGAAAAGGAGGGAAAGCTCTCCGTTCCTGGTTCTCCTGTAGCTGGATCCTCCGGAACCATAAGAATCCTTAATTAGAATGGGATTCCAACTCAGCACCCCTTGAGTGAGATTTTGAGAAGAGTTGCTCTTTGGAGAGCACAGTACGATGAAAGTTGTAAGCTGTGTTCGGGGGGGAGTTATTGTCTATCGTTGGCCTCTATGGTAGAATCAGTCGGGGGACCTGAGAGGCGGTGGTTTACCCTGCGGCGGATGTCAGCGGTTCAAGTCCGCTTATCTCCAACTCGTGAACTTAGCCGATACAAAGCTATATGATAGCACCCAATTTTCCAGATTCGGCGGTTCGATCTATGATTTATCATTCATGGACGTTGATAAGATCCTTCTATTTAGCAGCACCTTAGGATGGCATAGCCTTAAAGTGAAGGGCGAGGTTCAAACGAGGAAAGGCTTACGGTGGATACCTAGGCACCCAGAGACGAAGAAGGGCGTAGTAAGCGACGAAATGCTTCGGGGAGTTGAAAATAAGCATAGATCCGGAGATTCCCGAATAGGTCAACCTTTCGAACTGCTGCTGAATCCATGGGCAGACAAGAGACAACCTGGCGAACTGAAACATCTTAGTAGCCAGAGGAAAAGAAAGCAAAAGCGATTCCCGTAGTAGCGGCGAGCGAAATGGGAGCAGCCTAAACCGCGAAAACGGGGTTGTGGGAGAGCAATACAAGCGCCGTGCTGCTAGGCGAAGCGGTGGAATGCTGCACCCTAGATGGCGAAAGTCCAGTAGCCGAAAGCATCACTAGCTTACGCTCTGTCCCGAGTAGCATGGGACACGTGGAATCCCGTGTGAATCAGCAAGGACCACCTTGCAAGGCTAAATACTCCTGGGTGACCGATAGCGAAGTAGTACCGTGAGGGAAGGGTGAAAAGAACCCCCATCGGGGAGTGAAATAGAACATGAAACCGTAAGCTCCCAAGCAGTGGGAGGAGCCCGGGGCTCTGACCGCGTGCCTGTTGAAGAATGAGCCGGCGACTCATAGGCAGTGGCTTGGTTAAGGGAACCCACCGGAGCCGTAGCGAAAGCGAGTCTTCATAGGGCAATTGTCACTGCTTATGGACCCGAACCTGGGTGATCTATCCATGACCAGGATGAAGCTTGGGTGAAACTAAGTGGAGGTCCGAACCGACTGATCTTCTCAGCGGATGAGTTGTGGTTAGGGGTGAAATGCCACTCGAACCCAGAGCTAGCTGGTTCTCCCCGAAATGCGTTGAGGCGCAGCAGTTGACTGGACATCTAGGGGTAAAGCACTGTTTCGGTGCGGGCCGCGAGAGCGGTACCAAATCGAGGCAAACTCTGAATACTAGATATGACCTCAAAATAACAGGGGTCAAGGTCGGCCAGTGAGACGATGGGGGATAAGCTTCATCGTCGAGAGGGAAACAGCCCGGATCACCAGCTAAGGCCCCTAAATGACCGCTCAGTGATAAAGGAGGTAGGGGTGCAGAGACAGCCAGGAGGTTTGCCTAGAAGCAGCTACCCTTGAAAGAGTGCGTAATAGCTCACTGATCGAGCGCTCTTGCGCCGAAGATGAACGGGGCTAAGCGATCTGCCGAAGCTGTGGGATGTAAAAATACATCGGTAGGGGAGCGTTCCGCCTTAGAGGGAAGCACCCGCGCGAGCAGTGGTGGACGAAGCGGAAGCGAGAATGTCGGCTTGAGTAACGCAAACATTGGTGAGAATCCAATGCCCCGAAAACCTAAGGGTTCCTCCGCAAGGTTCGTCCACGGAGGGTGAGTCAGGGCCTAAGATCAGGCCGAAAGGCGTAGTCGATGGACAACAGGTTAATATTCCTGTACTACCCCTTGTTGGTCCCGAGGGACGGAGGAGGCTAAGTTAGCCGAAAGATGGTTATGTTATCGGTTCAAGAACGTAAGGTGCCCCTGTAAGAAGGGGTAGAGAAAAGTAAGGGGTAGAGAAAATGCCTCGAGCCAATGTTCGAGTACAAGGCGCTACAGTACAGCGCTGAAGTAACCCATGCCATACTCCCAGGAAAAGCTCGAACGACCTTCAACAAAAGGGTACCTGTACCCGAAACCGACACAGGTGGGTAGGTAGAGAATACCTAGGGGCGCGAGACAACTCTCTCTAAGGAACTCGGCAAAATAGCCCCGTAACTTCGGGAGAAGGGGTGCCCCCTCACCCTTTGTGAGGGGGTCGCAGTGACCAGGCCCGGGCGACTGTTTACCAAAAACACAGGTCTCCGCAAAGTCGTAAGACCATGTACGGGGGCTGATGCCTGCCCAGTGCCGGAAGGTCAAGGAAGTTGGTGACCTGATGACAGGGGAGCCGGCGACCGAAGCCCCGGTGAACGGCGGCCGTAACTATAACGGTCCTAAGGTAGCGAAATTTATTGTCGGGTAAGTTCCGACCAGCACGAAAGGCGTAACGATCTGGGCACTGTCTCGGAGAGAGGCTCGGTGAAATAGACATGTCTGTGAAGATGCGGACTACCTGCACCTGGACAAAAAGACCCTATGAAGCTTTACTGTTCCCTGGGATTGGCTTTGGGCTTTTCCTGCGCAGCTTAGGTGGAGGGCGAAGAAGGCCCCCTTCCGGGGGGGCCCGAGCCATCAGTGAGATACCACTCTGGAAGAGCTAGAATTCTAACCTTGTGCCAGGACCTACGGGCCAAGGGACAGTCTCAGGTAGACAGTTTCTATGGGGCGTAGACCTCCCAAAAGGTAACGGAGGTGTGCAAAGGTTTCCTCGGTCCGGACGGAGATCGGGCCGCGAGTGTAAAGGCAGAAGGGAGCTTGACTGCAAGACCCACCCGTCGAGCAGGGACGAAAGTCGGCCTTAGTGATCCGACGGTGCCGAGTGGAAGGGCCGTCGCTCAACGGATAAAAGTTACTCTAGGGATAACAGGCTGATCTTCCCCAAGAGTTCACATCGACGGGAAGGTTTGGCACCTCGATGTCGGCTCTTCGCCACCTGGGGCTGTAGTATGTTCCAAGGGTTGGGCTGTTCGCCCATTAAAGCGGTACGTGAGCTGGGTTCAGAACGTCGTGAGACAGTTCGGTCCCTATCCGGTGTGGGCGTTCGAGCATTGAGAGGACCTTTCCCTAGTACGAGAGGACCGGGAAGGACGCACCTCTGGTGTACCAGTTATCGTGCCCACGGTAAACGCTGGGTAGCCAAGTGCGGAGCGGATAACTGCTGAAAGCATCTAAGTAGTAAGCCCACCCCAAGATGAGTGCTCTCCGATTCCGGCTTCCCCAGAGCCTCCGGTAGCACAGCCGAGACAGCGACGGGTTCTCTGCCCCTGCGGGGATGGAGCGACAGAAGTATTGAGAATTCAAGATTGGAGGTCACGGCGAGACGAGCCGTTTATCATTACGATAGGTGTCAAGTGGAAGATCGTAGTAATGTACGCAGCAGTAATGTACGCAGCTGAGGCATCCTAACAGACCGGTAGACTTGAACCTTGTTCCTACATGACCCGATCAATTCGATCAGGCACTCGCCATCTATTTTCATTGTTCAACTCTTTGACAACACGAAAAAACCATTGTTCTTGACAAGATGAAAAAACCAAAAGCTCTGCCCTGCCTCTCCAAGGGATGGAAGGGCAGAGGCCTTTGGTGTCCCCTCCAGTCAAGAATTGGGGCCTCACAATCACTAGCCAATATGCTTTTCTCTCATGCCTTTCTTCGTTCATGGTTCGATATTCTGGTGTCCTAGGCGTAGAGGAACCACACCATCCACCGAATTTGGTGGTTAAACTCTACTGCGGTGACGATACTGGAGGGGAGGTCCTGCGGAAAAATAGCTCGACGCCAGGATGTTAAAAAGCTTAACACCCCTCATTCTTATTACTTTTTTAATATGAAAAAAAAAATGAAAAATGAAAAGGTCGTCTTATTCAAAACCCCAATCATGACATCCCTTCTCTCCCACTTCACACCTCGGAACGCACCGTTCTTATAGAGAGAAACGCGCTTTCACATCTTCTTAACCCGAAATGGCTGAGGGGAGGAAAGGTTCCCTTTTTTGAGGCTACTCCCGGGAACAGATCCAGTGGAGACGGGGTGGGGCCTGTAGCTCAGAGGATTAGAGCACGTGGCTACGAACCACGGTGTCGGGGGTTCGAATCCCTCCTCGCCCAACCTTCCCAAAAGGGAAGGACCTTTCCCTCTGGGGGTGGGAGTAGGAAAATCATGATCGGGATAGCGGACCAAAAGCTATGGAACTTGGGTGTGGGTCTTTTGTCGAAATGGAATGGCCTTACTTGTTCTTTTGATTTCTTATTTTTCGTTAATGTTTAGAATCTTTAAACAAAGTCTCCCCGGCCCATCCGCGTTTTTTGTTTTACGCCCCATAACTCTTCCTCAGCCAGGCTGGGGCAGAATAGCAGAGCAAGTACAAGTATTAGTAGCATAACAAAAATGTCTTCCTCGTCATTAATAATTAATATGTTTGCTCGCGGTAATTGTGGCCTCTCGGGAGAATCGATGACTGCATCTTTGATGCGCTACTAGTACATCCGATAATTCTTAAACAGAATGTGATACGATGAGATAGAATGCAATAGAAACAAAGACAGGGAAGGGATTACCGACTCTTAACGGTCAAAGCGAGCTCTTTCATTCTGAATTAAAGAATTCACAATGAATCAAATCTCCCCAAGTAGGATTCGAACCTACGACCAATCAGTTAACAGCCGACCGCTCTACCACTGAGCTACTGAGGAACAACGGCAGATTAGATCTCATAGAGTTCAATTCCCGTTCTCAACCCATGACCAATATGAGCTCGAAGCTTCCTTCGTAACTCTCGGAACTTCTTCGTCTTCGTAGTGGCTCCCTTCCACGCTTCATTTCATAGGCAACCTCAAAGTGGCTCTATTTCATTATATTCCATCCCTAGCCCAATTCCATTCATTTAATATCCCTTTGATGTCGTTGACATAACAGATGTCGTTTCGAGTCTATCTCTTTATAGGGAAAGTTTAAAAATCATCAAAATTAGTAAAGCCGAAGTCAACGAGGGTACTGCCGTGAAGAAATTTAAACCTCGAGCTAGAGGACGTAGTTATCCGATAAAAAGACCTACTTGTCATATAAGTATTGTAGTGAAAAATATATCTTTAGATGAATATATAGAGACTATCGCATGGTTAAAAAAACCTAGATGGAAAAATAAGGATACAAATAGGATATATCATGATATGGATAGTAGTGGGGGAGTATGGGACAAAAAATAAATCCACTTGGTTTCAGACTGGGTACAACGCAAGATCATCATTCCCTTTGGTTTGCACAACCAAAAAACTATTCCGAAGGTCTAGAAGAAGATCAAAAAATACGAGATTCTATTCAAAATTATGTACAAAAAAATAGACAAAAGAATGTACAAAAGAATAGGAGAATCGACTCTGACCTCTCGGGAATTGCACGTATAGAGATTCAAAAAACAATCGATCTAATCAAGGTCCGAATCTATCTGGCATTCCCAATAGTATTAAAAGAAAGTCCAATGGCAGCATTACAAATGAATCTAAAAAAAGAATTTCATTGTGTAAATCGAAAACTCAACATTACTACTACAAGAATTGCAAAACCTTATGGAAACCCTATTATTCTTGCACAATATATAGCCGTACAATTAAAACATAGAGTTCCATTTCGAAAAGCAATGAAAAGGGCTATTGAAAAAACGAAAAAAGCAAAGATAAAAAGTGACAAAGAAAAGACCAAAATGGATGAAATGGATTAAATGAACAACTCGTAGAAAGAAAGGGAAAAAGTAACAAATAAAAGACTAAAAGAAAAAGATCCTTTTTTTAGTTGTTGGACTGGAATCTGAACGTCCCTTTGTTGCTATGCGCAGGCCAAAAGTTCTCTTTTTTAAACCCATTTTTAGGGAACTCAATAAAAAAATGAGAAAAAGGAAAAACGATATTTGGGAATTCGAAAAGGTTTCAAAGTTTTAAAAGAAGGAACAAAATTCTTTATAAAAATCTCAAAAAAAACAATAAAAAGGACTATCAAAAAGATTATGAAAGTCATTCCCGTTTTAAAAAGAAAAAAAGCAAACTCTTATTATTTAGAGATAGATTGATAGATTTATTATTTAGAGATAAATTGATAGAAAGATATAAATCAAGTGAAACTAAAAAAGAAAACGATTCTATAAACCTCCATGAGATAATTATTGAATCTCCGATAGAAAAAAATATGAATGATAGAACAAGCCCAATCAGAAATCACATAGAAATAATTACAAAAAGCGAAACAAAAAATGACTGCAGAAATAAATGGAATAAAAATAATAAAACAAGTTCGAATCCTAAAAGATTCGAATCACTAAAAAAGATTTAGCAAATATTAAAAGGAAGGTATATTCAATTAATATTAATTAATGCGTAAATTATATGTTTTTATAAGATTTTTCACTTAAAAAATATACATAAAAGTCCTTCTACCTTTCTTTCTTAAGTTTTTGATCGCAAAAGTGCCCCATAGAATTCTGATTATTGCTCTTGTATGTTTTGTATTTTTTCGAAAAAAGGGTCGAACTAGAATAACGGATACCGTTGTCATGATTGCCCTTCTATATTATTTCGTTATTCTATGGGATAGAGCTATACATTAAAAAAGAGATCGTCGACTTGACAATAGTGCCATTTTGTATTTATCTACAAGTAAATAATTCGTTATTTTTGTGGATCCGTTTTCTTTTTCTAAACAAGTAGGAGTGGCGCTACTCATAAAACTTGATTCAATAAGGAGGATTCCTATGATCCAAAGCAAATTCCTAGTCATGGTACTCATTTTTGGTCTCGTAATAATGATTCTGCTATGTTATGTATTTTTGCTACGAAAGAAAGAAAGCGAGCTGGTTATCATGCTTGCCCAGATCTATTTCCTTATTTTTCTAAGGCGATTGGCGATGAAAATGCAAGCATTGTTTGTGCAATTCCTTAACCTATTGAACAAAATCCACAATTCCGATTCAATGATCCCCGGATTAGTCAACTTTTGTCTCTCTCGCTATAACAACGACAACGAAAAGAAGATTGTATTTGTAATAAGTAGTTTGGCTGGTTGGTTAATTGGGCACATTTTTTCATGATTTTCTTCATGATTTTATTGATGAAGTTGTTGGAATTCATAGAGATCATAATCATTTGGGTAAGAAATAACTTTTTTGAATCTTAAGTTCAATTAAATTAAATAAGTGAAATAGATAATAAATTAATAAATAAGTGAAAGTGAAATAGATAATAAATTAATAAATAAGTGAAAGTGAAATAGATAATAAATTAATAAATAAGTGAAATAGATAATAAATAAGTGAAATTAAATTAAATAAGTGAAATAGATAATAAATTAATAAATAAGTGAAATAGATAAAGGTTGATCTATTTCACTTATTCGACTGGAATGGCAGCGAATCGAACAAAAAAAAGTCATCAAAAAAATGACTGAGATAATCGAGTTAATATATATCGTATAGAAAACGATTCCACTTATAAGAAAGGAGGAAAAATAGACAGTGGCTATTCATTCCACTGCGTCAGATCGATAATCTATCTGCGAATTTCCGTATAGAAAGAAATAGAAAAAATATTCGAAATAAATAGAATATAATAGATAGAATAGACAGAATTCGAATCCATGGAAAAAAGATTCTGGCTAGATCGTCCGCTTGACAATACTACCATTTTTTATCTATATATATATATAAATAATATTATTAATTTTTGTGGATCCGTTTTATTTTTCTAAACAAGTAGGAGTGGCCCTACTCATAAAACTGGATTCAATAAGGAGAGGAGGATTGCTATGATCCAAAGAAAATTCCTAGTCATGGTACTCATTTTTGGTCTCGTAATAATGATTCTGCTATGTTATGTATTTTTGCTACGAAAGAAAGAAAGCGAGCTGGTTATCATGCTTGCCCAGATCTATTTTCTTATTTTTCTAAGGCGATTGGCGATGAAAATGCAAGCATTGTTTGTGCAATTCCTTAACCTATTGAACAAAATCCATAATTCCGATTCAATGATTGCACGCGGAATAGAGCTATTACTAGCTCTATTCCTATTCCTATTCGTCCTATTCGTGGGAAAAATGGCAGTCGTAGGGTCATCCTTTTTGCGTAAGATACTCGAAAAAATACTCAATTCAGTGATTGGAGCGGGACTCTTTTGTGGATTTATGACCATACCCACCATAGCTCTGCACTGCTATCTCTTCGTTGGCCCCAGCTTCTTGACAGAAGACAACCAGAGACGGGTAGCGGCAATGGCTGGTTTTGTTACGGGACAATTCGTGATGTTCACATCGGTCTATAATAAGCCGCTCTATGAAGGATTGGTTCAATCTCATCGCATAAAAATGTTCTTGTTCTTTCTGGCATTTTTATTGGTTCAGCTCTTATGGACCAGTCTAACAACTTTGCGCAACTGGCGGTTTTTGTATCCTAAAGAAAACGCAATGATAGTGGGAAGGCGCCTCTTCTTCCTTCAATTGGAATTTTTGATAACTTTCTTTGTGCAATTGTACAACCCGTACATTCCACCGGATTCAATGATCCTCCCATTAGTCAACAGCTATCTTAAAGACAAGGCGAACAAGCTACTATTTGTAAGAAGTAGTTTTGCTGGTTGGTTCATCGGTCATATTATAAGAATGCTTTTGTTCCTGAAAATGTTCAAACACTTTATCGATTGGGCACGTACCTGTTATACAAATGAAATACGGTGGGACGATGAATATTAAAATGAAAATAAGTGAAATAGATCAACCTTTATCTATTTCACTTATTCTCTATTTCACTTATTCGACTGGAATCGCAGCGAATCGAACAAAAAAAAGTCATCAAAAAAATGACTGAGATAATCGAGTTAATATATATCGTATAGAAAACGATTCCACTTATAAGAAAGGAGGAAAAATAGACAGTGGCTATTCATTCCACTGCGTCAGATCGATAATCTATCTGCGAATTTCCGTATAGAAAGAAATAGAAAAAATATTCGAAATAAATAGAATATAATAGATAGAATAGACAGAATTCGAATCCATGGAAAAAAGATTCTGGCTAGATCGTCCGCTTGACAATACTACCATTTTTTATCTATATATATATATAAATAATATTATTAATTTTTGTGGATCCGTTTTATTTTTCTAAACAAGTAGGAGTGGCCCTACTCATAAAACTGGATTCAATAAAAAGAAAAAGGAGGATTCCTATGAAAATGAAAGAATTTTTACTCTTGCTAGTGAACAAAATACTCAATTCAGTGATTGGAGGTGGACTCTTTTGTGGATTTATGACCACAGCCACCGTAGGTCTCGGCTATTTCTTCGTTGTAGCCAGTTTCTTCATAAAAGACAAACAGTTCTTCATAAAAGACAACCAGAGACGGGTAGCAGCAATGACTGGTTTTGTTACGGGACAGTTCGTGATGTTCACATCGATCTACAATAGGCCGCTCCATGAAGGATTGGTTCAACCTCATAGCATCATTATGCTATTTCTAGGCTCATTCTTCGTTCAACTCTTCTGGACTAGTCGAAAAACTTTGCGCAACAGGCGCTTTTTGGATCCTCACGATCTTATCACTAAAAGAAAGTACGTGCTCCGCCTTCAATTGGAATTTATTATTAATTTCTTTGTGCAATTATGCAACCCGTACCTTGAACCTGATTCAATGATCCCCGGATTAGTCAACTTTTGTCTCTCTCGCTATAACAACGACAACGAAAAGAAGATCTTATTTGTAAGAAGTAGTTTGGCTGGTTGGTTAGTTGGGCACATTTTCTTCCTGATTTTCTTCATGAAGTTGTTGGAATTCATATTGATCATAATCATTTGGGTAAGAAAGAACTTTTTTGAATCTGATGACGAAGATGAAAATGAAAATAAGTGAAATAGATCAACCTTTATCTATTTCACTTATTCTCTATTTCACTTATTCTCTATTTCACTTATTCGACTGGAATGGCAGCGAATCGAACAAAAAAAAGTCATCAAAAAAATGACTGAGATAATCGAGTTAATATATATCGTATAGAAAACGATTCCACTTATAAGAAAGGAGGAAAAATAGACAGTGGCTATTCATTCCACTGCGTCAGATCGATAATCTATCTGCGAATTTCCGTATAGAAAGAAATAGAAAAAATATTCGAAATAAATAGAATATAATAGATAGAATAGACAGAATTCGAATCCATGGAAAAAAGATTCTGGCTAGATCGTCCGCTTGACAATACTGCCATTTTTTATCTAATATTATATATTAATAATATTATTAATTTTTGTGGATCCGTTTTCTTTTTCTAAACAAGCAGGAGTACTGGCACTACTCCTAAAACTTAAAAAAAAGGAGACCCTCTGATGGTTCTATCTATTTATAAAGAAGAAACGATAAGAATGAAGGGCGTATGTTATCTAGGGAATCATATATGTTTTGGTAAATATGAAAGACTTGAACCCGTTTGGATCAGATCTATGTCCAGTTACAAAAACAGAAAAAATGGAGGATCCAGGTTGGGGATGATTTTGAAAATGATAGCGACTCTTTTCAAAGCAAGGAGTTTCAAAAGTATATCCAAAAGTATATCAACGATACTAATCGTATCAATGCATTCCTCGAAAAGAAAATTTAGGATCTAAAGGATCTTATAGAGGACGGTGTTATTCCGTCTTATTCAAAGACAAGGGCTCTCCCTTGTATTTTGCTATTTTTGGATTTTTTCTTGCAGGATTCCATGAAGGTTAAAAATGGTTTGTCATCGGAAAGAAGAAAAGAAGCCAAAAAAGAAGCGGAAAGACAGGCGCACAGTCATCCGGAGACAGGGTTTCTGTATTCTGTGAAAATTCCATTTTTTCATCTAATAAATATGGAATATTCGGATTCTAATGCAAAGACAGATTTTCGGAATTCTGTGCAATTTTTATTTTCTTCTCTAAAAAATGATCCTCGTAGGAATAGATTCGTCGACTCGCAAATATCAGGTCTAACTCTAGATCGTTGTCTTGTCGAGTCGGGCCTACAGGATCTTATCGATTATATTCTCCGCGATTCTATTGATATTGATATTTTTCTAGAGGATGACAATTTCGCCAAGTATTACAATTTCGACGAGGCTAGTACTTGGCGAGAATTTCTAGAATTTTTGCGGGATGGTCTTTTCCAATATTTTGATATTTATTTTTCTATTTTTCTAGAGGATGACAATTCCGACGAGTATTCCAATTCCGACAAGGCTAGTAATTGTCCAGAATTTTTGCGGGATAGTCTTTTCCAATTTGTGGATGATTTCCTTCAGGATTTCAGGAAGTTGAAAAATCTGCTTTTATCCGAAAAAGAAAAATATGACAAAGATGAAAAGAAGGGGAATGATTGGTCGGATTATGAAATCTAGATTTTGAGGATTTTCTGGATGAAGAGGGTAAAGAAGATGACGAAGATGAAGAGAAGGTTAATGATTGGTCGGATCATGTAAATAGCGATTTTGAGGATTTTCTGGATGAAGAGGGTGAAGAAGATGACGAAGATGAAGAGAAGGTTAATGGTTGGGTTGGTCGGATTATGTAAATAGCGATTTTGAGGATTTTCTGGATAGGGTACACCCCCCTTATTTCGGTTTCGATGACAGCGTATTCATCAAGCCGTCGTCGTGTGTAGCGAGTAAGGCAATAAGGTTTCTGTTAGTGCTATACTTTATCATATCGTTCATAGTAAGGTTTAGAAGATAATCCGAACCGAATAATTAAATAATTTAAAAAAATCTTATAATATAATAAATAATATTGTATAATTTATACAATATTATTTATTCTAAGAACATTCTATTCTCTTAATTTTCTCTTAATTCTATAGGGTTCAATAATCGATTAAATACATTATTATTACAAAATTCATATTTGTAAAAAAAAAGGGCGGTCTTTTATGGTAAAAAATTCATTTATTTCCGTTATTTCACAAAAAGAAAAGGAAGAAAACCAGGGATCTGTTGAATTTCAAGTATTCAGTTTTACCAATAAGATAGAAAGACTTTCCTTACATCTGAAATTGCACAAAAAAGACTATTCATCTCAGAGAGGTCTGCGAAAAATTGTGGGAAAACGTCAACGTCTGCTAGCTTATTTGTCAAAAAAAAATCAAGTACGGTACACAGAATTAATAGGTCAGTTGAATATTCGAGAGAAAAAAAAGCCGTTAATTTGAAAAGTATTTTAGAATTATTCACTTAAATTTTGATAAACCTCTTTTCGCTTTCAGTAATTCATGGAAGAATGAATCGGGAAAAACCTATGACCGCACCAGTTACAAGAAAAAATCTCATGATAGTAAATATGGGTCCTCACCACCCATCAATGCATGGCGTTCTTCGACTCATCGTTACTCTAGATGGTGAAGATGTTATTGACTGTGAACCAATATTGGGTTATTTACACAGAGGGATGGAAAAAATTGCAGAAAACCGAACAATTATACAATATTTGCCTTATGTAACACGTTGGGATTATTTAGCTACTATGTTTACAGAAGCCATAACCATAAATGCACCAGAGCAGTTGGGAAATATTCAAGTACCTAAACGGGCGAGCTATATCAGAGTAATTATCTTGGAATTGAGTCGTATAGCTTCTCATTTATTATGGCTTGGACCTTTTATGGCAGATATTGGGACACAAACTCCCTTCTTCTATATTTTTCGCGAAAGAGAATTGATATATGACTTATTCGAAGCTGCCACCGGTATGCGAATGATGCATAATTATTTTCGTATTGGAGGAATAGCTGCGGATCTACCTCATGGCTGGATAGATAAATGTTTGGATTTTTGCGATTATTTTTTAAGAGGGGTTGCTGAATATCAAAAGCTTATTACACGGAATCCTATTTTTTTAGAACGAGTTGAAGGGGCAGGTGTTATTGGTGGAGAGGAAGCAATAAATTGGGGTTTATCAGGACCAATGCTACGAGCTTCCGGAATACAATGGGATCTTCGTAAAGTTGATCATTATGAGTGTTATGACGAATTTGACTGGGAAGTCAAATGGCAAAAAGAAGGGGATTCATTAGCTCGTTATTTAGTACGAATCGGTGAAATGACAGAATCTATAAAAATTATTCAACAGGCTCTGGAAGGAATTCCGGGAGGACCCTATGAGAATTTAGAAATCCGGCGCTTTGATAGAGTAAGCAATGCCGAATGGAATGATTTTGAATATCGATTCATTAGTAAAAAACCTTCTCCAACTTTTGAATTTTCGAAGCAAGAACTTTATGTAAGAGTTGAAGCTCCAAAAGGAGAATTGGGCATTTATTTGATAGGAGATCAGAATGTTTTTCCTTGGAGATGGAAAATTCGACCGCCGGGTTTTGTCAATTTGCAAGTTCTTCCTCAATTAGTTAAAAGAATGAAATTGGCTGATATTCTGACGATACTTGGTAGCATAGATATCATTATGGGAGAAGTTGATCGTTGAAATGATTATTAATACAACAAAAGTACAAGCTATCAATTCTTTTTCTAGATTGGAATCCTTAAAAGAAGTCTATGGGATCATATGGATGTTTGTTCCTATTTTGACTCTTGTATTAGGAATCACAATAGGTGTCTTAGTAATTGTTTGGTTAGAAAGAGAAATATCCGCAGGGATACAACAACGTATTGGCCCTGAATACGCTGGCCCTTTGGGAATTCTTCAAGCTCTAGCAGATGGGACAAAATTGATTTTCAAAGAGAATCTTCTTCCATCTCGAGGAGATACTCGTTTATTCAGGATTGGGCCATCCGTAGCAGTTATATCCATTTTATTAAGTTATTCAGTAATTCCTTTTAGTTATCGTCTTATTTTAGCCGATCTCAGTATCGGTGTTTTTTTATGGATTGCCGTTTCAAGCATTGCTCCCGTTGGACTTCTTATGTCAGGATATGGATCAAATAATAAATATTCCTTTTTAGGTGGTCTACGGGCTGCTGCTCAATCAATTAGTTATGAAATACCATTAACTTTATGTGTCTTATCAATATCTCTACGTGTGATTCGCTGAAAGATAAACTTTCTCTTATTTCCCTTTTGACAGAAGTGAAATGAATTCAATATTCTATTTTCATTTTTTTATTCATCATTCGGGTTGATGAACTAAACCAGATAGTTATATGAGTGAAAGAAAACGACTTATAAATTCGCAGTAAAAAGATTGAGTCTCATTTCCTATGTACAAGAGTTAAGTGAAAAGTAAACATAAACAATATAGACTGTTTACCCCAAGATTGATTGATTAATCATCATGACTTGAAGCGGGTTTAAAAGATCAACTCTATGGTATGGAGTTTTGACTATCTATTACCATATTTGTATTAGCATATCTGTATTACCATAACAGAGGATTCATCAAAAAGAGTGGATGGTTAGGAACACGAAGATACAAAAAGGATTAGTAATGGAAATTTGGAAAGTTAGCCAACTGGATATTTCTACATAAAAAGAATTCGAATTGGGGCTTTAAATTAGTAGAAATTATCAAGCAGTACTCCCCACGATTTCGATCCAGAGTATGCTACTATCCACCGATTAAATAAATAACTATCAGGAACGAAAGAATCTTTTACCTTTTTTAAGTCTCCCCTTTTCTGAGAAAGGAGAATAGGAACGCAAAAAATCAACTAGAAAGAATGGAATACAAAAAAAAGGGAGAGCTTTTTATTTTTTCTTTTTTATATCCAACTTTAGAGAGATAGAATTTTTGTCCTGATTCATGAACTAATGTAATGTCTAATTTTTGTAATCAAAAATGATAGGTTGACATATCTATTAATTACTACAAAAAACATTTAAATCAAAGATTAAGTTATTACTAAACAAAGAAAAAAATTCGAAAAAAAAAATTAGATCAATTCCGAAGCACTTTTCTTTTTTATTAATTATTAAAAAGAGAGCAGACAGAATTCCATTGGTCGAATTCGGGACCTTACGATAGATTTTGACTTTATTTATACTACAAAGAGATCAAAATAAAAAAAAAAATATCGAACAGATCCTAAAATTTATTTGGGACCCGCGAGGAGCCGTATGAGGTGAAAATCTCATGTACGGTTCTGTAATAGAGATGGTATCAGTGATGTTATCGCCGACTATGATTATCTAACAGTTCAAGTACCGTTGATATAGTTGAAGCGCAATCAAAATATGGTTTTTGGGGATGGAATTTGTGGCGTCAACCTATAGGGTTTATCATTTTTCTAATTTCTTCCTTAGCCGAGTGTGAGAGATTACCTTTTGATTTACCAGAAGCAGAAGAAGAATTAGTAGCAGGTTATCAAACTGAATATTCGGGTATCAAATTTGGTTTATTTTACATTGCTTCGTATTTAAATCTACTAGTTTCTTCATTATTTGTAACAGTTCTTTACTTGGGCGGTTGGAATCTTTCTATTCCGTACATATTCGTTCCTGAGCTTTTTGAAATAAATAAAGCAAGAAGAGTCTTTGGAACAATAATGGGTATCTTTATTACATTAGCTAAAACTTATTTGTTCTTGTTCATTTCTATCACAACAAGATGGACTTTACCAAGGCTGAGAATGGACCAACTATTAAATCTTGGATGGAAATTTCTTTTACCTATTTCTCTAGGTAATCTATTATTAACAACCTCTTCCCAACTTCTTTCGCTGTAAAGAAATACTATATTCTATTTTATATTCACGATTTGTCTCAAACATCACATCAAACAAGAGAAAGAAAGAAATAGAAAAAATTTTTATAGATATTTACAATATGTTCCCTATGGTAACTGGGTTCATGAATTACGGTCAACAAACAGTACAAACTGCAAGGTACATTGGTCAAAGTTTCATGATTACCTTATCCCACGTCAATCGTTTCCCTGTAACTATTCAATACCCTTATGAAAAATTAATCACATCCGAGCGATTCCGGGGTCGAATCCACTTTGAATTTGATAAATGCATTGCTTGTGAAGTCTGTGTTCGTGTATGTCCTATAGATCTACCCGTTGTTGATTGGAAATTGGAAACCGATATTCAAAAGAAACGGTTGCTTAATTACAGCATTGATTTCGGAATCTGTATATTTTGCGGCAATTGCGTTGAGTATTGTCCAACAAATTGTTTATCAATGACTGAAGAATATGAACTTTCTACTTATGATCGTCACGAATTGAATTATAATCAAATTGCTTTGGGTCGTTTACCACTGTCAATAATTGGCGATTACACAATTCGAACAGTTTTGAATTCGTCTCATCATAAAAGGCAATGGAATAAAGCATCAAGACTTATTCATCCATAATGAAATGAATCCGTTCATGGAATCGAACAAAAAAAGGCGTCAAAAAAATGACTGAGATAATCGAGTTAATATATATCGTATAGAAATAGAAAAACTATTCCACTTATAAGAAAGGAGGAAAAATATACAGTGGGTATTAATTCCACTGCGTCAGATAGATAAAGGCATCTATCTGCACGAACCTCCAATATTAAGGAGATTCCATATGCAAATGAAAGCATTTTTACTGTTCCTAGTGAACAAAATACTCAATTCAGTGATTGGAGCGGGACTCTTTTGTGGATTTATGACCATACCCACCATAGCTCTGCACTGCTATCTCTTCGTTGGCCCCAGCTTCTTGACAGAAGACAACCGGAGACGGGTAGCAGCAATGGCTGGTTTTGTTACGGGACAATTCGTGATGTTCACATCGGTCTATAATAGGCCGCTCTATGAAGGATTGGTTCAACCTCATCGCATAAAAATGTTCTTGTTCTTTCTGGCATTTTTATTGGTTCAGCTCTTATGGACCAGTCTAACAACTTTGCGCAACTGGCGGTTTTTGTATCCTAAAGAAAACGCAATGATAGTGGGAAGGCGCCTCTTCTTCCTTCAATTGGAATTTATGCTGACTTTTTTTGTGCAATTATACAACCCGTACATTCCACCGGATTCAATGATCCTCCCATTAGTCAACAGCTATCTTAAAGACAAGGCGAACAAGCTACTATTTGTAAGAAGTAGTTTTGCTGGTTGGTTCATTGGTCATATTATAAGAATGCTTTTCTTCCTGAAAATGTTCAAACACTTTATCGATTGGGCACGTACCTGTTATACAAATGAACTACGGTGGGATGACGAATATTAAAATGAAAATAAGTGAAATAGATCAACCTTTATCTATTTCACTTATTCGACTGGATCTGACGGAGCCGGCTCATGTACGACATGATTCGGATCGGATCATAGATTCTCTTCAAGTGAACCAGCCTATCCTTTGTATGGCGCTTACACGGTGGTTGGAACAAAGACACATTTGATTATTAATTCCAATGCGGCAGATATAGATAAAGGCATCTATCTGCACGGACCAATCAATCGTTCAAGTCAGACACTCCCATAATCCATTTTCTCTTCGGAGAATTTCCTTCAACTATTCATGTCGAATAAGTAATATTGCGGGGTTGAAGGGAAATATCCAAATCCATGTCTTATTCTTTTCAATAATCCATACTTGTCAAAAATGCAATTCATAAAAAAAGAAAGTCACTTCTTTTTTCCTGTTCAGATCAACAAAGTCATGATATTTCGATTTATTTATTTCTTAGTTTACATATAATGGATTTATCTGGACCAATACATGATTTTCTTTTAGTCTTCCTGGGATTGGGTCTTATATTAGGAAGTCTAGGAGTGATATTACTTCCCAATCCAATTTATTCTGCCTTTTCATTGGGATTGGTTTTTTTTTCTATATCCTTATTTTATATTCTATCGAACTCCCATTTTGTAGCTGCTGCGCAGATCCTTATTTATGTAGGAGCTCTAAATGTTTTAATCATATTTGCTGTGATGTTCATGAATGGTTCAGAATATTCCAAAGATTTTTATCTTTGGACCGTTGGAGATGGAATTACTTCGCTGGTTTGTACAAGTATTTTTTTTTCACTAATTACTACTATTCTAGATACGTCATGGTACGGGATTATTTGGGCTACAAGATCCAACCAGATTCTAGAGCAAGATTTGATAAGTAATAGTCAACAAATTGGTATTCATTTATCAACAGATTTTTTTCTTCCATTTGAGCTCATTTCAATAATTCTTTTAATTGCTTTAATAGGTGCAATCACTGTAGCTCGTCAATACTAAATCTTTAGAACGAGAAATCCAAATCAAACTTTGTTCTAGATTATCAAATTCCTTTCTCTTCCATTCTATTTGAATTCATGTCTAAAATCAAAATGTTTTTAGTTCCATCTATTACCAATCTATTCTTTTGTTCCGTACTTATTTAGTCAGTTTTAGTCAATGTAATCAGTTGAATTGTTGTTCATATTGAAATGAATTGAGATTCATAAGGAGTTGGTTAATGATGCTGGAACATGTACTTGTTTTGAGTGCTTATTTATTTTCTATCGGCATTTATGGATTGATCACGAGTCGAAATATGGTTCGAGCCCTTATGTGTCTTGAACTTATATTGAATGCAGTTAATATCAATTTTGTAACATTTTCTGATTTTTTTGATAATCGTCAATTAAAAGGAGCTATTTTCTCAATTTTTGTTATAGCAATTGCAGCCGCTGAAGCGGCTATTGGACTGGCTATTGTTTCCTCAATTTGTCGTAACAGAAAATCAACTCGTATTAACCAATCAAATTTGTTGAATAAATAGCATTTATATAAATTCTAATATTCATCAATTAATTCCAATTAGTCTATTTGCCGCGTAAGATATGATGATGTTTACAAAAACATAAAAAATCAAAGTATCTTGGCCCTCTCTCCTAAGTCAATCCTGAAATAGATTGATTCGAAAAAATTCTCGTAACGCATTGATTCGTCTAGTAACTAAATATGATTCATTTATTAAGTTTACTAGATCGAAAATTTATCACATTCAAAAATGTATAGACCCAATGTCACATTCAGTAAAAATTTATGATACATGTATAGGGTGTACTCAATGTGTCCGAGCCTGCCCCACAGATGTATTAGAAATGATACCTTGGGACGGGTGTAAAGCTAAACAAATTGCTTCTGCTCCAAGAACAGAGGATTGTGTCGGTTGTAAGAGATGTGAATCTGCCTGTCCAACGGATTTCTTGAGTGTTCGAGTTTATTTATGGCATGAAACAACTCGCAGCATGGGTCTAGCTTATTGATATGTTCCAGAAAACTCCACTTGAATTTTTTTGATTTTTTTATCGAAAAAAACCCGTGCTCGAGAATAACATATTTTTATTTTTTCGAGTACGGGTTTTTCTGGTCTAAGTGTATCTTGTCTTTACTACGAATTTTTTTCCTTGGTTAACAATAATTGTAGTTTTGCCAATATTTGCGGGTTTTTTAATTGTCTTTCTTCCCCATAGAGGAAATCGGGCAATTCGTTGGTATACTTTATCTACATGTATACTAGAACTCCTTCTAACGACCTATGCATTCTGTTATCATTTTAAATCGGACGATCCATTAATCCAACTAGTCGAAGATTATAAATGGATCCATTTTTTTTATTTCCACTGGAGATTAGGAATAGATGGACTCTCGATAGGACCCATTTTACTGACGGGATTCGTCACTACTTTAGCAACTTTAGCGGCTTGGCCAGTTACTCGAGATTCTCGATTATTCCATTTCCTGATGTTAGCAATGTACAGTGGTCAAATAGGATCATTTTCTTCTCGCGACCTTTTACTCTTTTTCATCATGTGGGAGTTCGAATTAATTCCCGTTTATTTACTTTTATCCATGTGGGGAGGAAAGAAACGTCTCTATTCTGCTACAAAATTTATTTTATACACTGCGGGAGGTTCTGTTTTTCTCTTAATCGGAGTTCTGGGTGTCGGTTTATATAGTTATAATGAACCAACATTCCATTTTGAAACATTAGCCAATCAATCGTATCCTGCGGCATTGGAAATAATATTCTATATTGGATTTTTTATTGCTTTTGCTGTCAAATTGCCGATTATACCCTTACATACATGGTTACCAGATACCCATGGAGAAGCGCATTACAGTACTTGTATGCTTCTAGCTGGAATCTTATTAAAAATGGGAGCGTATGGGTTGGTTCGGGTCAATATGGAATTATTACCGCACGCACATTCTATATTTTCTCCTTGGTTAATGATAGTAGGCACAATGCAAATAATCTATGCAGCTTCAACATCTCCTGGTCAACGTAATTTAAAAAAAAGAATAGCATATTCCTCTGTATCTCATATGGGTTTTCTTATTATAGGAATTGCTTCTATAACTGATACAGGACTCAACGGAGCCATTTTACAAATAATCTCTCATGGCTTTATTGGTGCTGCACTTTTTTTCTTGGCAGGAACGAGTTATGATAGAATCCGTCTTGCTTATCTCGACGAAATAGGCGGAATAGCTATCCCAATGCCAAAAATATTCACGATGTTCATTAGCTTTTCAATGGCTTCTCTTGCGTTACCGGGTATGAGTGGTTTTGTTACAGAATTAACAATCTTTTTTGGAATAATTACCAGCCAAAAATATCTTTTAATGCCAAAAATACTAATTACTTTTGTAATGGCAATTGGAATGATATTAACTCCTATTTATTTATTATCTATGTTACGCCAGATGTTCTATGGATACAAGTTATTTAATGTTCCAAACTCTTCTTTTTTTGATTCTGGACCGCGAGAATTATTTGTTTCGATCTCTATTTTTTTACCGGTAATAGGTATTGGTATTTACCCTGATTTTGTTTTTTCATTATCCGTTGACAAGGTCGAAGTTATTCTCTCTAATTTTTTTTCTAAATAGTTTTCATGAATAAATAAAAATGAATCCTATGATTTTTGTAAATTGTTTGTTGTACAATCAAAAAAAGAAGTCTTTTTTTCTTCTCTTAAATTAAGGAAAAAATATTTAAACCAGATATGTTTGGTCTTTCTGAGAACCATGTGAATCACTCCAATACTTGATTCAAATGGTTCTCGCCGACTTACACGAAGTTTTTTTATATACCTGCTATTTTTTTATATACCTGCTATTTTGTGGTTAGATTCGTCAAAGACTTTCTTGAATTCACTTAGACGTTAATGGAAATGAACCATAACTATGTAGCCCGATTCCTAAAAGATTGACCCCAAAATAGCATATCCAAATTATAATAAAGCCTAGAGAAGCCACAATTGCAGAATGTCCCGGGAGCCCTTTTGTATTTGTTCGAGTATGTAAATAAATCGCGAATACGGTCCAAGTAATAAATGCCCAACTTTCCTTTGGGTCCCAATTCCAATATGATCCCCATGCTTCATTAGCCCATACTGCTCCCGAAAGAAGACCTATGGTTAAAAAGATAAACCCTATACTAATAAGACGATAACTCCAATGATCCAATTGTTGAATCAATTGGGACCTGTAATAATTCTTAGCAGAAAATAAATAAGTATTTCCAAAAACATTGCTTCTTTCATTCATGTATTGGATTTCGTCAAAGGAAAAAGAGTCATTTACTAAACGATTGCTTTTATAAAAAATCTTTATGTCTTTTCGAAATGTAATGACTAGAAGGGCTACGGATACTAATGATCCGCATAAGAGAGCTCCATAAGCCAATACCATCATACTTACGTGCATTATTAACCACTCGGATTGGAGAGCAGGTACTAATATTCCGGATTGATGTATTTCAGTTAAAAGACCCGAAGTAGTAAAGCCTTGTGTAAAAATAACACTTGGCGCGGTTATTGCACTGAAATCATTTTTTTTTTTGAAATACGGAACGATATGAATAATGGAGAAAGTCCATGAAAGGAAGATTAGTGATTCATATAAATTACTTAATGGGAAATGCCCCGAATAAATCCAACGAGTGACTAATAATCCTGTTATACAGAAAAAAGTAGCTATCAGGCCCTTCTCTGACGAATCATATAGTTTTACGATTTCATCGACTAATAAGGTTATTAAATGAATTGTAATTACAATTGAAACGATTGAAAAAGAAATATGAGTTAATATATGTTCGAAAGTTAAAAATATCATAAAAAAAAAAATAAAGGAATCCCTTAATTACGGGATACAGGGATACAAATCATAAATTGAATTCATTATAGGATCTATTCTATCTTTTTTAGAAGATGGCATGCCGCCACTCGGACTCGAACCGAGATGCTCTAGCACTGCTTCCTAAGAGCAGCGTGTCTACCGATTTCACCATGGCGGCTTGCTAAAACAGATAATATCCTATTCATATTCAATCGTCGAAATTGAAGAAGTAAACTCAATCTAGTATTTTTAAGGAAAGATTCAAATTGATGAATAATAATTCATAGGGATTTGAAGGTTCATTATTTTCGTTTATACGGGATCCGTTTTACTTAATTTCAACCTTTTGTCTAGTTTATGATCTTCTGGGATTGAATTGTTGTAACTGGATAGTTCTACCCCCTATCCAGGGATAGAACTAAAAAAATGTCCTTTCTCATTTTCATTTTTTAATGATTCATTTCTTTATTGTTTTTTCGAAGAAAAGTTTTTTTTTAGAATTCAGTAAACAGAAGAGTTCTTAATTCTACAAATCATAAGAGCGAGGAGAATTGAATTTCATATTGATTAGTCCAAAACAGTAGGTAATGGAAATTTTGAATTTTCTATTCGAAATGAAATTCCAAAACTTTAAACTTTTTGAGTCAAGTCGATTCAGATTATTACAACTTTTGATTACTTATTTCTTTGTCGCACAAAAAAACCTTTTGCATTTGTGGTCGAATTTTTTTGTCCCACACAAAAACTTTTGGAATTTCCGGTCGAAAGACATTTCCCCAACGAAAAAGCTTTTAAGGCTGCCCAATATCCTTTCCGTTTCCAAATATTTTTACGAATACGCTTTTTTGAGATAGAGGTACGTTTTTTTGGAACTCCCATTTTAAAATACAAAGGTTACTCATTATTCGAGTTGGATGTGAAAGACATCTATTATTCAAAGGGAATTTTTTTTTACTATAAAAAAAAGTTCTAAGTCGAAAACAAATAAAATAAAAAGGTATCGAAGATATTATTTAATTCTGAATCGATCCAGAATCTATGTACTGTGCTAAAGATCTAAAAAACCCATTTTTCTCTTAAAAAAAAAAAGAATTCATTCTTTTAGAGAGATTTCCTGATTACTAATCAGAAATTTGAGTCAAAACTGAATTATCCCCAATTTTTATTTTTTGTACAATTCGATCTTATGTCACCAAAGAAAACCCTATTCTTCGTATTTTTACGAAGATATTGAATGCGCCCCTCTCCTATTAATCTATACAAATAGATTCAA--ACCCATTTATACATAATAGTCAAGGGGCCTTTTAGGATCCGTGATCATAGAAATGAAGGGATATTTTAATCCCTACCAACTTGATCTTGTTCATCATTAAGAAAAGGTACTGAAAAAAAATATGAGCTTGTTGTATATCAATAGTAATCAATATCTTCAAATTAGATGTATATTACAAATAAAACATTCCGTGAAATAGAAAAGAAAATGACTAATTAATTTTCTATAGTCTAGAAAGATTCAGAAACGAAATTTGAGTCATTTCATTAA-------------TATTATATTATGTTATGTATTATTAATCTTTTATTTATTTATATTTACTAATTTTGTTTGAAAAATTAGAAAAATGAATGCATATGGATATTTGAATTCTTTCTAAATTTTAAAAAAGAATATAAAAAAAAAATAAGTAGAAGATGAATAAAAAGATTGATAGATAAAATGAATAAAAGAAAAGATAAGAAGAGACACGACCTCCCCCCAGGTATTTAATAGCTTCGCCTAGAAAAAAACTCATAACACCCATTCCATTCGTAATTCCATCAATTAATCGTCTATCAAAAAAATGAGTTATTTCCACCAAGACTCTTATTCCTCCTGTTAAGAATGTTGTATAAAAAGCATCTATGTAACCACAATTATATGACCAATTATATATGACACTTCTAATTTTATCAGCAAAAAGTCTCTTCGAGAATAGTTTACCAAAAGAATTAATTAATTCCAAATTTTGAAAACATGAATAAACAGGTTTATAGAAAAAAAGTGCGATAGATATTCCAACAGAAACTATACTGACGGAAAAAATTGTATCCTGTGGAAATTCAGATAAATTCGGAGAATTTTTAAAATTTGGATGTAAAAGATTTATCGATGGAGTTAACCATTTAGACAATATATCCAAACTCATTACGGATTGATCGAAAGAAATTCCTATTGCTCCAACAAACAAAGCAAAAAAAGTCAATAGAAGTAGACAAAATAAAATAACATCATCTGATTCATAAGGATATAAAAAAATCTTCTTATTGGCAAAAATACTGATAAAGGGTTGTATATTTTTTCTTAGATTCTCATTGTAATATATCTTGTTTTTCTTCAAAGAAAAAGAAGAATTTTCATTACTAGTGATTCTTAAAAAGGTTTCGAAAAAAACACTTTTGTTAATAGTTTTTAAACGGCCTTTTCCCCATAGAGAAATTGAGGCGAACGAGTTAGTTTCCTTACCACTATAATTTTTAAAATGAGTATTAAAATGGCCCTCAAAAGTAAGTAAATAGATTCGAAACATATAAAATGCGGTTAACCCTGCTGTTGACCAAGCTATTATTGCAAAAATGGGTGAATACAACCAGCTATCATTAAGAATTTCATCTTTAGACCAAAAACAGGCAAGGGGTGGAATACCACAAAGGGAAAGTGTACCTAATAAAAAAGCAATCTTTGTAATTGGTACGTGTTTTCTTAAACCCCCCATAAGAACTAAATTTTGACTTTTATCAGGACTATATCCAACAACAGTTTCCATTGAATGAATAATTGATCCAGATCCTAAGAACAATAATGCTTTTGAATACGCATGAGTAATTAAATGAAATAAACCAGTTCGATAAGATCCCATACTAATAGCTAGCATAATATATCCTAATTGAGACATTGTAGAATAGGCTAAACCTCTCTTAATATCTTTTTGAGCAAGTGCTAAAGTAGCTCCTAAAAATAACGTTATTATAGCAATGAAAGAAATGCCATTTTTTATATAAGGTATGGCTATAAAAATAGGAAGAAGTCGAGCTAGAAGAAAAATCCCTGCTGCTACCATAGTGGCAGCGTGGATAAGAGCCGAAATAGGAGTCGGCCCCTCCATAGCATCAGGTAACCATACGTGAAGAGGGAATTGCGCAGATTTAGCAGCTGCACCAATAAATAATAAAGGAGCACAAAAAATAAGGAATAAAAGATTGATCTCATCATTATAGATCAAGTTATTAGATATTTCAAAAAAATCTTGAAATTCAAAACTTCCTATTATCCAATAAAAACTTAAAATTCCTAATAAGAGACCAAAATCTCCTACTCGATTAGTTACAAATGCTTTTTGACAAGCATTTGCTGCAACAGGCCTTGTAAACCAAAAGCCTATTAATAAATAGGAACACATTCCAATTAATTCCCAAAAAATATAAATTTGTATTAAATTAGAACTAATAACTAATCCCAACATGGAAGTACTAAAAAAACTCATATAAGTAAAAAATCTCAAATATCCTTGGTCATGAGACAAATAACTATCACTATATATAAGAACCATAATTCCAACACTAGAAATTAATATTAGCATAATAGAAGTAAGTGGATCGATTAAACATCCGAGTTCGAAAGAAAAATCATTATTAATGACCCAAGACCATATATATTGATATATAAAGCTCCTATTTATTTGTTGAATAGACAGATCAATCGACATAATCATGACTATACTTAGTAATAAAACACTTAGAAAAGACCAGATACGCCGAAGATTTTTCGTTGCTCTTGGAAAAAGTAGAAGGCCAACTCCTATTAATAGAGGAATGGGAAGTGGAACAAAAGGTATGATCCACGCATATTGATATGTATGTTCCATAAAAGAAGCCTTTTATTTTCAATTGGTTTCGATTCAACAGATCTTATCTTTTTCGAAGGGGTTAATAAGAAAAATCAAGTACACTAAGTCGATTAAGATTTTTTTCGAATTTTTTATTTCTACTTACTATAAGTCCTACGTCTTTGACAAATATTTTAACTCAAACCATTCAAAAAGTTACAATTCATCAAATAAAATAATAGATTAAGTTTCAGTTAGTCATAAAAAAATTACTTAGTTATAAAATAAAAAGATTTCAATAACAATTAGATTCGAAGCAATATTATTTTCTAATAAGATATATGGTCGACTTAATAATGCCTATGTTTTTTCGTTCGCATTCTTTTTCAAATAAATATATATAAATAGATTAAATAAAACAACTAGTTCTATTTCTGAATTAGTGAATTAGATAGGGGTGGAACTATGCATAAAGAGGTGTCTAAAATGGATAATACAAAGCTTTTGATCGAAACAGTGCCTCATAGAATTATGATTATTGGTCTGGTATGTTATATAGTTTTTAGAAAAAAGGGTCAAACTCGAATAACGTATGCCGTTGTCGTCATTGCCCTTCTATATTTATATTATTTCATTATTCTATGGGATAGAGTTATACATTAAAAAATAGATCGTTGATTTGACAATTTAAGATATTGTAAGATATTGATTATTTTTGACAATTTAAGATATTGTAAGATATTGATTATTAATGAAATGACTCAAATTTCGTTTCTGAATCTTTCTAGACTATAGAAAATTAATTAGTCATTTTCTTTTCTATTTCACGGAATGTTTTATTTGTAATATACATCTAATTTGAAGATATTGATTACTATTGATATACAACAAGCTCATATTTTTTTTCAGTACCTTTTCTTAATGATGAACAAGATCAAGTTGGTAGGGATTAAAATATCCCTTCATTTCTATGATCACGGATCCTAAAAGGCCCCTTGACTATTATGTATAAATGG--GTTTGAATCTATTTGTATAGATTAATAGGAGAGGGGCGCATTCAATATCTTCGTAAAAATACGAAGAATAGGGTTTTCTTTGGTGACATAAGATCGAATTGTACAAAAAATAAAAATTGGGGATAATTCAGTTTTGACTCAAATTTCTGATTAGTAATCAGGAAATCTCTCTAAAAGAATGAATTCTTTTTTTTTTTAAGAGAAAAATGGGTTTTTTAGATCTTTAGCACAGTACATAGATTCTGGATCGATTCAGAATTAAATAATATCTTCGATACCTTTTTATTTTATTTGTTTTCGACTTAGAACTTTTTTTTATAGTAAAAAAAAATTCCCTTTGAATAATAGATGTCTTTCACATCCAACTCGAATAATGAGTAACCTTTGTATTTTAAAATGGGAGTTCCAAAAAAACGTACCTCTATCTCAAAAAAGCGTATTCGTAAAAATATTTGGAAACGGAAAGGATATTGGGCAGCCTTAAAAGCTTTTTCGTTGGGGAAATGTCTTTCGACCGGAAATTCCAAAAGTTTTTGTGTGGGACAAAAAAATTCGACCACAAATGCAAAAGGTTTTTTTGTGCGACAAAGAAATAAGTAATCAAAAGTTGTAATAATCTGAATCGACTTGACTCAAAAAGTTTAAAGTTTTGGAATTTCATTTCGAATAGAAAATTCAAAATTTCCATTACCTACTGTTTTGGACTAATCAATATGAAATTCAATTCTCCTCGCTCTTATGATTTGTAGAATTAAGAACTCTTCTGTTTACTGAATTCTAAAAAAAAACTTTTCTTCGAAAAAACAATAAAGAAATGAATCATTAAAAAATGAAAATGAGAAAGGACATTTTTTTAGTTCTATCCCTGGATAGGGGGTAGAACTATCCAGTTACAACAATTCAATCCCAGAAGATCATAAACTAGACAAAAGGTTGAAATTAAGTAAAACGGATCCCGTATAAACGAAAATAATGAACCTTCAAATCCCTATGAATTATTATTCATCAATTTGAATCTTTCCTTAAAAATACTAGATTGAGTTTACTTCTTCAATTTCGACGATTGAATATGAATAGGATATTATCTGTTTTAGCAAGCCGCCATGGTGAAATCGGTAGACACGCTGCTCTTAGGAAGCAGTGCTAGAGCATCTCGGTTCGAGTCCGAGTGGCGGCATGCCATCTTCTAAAAAAGATAGAATAGATCCTATAATGAATTCAATTTATGATTTGTATCCCTGTATCCCGTAATTAAGGGATTCCTTTATTTTTTTTTTTATGATATTTTTAACTTTCGAACATATATTAACTCATATTTCTTTTTCAATCGTTTCAATTGTAATTACAATTCATTTAATAACCTTATTAGTCGATGAAATCGTAAAACTATATGATTCGTCAGAGAAGGGCCTGATAGCTACTTTTTTCTGTATAACAGGATTATTAGTCACTCGTTGGATTTATTCGGGGCATTTCCCATTAAGTAATTTATATGAATCACTAATCTTCCTTTCATGGACTTTCTCCATTATTCATATCGTTCCGTATTTCAAAAAAAAAAATGATTTCAGTGCAATAACCGCGCCAAGTGTTATTTTTACACAAGGCTTTACTACTTCGGGTCTTTTAACTGAAATACATCAATCCGGAATATTAGTACCTGCTCTCCAATCCGAGTGGTTAATAATGCACGTAAGTATGATGGTATTGGCTTATGGAGCTCTCTTATGCGGATCATTAGTATCCGTAGCCCTTCTAGTCATTACATTTCGAAAAGACATAAAGATTTTTTATAAAAGCAATCGTTTAGTAAATGACTCTTTTTCCTTTGACGAAATCCAATACATGAATGAAAGAAGCAATGTTTTTGGAAATACTTATTTATTTTCTGCTAAGAATTATTACAGGTCCCAATTGATTCAACAATTGGATCATTGGAGTTATCGTCTTATTAGTATAGGGTTTATCTTTTTAACCATAGGTCTTCTTTCGGGAGCAGTATGGGCTAATGAAGCATGGGGATCATATTGGAATTGGGACCCAAAGGAAAGTTGGGCATTTATTACTTGGACCGTATTCGCGATTTATTTACATACTCGAACAAATACAAAAGGGCTCCCGGGACATTCTGCAATTGTGGCTTCTCTAGGCTTTATTATAATTTGGATATGCTATTTTGGGGTCAATCTTTTAGGAATCGGGCTACATAGTTATGGTTCATTTCCATTAACGTCTAAGTGAATTCAAGAAAGTCTTTGACGAATCTAACCACAAAATAGCAGGTATATAAAAAAATAGCAGGTATATAAAAAAACTTCGTGTAAGTCGGCGAGAACCATTTGAATCAAGTATTGGAGTGATTCACATGGTTCTCAGAAAGACCAAACATATCTGGTTTAAATATTTTTTCCTTAATTTAAGAGAAGAAAAAAAGACTTCTTTTTTTGATTGTACAACAAACAATTTACAAAAATCATAGGATTCATTTTTATTTATTCATGAAAACTATTTAGAAAAAAAATTAGAGAGAATAACTTCGACCTTGTCAACGGATAATGAAAAAACAAAATCAGGGTAAATACCAATACCTATTACCGGTAAAAAAATAGAGATCGAAACAAATAATTCTCGCGGTCCAGAATCAAAAAAAGAAGAGTTTGGAACATTAAATAACTTGTATCCATAGAACATCTGGCGTAACATAGATAATAAATAAATAGGAGTTAATATCATTCCAATTGCCATTACAAAAGTAATTAGTATTTTTGGCATTAAAAGATATTTTTGGCTGGTAATTATTCCAAAAAAGATTGTTAATTCTGTAACAAAACCACTCATACCCGGTAACGCAAGAGAAGCCATTGAAAAGCTAATGAACATCGTGAATATTTTTGGCATTGGGATAGCTATTCCGCCTATTTCGTCGAGATAAGCAAGACGGATTCTATCATAACTCGTTCCTGCCAAGAAAAAAAGTGCAGCACCAATAAAGCCATGAGAGATTATTTGTAAAATGGCTCCGTTGAGTCCTGTATCAGTTATAGAAGCAATTCCTATAATAAGAAAACCCATATGAGATACAGAGGAATATGCTATTCTTTTTTTTAAATTACGTTGACCAGGAGATGTTGAAGCTGCATAGATTATTTGCATTGTGCCTACTATCATTAACCAAGGAGAAAATATAGAATGTGCGTGCGGTAATAATTCCATATTGACCCGAACCAACCCATACGCTCCCATTTTTAATAAGATTCCAGCTAGAAGCATACAAGTACTGTAATGCGCTTCTCCATGGGTATCTGGTAACCATGTATGTAAGGGTATAATCGGCAATTTGACAGCAAAAGCAATAAAAAATCCAATATAGAATATTATTTCCAATGCCGCAGGATACGATTGATTGGCTAATGTTTCAAAATGGAATGTTGGTTCATTATAACTATATAAACCGACACCCAGAACTCCGATTAAGAGAAAAACAGAACCTCCCGCAGTGTATAAAATAAATTTTGTAGCAGAATAGAGACGTTTCTTTCCTCCCCACATGGATAAAAGTAAATAAACGGGAATTAATTCGAACTCCCACATGATGAAAAAGAGTAAAAGGTCGCGAGAAGAAAATGATCCTATTTGACCACTGTACATTGCTAACATCAGGAAATGGAATAATCGAGAATCTCGAGTAACTGGCCAAGCCGCTAAAGTTGCTAAAGTAGTGACGAATCCCGTCAGTAAAATGGGTCCTATCGAGAGTCCATCTATTCCTAATCTCCAGTGGAAATAAAAAAAATGGATCCATTTATAATCTTCGACTAGTTGGATTAATGGATCGTCCGATTTAAAATGATAACAGAATGCATAGGTCGTTAGAAGGAGTTCTAGTATACATGTAGATAAAGTATACCAACGAATTGCCCGATTTCCTCTATGGGGAAGAAAGACAATTAAAAAACCCGCAAATATTGGCAAAACTACAATTATTGTTAACCAAGGAAAAAAATTCGTAGTAAAGACAAGATACACTTAGACCAGAAAAACCCGTACTCGAAAAAATAAAAATATGTTATTCTCGAGCACGGGTTTTTTTCGATAAAAAAATCAAAAAAATTCAAGTGGAGTTTTCTGGAACATATCAATAAGCTAGACCCATGCTGCGAGTTGTTTCATGCCATAAATAAACTCGAACACTCAAGAAATCCGTTGGACAGGCAGATTCACATCTCTTACAACCGACACAATCCTCTGTTCTTGGAGCAGAAGCAATTTGTTTAGCTTTACACCCGTCCCAAGGTATCATTTCTAATACATCTGTGGGGCAGGCTCGGACACATTGAGTACACCCTATACATGTATCATAAATTTTTACTGAATGTGACATTGGGTCTATACATTTTTGAATGTGATAAATTTTCGATCTAGTAAACTTAATAAATGAATCATATTTAGTTACTAGACGAATCAATGCGTTACGAGAATTTTTTCGAATCAATCTATTTCAGGATTGACTTAGGAGAGAGGGCCAAGATACTTTGATTTTTTATGTTTTTGTAAACATCATCATATCTTACGCGGCAAATAGACTAATTGGAATTAATTGATGAATATTAGAATTTATATAAATGCTATTTATTCAACAAATTTGATTGGTTAATACGAGTTGATTTTCTGTTACGACAAATTGAGGAAACAATAGCCAGTCCAATAGCCGCTTCAGCGGCTGCAATTGCTATAACAAAAATTGAGAAAATAGCTCCTTTTAATTGACGATTATCAAAAAAATCAGAAAATGTTACAAAATTGATATTAACTGCATTCAATATAAGTTCAAGACACATAAGGGCTCGAACCATATTTCGACTCGTGATCAATCCATAAATGCCGATAGAAAATAAATAAGCACTCAAAACAAGTACATGTTCCAGCATCATTAACCAACTCCTTATGAATCTCAATTCATTTCAATATGAACAACAATTCAACTGATTACATTGACTAAAACTGACTAAATAAGTACGGAACAAAAGAATAGATTGGTAATAGATGGAACTAAAAACATTTTGATTTTAGACATGAATTCAAATAGAATGGAAGAGAAAGGAATTTGATAATCTAGAACAAAGTTTGATTTGGATTTCTCGTTCTAAAGATTTAGTATTGACGAGCTACAGTGATTGCACCTATTAAAGCAATTAAAAGAATTATTGAAATGAGCTCAAATGGAAGAAAAAAATCTGTTGATAAATGAATACCAATTTGTTGACTATTACTTATCAAATCTTGCTCTAGAATCTGGTTGGATCTTGTAGCCCAAATAATCCCGTACCATGACGTATCTAGAATAGTAGTAATTAGTGAAAAAAAAATACTTGTACAAACCAGCGAAGTAATTCCATCTCCAACGGTCCAAAGATAAAAATCTTTGGAATATTCTGAACCATTCATGAACATCACAGCAAATATGATTAAAACATTTAGAGCTCCTACATAAATAAGGATCTGCGCAGCAGCTACAAAATGGGAGTTCGATAGAATATAAAATAAGGATATAGAAAAAAAAACCAATCCCAATGAAAAGGCAGAATAAATTGGATTGGGAAGTAATATCACTCCTAGACTTCCTAATATAAGACCCAATCCCAGGAAGACTAAAAGAAAATCATGTATTGGTCCAGATAAATCCATTATATGTAAACTAAGAAATAAATAAATCGAAATATCATGACTTTGTTGATCTGAACAGGAAAAAAGAAGTGACTTTCTTTTTTTATGAATTGCATTTTTGACAAGTATGGATTATTGAAAAGAATAAGACATGGATTTGGATATTTCCCTTCAACCCCGCAATATTACTTATTCGACATGAATAGTTGAAGGAAATTCTCCGAAGAGAAAATGGATTATGGGAGTGTCTGACTTGAACGATTGATTGGTCCGTGCAGATAGATGCCTTTATCTATATCTGCCGCATTGGAATTAATAATCAAATGTGTCTTTGTTCCAACCACCGTGTAAGCGCCATACAAAGGATAGGCTGGTTCACTTGAAGAGAATCTATGATCCGATCCGAATCATGTCGTACATGAGCCGGCTCCGTCAGATCCAGTCGAATAAGTGAAATAGATAAAGGTTGATCTATTTCACTTATTTTCATTTTAATATTCGTCATCCCACCGTAGTTCATTTGTATAACAGGTACGTGCCCAATCGATAAAGTGTTTGAACATTTTCAGGAAGAAAAGCATTCTTATAATATGACCAATGAACCAACCAGCAAAACTACTTCTTACAAATAGTAGCTTGTTCGCCTTGTCTTTAAGATAGCTGTTGACTAATGGGAGGATCATTGAATCCGGTGGAATGTACGGGTTGTATAATTGCACAAAAAAAGTCAGCATAAATTCCAATTGAAGGAAGAAGAGGCGCCTTCCCACTATCATTGCGTTTTCTTTAGGATACAAAAACCGCCAGTTGCGCAAAGTTGTTAGACTGGTCCATAAGAGCTGAACCAATAAAAATGCCAGAAAGAACAAGAACATTTTTATGCGATGAGGTTGAACCAATCCTTCATAGAGCGGCCTATTATAGACCGATGTGAACATCACGAATTGTCCCGTAACAAAACCAGCCATTGCTGCTACCCGTCTCCGGTTGTCTTCTGTCAAGAAGCTGGGGCCAACGAAGAGATAGCAGTGCAGAGCTATGGTGGGTATGGTCATAAATCCACAAAAGAGTCCCGCTCCAATCACTGAATTGAGTATTTTGTTCACTAGGAACAGTAAAAATGCTTTCATTTGCATATGGAATCTCCTTAATATTGGAGGTTCGTGCAGATAGATGCCTTTATCTATCTGACGCAGTGGAATTAATACCCACTGTATATTTTTCCTCCTTTCTTATAAGTGGAATAGTTTTTCTATTTCTATACGATATATATTAACTCGATTATCTCAGTCATTTTTTTGACGCCTTTTTTTGTTCGATTCCATGAACGGATTCATTTCATTATGGATGAATAAGTCTTGATGCTTTATTCCATTGCCTTTTATGATGAGACGAATTCAAAACTGTTCGAATTGTGTAATCGCCAATTATTGACAGTGGTAAACGACCCAAAGCAATTTGATTATAATTCAATTCGTGACGATCATAAGTAGAAAGTTCATATTCTTCAGTCATTGATAAACAATTTGTTGGACAATACTCAACGCAATTGCCGCAAAATATACAGATTCCGAAATCAATGCTGTAATTAAGCAACCGTTTCTTTTGAATATCGGTTTCCAATTTCCAATCAACAACGGGTAGATCTATAGGACATACACGAACACAGACTTCACAAGCAATGCATTTATCAAATTCAAAGTGGATTCGACCCCGGAATCGCTCGGATGTGATTAATTTTTCATAAGGGTATTGAATAGTTACAGGGAAACGATTGACGTGGGATAAGGTAATCATGAAACTTTGACCAATGTACCTTGCAGTTTGTACTGTTTGTTGACCGTAATTCATGAACCCAGTTACCATAGGGAACATATTGTAAATATCTATAAAAATTTTTTCTATTTCTTTCTTTCTCTTGTTTGATGTGATGTTTGAGACAAATCGTGAATATAAAATAGAATATAGTATTTCTTTACAGCGAAAGAAGTTGGGAAGAGGTTGTTAATAATAGATTACCTAGAGAAATAGGTAAAAGAAATTTCCATCCAAGATTTAATAGTTGGTCCATTCTCAGCCTTGGTAAAGTCCATCTTGTTGTGATAGAAATGAACAAGAACAAATAAGTTTTAGCTAATGTAATAAAGATACCCATTATTGTTCCAAAGACTCTTCTTGCTTTATTTATTTCAAAAAGCTCAGGAACGAATATGTACGGAATAGAAAGATTCCAACCGCCCAAGTAAAGAACTGTTACAAATAATGAAGAAACTAGTAGATTTAAATACGAAGCAATGTAAAATAAACCAAATTTGATACCCGAATATTCAGTTTGATAACCTGCTACTAATTCTTCTTCTGCTTCTGGTAAATCAAAAGGTAATCTCTCACACTCGGCTAAGGAAGAAATTAGAAAAATGATAAACCCTATAGGTTGACGCCACAAATTCCATCCCCAAAAACCATATTTTGATTGCGCTTCAACTATATCAACGGTACTTGAACTGTTAGATAATCATAGTCGGCGATAACATCACTGATACCATCTCTATTACAGAACCGTACATGAGATTTTCACCTCATACGGCTCCTCGCGGGTCCCAAATAAATTTTAGGATCTGTTCGATATTTTTTTTTTTATTTTGATCTCTTTGTAGTATAAATAAAGTCAAAATCTATCGTAAGGTCCCGAATTCGACCAATGGAATTCTGTCTGCTCTCTTTTTAATAATTAATAAAAAAGAAAAGTGCTTCGGAATTGATCTAATTTTTTTTTTCGAATTTTTTTCTTTGTTTAGTAATAACTTAATCTTTGATTTAAATGTTTTTTGTAGTAATTAATAGATATGTCAACCTATCATTTTTGATTACAAAAATTAGACATTACATTAGTTCATGAATCAGGACAAAAATTCTATCTCTCTAAAGTTGGATATAAAAAAGAAAAAATAAAAAGCTCTCCCTTTTTTTTGTATTCCATTCTTTCTAGTTGATTTTTTGCGTTCCTATTCTCCTTTCTCAGAAAAGGGGAGACTTAAAAAAGGTAAAAGATTCTTTCGTTCCTGATAGTTATTTATTTAATCGGTGGATAGTAGCATACTCTGGATCGAAATCGTGGGGAGTACTGCTTGATAATTTCTACTAATTTAAAGCCCCAATTCGAATTCTTTTTATGTAGAAATATCCAGTTGGCTAACTTTCCAAATTTCCATTACTAATCCTTTTTGTATCTTCGTGTTCCTAACCATCCACTCTTTTTGATGAATCCTCTGTTATGGTAATACAGATATGCTAATACAAATATGGTAATAGATAGTCAAAACTCCATACCATAGAGTTGATCTTTTAAACCCGCTTCAAGTCATGATGATTAATCAATCAATCTTGGGGTAAACAGTCTATATTGTTTATGTTTACTTTTCACTTAACTCTTGTACATAGGAAATGAGACTCAATCTTTTTACTGCGAATTTATAAGTCGTTTTCTTTCACTCATATAACTATCTGGTTTAGTTCATCAACCCGAATGATGAATAAAAAAATGAAAATAGAATATTGAATTCATTTCACTTCTGTCAAAAGGGAAATAAGAGAAAGTTTATCTTTCAGCGAATCACACGTAGAGATATTGATAAGACACATAAAGTTAATGGTATTTCATAACTAATTGATTGAGCAGCAGCCCGTAGACCACCTAAAAAGGAATATTTATTATTTGATCCATATCCTGACATAAGAAGTCCAACGGGAGCAATGCTTGAAACGGCAATCCATAAAAAAACACCGATACTGAGATCGGCTAAAATAAGACGATAACTAAAAGGAATTACTGAATAACTTAATAAAATGGATATAACTGCTACGGATGGCCCAATCCTGAATAAACGAGTATCTCCTCGAGATGGAAGAAGATTCTCTTTGAAAATCAATTTTGTCCCATCTGCTAGAGCTTGAAGAATTCCCAAAGGGCCAGCGTATTCAGGGCCAATACGTTGTTGTATCCCTGCGGATATTTCTCTTTCTAACCAAACAATTACTAAGACACCTATTGTGATTCCTAATACAAGAGTCAAAATAGGAACAAACATCCATATGATCCCATAGACTTCTTTTAAGGATTCCAATCTAGAAAAAGAATTGATAGCTTGTACTTTTGTTGTATTAATAATCATTTCAACGATCAACTTCTCCCATAATGATATCTATGCTACCAAGTATCGTCAGAATATCAGCCAATTTCATTCTTTTAACTAATTGAGGAAGAACTTGCAAATTGACAAAACCCGGCGGTCGAATTTTCCATCTCCAAGGAAAAACATTCTGATCTCCTATCAAATAAATGCCCAATTCTCCTTTTGGAGCTTCAACTCTTACATAAAGTTCTTGCTTCGAAAATTCAAAAGTTGGAGAAGGTTTTTTACTAATGAATCGATATTCAAAATCATTCCATTCGGCATTGCTTACTCTATCAAAGCGCCGGATTTCTAAATTCTCATAGGGTCCTCCCGGAATTCCTTCCAGAGCCTGTTGAATAATTTTTATAGATTCTGTCATTTCACCGATTCGTACTAAATAACGAGCTAATGAATCCCCTTCTTTTTGCCATTTGACTTCCCAGTCAAATTCGTCATAACACTCATAATGATCAACTTTACGAAGATCCCATTGTATTCCGGAAGCTCGTAGCATTGGTCCTGATAAACCCCAATTTATTGCTTCCTCTCCACCAATAACACCTGCCCCTTCAACTCGTTCTAAAAAAATAGGATTCCGTGTAATAAGCTTTTGATATTCAGCAACCCCTCTTAAAAAATAATCGCAAAAATCCAAACATTTATCTATCCAGCCATGAGGTAGATCCGCAGCTATTCCTCCAATACGAAAATAATTATGCATCATTCGCATACCGGTGGCAGCTTCGAATAAGTCATATATCAATTCTCTTTCGCGAAAAATATAGAAGAAGGGAGTTTGTGTCCCAATATCTGCCATAAAAGGTCCAAGCCATAATAAATGAGAAGCTATACGACTCAATTCCAAGATAATTACTCTGATATAGCTCGCCCGTTTAGGTACTTGAATATTTCCCAACTGCTCTGGTGCATTTATGGTTATGGCTTCTGTAAACATAGTAGCTAAATAATCCCAACGTGTTACATAAGGCAAATATTGTATAATTGTTCGGTTTTCTGCAATTTTTTCCATCCCTCTGTGTAAATAACCCAATATTGGTTCACAGTCAATAACATCTTCACCATCTAGAGTAACGATGAGTCGAAGAACGCCATGCATTGATGGGTGGTGAGGACCCATATTTACTATCATGAGATTTTTTCTTGTAACTGGTGCGGTCATAGGTTTTTCCCGATTCATTCTTCCATGAATTACTGAAAGCGAAAAGAGGTTTATCAAAATTTAAGTGAATAATTCTAAAATACTTTTCAAATTAACGGCTTTTTTTTCTCTCGAATATTCAACTGACCTATTAATTCTGTGTACCGTACTTGATTTTTTTTTGACAAATAAGCTAGCAGACGTTGACGTTTTCCCACAATTTTTCGCAGACCTCTCTGAGATGAATAGTCTTTTTTGTGCAATTTCAGATGTAAGGAAAGTCTTTCTATCTTATTGGTAAAACTGAATACTTGAAATTCAACAGATCCCTGGTTTTCTTCCTTTTCTTTTTGTGAAATAACGGAAATAAATGAATTTTTTACCATAAAAGACCGCCCTTTTTTTTTACAAATATGAATTTTGTAATAATAATGTATTTAATCGATTATTGAACCCTATAGAATTAAGAGAAAATTAAGAGAATAGAATGTTCTTAGAATAAATAATATTGTATAAATTATACAATATTATTTATTATATTATAAGATTTTTTTAAATTATTTAATTATTCGGTTCGGATTATCTTCTAAACCTTACTATGAACGATATGATAAAGTATAGCACTAACAGAAACCTTATTGCCTTACTCGCTACACACGACGACGGCTTGATGAATACGCTGTCATCGAAACCGAAATAAGGGGGGTGTACCCTATCCAGAAAATCCTCAAAATCGCTATTTACATAATCCGACCAACCCAACCATTAACCTTCTCTTCATCTTCGTCATCTTCTTCACCCTCTTCATCCAGAAAATCCTCAAAATCGCTATTTACATGATCCGACCAATCATTAACCTTCTCTTCATCTTCGTCATCTTCTTTACCCTCTTCATCCAGAAAATCCTCAAAATCTAGATTTCATAATCCGACCAATCATTCCCCTTCTTTTCATCTTTGTCATATTTTTCTTTTTCGGATAAAAGCAGATTTTTCAACTTCCTGAAATCCTGAAGGAAATCATCCACAAATTGGAAAAGACTATCCCGCAAAAATTCTGGACAATTACTAGCCTTGTCGGAATTGGAATACTCGTCGGAATTGTCATCCTCTAGAAAAATAGAAAAATAAATATCAAAATATTGGAAAAGACCATCCCGCAAAAATTCTAGAAATTCTCGCCAAGTACTAGCCTCGTCGAAATTGTAATACTTGGCGAAATTGTCATCCTCTAGAAAAATATCAATATCAATAGAATCGCGGAGAATATAATCGATAAGATCCTGTAGGCCCGACTCGACAAGACAACGATCTAGAGTTAGACCTGATATTTGCGAGTCGACGAATCTATTCCTACGAGGATCATTTTTTAGAGAAGAAAATAAAAATTGCACAGAATTCCGAAAATCTGTCTTTGCATTAGAATCCGAATATTCCATATTTATTAGATGAAAAAATGGAATTTTCACAGAATACAGAAACCCTGTCTCCGGATGACTGTGCGCCTGTCTTTCCGCTTCTTTTTTGGCTTCTTTTCTTCTTTCCGATGACAAACCATTTTTAACCTTCATGGAATCCTGCAAGAAAAAATCCAAAAATAGCAAAATACAAGGGAGAGCCCTTGTCTTTGAATAAGACGGAATAACACCGTCCTCTATAAGATCCTTTAGATCCTAAATTTTCTTTTCGAGGAATGCATTGATACGATTAGTATCGTTGATATACTTTTGGATATACTTTTGAAACTCCTTGCTTTGAAAAGAGTCGCTATCATTTTCAAAATCATCCCCAACCTGGATCCTCCATTTTTTCTGTTTTTGTAACTGGACATAGATCTGATCCAAACGGGTTCAAGTCTTTCATATTTACCAAAACATATATGATTCCCTAGATAACATACGCCCTTCATTCTTATCGTTTCTTCTTTATAAATAGATAGAACCATCAGAGGGTCTCCTTTTTTTTAAGTTTTAGGAGTAGTGCCAGTACTCCTGCTTGTTTAGAAAAAGAAAACGGATCCACAAAAATTAATAATATTATTAATATATAATATTAGATAAAAAATGGCAGTATTGTCAAGCGGACGATCTAGCCAGAATCTTTTTTCCATGGATTCGAATTCTGTCTATTCTATCTATTATATTCTATTTATTTCGAATATTTTTTCTATTTCTTTCTATACGGAAATTCGCAGATAGATTATCGATCTGACGCAGTGGAATGAATAGCCACTGTCTATTTTTCCTCCTTTCTTATAAGTGGAATCGTTTTCTATACGATATATATTAACTCGATTATCTCAGTCATTTTTTTGATGACTTTTTTTTGTTCGATTCGCTGCCATTCCAGTCGAATAAGTGAAATAGAGAATAAGTGAAATAGAGAATAAGTGAAATAGATAAAGGTTGATCTATTTCACTTATTTTCATTTTCATCTTCGTCATCAGATTCAAAAAAGTTCTTTCTTACCCAAATGATTATGATCAATATGAATTCCAACAACTTCATGAAGAAAATCAGGAAGAAAATGTGCCCAACTAACCAACCAGCCAAACTACTTCTTACAAATAAGATCTTCTTTTCGTTGTCGTTGTTATAGCGAGAGAGACAAAAGTTGACTAATCCGGGGATCATTGAATCAGGTTCAAGGTACGGGTTGCATAATTGCACAAAGAAATTAATAATAAATTCCAATTGAAGGCGGAGCACGTACTTTCTTTTAGTGATAAGATCGTGAGGATCCAAAAAGCGCCTGTTGCGCAAAGTTTTTCGACTAGTCCAGAAGAGTTGAACGAAGAATGAGCCTAGAAATAGCATAATGATGCTATGAGGTTGAACCAATCCTTCATGGAGCGGCCTATTGTAGATCGATGTGAACATCACGAACTGTCCCGTAACAAAACCAGTCATTGCTGCTACCCGTCTCTGGTTGTCTTTTATGAAGAACTGTTTGTCTTTTATGAAGAAACTGGCTACAACGAAGAAATAGCCGAGACCTACGGTGGCTGTGGTCATAAATCCACAAAAGAGTCCACCTCCAATCACTGAATTGAGTATTTTGTTCACTAGCAAGAGTAAAAATTCTTTCATTTTCATAGGAATCCTCCTTTTTCTTTTTATTGAATCCAGTTTTATGAGTAGGGCCACTCCTACTTGTTTAGAAAAATAAAACGGATCCACAAAAATTAATAATATTATTTATATATATATATAGATAAAAAATGGTAGTATTGTCAAGCGGACGATCTAGCCAGAATCTTTTTTCCATGGATTCGAATTCTGTCTATTCTATCTATTATATTCTATTTATTTCGAATATTTTTTCTATTTCTTTCTATACGGAAATTCGCAGATAGATTATCGATCTGACGCAGTGGAATGAATAGCCACTGTCTATTTTTCCTCCTTTCTTATAAGTGGAATCGTTTTCTATACGATATATATTAACTCGATTATCTCAGTCATTTTTTTGATGACTTTTTTTTGTTCGATTCGCTGCGATTCCAGTCGAATAAGTGAAATAGAGAATAAGTGAAATAGATAAAGGTTGATCTATTTCACTTATTTTCATTTTAATATTCATCGTCCCACCGTATTTCATTTGTATAACAGGTACGTGCCCAATCGATAAAGTGTTTGAACATTTTCAGGAACAAAAGCATTCTTATAATATGACCGATGAACCAACCAGCAAAACTACTTCTTACAAATAGTAGCTTGTTCGCCTTGTCTTTAAGATAGCTGTTGACTAATGGGAGGATCATTGAATCCGGTGGAATGTACGGGTTGTACAATTGCACAAAGAAAGTTATCAAAAATTCCAATTGAAGGAAGAAGAGGCGCCTTCCCACTATCATTGCGTTTTCTTTAGGATACAAAAACCGCCAGTTGCGCAAAGTTGTTAGACTGGTCCATAAGAGCTGAACCAATAAAAATGCCAGAAAGAACAAGAACATTTTTATGCGATGAGATTGAACCAATCCTTCATAGAGCGGCTTATTATAGACCGATGTGAACATCACGAATTGTCCCGTAACAAAACCAGCCATTGCCGCTACCCGTCTCTGGTTGTCTTCTGTCAAGAAGCTGGGGCCAACGAAGAGATAGCAGTGCAGAGCTATGGTGGGTATGGTCATAAATCCACAAAAGAGTCCCGCTCCAATCACTGAATTGAGTATTTTTTCGAGTATCTTACGCAAAAAGGATGACCCTACGACTGCCATTTTTCCCACGAATAGGACGAATAGGAATAGGAATAGAGCTAGTAATAGCTCTATTCCGCGTGCAATCATTGAATCGGAATTATGGATTTTGTTCAATAGGTTAAGGAATTGCACAAACAATGCTTGCATTTTCATCGCCAATCGCCTTAGAAAAATAAGAAAATAGATCTGGGCAAGCATGATAACCAGCTCGCTTTCTTTCTTTCGTAGCAAAAATACATAACATAGCAGAATCATTATTACGAGACCAAAAATGAGTACCATGACTAGGAATTTTCTTTGGATCATAGCAATCCTCCTCTCCTTATTGAATCCAGTTTTATGAGTAGGGCCACTCCTACTTGTTTAGAAAAATAAAACGGATCCACAAAAATTAATAATATTATTTATATATATATATAGATAAAAAATGGTAGTATTGTCAAGCGGACGATCTAGCCAGAATCTTTTTTCCATGGATTCGAATTCTGTCTATTCTATCTATTATATTCTATTTATTTCGAATATTTTTTCTATTTCTTTCTATACGGAAATTCGCAGATAGATTATCGATCTGACGCAGTGGAATGAATAGCCACTGTCTATTTTTCCTCCTTTCTTATAAGTGGAATCGTTTTCTATACGATATATATTAACTCGATTATCTCAGTCATTTTTTTGATGACTTTTTTTTGTTCGATTCGCTGCCATTCCAGTCGAATAAGTGAAATAGATCAACCTTTATCTATTTCACTTATTTATTAATTTATTATCTATTTCACTTATTTAATTTAATTTCACTTATTTATTATCTATTTCACTTATTTATTAATTTATTATCTATTTCACTTTCACTTATTTATTAATTTATTATCTATTTCACTTTCACTTATTTATTAATTTATTATCTATTTCACTTATTTAATTTAATTGAACTTAAGATTCAAAAAAGTTATTTCTTACCCAAATGATTATGATCTCTATGAATTCCAACAACTTCATCAATAAAATCATGAAGAAAATCATGAAAAAATGTGCCCAATTAACCAACCAGCCAAACTACTTATTACAAATACAATCTTCTTTTCGTTGTCGTTGTTATAGCGAGAGAGACAAAAGTTGACTAATCCGGGGATCATTGAATCGGAATTGTGGATTTTGTTCAATAGGTTAAGGAATTGCACAAACAATGCTTGCATTTTCATCGCCAATCGCCTTAGAAAAATAAGGAAATAGATCTGGGCAAGCATGATAACCAGCTCGCTTTCTTTCTTTCGTAGCAAAAATACATAACATAGCAGAATCATTATTACGAGACCAAAAATGAGTACCATGACTAGGAATTTGCTTTGGATCATAGGAATCCTCCTTATTGAATCAAGTTTTATGAGTAGCGCCACTCCTACTTGTTTAGAAAAAGAAAACGGATCCACAAAAATAACGAATTATTTACTTGTAGATAAATACAAAATGGCACTATTGTCAAGTCGACGATCTCTTTTTTAATGTATAGCTCTATCCCATAGAATAACGAAATAATATAGAAGGGCAATCATGACAACGGTATCCGTTATTCTAGTTCGACCCTTTTTTCGAAAAAATACAAAACATACAAGAGCAATAATCAGAATTCTATGGGGCACTTTTGCGATCAAAAACTTAAGAAAGAAAGGTAGAAGGACTTTTATGTATATTTTTTAAGTGAAAAATCTTATAAAAACATATAATTTACGCATTAATTAATATTAATTGAATATACCTTCCTTTTAATATTTGCTAAATCTTTTTTAGTGATTCGAATCTTTTAGGATTCGAACTTGTTTTATTATTTTTATTCCATTTATTTCTGCAGTCATTTTTTGTTTCGCTTTTTGTAATTATTTCTATGTGATTTCTGATTGGGCTTGTTCTATCATTCATATTTTTTTCTATCGGAGATTCAATAATTATCTCATGGAGGTTTATAGAATCGTTTTCTTTTTTAGTTTCACTTGATTTATATCTTTCTATCAATTTATCTCTAAATAATAAATCTATCAATCTATCTCTAAATAATAAGAGTTTGCTTTTTTTCTTTTTAAAACGGGAATGACTTTCATAATCTTTTTGATAGTCCTTTTTATTGTTTTTTTTGAGATTTTTATAAAGAATTTTGTTCCTTCTTTTAAAACTTTGAAACCTTTTCGAATTCCCAAATATCGTTTTTCCTTTTTCTCATTTTTTTATTGAGTTCCCTAAAAATGGGTTTAAAAAAGAGAACTTTTGGCCTGCGCATAGCAACAAAGGGACGTTCAGATTCCAGTCCAACAACTAAAAAAAGGATCTTTTTCTTTTAGTCTTTTATTTGTTACTTTTTCCCTTTCTTTCTACGAGTTGTTCATTTAATCCATTTCATCCATTTTGGTCTTTTCTTTGTCACTTTTTATCTTTGCTTTTTTCGTTTTTTCAATAGCCCTTTTCATTGCTTTTCGAAATGGAACTCTATGTTTTAATTGTACGGCTATATATTGTGCAAGAATAATAGGGTTTCCATAAGGTTTTGCAATTCTTGTAGTAGTAATGTTGAGTTTTCGATTTACACAATGAAATTCTTTTTTTAGATTCATTTGTAATGCTGCCATTGGACTTTCTTTTAATACTATTGGGAATGCCAGATAGATTCGGACCTTGATTAGATCGATTGTTTTTTGAATCTCTATACGTGCAATTCCCGAGAGGTCAGAGTCGATTCTCCTATTCTTTTGTACATTCTTTTGTCTATTTTTTTGTACATAATTTTGAATAGAATCTCGTATTTTTTGATCTTCTTCTAGACCTTCGGAATAGTTTTTTGGTTGTGCAAACCAAAGGGAATGATGATCTTGCGTTGTACCCAGTCTGAAACCAAGTGGATTTATTTTTTGTCCCATACTCCCCCACTACTATCCATATCATGATATATCCTATTTGTATCCTTATTTTTCCATCTAGGTTTTTTTAACCATGCGATAGTCTCTATATATTCATCTAAAGATATATTTTTCACTACAATACTTATATGACAAGTAGGTCTTTTTATCGGATAACTACGTCCTCTAGCTCGAGGTTTAAATTTCTTCACGGCAGTACCCTCGTTGACTTCGGCTTTACTAATTTTGATGATTTTTAAACTTTCCCTATAAAGAGATAGACTCGAAACGACATCTGTTATGTCAACGACATCAAAGGGATATTAAATGAATGGAATTGGGCTAGGGATGGAATATAATGAAATAGAGCCACTTTGAGGTTGCCTATGAAATGAAGCGTGGAAGGGAGCCACTACGAAGACGAAGAAGTTCCGAGAGTTACGAAGGAAGCTTCGAGCTCATATTGGTCATGGGTTGAGAACGGGAATTGAACTCTATGAGATCTAATCTGCCGTTGTTCCTCAGTAGCTCAGTGGTAGAGCGGTCGGCTGTTAACTGATTGGTCGTAGGTTCGAATCCTACTTGGGGAGATTTGATTCATTGTGAATTCTTTAATTCAGAATGAAAGAGCTCGCTTTGACCGTTAAGAGTCGGTAATCCCTTCCCTGTCTTTGTTTCTATTGCATTCTATCTCATCGTATCACATTCTGTTTAAGAATTATCGGATGTACTAGTAGCGCATCAAAGATGCAGTCATCGATTCTCCCGAGAGGCCACAATTACCGCGAGCAAACATATTAATTATTAATGACGAGGAAGACATTTTTGTTATGCTACTAATACTTGTACTTGCTCTGCTATTCTGCCCCAGCCTGGCTGAGGAAGAGTTATGGGGCGTAAAACAAAAAACGCGGATGGGCCGGGGAGACTTTGTTTAAAGATTCTAAACATTAACGAAAAATAAGAAATCAAAAGAACAAGTAAGGCCATTCCATTTCGACAAAAGACCCACACCCAAGTTCCATAGCTTTTGGTCCGCTATCCCGATCATGATTTTCCTACTCCCACCCCCAGAGGGAAAGGTCCTTCCCTTTTGGGAAGGTTGGGCGAGGAGGGATTCGAACCCCCGACACCGTGGTTCGTAGCCACGTGCTCTAATCCTCTGAGCTACAGGCCCCACCCCGTCTCCACTGGATCTGTTCCCGGGAGTAGCCTCAAAAAAGGGAACCTTTCCTCCCCTCAGCCATTTCGGGTTAAGAAGATGTGAAAGCGCGTTTCTCTCTATAAGAACGGTGCGTTCCGAGGTGTGAAGTGGGAGAGAAGGGATGTCATGATTGGGGTTTTGAATAAGACGACCTTTTCATTTTTCATTTTTTTTTTCATATTAAAAAAGTAATAAGAATGAGGGGTGTTAAGCTTTTTAACATCCTGGCGTCGAGCTATTTTTCCGCAGGACCTCCCCTCCAGTATCGTCACCGCAGTAGAGTTTAACCACCAAATTCGGTGGATGGTGTGGTTCCTCTACGCCTAGGACACCAGAATATCGAACCATGAACGAAGAAAGGCATGAGAGAAAAGCATATTGGCTAGTGATTGTGAGGCCCCAATTCTTGACTGGAGGGGACACCAAAGGCCTCTGCCCTTCCATCCCTTGGAGAGGCAGGGCAGAGCTTTTGGTTTTTTCATCTTGTCAAGAACAATGGTTTTTTCGTGTTGTCAAAGAGTTGAACAATGAAAATAGATGGCGAGTGCCTGATCGAATTGATCGGGTCATGTAGGAACAAGGTTCAAGTCTACCGGTCTGTTAGGATGCCTCAGCTGCGTACATTACTGCTGCGTACATTACTACGATCTTCCACTTGACACCTATCGTAATGATAAACGGCTCGTCTCGCCGTGACCTCCAATCTTGAATTCTCAATACTTCTGTCGCTCCATCCCCGCAGGGGCAGAGAACCCGTCGCTGTCTCGGCTGTGCTACCGGAGGCTCTGGGGAAGCCGGAATCGGAGAGCACTCATCTTGGGGTGGGCTTACTACTTAGATGCTTTCAGCAGTTATCCGCTCCGCACTTGGCTACCCAGCGTTTACCGTGGGCACGATAACTGGTACACCAGAGGTGCGTCCTTCCCGGTCCTCTCGTACTAGGGAAAGGTCCTCTCAATGCTCGAACGCCCACACCGGATAGGGACCGAACTGTCTCACGACGTTCTGAACCCAGCTCACGTACCGCTTTAATGGGCGAACAGCCCAACCCTTGGAACATACTACAGCCCCAGGTGGCGAAGAGCCGACATCGAGGTGCCAAACCTTCCCGTCGATGTGAACTCTTGGGGAAGATCAGCCTGTTATCCCTAGAGTAACTTTTATCCGTTGAGCGACGGCCCTTCCACTCGGCACCGTCGGATCACTAAGGCCGACTTTCGTCCCTGCTCGACGGGTGGGTCTTGCAGTCAAGCTCCCTTCTGCCTTTACACTCGCGGCCCGATCTCCGTCCGGACCGAGGAAACCTTTGCACACCTCCGTTACCTTTTGGGAGGTCTACGCCCCATAGAAACTGTCTACCTGAGACTGTCCCTTGGCCCGTAGGTCCTGGCACAAGGTTAGAATTCTAGCTCTTCCAGAGTGGTATCTCACTGATGGCTCGGGCCCCCCCGGAAGGGGGCCTTCTTCGCCCTCCACCTAAGCTGCGCAGGAAAAGCCCAAAGCCAATCCCAGGGAACAGTAAAGCTTCATAGGGTCTTTTTGTCCAGGTGCAGGTAGTCCGCATCTTCACAGACATGTCTATTTCACCGAGCCTCTCTCCGAGACAGTGCCCAGATCGTTACGCCTTTCGTGCTGGTCGGAACTTACCCGACAATAAATTTCGCTACCTTAGGACCGTTATAGTTACGGCCGCCGTTCACCGGGGCTTCGGTCGCCGGCTCCCCTGTCATCAGGTCACCAACTTCCTTGACCTTCCGGCACTGGGCAGGCATCAGCCCCCGTACATGGTCTTACGACTTTGCGGAGACCTGTGTTTTTGGTAAACAGTCGCCCGGGCCTGGTCACTGCGACCCCCTCACAAAGGGTGAGGGGGCACCCCTTCTCCCGAAGTTACGGGGCTATTTTGCCGAGTTCCTTAGAGAGAGTTGTCTCGCGCCCCTAGGTATTCTCTACCTACCCACCTGTGTCGGTTTCGGGTACAGGTACCCTTTTGTTGAAGGTCGTTCGAGCTTTTCCTGGGAGTATGGCATGGGTTACTTCAGCGCTGTACTGTAGCGCCTTGTACTCGAACATTGGCTCGAGGCATTTTCTCTACCCCTTACTTTTCTCTACCCCTTCTTACAGGGGCACCTTACGTTCTTGAACCGATAACATAACCATCTTTCGGCTAACTTAGCCTCCTCCGTCCCTCGGGACCAACAAGGGGTAGTACAGGAATATTAACCTGTTGTCCATCGACTACGCCTTTCGGCCTGATCTTAGGCCCTGACTCACCCTCCGTGGACGAACCTTGCGGAGGAACCCTTAGGTTTTCGGGGCATTGGATTCTCACCAATGTTTGCGTTACTCAAGCCGACATTCTCGCTTCCGCTTCGTCCACCACTGCTCGCGCGGGTGCTTCCCTCTAAGGCGGAACGCTCCCCTACCGATGTATTTTTACATCCCACAGCTTCGGCAGATCGCTTAGCCCCGTTCATCTTCGGCGCAAGAGCGCTCGATCAGTGAGCTATTACGCACTCTTTCAAGGGTAGCTGCTTCTAGGCAAACCTCCTGGCTGTCTCTGCACCCCTACCTCCTTTATCACTGAGCGGTCATTTAGGGGCCTTAGCTGGTGATCCGGGCTGTTTCCCTCTCGACGATGAAGCTTATCCCCCATCGTCTCACTGGCCGACCTTGACCCCTGTTATTTTGAGGTCATATCTAGTATTCAGAGTTTGCCTCGATTTGGTACCGCTCTCGCGGCCCGCACCGAAACAGTGCTTTACCCCTAGATGTCCAGTCAACTGCTGCGCCTCAACGCATTTCGGGGAGAACCAGCTAGCTCTGGGTTCGAGTGGCATTTCACCCCTAACCACAACTCATCCGCTGAGAAGATCAGTCGGTTCGGACCTCCACTTAGTTTCACCCAAGCTTCATCCTGGTCATGGATAGATCACCCAGGTTCGGGTCCATAAGCAGTGACAATTGCCCTATGAAGACTCGCTTTCGCTACGGCTCCGGTGGGTTCCCTTAACCAAGCCACTGCCTATGAGTCGCCGGCTCATTCTTCAACAGGCACGCGGTCAGAGCCCCGGGCTCCTCCCACTGCTTGGGAGCTTACGGTTTCATGTTCTATTTCACTCCCCGATGGGGGTTCTTTTCACCCTTCCCTCACGGTACTACTTCGCTATCGGTCACCCAGGAGTATTTAGCCTTGCAAGGTGGTCCTTGCTGATTCACACGGGATTCCACGTGTCCCATGCTACTCGGGACAGAGCGTAAGCTAGTGATGCTTTCGGCTACTGGACTTTCGCCATCTAGGGTGCAGCATTCCACCGCTTCGCCTAGCAGCACGGCGCTTGTATTGCTCTCCCACAACCCCGTTTTCGCGGTTTAGGCTGCTCCCATTTCGCTCGCCGCTACTACGGGAATCGCTTTTGCTTTCTTTTCCTCTGGCTACTAAGATGTTTCAGTTCGCCAGGTTGTCTCTTGTCTGCCCATGGATTCAGCAGCAGTTCGAAAGGTTGACCTATTCGGGAATCTCCGGATCTATGCTTATTTTCAACTCCCCGAAGCATTTCGTCGCTTACTACGCCCTTCTTCGTCTCTGGGTGCCTAGGTATCCACCGTAAGCCTTTCCTCGTTTGAACCTCGCCCTTCACTTTAAGGCTATGCCATCCTAAGGTGCTGCTAAATAGAAGGATCTTATCAACGTCCATGAATGATAAATCATAGATCGAACCGCCGAATCTGGAAAATTGGGTGCTATCATATAGCTTTGTATCGGCTAAGTTCACGAGTTGGAGATAAGCGGACTTGAACCGCTGACATCCGCCGCAGGGTAAACCACCGCCTCTCAGGTCCCCCGACTGATTCTACCATAGAGGCCAACGATAGACAATAACTCCCCCCCGAACACAGCTTACAACTTTCATCGTACTGTGCTCTCCAAAGAGCAACTCTTCTCAAAATCTCACTCAAGGGGTGCTGAGTTGGAATCCCATTCTAATTAAGGATTCTTATGGTTCCGGAGGATCCAGCTACAGGAGAACCAGGAACGGAGAGCTTTCCCTCCTTTTCCGCCCGACTCTTTGGTCTTAAGAACACTGGTTTTAAGAATGAGTGATTGCCCTTCTCCGACCCTTACTGCCCAACCTGAGAGCGGACAGCTAATGCGTTCCACTTATTGAGCAGGGTTCTATGGTCGGTCCGTGACCCCTGGATGCCGAAGGCGTCCTTGGGGTGATCTCGTAGTTCCTACGGGGTGGAGATGATGGGGTTGGTCCATGGATTTTCCTTCCTTTTGCCGTATTTCGCTCAAAGGGTTGAAGGGAGATAGTGTATCAAGCTGTTCGCAAGGGCCAACTTGATCCTCTTCCCCAGGGATCCCAGATAAGGGAACCCTAGGAGAGCCGCTGACTCCAACTACCGTCCATGTACGATCCATACTAGATCTGACCAACTGCCCATCCTACCTCCTCTACGTTCTTGACAGCCCATCTTTGTCTCAGTAGAGTCTGTCAGTGGCATGTTTCGGTCCTCTTCCCCATTACTTAGAAAAAGTGAGCCACCGGTTCAGGTACAAGATACTATCATTACCGCCTGGACAATTAGACATCCAACCCGTAATCGCAACGACCCAATTGCAAGAGCGGAGCTCTACCAACTGAGCTATATCCCCCCGAGCCAAGTGGAGCATGCATGAAGGAGTCCGATGCTTCTTCTATTCTTTTCCCTGGCGCAGCTGGGCCATCCTGGACTTGAACCAGAGACCTCGCCCGTGAAGTAAATCATCGCACCTACGGTCCAACCAATTAGCAGAGAATCAGTAGATTCCTTTTCGGGAGCGATTCATCCTTCCCGAACGCAGCATACAACTCTCCGTTGTACTGCGCTCTCCAAGTGTGCTTGTTCCCCCCTTCTTCCTTACCATGGCAAGTCTTTGTGAAAGAACTCCGATGAGAAGAAAAAAGAAGGCGTGAATAGACCCTCCTGGCCCAACCCTAGACACTCTAAGATCCTTTTTCAAACCTGCTCGCTCCCATTTCGAGTCAAGAGATAGATAAATAGACACATCCCATTGCACTAATCGAGGGCGTTCGTAGTGACTGAGGGGGTCGAAGACCAAGAAGTAAGTTATTTATACCAAGCATTCTTCTTACGGCTAGATCCAATCTCCTGGTCCCTGCGAAAAGGAAAAAGAATTTCACGCTCTTCCTTTCGGGAAGGGAGGATTAGCGAAATCCTATTGATTGCAGCTTTCTCCAGACCTCCGGGAAAAGCATGAAAAAAACGGCTCGAATGGTACGATCCCTCCGTCACCCCAGAATGAAAGGGTGATCTCGTAGTTCTTGGTCTGTGAAGATGCGTTGGTAGGTGCTCCATTTTTTCCCATTGAGGCCGAACCTAAACCTGTGCTCGAGAGATAGCTGTCCATACACTGATAAGGGATGTATGGATTCTCGAGAAGAGAGGAGCCACGATGGTCCCCCCCGGACCGCCCGGATCCCACGAGTGAATCGAAAGTTGGATCTACATTGGATCTCACCTGAATCGCCCCATCTATCCTCCTGAGGCGGAGTTTGGTTTCAAACTCCGGTTCGAACAGGAGGAGTACGCCATGCTAATGTGCCTTGGATGATCCACATCTCAGGGTCAGGCGCTGATGAGCACATTGAACTATCCATGTGGCTGAGAGCCCTCACAGCCCAGGCACAACGACGCAATTATCAGGGGCGCGCTCTACCACTGAGCTAATAGCCCGTCGTGCGAGCCTCCCACTGGAGGCCCGCTATGCCAAAAGAGAGAGAAACCCCATCCCTCTCTTTCCTTTTTTCGCCCCCATGTCGCCACACGGGGGGGGGCATAGGGACGTAAAAAGGGGAATCCTATCAACTTGTTCCGACCTAGGATAATAAGCTCATGAGCTTGGTCTTACTTGACCGTCAAGAAACGAAAGAAGACTTCCATCTCCAAGTTTCACTGAGACGTAGCTCCTTTGGGTGTGAAGCAGTCTCAAACCAAAATACCCAACAAGCATTAGCTCTCCCTGAAAAGGAGGTGATCCAGCCGCACCTTCCAGTACGGCTACCTTGTTACGACTTCACTCCGGTCACTAGCCCTGCCTTCGGCATCCCCCTCCGACGGTTAAGGTAATGACTTCGGGCATGGCCAGCTCCCATAGTGTGACGGGCGGTGTGTACAAGGCCCGGGAACGAATTCACCGCCGTATGGCTGACCGGCGATTACTAGCGATTCCGGCTTCATGCAGGCGAGTTGCAGCCTGCAATCCGAACTGAGGACGGGTTTTTGGAGTTAGCTAACCCTCACGGGATCGCAACCCTTTGTCCCGGCCATTGTAGCACGTGTGTCGCCCAGGGCATAAGGGGCATGATGACTTGACGTCATCCTCACCTTCCTCCGGCTTATCACCGGCAGTCTGTTCAGGGTTCCAAACTCAACGATGGCAACTAAACACGAGGGTTGCGCTCGTTGCGGGACTTAACCCAACACCTTACGGCACGAGCTGACGACAGCCATGCACCACCTGTGTCCGCGTTCCCGAAGGCACCCCTCTCTTTCAAGAGGATTCGCGGCATGTCAAGCCCTGGTAAGGTTCTTCGCTTTGCATCGAATTAAACCACATGCTCCACCGCTTGTGCGGGCCCCCGTCAATTCCTTTGAGTTTCATTCTTGCGAACGTACTCCCCAGGCGGGATACTTAACGCGTTAGCTACAGCACTGCGCGGGTGGCTTTCGCACAGCGCCTAGTATCCATCGTTTACGGCTAGGACTACTGGGGTCTCTAATCCCGCTCGCTCCCCTAGCTTTCGTCTCTTAGTGTCAGTGTTGGCCCAGCAGAGTGCTTTCGCCGTTGGTGTTCTTTCCGATCTCTACGCATTTTACCGCTCCACCGGAAATTCCCTCTGCCCCTACCGTACTCCAGCTTGGTAGTTTCCACCGCCTGTCCAGGGTTGAGCCCTGGGATTTGACGGCGGACTTAAAAAGCCACCTACAGACGCTTTACGCCCAATCATTCCGGATAACGCTTGCATCCTCTGTCTTACCGCGGCTGCTGGCACAGAGTTAGCCGATGCTTATTCCCCAGATACCGTCATTGCTTCTTCTCCGGGAAAAGAAGTTCATGACCCGTGGGCCTTCTACCTCCACGCGGCATTGCTCCGTCAGGCTTTCGCCCATTGCGGAAAATTCCGTACTGCTGCCTCCCGTAGGAGTCTGGGCCGTGTCTCAGTCCCAGTGTGGCTGATCATCCTCTCGGACCAGCTACTGATCATAGCCTTGGTAAGCTATTGCCTCACCAACTAGCTAATCAGACGCGAGCCCCTCCTCAGGCGGAGTCCTCCTCGGTCCTCCTTTTGCTCCTCAGCCTACGGGGTATTAGCAGCCGTTTCCAGCTGTTGTTCCCCTCCCAAGGGCAGGTTCTTACGCGTTACTCACCCGTCCGCCACTGGAAACACCACTTCCCGTCCGACTTGCATGTGTCAAGCATGCCGCCAGCGTTCATCCTGAGCCAGGATCGAACTCTCCATGAGATTCATAGTTGCATTACTTATAGCTTCCTTGTTCGTAGACAAAGCAGATTCGGAATTGTCTTTCATTCCAAGGCCTAACCTGTATCCATGCGCTTCATATTCGCCCGGAGTTCGCTCCCAGAAATATAGCCATCCCTGCCCCCTCACGTCAATACCACGAGCCTCTTATCCATTCTCAATTTAGTGGAATTCTCAAGTGCACGATCCACCATATATCTTATAACCATCCCATTATAAGAATAATATTGATTTTAATCAATATTGCCATAAAGGTTAGGTGATATTAAGAGGAAAGAATATACCTGATTGAAATTTGCAAAGTCGAAAAAAAAAAAAAACGACTACTTAAATAAAGTATACAAAGATTGAGAAAGGAAATTGGAGTCATTTTATGAAATCTAGATTTCATAATCCGACCAATCATTCCCTTTCTTTTCATCTTTAGTCATATTTTTCTTTTTCGGATAAAAGCAGATTTTTCAACTTCCTGAAATCCTGAAGAAAATCATCCACAAATTGGAAAAGACTATCCCGCAAAAATTCTCGAAATTCTCGCTTTATAAAATATTGGAAAAGACTATCCCGCAAAAATTCTAGCCGAGTACTAGCCTCGTCGAAATTGTAATACTCGGCGAAATTGTCATCCTCTAGAAAAATATCAAAATATTGGAAAAGACTATCCCGCAAAAATTCTCGAAATTCTCGAAATTCTCGCCAAGTACTAGCCTTGTCGAAATTGGAATACTCGTCGAAATTGGAATACTCGTCGAAATTGGAATACTCGTCGAAATTGGAATACTCGTCGAAATTGGAATACTCGTCGAAATTGGAATACTCGTCGAAATTGGAATACTCGTCGGAATTGTCATGCTTTATAAAAATACCAATATCAATAGAATCGCGGAGAATATAATCGATAAGATCCTGTAGGCCCGACTCGACAAGACAACGATCTAGAGTTAGACCTGATATTTGCGAGTCGACGAATCTATTCCTATCAGGATTATTTTTTAGAGAAGAAAATAACATTTGCACAGAATTCCGAAAATTTGTTTTTACATTTTCATCAGAATGTTCCATATTTTTTAGCTGAAAAAATGGAATTTTCACATAATACAGAAACTCTGTCTCCGGATGACTTTGCGCCTGTCTTTCCGCCTCTTTTTTGGCTTCTTTTCTTCTTTCCGATGACAAACCATTTTTAACCTTCATGGAATCCTGCAAGAAAAAATCCAAAAATAGCAAAATACAAAGGAGAGCCCCTGTCTTTGAATAAGACGGAATAACACCCTGCTCCACAAGATCCTCTAGAAGATACTTTAGATCCGAAATTTTCTTTTCGAGGAATGCATTGATACGATTAGTATCGTTGCTATACTTTTGAAACTCCTTGCTTTGAAAAGAGTCGCTATCATTTTCAAAATCATCCCCAACCTGGATCCTCCATTTTTTCTGTTTTTTGTAACTGGACATAGATCTGATCCAAACGGGTTCAAGTCTTTCATATTTACCAAAACATATATGATTCCCTAGATAACATACGCCCTTCATTCTTATCGTTTCTTCTTTATAAATAGATAGAACCATCATAGCAATCCTCCTCTCCTTATTGAATCCAGTTTTATGAGTAGGGCCACTCCTACTTGTTTAGAAAAATAAAACGGATCCACAAAAATTAATAATATTATTTATATATATATATAGATAGATAAAAAATGGTAGTATTGTCAAGCGGACGATCTAGCCAGAATCTTTTTTCCATGGATTCGAATTCTGTCTATTCTATCTATTATATTCTATTTATTTCGAATATTTTTTCTATTTCTTTCTATACGGAAATTCGCAGATAGATTATCGATCTGACGCAGTGGAATGAATAGCCACTGTCTATTTTTCCTCCTTTCTTATAAGTGGAATCGTTTTCTATACGATATATATTAACTCGATTATCTCAGTCATTTTTTTGATGACTTTTTTTTGTTCGATTCGCTGCGATTCCAGTCGAATAAGTGAAATAGAGAATAAGTGAAATAGATAAAGGTTGATCTATTTCACTTATTTTCATTTTAATATTCATCGTCCCACCGTATTTCATTTGTATAACAGGTACGTGCCCAATCGATAAAGTGTTTGAACATTTTCAGGAACAAAAGCATTCTTATAATATGACCGATGAACCAACCAGCAAAACTACTTCTTACAAATAGTAGCTTGTTCGCCTTGTCTTTAAGATAGCTGTTGACTAATGGGAGGATCATTGAATCCGGTGGAATGTACGGGTTGTACAATTGCACAAAGAAAGTTATCAAAAATTCCAATTGAAGGAAGAAGAGGCGCCTTCCCACTATCATTGCGTTTTCTTTAGGATACAAAAACCGCCAGTTGCGCAAAGTTGTTAGACTGGTCCATAAGAGCTGAACCAATAAAAATGCCAGAAAGAACAAGAACATTTTTATGCGATGAGATTGAACCAATCCTTCATAGAGCGGCTTATTATAGACCGATGTGAACATCACGAATTGTCCCGTAACAAAACCAGCCATTGCCGCTACCCGTCTCTGGTTGTCTTCTGTCAAGAAGCTGGGGCCAACGAAGAGATAGCAGTGCAGAGCTATGGTGGGTATGGTCATAAATCCACAAAAGAGTCCCGCTCCAATCACTGAATTGAGTATTTTTTCGAGTATCTTACGCAAAAAGGATGACCCTACGACTGCCATTTTTCCCACGAATAGGACGAATAGGAATAGGAATAGAGCTAGTAATAGCTCTATTCCGCGTGCAATCATTGAATCGGAATTATGGATTTTGTTCAATAGGTTAAGGAATTGCACAAACAATGCTTGCATTTTCATCGCCAATCGCCTTAGAAAAATAAGAAAATAGATCTGGGCAAGCATGATAACCAGCTCGCTTTCTTTCTTTCGTAGCAAAAATACATAACATAGCAGAATCATTATTACGAGACCAAAAATGAGTACCATGACTAGGAATTTTCTTTGGATCATAGCAATCCTCCTCTCCTTATTGAATCCAGTTTTATGAGTAGGGCCACTCCTACTTGTTTAGAAAAATAAAACGGATCCACAAAAATTAATAATATTATTTATATATATATATAGATAAAAAATGGTAGTATTGTCAAGCGGACGATCTAGCCAGAATCTTTTTTCCATGGATTCGAATTCTGTCTATTCTATCTATTATATTCTATTTATTTCGAATATTTTTTCTATTTCTTTCTATACGGAAATTCGCAGATAGATTATCGATCTGACGCAGTGGAATGAATAGCCACTGTCTATTTTTCCTCCTTTCTTATAAGTGGAATCGTTTTCTATACGATATATATTAACTCGATTATCTCAGTCATTTTTTTGATGACTTTTTTTTGTTCGATTCGCTGCCATTCCAGTCGAATAAGTGAAATAGAGAATAAGTGAAATAGATAAAGGTTGATCTATTTCACTTATTTTCATTTTCATCTTCGTCATCAGATTCAAAAAAGTTCTTTCTTACCCAAATGATTATGATCAATATGAATTCCAACAACTTCATGAAGAAAATCAGGAAGAAAATGTGCCCAATTAACCAACCAGACAAACTACTTCTTACAAATAAGATCTTCTTTTCGTTGTCGTTGTTATAGCGAGAGAGACAAAAGTTGACTAATCCGGGGATCATTGAATCAGGTTTAAGGTACGGGTTGTATAATTGCACAAAGAAATTCATCATAAATTCCAATTGAAGGAAGAAGAGGCGCTTTACCACACGCCTTCGTTTACTTACCGCGGGCTTTCTTTTATCGTTAAGATCCAAAAGCGGCCAGTTGCGCAAAGTTGTTAGACTGGTCCATAAGAGCTGAAGCAAGAAAAATGACAGAAAGAACAAGAACATTTTTATGCGATGAGGTTGAACCAATCCTTCATGGAGCGGCCTATTATAGACCGATGCGAACATCACGAACGTACCAAAAGCAGCCACCACTCCTACCCGTCTCCGGTTGTCTTTTCTTTTATGAAGACGCTGGCTACAACGAAGAAATAGCCGTAGCCGAGACCTACGGTGGCTGTGGTCATAAATCCACAAAAGAGTCCGCGTACAATCACTGAATTGACTATTTTGTTCACTAGGAACAGTAAAAATGGTTTCATAATAATAAATGGAATTTAAATCAAACTAAAACTGAACTACTTTATCTCTAATTTGGAACCGGTATGGAATCATGAATAGGTACGAATAGAACAAAAGAGGAAATACAAAAAGTAGAGAAAATTTCTCTACTTTTTGTATTTCCTTAATTAATTAAATTTCCTTTAATTTAGGGCGAAATTCTTTAAAAACCTCTGCCTTTTTTAAAATATCCTGAACCGTTTCTGTAGGTTGAGCACCCTTTTCAAGGAAATATAGAATAGCAGGAACATTTAAATAAGTTTGATTTTTTATCGGATCATAAAAACCCACTTTCCCAAGATCTCTTCCTTCTCTTCGAGATCGAACATCAATTGCAACGATTCGATAGACGGCTCATTGGGATAGATGTAGATGAATAATACCCCCCCCTAGAAACGTATAGGAAGTTTTCGCCTCGTACGGCTCGAGAAAAAATGATTCCAAGTTCTATTTTTTTATTATGTATTATATATAATAACAATGGCAAATAGGTCTATAAAATGATCAAATCAATTAGATTATGATTGAAGTCCTTTTCTTTTTTATTCTTCCTTCCTGAAAACAAAAAAACCATTCGTACTCATAACTCAAGTTGAATAACTCTCAAATAGCTGAAAGGAAAATCTTTAAGGCATTTCATTTTTTGAGTGGTCTTTAAACCCTTTTCCTTTTTGTTTGTCTCGTTTACAAATCTATTTGTATTGGATTTTTTTCTGGTCTAGTTATTGAGACAATTGAAAGGGTCTTTCCTTGTTCTGGGATCCTTTATCTTTTCTTTGTTTTAAATCATTAGGTTTAGACATAACTTCGGTGATTTTTAATCCTTTCAAAATGGCAGCAACCTGCCTTTTTTTGTGATTTCTTTCTATCTTCTATCAAAGAATCATACAAACGGTTGATTCCCACGTGATAGATTTTGTATCGAAAGAGTTTTGTCAATTCTAAGAAATTTTTCTTTTCGACTGGAACCCTTTCAATTTCCATATCGAAGATATACTTACGAAGTTGTTCCAATTTATTGATTGGCATTAACCCTAGATCCTTGCCCCTGAGAAATGAATCAATACTTTCTACTCGAGCTTCATCATAGACTATTTACATTACAACCCCCCCAAAAAAAAATAAAGGAGAGGTTCCAGTGGAACAGAACAACCGATGTCGAGCCAAGAGCACCTTCATTCTTATATAAAGTGGTGGGTGTAAAAATCCACAACGGATCGTGTCCTTCAAGTCGCACGTTGCTTTCTACCATATCGTTTCAAACGAAGTTTTACCATAACATTTTTCTAATTTGAAGCCAGTATGAAATCATGAATAATCATTTGTTCAGTCGGTAGGAACAAGTTTTATCAAGAATTCCCCTTCATTATTGTATAATTATTCCAGCGATTCTTGATTGTTTTTCGAATTAAGAAAATCGTGTATTTTTCTGACAATTTCGTCCCTATCTTCATTTTCCAAACCTTCTATTTCTAGAAGGTCATCGCGAGTGTAGATTACGATCATTCATTATCAGTTCCTCTATCATATATATGCCGTCTTGAATGAGTAAAACAGTGACTCTTCGAGACAAGCCTAATTCTGGAATAAACATGACACGTGGATCTTTCCTTTTTAATAGGATGATATACCACTCTGGTAGAAATTTCAGTTTCTGAGAGTTAGAAAAAAATCAGTCTGTTAAAGTGTACGAATGATTAATAAAATAGTGTACTTTTCTGACAATCTCGTCTCTATCTTTAGCCCCCAAACCTTCTATTTCTAGAAGGTCCTCGGGAGTGTAGATTACGATTATTATCAGTTGGTGTACAATATATATATCTTGATTAAGGAGTAACCTATTTCTTCTTCGAGACAAGAATAATTCTTCTGCAACAAGTAGAAAGCGCGGGTCTTTCTTCTCGAAATAGAACATATTTGTTTATTTGTATTCGATTTCTCTTTCTAAGAGGTAAAATAGAATAACCCGGTTGAAGGGTAATGATCATACGTCTGTAATGCATTGTATGTTCCATAATGCGTCCTGTTCTTTTACCCTTTCCGGGAAGTCGATGACTATTCCTATTACCTTGACACCAAAGAAGAGTTCGACCCACTGCTTTATTTCTGTCCTAGTTAATCCTGATTCGACATTTAAAGTATATTGATTTTTCTCGATCGAATAACCGAATACTTTTGTTTGTAAATATTGCATATTTGATTCCATCCATGGTGCATTGCTCCTTTACTATTTTTTGATTCTATTAAATATGAAATTCGAATAAAAAAATAGCAAGAATACGAAAGATAGGATTCTTTCCAGGAGCGATTTGTCCGTCAGAAAAGAATAAAGAAGGGGAGGTTCAATTCCATTTCGTCCACTTTCATTCATTGATTCATTCATTATTAAGAAATTTGGAATTCGAATATTCTGTTAAGAACTACAATGAATATTGAGACGAGAACTCATAGGGAATAAAATAGGTTGTCCGTTTTTCTTTCAGAGTGGGCGAACGACGGGAATCGAACCCGCGCGTGGTGAATTCACAATCCACTGCCTTAATCCACTTGGCTACATCCGCCCCCTTAAGATTTCAATTTCAAACATTCATCATTATTTCTTTCTTATTTCGGAGATAGAAATTGGAAGTCTTAAGCCAATTTGATCTTTTATTTTCAATGGAAAATAACAATTTCACAAAACAAAGGTATCGAAATTCAAAATGAATACAAAACGAAAAGAAAAAGGGAGACTGAATCATGACCCAAACCATAAAATGTTTTTCTTGTAACGAAAAAAGGATCTGTAACTAAAAGACTACTCTAGTCGTAATAAACAAAAAGAGAAGTAAAGGAGCAATGCACTCTTGATAGAACAAGAGGTGATTGCTCCCTTACTTTCAAAAACTCGTATACACTAGGACTAAAGTCTTATCCAGTTGTAGATGGAGCTTCAATAGCCGCTAGGTCTAGAGGGAAGTTATGAGCATTACGTTCATGCATAACTTCCATACCAAGGTTAGCACGGTTAATGATATCGGCCCAGGTATTAATTACACGGCCTTGACTATCAACTACAGATTGGTTGAAATTGAAACCATTTAGATTGAAAGCCATAGTGCTGATACCTAAAGCAGTGAACCAGATACCTACTACAGGCCAAGCAGCTAGGAAAAAATGTAAAGAACGAGAGTTGTTGAAACTAGCATATTGGAAGATCAATCGGCCAAAATAACCATGAGCAGCTACAATATTATAAGTTTCCTCCTCTTGACCAAATCTGTACCCTTCATTAGCGGATTCATTTTCGGTGGTTTCCCTGATCAAACTAGAAGTTACCAAGGAACCATGCATAGCACTGAATAGAGAGCCGCCGAATACACCAGCTACACCTAACATGTGAAATGGGTGCATAAGGATATTGTGCTCAGCCTGGAATACGATCATGAAGTTGAAAGTACCAGAGATTCCTAGAGGCATCCCATCAGAAAAACTTCCTTGACCAATTGGATAGATCAAGAAAACAGCAGTAGCAGCTGCAACAGGAGCTGAATATGCAACAGCAATCCAAGGTCGCATACCCAAACGGAAACTAAGTTCCCACTCACGACCCATATAACAAGCTACACCAAGTAAGAAGTGTAGAACAATTAGCTCATAAGGACCGCCATTGTATAACCATTCATCAACGGATGCGGCTTCCCATATCGGGTAAAAGTGCAAGCCTATAGCTGCAGAAGTAGGAATAATGGCACCTGAGATAATATTGTTCCCATAAAGTAGAGACCCAGAAACAGGTTCACGAATACCATCAATATCGACTGGAGGAGCAGCAATGAAGGCGATAATAAATACAGAAGTTGCAGTTAATAGGGTGGGGATCATCAAAACACCAAACCACCCAATGTAAAGACGGTTTTCGGTGCTAGTTATCCAGTTACAGAAGCGACCCCACAGGCTTTCACTTTCGCGTCTCTCTAAAATTGCAGTCATGGTAAAATCTTGGTTTATTTAATCATCGGGGACTCCCAAGCACATGAATTTTCATAAATAGAAGGCTTGTTATTTAACAGTATAACATGCTTTATATGCCCGTGTCAACTAATATGTATTGAAATCTTTCAGAATTTTTTTGAAAATGAGAGAATACGGATTTCTATACATATGATTTCAATATGGCAATGGGTTGCCCGGGATTCGAACCCGGAACTAGTCGGATGGAGTAGATAATTTCCTTGTTTAACAAGCAAAAACCCCTCCCCAAGCCGTGCTTGCATTTTTCATTGCACACGGCTTTCCCTATGTATCCATCTAAAACATAGTTTTTTCTCTAGACAAGGCTTTGCTTTCAAAAGGATTGAATACTCAGTTGATTTAAGCCTTACTACGTGAACATTTCAGAATAGAATAAATGTACTTTTTTCTTATTTCTTTATCATTGAGATTATTTAAAGATAATTTCCGTTTACAAGGTCTCATAACAAATCATTCATGATTTGCCGTATCATTAACACAAAAAATATCCAAATACCAAATACGCCTTTGATATAACTTCCTTGAAGTCGAAGAAGCTTTTTGAAAGGTCAAATAAAAAACCTGCTCTTCCTCCGTAAAAAATTCTTCTAATAATCCCACTCCTAATCTTTTCAAAAAAGAACGTACCGTACTTTTGTGTTTACGTGCCAAAGTTCTAGCACAAGAAAGTCGAAGTATATACTTTATTCGATACAAACTCATTTTTTTTAATGATCCGCTATAATAATGAGAAAGATTTCTATATATACGCCCGAATCGTTCAATAATATCAGAATCTGATAAACCGCTCCAGACCGGCTTACTCATGGGATGTCCTAACACGTTACAAAATTTCGCTTTAGACAATGATGCAATCATTGGAGTAATTGGCACTAGAGTATCGAACTTCTTACTAGCATTCTCTATTAGAAATGAATTTTCTATCATTTGAGTCCGTACCATTGAAGGTTTTAATCGTACGCTTGAAAGATAGCCCAGAAAGTCGAAGGAATTATTGGATAATTGGTTTATATGGATCCTTCTTGGTTGAGCCCATATGGAAAAATAACATTCCCAGAAATTGACAAGGTAATATTTCCATTTATTCATCAAAAGAGACGAACCATTTGAAGCTAAAATTGATTTTCCTCGATATCTAACATAATGCAGGAAAGGGTCTTTGAAAACCCATAGAATGCCCTTAAAATCCTTAACAAAGACTTCTAGTTCTATTTTTTTATAGAACAAGATTCGTTCTAGAAAGGTTTCAAAAGATATTGAGCATAAATGAGAAGATTGATTGCGAAGAAAAACGAAGATAGATTCGTATTCACATACATGAAAATTATATAGGAACAAGAAGAATTTTTGATTTCTTTTTGAAAAAGAAAAACTATATTTCTTTGGAGTAATAAGACTATTCCGATTAGGATACTCGTGGAGAAAAAATCGTAATAAATGCAAAGAAGAGGGATCTTTTACCCAGTAGCGAAGAGTTTGAACCAAGATTTCCATATGGACGGGATAAGGTATTAGTATATCTAACACATAATTTAAATGGGAAAATTTGTCCTCTAAAAACGGAAATATTGAATGAAGTGATCGTAAATTATGAGATTTGACTCTTTCTTTCCCTTCTAGAAAAGATAGTAATTGTAGATAAAATGGAATTTCCACAACGACCGCAAATCCTTCAAATATCATTTGAGAATCAAAATTTGTATTGTACCCCAAAAATTTATTTGGATTAAAATCATTAGTATAAAAAAGAAAATGATTCTGTTGATACATTTGAGTAATTAAATGAGTGATTAAACGTTTCCTAATTAGTAAGCTAGATTTATTGTCATAATCTGCATTTTGAAAAACAATAGATCTATTTAAACCACGATCATGAGCAAGTGCATAAATATACTCCTGAAAAATAAGTGGATATATGAAGTCATGTTGCTGAGATCTATCTAGTTCTAAATATCTTTTGAATTCCTCCATTTAAAATTTTAATTGAAGCAAGGATAGAGGATTTTTAGGGTTATCAAATAATACATAGTGCGATACAGTCAAAACAAGGTATCATTAGTAAGAAAAGAATAAATACCTCGGTAAATTTATCAACAGATTCTCTATCCTCTCCCTTTCCAGTTAATTTAACTGGTTTATGTTCGTTATAAAATAAGAAGACGGTTAGAAATCCTTTATTTTTTCGACCCAATCGCTCTTTTGATTTTGGAAAAAAAATTCTTTATCAATATACTGCTTCTTCTACACATCGATCTCCATTTCATAATGGAGAGTCACAATAGTTAGGATTCATTAATAAATCGATAATCCAGCCATGGTAAAAGCTTTTCCCGCAACAGGTACTAATCTACTTTTAACCTATAATTAGAGCGGGGAATCATTCAAATTAAGAACTAAAGCTCGTTTCTTTTTCTTTCCCTAGAAAAAATTGAAGCCATAGGGCTCTATCCATTTATTCATTTAACCTAACTTAAAATGGAATTTCTTTTGTTCCGTTTCAAGAATTCAAAAAAGTTTTTTTGTACCGGTCCAATAAGAATGAAATATTCTAAAAATTATCCATTAATACGACATGCTGTTTTTTCCATTCATTCCTCTTCAGGATCAGTCGTGGTCTTTCAAACTTTACCGATGGTATAGACGAATTCTTTTCTTCATCGAAATGTGTAGAAGATCCTAGCCGCACTTAAAAGCCGAGTACTCTACCATTGAGTTAGCAACCCGAATCGAATAAAAAGGTTTGTAGATACAATC--AAAAAAAAAAGAAATATATTAATTTTTTTATACGAGAAAATCAAAACATTGAAGTAGCAAAACAAGACAAATTAAAATTAATGAAAATGAAGAGATCGGATGAAAATACAAGAAGTTATCAAATAAAAGAAAAATATAGATAAATATCAAAATTGAAAAATTCATAGACCACACAAAAAAAATTTTTGTCTCAAAATGAATCCAACGAACCCACCATTTCCCT
>Vvi_172
GAAGTAAAGTAAAAAACCAAAACTATAAGACCGAGATAAATAGATAGACTTAATTACGATGAATTATATTTTATCGATAGACTGTTGTCAATATAATTTTCGAAAAGAATACAACGGAAAAAAAAGTGAATTAAAATAAGATTCTACGTTTTAATAAAAATGAATAAAAAAAAGTACTTGTTTTAGATTGGCTCGGATTATTGTCGTTTAAAAAACTGTATGGCTATTGTAGAGTAATAATAGACACTATGCTACTCTCTACACCCATCAATTGTTTGCAGAATGCGCCGTAAACCGAAATAAGGGAGGTGTACCCTTTAGCACTGCTTCGTAAATATTCTCTGCTATCGGCCCCTCAGTATAAAAATAAAAGGGAGCTCCCTTGTCAAATACTTTCATTCCCGCCCTTAATACGACGATATAAAGACAAATTCGCCCTAGCTATAGCTAGAATTCGATTGTCTCCCAGTAATGCCAGTAAATCACAACGCAAAGGAATTGGTAGACCCATACTATCTATACCTTCAACTACTAGAGCGTTATAAAGCTTAGGCATCTTACCCGGCGGAAAGGCTACATCTAGGACCGGACCAACGATTTGAACGATAGATACGTACCAGGATTTCCGGTATAAATAGAAAAAAATGAAAATCAATCGAAAACGGAACAAGTCTATCTGTAATTTGAAGCCAGTATGGAATCATGAATAACCATTTATTCA-----GTCCGTACAAAGAAGTTTTCCCAAGAATTCCCTTTCATTATTATATAATTATTCCGTCGAGTTTGAGTTGTTATAAGATAACAAAACAGATTTTTCCAAT------ATATATATATAAAATCAAAATTCCAATGGCGTTGGCTACTCTAAGCCTCCTGACCACAATTTTTCTGTTTTCAGGGTACAGGGAAAATTAAATGCCTATAAAAAAGAAATTGTATTCTACTAGTTTTTCTATAATTCGAGATTATAGATATATCAATTCTATAAATTTTATAAAAATTTAGGATATTTTTGACTTTATCTTTCTATCTTTTATTCCCAAGAAATACCAGATGAAATAGAACGATCCTAAAAGGGATATAATGAAATTCCTGGAGTGGTTTTTACCCCTTTCTATTTGACTGATGGAGTTCATTGTTTATTAACTCGAACAAATATAAAAAAATGGTAAGTAAGGAGAGTCTTCTTTCTATTTATTCAAAGCGCCTAGTGATATTCAACCAATTATGTGCTTCAATATAATTACCAGGGGTAAGCGCTATAGCCTGTTTCCAATACTCAGCGGCTTGATCGAACCAAGCTTCCGCAATTTCCGAATCTCCCTGTCGAATGGCCTGTTCCCCCCGGGCAGAATAGGCCGGTCAATCCCTTCCCTTAGAACCGTACTTGAGAGTTTCCTACCTCATACGGCTCAGCCATCAATTCTTTTGGTATCCCATTTTAACCTACCATATCTAACTAAATGAGATTTCTCCTAGATCTATAGCCCATTTTTCAGGCTAACCAAAAGAGGTTAATTACATGAGTTTCAAACTTGAATTCGAATTAATAATCGGTTTCGTTTTATCTTTTCTCCTACCTTCCCAAGAATAAAACCTAGGCATTTATTCTTATCGTTAGAATTTTAGAAAAGGTAACTATCTCGGTTTCATATAGATATTTATATAGAGTCTTTGAAAAAGACTTTTCTTCATAAAAAAGAAAAGACTGACTATCTTTGGGATCTGATTCTACACTGCTGCTCACTACCTTCGCGGCTCGACCCTATTACATAAGTTGATTCGGAACTTTTATATCACATCATGACATAAGTAAGCAGTTATTATTGTATTGGCCTAAAACCTCGCTAATTGATCTTTACAGTGCTTCCTCTATCAATTAGATCCTTTTTTATCCATAGAATAATAAAGGCATCTCTATTTCTTCATATTTCAGCTTCTATGAAGTTTCTTTTTTTGCTACAGCTCATAAAAATCGTTGTTTTAGACGATACGTATGTAGAAAGCCTATTTAGTTTCTAGTATTTACTAGCAGATTTTTTCTTTCCTTTTTTCTTCCTATAGTGGAGATAGTCGCACGTAATGACAGATCACGGCCATATTATTAAAAGCTTGGGGTAAGAATGGATTTCGTTCGAGTGCTCGAAAATAATATTCCAAAGCTTTCGTATGTTCTCCGTTACTTGTGTGAATAAGGCCTATGTTATAGAGTATATAACTTCGATCATAGGGATCAATTTCTAGTCGCATAGCTTCATAATAATTCTGTAAAGCTTCTGCATAATTTCCTTCGGATTGAGCTGACATCCGTTACGGTCGTCATTTAAGTCAAAGAATCTCCGTTCCAGAACCGTACGTGAGATTTTCATCTCATACGGCTCCTCTTTTCTGTGCATAATGAAAATAATACATAAAATCAAAAAAGATGAAAATATTCTCATTATTAACTGAGCAGGGCTAGTGTTTTTATAAGAAATCTCTAACCAACCTTCCTGCAAGAGCTCTTTTCTTAACATCAAACGTGTTGGTACTAGATAGAAATAAAGTAATAACTCTAACAATTTCTTTGTTCTCAACGCCTCCGAATTTCTAGGAATGAGTCACTTCAACAACCTTCGATGGTTATACAGGTATCCAAAATACAAACCAGATGGATGTTTGTTGTCCCAACCATTCTTATTAGTCCCGAATCCGATAAGGAAGGGACGTAATTTATAACAAAGTTTTCCCGTTGTTGATTCCTAGGTGTAGTGCTTCTTCCTCTATGCCACCTATTGGTCCTAGTGGAGTCGGATTGACCTGGAATAGAGAACCGCTAGGTGTAACCTTTCGCTTAATACTGGAATCCACTGTTGAAGTATAGCATCTGAGGCTGCATTAATCGAGGATACACGACAGAAGGAATTGGTTTATTTAGAAACTTCACCTTCAACAAGCGTAGATTTCGTTCAACAATTTTTTTTTTGATTCCGAATGATGTGTTTTTCTCGTAAGACTGAGAGCAATCAAAAAAAAATCAAATCGCACCATCTCTATAATAGGTAAATGCCTCTTTTTCTCCGGAAGTTGTCGGAATTATTCGTAATAAAATATTGGCTATAATTGAAAAGGTCTTATCAATAAAATTTCCATTCATTCGCGATCTAGGCATAGAAAGCAATCCATTCTATAATTCTTCTCATTACCTCTCATGGGAAAATGATCCCACAAAGAAAAGAATTGTATCGTACGAAATCACATAAAAACAGATTCATTTCAAAAAAAGGGGGGCATCGTCTTCTCAAATATGAAGAGACTTTTTTAATAGTTTTCCGCAAGAAAAATTTTTATTTTTTGCCCCCAAGCCTCGAAGAAAAAATCTTTCTTTGATGAAAACTTTCTTTCTAGTTCGAATTGATCGGTTGTACCTATTCAATAATCTAAAATCTATTAGGAATGACTCGCTATTCACTCTGTTTTTGGGTCATAATCATTATGTAGGAGAGATGGCCGAGTGGTTCAAGGCGTAGCATTGGAACTGCTATGTAGACTTTTGTTTACCGAGGGTTCGAATCCCTCTCTTTCCGCACCTTCGCCTAATGGACTAATATTACTGACCGTAATGTATCAAATAGCAATAGATACCATTATTCCAACAGTTCGACCTTTTTTTGATATAGATTCTCTATCTCGAATTGCTATGGCACGGAAAATACTGGAACTGTAAAGAGGAGACAAGGAATGAAAATCTCTCCACAGGTCTATGATACATAAATAGGAGAAAAATCCGAATCAAAACCCTATTTTTATTTATCTTAATTTTAGGTCAATTTACTTAGCCGAAAGGTAGCAAAATTGTCGGACCCTTTAATTAGGTTTTAGTCTGACGAGAGTAATATTCTACGACTAGCAATTCTTTTATTTTCAAACCGACCCATTTAGTATTTATGATTTGCTTGACTAATCCTTTATATTGGCCTCGGTTAAGAGTCAAATGGTATGGCACTCTCTTACGCTTCTGCTTACGAGAGGGTAAATCGAACAAATTTTGAAACGAATTCTGAATCAAAGCTCTGGATTTTTCCCTTGCTATAATAATATCTCGGGGTTTGCAACGATAACTTGGTATATCTATTATACGCCCATTAACTAAAACATGTCTATGGTTAACTAATTGTCGGGCTCCGGGAATAGTCGAAGCCATACCCAATCGAAAAAGGATATTATCCAAACGCATTTCGAGTAATTGTAATAAAACTTGACCGGTTGATCCCTTCGCCTTTCCGGCGATACGAACGTATTTAAGTAATTGTCGTTCTGTAAGACCATAATGAAACCGCAATTTTTGTTTTTCTTGTAGACGAATATGATATTGAGATTTTTTTTTTTTCACGAAACGCGATTGGGTTCTACGAGAATTTCTGGTTTTAGGCTTTTTATTAGTTAGTCCTGGTAAAGCTCCCAGACGGCGTATTTTTTTGAAACGAGGTCCTCGGTAACGCGACATAAAGACTCCTTATGCTTAATTTATATTGATTTTATTTGAAATTTCATTTTCCAGAATAGAATAAACTTAAACTCAAACTGAACTAAACGATAAATGAAGCTAAATCGACGGAAGTTTTGTACTAGAAAAAATAATAAGATTAATTAGAGAGATATCCAAAACCTCTTTTATTATATATAGAAAAAAAGACTTTTGTTGACATAATTGGATTGGAAGTTCCTATAAGATAATTAATATAAAATATAAAAAAGAAAAACCAGGAATCTTTGCAAAAGGAAAAACGTTTTTTACTATTCTTTTTTGATTTCAAAATAAAAAAGGAGATTATCAATCATATAAAAAATCCAATACAATAGAAATAGAGAAAAGCCGGCTATCGGAATCGAACCGATGACCATCGCATTACAAATGCGATGCTCTAACCTCTGAGCTAAGCGGGCTCACATAACAGAAATTTTACATGCATAGAAATTTAATAAACTATCAGAATCGTCGCTATTAACTCTATTCTTTTCATTGTTATCCATTTAATTCCAAATTAATATGAATATAGAAAAGGATATAATTTCAAATAAGTATTCTAAAACATAACAATTAATTAAATAAAAATACGATCTATTATGCTATTATATTGTACTATTAGTTATTATATAGGTTCTTATATAAAATATAAAAAATATGAATAGATAGTTTTTTCGTTTTTAAATAAAAAAAATTCTTTTTATTACACTTCGATATTTTTTTCATATTGTAGATGTAGAATTTTAAAATTCATTATTTTAATTAAAATAATTATCTTAGATCAGTTGAATCTATTTCATTTTCAAATTAACAACTCATTCGCTTTCATTCATAAAGGTGTAAGTTAAGACGAAAAAAAAGATTTCATCATTAAAGTATTCCAAATTAGATCCGAAATATGTGGTATATATATCTATATTGAATTGGGTATAGATAAATGCTAAAATCATTTTCTTTTTGATTGAACCAAGCGCGGGTCTTTTATAGAAGGAAGATGAAAGAAGATAGGAAAGAAATCAAAAAAGAGAAACTACTTTTAAAGAGATAAATCGGTATCTAATGAATTCAACGATTCCAGTATAAACGAAAGAAAAAGGGAACGACATCCAAATGACATCGTAATCTCAAAGTAATCTCAAAACAAAAGGGGATATGGCGAAATTGGTAGACGCTACGGACTTAATTGGATTGAGCCTTGGTATGGAAACCTACTAAGTGATAACTTTCAAATTCAGAGAAACCCCGGAAAAAAAAATGGGCAATCCTGAGCCAAATCCTTTTTTTTTTGGCAAACAAATAAAGATTCCGAAAGAAAAAAAAAAGGGATAGGTGCAGAGACTCAATGGAAGCTATTCTAACAAATGGAGTTGACTGCGTTGGTAGAAAGAATAGGAATTCTTTCATCGAAACTTTCGAAAAGATGAAAGATAACTCTATATACATACGCATAGGTAATGATTAATAACAACCAAAATCTGTATCCCTATTTTTTTATATGAAAAATAGACAAATTTTTGTGAATTGATTTCACATTGAATAAAGATTTACATATTTATTGATCAAATCATTTACTCCATCATCTGCTAGTTCTTTTGAAGAACTGATGAATCGCACGAGAATAAAGATAGAGTCCCATTCTACATGTCAATACCGACAAGAATGAAATTTCTTGTAAGAGGAAAATCCGTCGACTTTAGAAATCGTGAGGGTTCAAGTCCCTCTATCCCCAAAAGCCTGTTTGACTCCTTAACAATACTATTAACTATAGTATTTATCCGCTCCTTTTTTAGTTAGCCGTTCCAAATTCCTTATCTTTCTCATTCACTCGATTCTTTCACAAAATAAACGGATCAGAGCAGAAATACTTTACTCATATCACAAACAAGTCTTAGGACATGTGATAGACGTACAAATGAATATCTTTGAGCAAGGAATCCCCATTTGAATGATTCATGATCTATATCATTATTCGGGCTCAAACTCAAAAAGTTTTCTTTTTTGAATCCAAGAAATTACAGGGCGAGGGTAAGACTTTGTAATACCTTTTCGTTCTTTTAATTGACATAGACCCAAATCATCTAGTAAAATTGAGAATGATGGATCGGGAATGGTCAGGATAGCTCAGCTGGTAGAGCAGAGGACTGAAAATTCTCGTGTCGCCAGTTCAAATCTGGTTCCTGACGCATGATTTACTTGTATGAGGAGCGATTCGACAAATTAATTGATATGCATCGACATACCTATTTATCTAATCGAAATCTAGATTTCGATTAGAATCCATATTCTTATCCATCTAGGTGTTTAGAGATATACCCCATTTTTTTTTAATGGGTAAAGAATAGATTCTAGAAAGGAAAGTCAAAAATTTAGACTGACTCTATTTCCTCTTCTTTTTACATTTCTTTGTATTTTCATTCCGATTCTCTTTCTTCATTCCCTCCTACATGAATTTATAAAACCCGTCTAAGTGACGTACGCAGTACAAAGTTCATGATGCGAAACTCGTTTGGTTCATCTTATTAACATTAACTTGGCTCATCCGAAATAAGTACCTTCCAAATTTGACTTTGTTCTTAGTCCATCCATACCCTAAAACAGATTCCATTTCAATAAATTTATGGATGACTTTGTTTAATCTAGAAAAGAACGTACAATTCTTGAATATCTGGAATTCTGGAATTGTCGAACTAAAGATTACTTTCTTATCATTCAATGAGCATCTTGTATTTCATAAAAATTGGGGGCAATATAATCTTTACGTAAGGGCCACCCTATCCAACTTTCAGGCATTAAGATACGTTTCAAACGTGGATGATTATCATACGAAATTCCCAACATATCATAAGATTCCCGCTCTTGAAAATCCACACTTTTCCAAACCCAGAAAACAGACGGAATTCTAGGATTGCTCCTTAAAGCAAATACTTTTATGCACACCTCTTCTGGTTGATCTACACCATACTCTATTCTCGTAAGATGATACACACTAGCTAATTGGCCGCCAGGTGCTACATCATAGGCACATTGGGAACGTAGATAATTGTAACCATATACATATAAAATGACAGCAATAGACTGCCAATCCTCGGGCTTTATTTGTAAAGTTTCTATTCCTTGGTAATCAAAGCCCAAAGATCTATGAATTATCCCATGCTTGACTAGCCAAGCAGACAAACGACCCTGCATCTTTTTTATCTCTCCCGCATTTTTATTTGTATAAGTATTTCCCATTTCCAATGAAATTTATGAAGATTGACCTGCTACTTGTTATTCGGGACAAAATAATTCTCTCTAATTCACTAATTCATGGGAGGATACTAAATTTTTGTATTTGAAAAAATTTTTAGGAGGGATCTCGGAAGTAGATGGCGATTGATAACGTAATCCTTGATTATAATTTCCAGTATTTATACTGCGCCCAACATGAAATTTATGATTGATAGTAAAACATCGATTCTCCTGTTGAGACCTAATTCTATCTTCATAGATTTCTCGAGATATTTTCTTACGCAGTTTTGTTATAGCATCTATAACTGCTTCCGGTTTAGGTGGACAGCCTGGCAAATAAACATCCACAGGAATTAGCTTATCAACTCCCCGAACAGTACTATAAGAATCGGTACTGAACATCCCTCCTGTAATTGTACATGCTCCCATAGCAATAACATATTTTGGTTCGGGCATTTGTTCATATAATCTCACTAAAGAAGGAGCCATTTTCATTGTTACTGTTCCGGCTGTTAAAATTAGGTCTGCTTGTCTAGGACTCGATCTTGGTACCAACCCATAACGATCAAAGTCGAATCGTGAACTTATTAGTGAAGCAAATTCAATGAAGCAACAACTAGTACCATAGAGAAGGGGCCATAAACTAGAAAGTCTTGACCAATTTGAAAGATCATTTAATGTAGTTGAAATAACTGAATTTTGGGTTGTTCGATCAAGTACGGGAAACTCAATAGAATTCATAAATGTTTTCATTTTCTATTTTTTTTGTTTTCTTTTTATTGTCTGAATATTCAGTAGCTAAAACCATTCCAATGCCCCTTTTCGCCATGCATAAACTGAACCAACAATTAAGATAAGCACGAAAATGAAAGCTTCGATAAATACAGATACACCCAATACATCGAAACTCATTGCCCATGGATAAAGAAAAACCGTTTCAACATCAAAAACAACAAAAACTAGAGCAAACATATAATAACGAATTTGAAATTGTAACCAAGCGTCGCCCACGGGTTCTATACCCGATTCATAAATAGAAAGTTTCTCTGGTCCTTTGCTAAGCGGGGCTAAAACTCCGGAAATAAAAAATGCCAAAAAGGGAATAAGGCTTGATATTAATAGAAATGTCCAAAAAATATCATATTCGTAAAGAAGAAACATAGACGCACTCCTATGAATGTGGAAAATCTACCGAATTAGTCGATTTGAATTAGAATTGTCAAGTCATCCATAACTCTTTAGTCAAAACAAACAAGAATTCATTTTGATCGAACCGGCTAGTTTCGTTTGTTTACTCTGGGACATGTCTCCTTTCAAGATTCAGTGCCAAAAAACTTTCAATAAAAAACCAAGAAAGAGAGTATAGCAAACTCTTTGAGAGTGAGCAGCAAAAAAAGACACACTTTTACTGCGTTGGTACTTAACCGTATAACGTATAAGCAGTTCCTCTATTTTATTCAATTGAAGCTTTATTCAACCCTATAGAATAGAAGAATTTGGTACTTAACCGTATAACGTATAAGCAGTTCCTCTATTTTATTCAATTGAAGCTTTATTCAACCCTATAGAATAGAAGAATTTGGTACTTAACCGTATAACGTATAAGCAGTTCCTCTATTTTATTCAATTGAAGCTTTATTCAACCCTATAGAATAGAAGAATAGAGAGCTTTTTTTTGTTTTGATTGAAAAGAATTCGTCCATTTTATATAGAAAAAAAGAAAAATAAATAGAGGTTTGAATTGAATTTATACTTATTTAATTTATATGAAATTAAATAAGTATTAGGGCTATACGGAATCGAACCGTAGACCTTCTCGGTAAAACAGATCAAACTGATTATTATCAAAATGATCCGAACTGTTTCAAAGACCCAACATGCATTTTTTTGCATTGGGCTCGTTCATTAACTGATATAAATATCAGTCAGTCCGCCATATTTTTTTATTGAACGAAAAATAAGGAGATGGCTCCCCGTGCTCTGATTCATTATTTGGATTTTGATCCAGGAGCACTACCAAAGTGTTTCAAAAAAGGGTTATCTTGACGTAGGTCTGCCTCTGGCCTAGAGCAAACTAGGTTAAATAAAGTCTCTATCGTTCTGCCTAAAAAGCAAATATGAAACTTTATACACCGTAAAGTTCATAGGACGAGAAGATATTCTTCTGAGGCCCTTAGACTCATTATGCCTAGCATTGAATAGACTGGGTATTCACCTTATCAATATCTCAAATCAATGATGGGCTCTGTTTGGCACCTAAATTGAATGGGCACCGGAATCAGCCCGGACCATTTGTCAGGCTATTGTTCTCTTGTTCCCTCAAAGTTATAGAGTAAGACATCGATTTTTCAATAAGATCAATTCTTTTGATTGCATGATGGACTCCCTTGAAAAACATTGGCGCACGTGTAAACGAGGTGCTCTACCTAACTGAGCTATAGCCCTTCGTGTTTGTAATATACATTTTATTATACTATGGAGCTAATTTCTTGTCAAGATGACTATTGCATGATCCAATATATAGATAATATATAAATATATATATCCAAAATCTAATAGACTTTTTCTTGTATTCGGCTCAATCCTTTTACTATAAGATTGGGCCGAGTTTAATTGCAATTCAATTAAGAAAGACGAACGGGAATTGATGAATTACAAAGTATCCATTGCTGGGAATTCAAATTTGATCTCCTTCCATACTGCACAAGCAGCAGATAGTTCATTACTCCATTGAGCAGCCTCGCGGATAATGTCATTACCCTCACGAGCAAGATCACGTCCCTCATTACGAGCTTGTACACACGCTTCTAGAGCTACTCGATTAGCTACGGCACCCGGTGCATTTCCCCAGGGGTGTCCTAAAGTTCCTCCTCCGAACTGTAGTACAGAATCATCCCCAAAGATCTCGGTCAGAGCAGGCATATGCCAAACGTGAATACCGCCGGAAGCCACGGGCAAAACACCTGGTAGAGAAACCCAATCTTGAGAAAAATAAATACCGCGGGCTCGATCTTTTTCAATATAATCATCACGCAGTAAATCAACAAAGCCCAACGTGATTTCTCTTTCGCCTTCAAGTTTCCCTACTACAGTACCCGAGTGAATATGATCTCCACCAGACATACGTAACGCTTTAGCTAGTACACGAAAATGTATACCATGATTCTTCTGTCTATCAATAACAGCATGCATTGCACGATGGATGTGCAGAAGTAGACCATTATCTCGGCAATACTCAGCCAAGCTAGTATTTGCAGTGAATCCCCCTGTTAAATAGTCATGCATTACGATAGGAACTCCTAATTCTCTGGCAAATACAGCTCTTTTGTTCATTTCCTCACATGTACCTGCAGTAGCATTCAAGTAATGCCCTTTGATTTCACCTGTTTCAGCCTGTGCTTTAAAAAGTGCTTCGGCACAAAATAAGAAACGGTCTCTCCAACGCATAAATGGTTGGGAGTTCACGTTTTCATCATCTTTCGTAAAATCAAGTCCACCGCGTAGACATTCATAAACAGCTCTCCCATAGTTTTTAGCCGATAACCCCAATTTAGGTTTAATAGTACATCCTAACAGGGGACGACCATACTTGTTCAATTTATCTCTTTCAACTTGGATGCCGTGAGGAGGTCCTTGGAAAGTTTTAACATACGCAACAGGGATTCGTAGATCTTCCAGACGTAGAGCCCGCAGAGCTTTGAACCCAAAAACATTACCCACAATGGAAGTAAACATGTTAGTAACTGAACCTTCTTCAAAAAGGTCTAAAGGATAAGCTACATAAGCAATAAATTGATTTTCGTCTCCAGGAACGGGCTCGATGTGGTAGCATCGACCTTTGTAACGATCAAGGCTAGTAAGTCCATCAGTCCACACAGTTGTCCATGTACCAGTAGAAGATTCCGCAGCTACCGCGGCCCCTGCTTCTTCAGGTGGAACTCCCGGTTGAGGAGTTACTCGGAATGCTGCCAAGATATCAGTATCTTTGGTTTCATAGTTAGGAGTATAATAAGTCAATTTGTAATCTTTAACACCAGCTTTGAATCCAACACTTGCTTTAGTCTCTGTTTGTGGTGACATAAACCCCTCCCTCCAACTCATGAATTAATAATTCTCACAATAGCAGGGTCTACTCGACATGAATTAGGCGTTAATGACCCTTTCACAGGAATCTTTCAAAAATTTCTTAATTCATACTAATATTATCAACTAATCAGAATGCTTTATTAGCTGACCATGGTATTTGATTCGCCAAATACATCATTATTGTATACTCTTTCATCTATATGGCGCAACCAAATTCTTATCCCCCCCCTTTTTTGAATCGAACTACCTAAATAATAAGAAATTCCTTCTTGACAGTGATATATGTTCGATATGTAAATTCTAGATGTGAAAATATGCAGAATTCGTCTCTGAAAAGGTATAAAAAAGAAAAAATGAAAAGAAAGAAAAGAAAAAGAATAGGCTAGGTGGAAATGGATAGAATGAAATCAAAATAAGAAATCTTAAATCGAGTTCAGGCTCGAAATCCGTATATAATTAATTATGGATGGATGGGATTATCTAGAATGATAGAAAAATAAAAGACTTTTTGAAGATTCTTATTGATTCGCTTGATTGATATTTTGAAAACGGGTTGATTGAATAATTTTCAAATTCACTTATTTTATTGAATAAGTAAACAATTAAATTCGATTCAGTTGGACGGTAGCAACTAAATTGAGTACTAACTCCCATTTCTTATTGAATTAACCGATCAACTTGCTATCGGAGATTTCTTTTTGAATTTGATAATTTTCCCCAAAAATTTCGTCCTATATTCTATTTATATTGCCTTTATTTATTTCGAATTATGAGAATAAATCCTATTCTTTCTGGTCCTGGGGATTCTGCGCTTGAAAAAAAAAACCTGGGGCGTATCGTTCAAATCATTGGTCCGGTCCTAGATGTAGCCTTTCCGCCGGACAAGATGCCTTATATTTATAACGCTCTGGTAGTTCAAGGTCGAGATACTGTTGGTCAACCAATTAATGTGACTTGTGAGGTACAGCAATTAGTAGGAAACAATCGAGTTCGAGCTGTAGCTATGAGTGCTACAGACGGTCTAACGAGAGGAATGGGAGTGATTGACACGGGAGCTCCTCTAAGTGTTCCAGTCGGTGAAGCGACTCTCGGACGAATTTTCAACGTGCTTGGAGAGCCCGTTGATAATTTAGGTCCTGTAGATACCCGCACAACATCTCCTATTCATAGATCTGCACCCGCCTTTATAGAGTTAGAGACAAAATTATCTATTTTTGAAACAGGAATTAAAGTAGTAGATCTTTTAGCCCCTTATCGCCGTGGAGGCAAAATCGGATTATTCGGGGGGGCTGGAGTGGGTAAAACAGTACTCATTATGGAATTGATTAACAATATTGCCAAAGCCCATGGAGGTGTATCTGTATTTGGCGGAGTAGGTGAACGTACCCGTGAAGGAAACGATCTTTACAAGGAAATGAAAGAAACTGGAGTAATTAATGAACAAAATATTGCGGAATCAAAAGTGGCTCTAGTTTACGGTCAGATGAATGAACCACCGGGAGCTCGTATGAGAGTTGGTTTGACTGCACTAACTATGGCGGAATATTTTCGAGATGTTAATAAACAAGACGTACTCCTATTTATCGACAATATCTTCCGTTTTGTCCAAGCGGGATCCGAAGTATCTGCCTTATTAGGTAGAATTCCTTCTGCTGTGGGTTATCAACCCACCCTTAGTACCGAAATGGGTACTTTACAAGAAAGAATTACTTCTACTAAGAAAGGGTCCATAACTTCTATTCAAGCAGTTTATGTACCTGCAGACGATTTGACCGACCCTGCTCCTGCTACGACATTTGCGCATTTAGATGCTACTACCGTACTATCAAGAGGATTAGCTGCAAAAGGTATCTATCCAGCAGTAGATCCTTTAGATTCAACGTCAACTATGCTTCAACCCCGGATCGTTGGTGACAAACATTATAAAATTGCGCAAAAAGTTAAGCAAACTTTACAACGTTACAAAGAACTTCAGGACATTATAGCTATCCTTGGGTTGGACGAATTATCTGAAGAGGATCGTTTAACCGTATCAAGAGCTCGAAAAATCGAGCGGTTTTTATCACAACCTTTTGTCGTAGCAGAAGTATTTACCGGTTCTGGGGGGAAATATGTTGGTCTAACGGAAACTATTAGAGGCTTTCAATTGATCCTTTCCGGAGAATTAGATGGTCTTCCTGAACAGGCCTTTTATTTGGTAGGTAACATCGATGAAGCTACCGCGAAGGCTATGAATTTAGAAATGGAGAGCAATTTGAAGAAATGACCTTAAATCTTTGTGTACTGACCCCTAATCGAATTATTTGGGATTCCAAAGTGAAAGAAATCATTTTATCTACTAATAGTGGCCAAATTGGCGTATTACCAAATCATGCCCCTATTGCCACAGCTGTAGATATAGGTATTTTGAAAATACGCTTTAACGATCAATGGTTAACGATGGCTCTGATGAGTGGTTTTGCTAGAATAGGCAATAACGCGATCACTGTTTTAGTAAATGATGCGGAGAAGAGTAGTGACATTGATCCACAAGAAGCTCAGCAAACTCTTGAAATAGCAGAAGCTAATTTGAAGAAAGCTGAAGGTAAGAGACAAATAATTGAAGCAAACTTAGCTCTCAGACGAGCTAGGACACGAGTCGAAGCTATCAATGTGATTTCCTCCTTTCCTAACTAGTCTAGTTGACGTGTCTAAATAATTAAAAGACGTTCTGTTTATACTTATACACCCGATTTTTATTTGATTCTGTTGTATGGAATACCATTAAATACAATCAAGCAGAATCCGATTTTAATGTAACGAAAAAAAATCAATAAAAAATGAAGGTGGATAGAAAAACTTATTAGATACCAGAATCACTGGTATCTAATAAGTTCTACCTACTATTGGATTTGAACCAATGACTCTCGCCGTATGAAAGCAATACTCTAACCACTGAGTTAAGTAGGCCATTTCTCATCCCAAAGAAAACCCAAGCAAATGGGACCTATCGTATCGATAGATTATAAATCTTATATTCATTATAAACAATGCTAAATACTAAATAATAAGCAAGGCTAAATAAGCAATACCAATAAAACTGCAATCATTTTGTATGAAAAACTTGACAACTCATCATTTTTTTTCTATTTTTGAATTTTAAATTTGATTGTCTTACTTCTGTCTAATTTGGAATTATGTCAAATTTTGGAATCCAAAATTTGGCGGGATTCAATACTCTCAAATACAAAGGGGAAAGTGATCTATGATCGATTTCGTAACAACTAAATAAGAATTGTTAGTTAGTTGTACCTCCCCAAATCTTTTACGAAATTATCCCTTTCTTTTCGAAAGAAATTAGGTTGAAGTAAGCAAATAGCAACTATGTCCCGGTTACAGGAATCTATCCACTGCATGTGGAGATATGCCTTCAAGAAAGAGAGATCGTTAAGAAAGAGAGATCGTTGAAAGGATCTCGAAGACCCAGGAAAGCACGAAAGACAGAATCTTTCCGAAAATGGATTCCTAAGTGCATAACCGCATGGATAAGCTGCCACTAACCCGTCAATTCAATTTGAGATCAAAAATGCGAGATTTTCCTTGGACAGTTTAAACAATACAATGGAAATAACATCATTTATTTTATTATTTTTGAATTCTATCCCTCGATTGGATAGGAGATCGAACTATAATTTTTAGCCCCGGAGCGGATTAAAATGACACTTAAGATTCGAAAGAACGTTCTGGTTATGGCAAAAACGGCGGTCATTCTTACTCTTTATTTTCGAAATAGAAAATCTTATTATTTAAATATATTTCTACTTCCTTCTATTTTCGGCTCCTCGTTCTTGTTCTCATTCCCGGCTCCTAAGATCAACCACTCGGACTTTTTGCTAAATTCGATTAAGAACTTAGGGTTGACTGGGAAAGTCTCTACCTCCGTAGAGAACGAAGATATCAACATATTGTACGATTTTTTAAGTACAGATCTTGTAGCCTTTGTGAAACGTGCAAATTTTCAACGTAGGGATTTTGACAAGATGTACATAGAACTCGGCTTTTTGACTTGCAAGCACTATTGGGACAACGAAAAAGGATGGGATTTTTTATCAATTCCGATTGAGAATTGAAACTTATCTTTCAAGGCTTATTATTTCCCGAAAACAGCCGATATTCATTCTCTTGTGTATTTTGTGAACACGGATCTCGATCTCCAAAACCATCTGCAAAATCGTGTGAAAAGAGACGATTTTAAAGAATCGATAGAGATTCTAAGAGAGATCTACCTAAAGCTAAAGATAGTCATATATACCTACTTACAATTTGACTCTATGCTAAGGAAAGGGTTTAAATTCGGAGGCATAGATACCTACTTACACTTTGACTCTATGCTCTAAGCTAAGGAAAGGGAAAGGGTTTCAATTCGATTGATTATTGTTCCTATTCAGTTCGAATAATAATCAATTCTATTTTTTTATAGACAAAAAATAAGAAACCTTTCCCTCTCTCTTCTTTTTATTTGAGTAACGGAACAAAAAATCAAAAGAAAGTCGTTCATTTTTTCTCTTCAATTAAAACAAACAAATAAGAATTCTATAGGGTTAAATAAAAATTCAATTGACCATTTGAGAGAATTGCTATGTTTAGTGTGTGACTCGTTGGTTTTTTTAGGCTTAGGATTCAAAGAAGAAAACTATTGCCCATAGTATCAACTATTAACTATAGAAATAATAACCAACTCATCACTTCGCATTATCTGGATTCAAAAAACCAGTCAAGAGAGGATATATTGATCCTATCATTGTAGCAGCGGAAATGTGTTTTGCATAAACAAAAGAAAAACCAATCGGATTCTAAATTGGAAAGAATATTGTCTCTTTTTATATCTCCCGAAAATCTCGTTTTGACTAAGAATACCTCTTAGATCGGATTCTATTAAATTATAAGACAAGAACAAAAGAAGAATAAGAAAATTGATTATTATAAATATCTTATTTTTCATGCTGAAAGGAAAGAAAAATAAGTACATTTTTTTCGTTCTACATTCCTTGATTCCTTGCACTTAGTAGTCCTTAACACTTAGTATATATACTAAGTTAGATATATACTTCAATCTATTATAATTACAATTTATTAATTATCAAATTCAATAATTTAAATATTAATTTCATAATTAATTTGATTTTATATTATTCGATATAAATTTCGAATTCTTAATTCGAATTACAAGATATCTTTATAACAATATATAAATTAAGTATAATAGGATATAKTAAAATATAATAAATCAAGATATTCATTCTATGATAACTTTCAACTTTCCCTGTATTTTTGTGCCTTTAGTAGGCCTAGTATTTCCGGCAATAGCAATGGCTTCTTTATCTCTTCATATTCAAAAAAACAAGATTGTTTAAATTCGATAGGATAAAATCTGATCTTTTTTTTTACTTAGACTTGTATCATAACACTAATATCTATTTAGCGGAATATGATATACCATGGAACTGCGACTTTTGCCCCACCCTAAATGAAAGAGTTCTTATGCATAGAGAAAATGATATATGGGGAAATGCATTCGAGGTATATTCAAATAGAATCAAATTGGCGGATGGAAGTCTCTGTATCCATATGTATATCGATATCTCGAGTGGGATCATATGGAGGGGGTATTCTTTTTTTAGATATAACCGATTAATTTGATGAATTTTTCCTAAAGGCTCACATCAAAATAGTGCTAGTTGATGAGAGCTATTTCGGAAACAAAAAGAGTAAAGTCAAATTCATTTGGGCTATTTTCTCAATTCCAATAAAATGCAATCAAATCGAGTATGAGTTGGCGATCAGAACATATATGGATAGAACTTAGAAAGGGGTCTCGAAAGACAAGTAATTTTTGCTGGGCCTTTATCCTTTTTTTAGGTTCATTAGGATTCTTATTGGTTGGAACTACTAGTTATCTTGGTAGAAATTTAATATCTTTATTTCCGTCTCAACAAATCGTTTTTTTTCCACAAGGGCTCGTAATGTCTTTCTATGGGATCGCGGGTCTATTTATTAGTGCTTATTTGTGGTCTACAATTTTGTGGAATGTAGGTAGTGGTTATGATCGATTCGATCGAAAAGAAGGAATAGTGTGTCTTTTTCGTTGGGGATTTCCTGGAAAAAATCGTCGTGTCTTCCTCCAATTTCTTATAAAAGATATTCAGTCCGTCAGAATAGAAATGAAAGAGGGTATTTATGCTCGTCGTGTTCTTTATATGGAAATCCGAGGTCAGGTGGCCATTCCCTTGACTCGTACTGATGAGAATTTTACTCCACGCGAAGTTGAACAAAAAGCTGCTGAATTGGCCTATTTCTTACGTGTACCAATTGAAGTTTTTTGATAAAAATGAACTAAAGAATGAAGACTTTCTTCAGTAGGAAAGAAAAAGGAAAGAATTCTATTTTTCTATAACACAACTTAACTGAACTTTCTTCAGAACGTTCGCTCGAGCCCAAGCAGACGACGTATACGAAACAACCCTAAAACGAAACTACTCTTTTTGAGGTCTTTTATGAGTAGGAAAATCCACTCAATTGAGTAACAAAACAATTCACAAATCTAAAATGTCAAAAAAAAAAACATCGATTCCTCTTTTCTATCTCGCATCTATAGTATTTTTGCCCTGGTGGATTTCTCTCTCATTTAATAAATGTCTGGAATCTTGGGTTATTAATTGGTGGAATACTAGTCAATCCGAAACTTTTTTGAATGAGATTCAAGAAAAGAATATTTTAGAAAAATTCATAGAATTAGAGGAACTCGTCCTCTTAGACGAAATAATCAAGGAATATTCGGAGACACATCTACAAAAGATTGGTATAGGAATCCACAAAGAAACGATCCAATTAATCAAGATATACAATGAGGATCGTATGAATACGATTTTGCACTTCTCGATAAATCTAATCTGTTTCATTATTCTAAGTGGTTATTCTATTCTGCGTAATGAAGAACTTGTTATTCTTAACTCTTGGGCTCACGAATTCCTATATAACTTGAGCGATACAATAAAAGCTTTTTCTATTCTTTTCTTAATTGATTTATGTACGGGATACCATTCGACTCATGGGTGGGAACTAATAATTGGCTCTGTCTACAACGATTTTGGATTTTTTCATAACGATCAAATTCTATCTGTTCTTGTCTCCATCCTTCCACCCATTTTAGATGCAATTTTTAAATATTTAATTTTCTCTTATTTAAGTCGCGTATCTCCGTCACTTGTAGTGATTTATAATTCAATGAATGAGTGACAAACAATCCACCGATATTTATCCAATTAGAATCTTTATTACTTTCTAGTTGTCCATAAAAAAGCATTTAAAACAGTCCTTACTCCTTCTATTTCTAGCCATTCCGAGGATTCATCCTATATTATTCTAGTAAAATTTTTCCAGTAAATAATCTCAGAATCGTGGATAAGGAACTAAACTAACGACCTACCCAATTTATTGTAGAAATTTTCGGGATCAATGGTTGGACTATGCAAACTAGAAATACTTTTTCTTGGATAAAAGAACAGATTACTCGATCCATATCCATATTGCTCATGATATCTATCATAACTTGGACATCTATTTCAAGTGCATATCCCATTTTTGCGCAGCAGGATTATGAAAATCCACGAGAAGCGACTGGGCGTATTGTATGTGCCAATTGCCATTTAGCTAATAAGCCCGTGGATATTGAGGTTCCACAAGCAGTACTTCCTGATACTGTATTTGAAGCACTTGTTCGAATTCCTTACGATATGCAATTGAAACAAGTTCTTGCTAATGGTAAAAAGGGAGCTTTGAATGTGGGGGCTGTTCTTATTTTACCTGAGGGTTTTGAATTAGCCCCTCCTGATCGTATTTCCCCCGAGATGAAAGAAAAGATAGGCAATCTGTCTTTTCAAAGCTATCGCCCCAATAAAAAAAATATTCTTGTGATAGGACCTGTTCCGGGTCAGAAATATAGGGAAATCACCTTTCCTATTCTTTCCCCGAACCCCGCCACTAAGAAAGATGTTTACTTCTTAAAATATCCTATATACGTAGGTGGAAATAGGGGAAGGGGGCAGATTTATCCCGACGGGAACAAGAGTAACAATACAGTTTATAATGCTACAGCAACGGGTATAGTAAGCAAAATCATACGAAAAGAAAAAGGGGGGTACGAAATAACCATAGCGGATGCATCAGATGGACGTCAAGTGATTGATATTATCCCTCCAGGACCAGAACTTCTTGTTTCCGAAGGAGAATCTATCAAATTTGATCAACCATTAACGAGTAATCCTAATGTAGGCGGATTTGGTCAGGGAGATGCAGAAATAGTACTTCAAGATCCATTACGTCTTCAAGGCCTTTTATTCTTCTTAGCATCTGTTCTTGTGGCACAAATCTTTTTGGTTCTTAAAAAGAAACAGTTCGAGAAGGTTCAATTGTCTGAAATGAATTTCTAGACTCGCGGATTTATCAACATCAAGTTTGTAAAAAGAACCTAATTTGGATTATGTATAACCAATCCATCACTGAAGAATATGAACTTTCTACTTAATGATCGTCACGAATTGAATTAGAATCAAATTGTTTTGGGTCGGTTACCCCTGTCATTAATTAGCAATTAGACAATTCGAACAGTTTTGAATTTGCCTCATCATGATAAAAGGCAATGGAATAAAGCATCAAGACTTATTCATCCATAATGAAATGGATCTGTTCATGGAATCAAACAAAAAAAGTCATCAATAAAATGACTGAGATAATCGAGTTAAT------ATATTAATATCTATGGTATAGATAATATCTATGGTATAGAAATATAAAAAACTATTCCACTTAAAGGAGGTTCAAATATGCGGATAAAAGTATTTTTTAATAAACTACTTAATACAATACTAAATTCTATTATGGGATCATGACTCTTTTAGGGATTTATGATCACATCCACCGTAGGTATCAGCTATGTCTTCGTTGTATACAGGTTCTTACAAAAAAAAGACAACCGGAGACGGGTAGCAACGGTGGCTGGTTTTGTTACGGGACAGTTCGTGATGTTCGCATCGGTCTATATCTATAATAGGCTGCTCCATGAAGGATTGGTTCAACTCCATCGCATAAAAATGTTCTTGTTCTTTCTGTCATTTTTCTTGCTTCAGCTTTTATGGACCAGTCTAACAACTTTGCGTAACTAGCCGCTTTTGGATCCTAACGATAAAAGAAAGCCCGTGGTAAGTAAACGAAGGCGTGTGGTAAAGCGCCTCTTCTTCCTTCAATTGGAATTTATGATGAATTTCTTTGTGCAATTATGCAACCCGTACCTTAAACCTGATTCAACGATCCCCAGATTAGTCAACTTTTGTCTCTCTCGCTATAACAACGACAACGAAAAGAAGATCTTATTTGTAAGAAGTAGTTTGGCTGGTTGGTTAGTTGGGCACATTTTCTTCCTGATTTTCTTCATGAAGTTGTTGGAATTCATAGTGATCATAATCATTTGGGTAAGAAAGAACTTTTTTGAATCTTAAGTTCAATTAAATTAAATAAGTGAAATAGATAACGGTTGATCTATTTCACTTATTCGACTGGATCTGACGGAACCGGCTCATGTACGACATGATTCGTATCGGATCATAGATTCTCTTCAAGTGATCCAGTCTATCTTTTGTATGACGCTTACACGGTGGTTGGAACAAAGACCCATTTGATTATTAATTCCAATGTGACAGATAGAGATAAAGGCATCTATCTGCACGGCCCAACCAATCGTTTAAGTCAGAATCAAAAAATGAAATTATGAAAAACCTTTTGCTTGGTTCTATTCTTTTTCTACGAGATGGCGGAAATTCCTTCGACCGCATTCCTAGTTATGAAAAATGAAAAGAGGTCTTGAATCTAATGAATACCATTCCATTATATTGACAATTTTAAAAAACTGTTCATACTATGATCATAGTATGATGGCAGTCAGATAAGTATGCCCCCATCGTCTAGCGGTTCAGGACATCTCTCTTTCAAGGAGGCAGCGGGGATTCGACTTCCCCTGGGGGTAGGG---TAGGAAAGGAAGTTGATCATGAATTACCAATAAGCCTAAACAGGATTCTTCCTGGGTCGATGCCCGAGCGGTTAATGGGGACGGACTGTAAATCCGTTGGCAATATGTCTACGCTGGTTCAAATCCAGCTCGGCCCAAAAATTCGCCAATTTCCCATGAAATAGTATAACCCCTTACCCTTTCAAAATTCGCCAATTTCCCATGAGATAGTATAACCCCTTACCCTTCAGAAATACCTGATACAGGGGAAT-AAAAAAGAATCCAATTTTCGGATATATCCTTTCATTTCCCTGGGATTGTAGTTCAATTGGTCAGAGCACCGCCCTGTCAAGGCGGAAGCTGCGGGTTCGAGCCCCGTCAGTCCCGACGGATCCAATCAATACATCAATTCAACTCCCTCTTTTCTATGAAAGGTGTGGCATAGTCGGATTTCATTCCTAAGGGGAATCTTTTTTTTTCTTTCGCATTTCTCATCAAATATATAGATGAAAATTTTTATTACTTCAACTAGAACTCGTACCTATTGATGGGAGAAAGACATACGTGGATTAGTACAATTGTTGGTAGCATTATATTCAGTATTCCAAGAAATATTGGGTCTGCTTTTTCGATTGCTCCCGATTCAGGGAACAGAGTATGGAATAGAATACCCTATATTTCCAATTTCCAGGGAGCACATACACAAAAGGAATTCGTTTATTGTACAACCCAAAATGAATTTAATCGAAGCCCCCCCTTGGACTACTTTTCTTTTCTAGATTCAACTATCTTCTTTTCTGGCTCTGATTTTTTGGAACCTCAATTACTAATTG-AAAAAAAAAAAAAAATTCATGCAAATTGCATACTGAGCTTTTGATATATCTGTCCCAATACTAATCATCTAAGGAAGGAAGATAAAAGAACGCTAAAGATCAACCAAGGACCCCACCCCTCTTAGTGACGAAATGCAGAATTTTTTCCTTCCTATTTCCCATTTCTTTTTGGGTTTCGATGGAAACCCAAAAAGAAATGGGAAATTAGACCCTTTCTAACGAGATTCATCTTTATCACACTTCTTTGTATTCCAAGAAAATTAGATCATTAAAAACGTAGTTTAGAACTTAACTTCTTTTTTCCCTTTCACTCACTTCTATTGTTTAGTTTATTAAATTCAAATCAAAAAATAGTAAAGGAGCAATGCGCCATGGATGGAATCAAATATGCTGTATTTACAAACAAAAGTATTTGCTTATTCGATTGAGAAAAATCAATATACTTTTAATAGTGAATCAAGATTAACTAGGACAGATTAATAGAAAAAAATCACATATCACCTAATATATTCCCTTTTTCTTTTCTAGTAATGTTTTATTCGATTTCGAATAATAGTTCACTGCGATTTTAACATATCTATTGTTTTTATTTTATTTGTTTTCGACTTCTTTTTATAACTTTTTATAAAGAGCAGTAAAGAAACAAAATGAATAGTAAAGAATGATTCCCTTTGAATAATAGATTCATTATTTGGGTTTGTGACTAATGGAAGTCGAACGGTGGTGAGATGATACTTCATCTGAGGATGATACAAGGAAGGCGTAGGGTAGGTTAGAGAAAAGAAAGAATGGAACAGAATAATAAATAAAAGAATTCTTGATTGGATCAGGAATCCTATTTTGGATTCGATATGGATAAAAGACCTTCCTATGATATATACTATTAAATTCTCGACGATGAATTGATTTGATAGGTCTGATATTGTTATTCATCTCACGATATTGATCCGATTCAATATCATCGAGAGGGGTAATTCATCCATTGAATTTACAGATGAAAGATTGATCATCTCTATGGGATTAAATCCCGAGTTATTGTGAAGTAAAAAACACTGAGATTATGGAAGTAAATATTCTTGCATTTATTGCTACTGCACTGTTCATTCTAATTCCTACTGCTTTTCTACTTATCATTTACGTAAAAACAGTCAGTCAAAATGATTAAAAATTCCTATTCATTTTCATTAAATAAATTGAAATGAAACGCGACTTCTGAGTTCTTATCAATGATTGAAGAAAGAAAATGAAAAGAATTTCAATTTCACGTAATGAGCGGACTCGAATCGGCAGTATTCAATGGGATCTGATAGTATGGTAGAAAGAAATATATGAATCGTTCTTTCTTTCTACCATACTACTATTAAATGGAAATGTATCCTTGATAGTAAAAGCTTAATATCGATCACTCTCCAATATTATCTCTCTATATAATATGTAGATATCCATTTCATATATGGACTATACATAGGACCCAATTCGATTTCTTTTCTACATCTATTTGTTCCGATCAATCTGAAATAATCGAAAGAGAGCTCTTACTCTTATGTTTCGAATTCTTCGATTTCTTATTATTTCTAAGATGAATCTCCGTATCTATTGAAATAATCAATCAAGGAAAGTTATAATAAGAAAGTGGGTTTTTCATTTAGCATTTCGAAGAAGTAATTGATTGAGCCATTGACAGGACTTCTATGAGAGCTTCTTCTAATAATTTTGAAAAAGAATAGTAAAGCTTATCCATTTTTAACAGAGTTTTAATGTTTGAACCATGAAGTGAAATGAGTCGATAAAGCATAAATCCAATTTATAAAATAATAAAAGAAGTGGTAAATGCACAATATGCGACTCTCCCAAGGCAAGATCTTATTATACTATCCCGTTAAACAATCAATATTTCTATATTCTTTCTCATAGAAAGTGTGTATACACTTAACAGAACGACTTCTTTTTTGAACAGTAAGGAGGGAAAGAAATAAAAGGGGGTCCGGTCTTCCTCATTGTCCATCTATACTTCTGGTAAGAGCCTATTCGTTGAAATCGAAAATTTAGGAAGAATTCGGTTGGAATAAATTTCCTATCATCTGTATTCCCTTTCAAAATACAAAGAAAGGGAATCATTGAAATATCTGTTTGATTGAAAAAGTATTATTCATATAATACATTAATTCGACTAGAATCCAATGAAATTTCAAAAATGATGCTATTTTGATTTAAAATCGTTAAAAATGCTTTGCAGAACGATCTAGAAAACAATTGATACAGTTTTCGTGATCAACTCAATTTAATTAGTAATACCTCTAAAGCCCACTTCTTCCCCATACTACGAGTGAAAGAGAAAATGTAAAGACTACCATTAAAGCAGCCCAAGCAAGACTTACTATATCCATGTGAATTATGTCCCCTATTTCGATGAATATTAAGGAATTTTTACATTATTCCTCACTAATAATAGTCGAATCAATTGGTCAGAGTCAAAAAGGTATTCTGACCCAACACTCTTGGATGAACCAATCCAATAAACCCATTTATCAAAAATTCCTATATGATTTCGAATCGGGAAAGATTAAACACAACAATCAAAATAGAGAGTGATATCTCAAAGGAATGTTTCTAATCGAAGATATAGGAATAGATTAATTTATTCCTATTCTTTTTTTTGTCGATCTTCATAAGATAAGTAAAAAGCATAAAAAGATAGATCACTATCTAGTCCATACCTCTATTTCCTATTTGATCGAATTCGTAACGTCTCCCAATTGTCTATGCGAAAGAGTTGGGTGGAAGTTGATTATGTTCTTTTCTTGACTGGGGGTTTGCCGAAAAGAATTTCTTTTTGTACTTTAAAAAAACCAATTATCCATCCAATCTAATATTGATTCAATGCCTAAGCATTCAGAGACTCTCGTAAGGCCGTGTATAAATTGCGCCCCTTCTCTCCCTAGAATCTTTCTTTGCGTCTAGAATTCAGGGATTTACAATCCTTTTAAAAACCCCCAAATCTTATGCTTAGAATCAAACAAATAGCAAGAGTCGTTTTTCTCTGCTTCTGCTTGCTGGGGAATAATTGGACTGGTTATATCAGCAGAACAGAATAGGAGATTTCGAATCTTTTGTTGATTAGGCGACACCCAGATTTGAACTGGGGAAAAAAGATTTGCAGTCCCCCGCCTTACCGCTCGGCCATGTCGCCAAAAGAATACAAAATAGATGAAACTTTTTCCCTTTGGGTTGGATTAGTGAACTTCTTTTTTTTTATTGGACTTGCATTTTGCATCCAGCTCAAAAGACACGATGCCTAAAAACTTCTCCTCCCTTTTCTATTGACAAAAATATGGATTTTCCGTCACAAAAACCTAAACTTATAACAAATTTGAACCATTAACTATTGACTGCTGACTGTTAATTCATCAGCGATTCTTTAATTTGAATCTCTATTTTTGTTTTCCTACTGAGATAAGAAAATACAAATTGATATAGAACTCATCAATATGGATTCTTTTGAATAAAAACCCTTCTAAATTCTAATAAATTAGAATTCTAACAACAATTATGAGTATATGGAAACCCGAAAATAGAAATTGTTACACAGATATCTAACGGGGTATTTTATTTCTATATGTTGGCTATAGAAAATTCTCTGTCAATTATCGTGCTTCGATTTTTCATTAAATAAAATACATTGGAATCAAAAATGGAAATTTTTGGATAGAGCACGACTGGACCGACGCTACCCCGACTAGAACGACAATAAGGAGGAAGAAGGATCTATATACTAACTATATCTACACATGTATTAATAAATACAACCCAACCCCTCTTCTACACCTCACAATCGTATTCTACAAATTCAACTAAAAAATAGGTAAAAATACCTCTCTTCTCGGCGAATCATTTTTTCAAGAATAGAATCCATGAAAGGGGTTAAGTGCAAAAAATCGACTCTCTATTTTTTCTTATTTTTATGGTTTTCTATCAGTGAAAAGAGCAAATACTGAATCCGTTTTTTCTAGTAGTCAAGCAGATTCGAATATGGAATAATATAGAATGTAAAAATAAAAAGAATTCTCTTCAATTCAATCAAAACATAAAAAAGCTCTTAATTCTATTAGGGGTGAATCAAATAGGGGTGAATCAAAATTCGATTGAATAAAATGGAGGAACCGCTTTTGTGCTTAAGTACCAAGGCGGCAAAAGTGTGTCTTTTTTCCTGCTCGCTCTCAGAGAGTTTGCGATATTCTCTTTCTTAGTTTTTTTATTGAAATTGTTTATAAACGACCCCGTTTTACCATTTGTTTTACCATTTAAGGGGACTCTTTGTAGTTGGTAATTTCCTTCATTTTCGAGTCCTGTGTCAACGTTAAAATACTGACATAATCATCCGGTTAAGATCGATCTAAACCATCATATTATGTAAAAAATGCAGAAACAAAAAAAATAATGATAAAACCAGACATTATTGGGTATTCTTTGTTCAGGATTTGGATCTTAGGATTGTCTCCGAGAATACATACTTCCCTTATTAAAGCAAATATAACTACGTTAGGGGATCTGTTGATCGCAATCGTAAATCCCGATGACCTTCTGCAAATCGAAGGTTTGGAGAAAGAGGATCTAGAAGAGATTCGCAGAAAACTAGACCATTTGAATGAGAACTATTTCAGCCAAAGCTACCCTTACCCTATTTTTTGAAATACAATCGAAATTGTTTCTAAATAATCTCGTTTTACCATTTAAGGGGACTCTTTGTAGTTGGTAATTTCCTTCATTTTCGAGTCCTGTGTCAACGTTAAAATCATGATATAATCATCCGGTTAAGATCGATCTAAACCATCCTATTATGTATATGATTCAACATGCCAACGATTAAACAACTTATTAGAAATACAAGACAGCCAATCAGAAATGTCAGGAAATCCCCCGCTCTTGGGGGATGCCCTCAGCGTCGAGGAAGATGTATTAGGGTGTATGTGCGACTCGTTTAGATCATGGGCTAGGACAAAAGAAAGAAAATCTTTTTTCCATTCTCAATGATCAATACCACTAAATCGGATAAAATGGAATAAGCCCATTCACTATCGAAAAATGAGAAAATCTAGCATATCCCTCTAGTGTGTAGAAAATTTATGGTTTCCATTGGTGCCAATCCAATCACCTCAATTTAAGATGAGAAAGAATTCCCCGTTGGTATTAAATGGTTATCCATTAAGCGGGGAAAATCCTATGTTAAAAAAACAGAAAGATTAGACTCCCTCTCTTGCAAGAACGGACTAACAGGGTCAGCTACCCAGCTAATCTTTATAATTAAATACCGTTACTGTATAGGTAGATCTCGTTGTGAAAGACCTATTGCTAACTCATCGGTAGAGCCAAAGAGTGTGAACTGTACAAGTTACCAAGAAGGCTAATTCAATGAAGTAAGAGGCTCCGGTGTATAGAGAAGGCCTCACCGTTTAAGAAGAGTAATCATAGAAACGACGGAACCCACTATTTCGTTATCCATTGACTACTTTTTTTTATTTACTATGTTTTTGATACCTAGTAGGATACAATTTCTTTTTTTCTAGGCATTTTACCTGTATCTTGAAAAAAGAAAAAATTGTGGTTGGGAAGGTTAGAGTAGCCAACGCCATTGGAATTTTTATTTTATACATTGGAAAAATCCGTTTTGTTATTAATAGACTAAGTAAGGAGGGGTAAAAGAATAACCAAACGAAAGGAAATCCATTAGTTATTCCTCAAAGTTTCATTTATTCAATGACCAGAACTCGCCGGGGATATATAGCTCGTAGACGTAGAACAAAAATGCGTTCAGTTGCAGCAGGATGGACTCTTACTGGAACTAGTCCTCAACATCAAATAAAAGCTTTGTATTCGGCTCATCGGGATAGGGATAGGCAAAAGAGAAATTTTCGTTGTTTGTGGATTACTCGTATAAACGCAGTAATTCGCAAAATGTGGGTATTCTATAGTTATAGTAGATTTATACATGATTTGTACAAGAGAGGCTCCTCTCTTAATCGTAAAATGCTTTCGCAAGTAGCTATCCTTCATCAGAATTGTCTTTATCTAATTTCTAAGAAGAATAAGATTTCCAACGAGATCATATAAAGATCATATATAAA--AGATCATATATAGAAGTAGATTGTACGAACTGCAGCGGAATAATTTAAACAGAGTTCCCCGGAGAGTGACCCCCCCGGGGAAGCTAAAGTCGAAATTCATCTGAAAAAATATGATAAAGTAGTCAAAATGAATGAAAGCGTTCAAAAAAAGTCTTTTTTCGTTTTCTACGATTTTTTCTTACTCTTATGACACGATAATAAAATCTGGATTTTTGGAACAAAATGGGGTTGCATTCTGATTGAAATTTTGATTCAATTGAAGAAAAAAAGAGCAAGCCTATTTCTTTTTCTTTTTCTTTCGGTTTCTAAAATTCTTAGTTCTAGCGGTCGACTCGTCTCTTTTCATTTTAACTAGTTTTTCATTATTAAGAAAAGGTATCAAAGATAAAATACGAGCTTGTTTTATAGCAATAGAAATCAATCGTTGTTGTTTCAAGGTCACTCCATTGACTCGTCTAGATAATATTTTTCCTTGTTGACTAATACATCGACTAATTAAACTCATGTTGCTATAATCAATTTCATCCGTCGATATCGGGGGTAAAGGCCTACGAAAAGATCGTTTGGATTTACGAAAACGTTGTTTGAATTTATTCATGGTTTGTTTATTTCATTTTTTTGATTCTAATTAGAATTATTTTATAATAATTATGATAGTATATTATTTTTCCCCTTATTTGGAAGGGTGACACGCAGGTGCTCGGTTCGATCTATTTCGTTATCTCCCCATGAATTGTATGTTTGTAACAATAAGGACAGAATTTTCTCAATTCCAATCGCTTAGGCGTCGTGTGTCGATTCTTTTGAGTAATATATCTGTTAATGCCCCTATTAACACCGTTTCGGTTAACACCGTTTCGGACACAACTGGTACATTCCAAAATAACCGTTACTCGTACATCTTTACCCTTGTCCATGAACCTCCTTTGGATTTTTTTTCCTCAACCCTTCTTCTATATTTTGATCCGAAACGAAGAAGAAGAAAGGAAGGAAAAAGGTAGAAGTTACTAATTCGAAATCGAATTAGGAAAGATTTCATTACAAGCAATAAAGTAATGGTAAAAAATAAGTGATACAATAATTTCGAAACTCTATTTCGAATCCTAGTACAATATTTGATTTGACTATCTTGTAAAATACTCTTGCCCTAGATTCAAATTTGACGCT------CTATCCCTATCCCTCTATTATTAATTTGAATTAAATTCGAACGTGAATCCGAGTTTGGAAAATGTCGAGTACACTTTTCTTCTTTTCTCCTTCATATTCCACAAAAAGGGAAAAAAGAGAAAAGAAAGGGAGAGAAATTAGTCACACAGATATTTGATTGTATCTCTAATCTTCTTCATTCCTTGCCGTGTCAATACAATAACTAAAATGAAAAAAAGGGGAATGTCAACGCATCTGGAAAAAAACGATTAATCTCTATCAATAGCCCTGCTAAAGACACGAACCATAGAGTACTTAGTACCGGTGCGGCAGAGAGATATGTTTTTAAATCTCGCATTAAAAAACTCCTTCTTTATTTTATTCTAATGGAATACAGAATAATAATAAATGCATATATGATCAGATGCATATGTAGTTAAGGGACACTTCTAGTTGTACACAGAATTTTGAATTCAAATTGAAATTTAGAATGATCCGGTAGAGAGTATTTTTTGCTTAAAACAGAAAAAAAGTCCCTTTCTTGCCAAGCATTCCCGAAAAATATTCTTTTTTTTTACTTACGGTAGGTTCCGTATTTCCTATAT--------------------ATAATATATAAAATCAAATGTATATAATAATATAATGTATAAAAGACTTTTCTTTTCACTATTATTTTATATTATATGAAAGCAAAAAGAAGAAATGGCAAGCTAAATTGTGTATATCAATGGAGGAAAAAGGGGTGTGGAAAACAAGACAGGAATTTTCTACAATGACACTGTAGACCAATTAAAGGGATGTGGCGCAGTTTGGTAGCGCGTTTGTTTTGGGTACAAAATGTCGCGGGTTCAAATCCTGTCATCCCTACCTATTCCTTCTCCTTTGAGAAGTAGCGAGGGATCAGATTCATTTTGGACATACATGATATATATATATATCATGATATATATATACATATATAGTATATGCATACAAGTATAGTATATGCATACAAGACCAATTGGGGTTCCAAAAAGAATCTTTTTCTTTCCAGTCTTATCTATTCTGATAAGAAAGCGCTCTTAGTTCAGCTCGGCAGAACGTGGGTCTCCAAAACCCGATGTCGTAGGTTCAAATCCTACAGAGCGCGATTTCCTTCTTCGTAGATTTTTTTAGAATGAAAAAGCTTCATTAACTTGAACAGTAATCTAAATTTGACCTCCTGTGGCTTAAAGAAAGGAGGAGGTCAATCAAAAAAAGAAATGTTAATTAATCAAAGGTCCAACTGATCACCACGTATGTATTGTAAATATGCAGTTACGAATAATCCAGCCAAAGTAATAGGAATTAGACCTAACACGATTCCAAATAGAAAAACTTCAATCATTTTAATTTTTATTTGTTTAAAAGGAAAAAACGAGGGAATATCTATACCTAAAGAGTAATATGAATTACTACGAATCGCAATAATCGAGAATTGGCAATTGATACGGTAAGTAACTATAGAATACGCAGAAAACCCCATAAGGATTTCTTTTTATAAATTGTTCAATTCAAAGATGAATTTCAAATAAGTCGTATCTTGCTCAGACCAATAAATAGAGCGGAGGTTATAGTTAAAGCCGCTAATAAAAAACCGAAATAACTAGTTATAATAGGCATGAAGGAGCTAACTGAAATAGATTCGTTTTATGCATATGTTTCTAAAGCACTTACCTAAGTTAGTTTCCATTTTTGTAAGATAGCAGACGATAATCAAAAAGACCCATTGAAGAAAAGTGCAATTGAACATTTTTGATTTTTCTATCTGCATAGACGGCATTAAAAAAGAAAAGATAAAGTGGCAGGCGTATAAAAAGAAATGGATTCAGCATTCATGATATCTATCTATACCTTAATTCCAATCAACAGATTCGAACAACTTTTGAATAACCTAGAAAATAAGAATAAGTGTCGTGAATCTAACTTTATTCAAAAACAATTCTTTTGGAATCACTATAAAATTGGAAAATTCTTTCTATTTTGTTTCATCATTGTTTTTTTGATTTGAATTGTATCGAATCCATTTTCTATTTGAAAACGAACAGTGACATTTTAAAACTTTTGACTTTAGGTTCATTTTGACTTTAGGTTAATTTGAACTCATTCGATTCAATAGTAGGTTCACTCACAAATCTCTTGAATGAATGAGAAGAAAAAAGTTATTCCGGGATCACTCGAAATTGGTCTAAAACTCGATTTCAAGACTAAAAATTCCTATTATCTTTTCCTTTATTAGGTTCTACATTTTATTGTTCGATATTATAAAGCCTGATCTTTGTAGTTAGGTCAAGAAAGAGCCTTTGAATTTCGATCTAATCCAACAAGGAGTGCATCGCCAATATTGATTACAATTCTTTTATTCTTTGTTCTCTTTCTTTCCGCGAATACTATCTACTATATTGTTACTTCTTACGGATCTTAGTTGTTATCGGACGACTAACCAATCCCTTTGAAAAAGGATTACAACAAAAAGCGCTTCTACTACGAAAAGAAGATTTTTAGATCTGGCATCCTACTTAAATTGTAGGAATATGATAATCCTCTTCAGCGGTGTATTAGAAACCGATTTTTCAGATTCACATTTGATCGGATCTTCCGTTTCTAGCGCGAAACTAATAATGGAGAAAAATAGACTATTTTTAAGAATTTTCTATTGAGTGGGACATCGTTTTAAATCCACAAGTATATAACAATAAAGGAAGAAAGAAATTATCTAGCACCTTCTTTCACTATTGATTAAAATTGCGTTGCTGTGTCAGAAGAAGGATAGCTATACTAATTGGGTATACTCTAAAGATGCCCTCGGTACTCTATTGATGATCTCACAAAGATGCCTTTTCAGTAAATTTCCATTTCCTGATCTCATCTTTTACGGAATCGACCCCCTTTTGACTGTACAAGAATATGTGGAGCTCAGCATGTCTGGAAGCACAGGAGAACGTTCTTTTGCTGATATTATTACCAGTATTCGATACTGGATCATTCATAGTATTACTATACCTTCCCTATTCATTGCGGGTTGGTTATTCGTCAGCACAGGCTTAGCTTACGATGTGTTTGGAAGCCCTCGGCCAAACGAATATTTCACAGAGAGTCGACAAGGAATTCCATTAATAACTGGCCGTTTTGATTCTTTGGAACAACTCGATGAATTTAGTAGATCCTTTTAGGAGGTCCCAATGACCATAGATCGAACCTATCCAATTTTTACTGTGCGATGGTTGGCTGTTCACGGACTTGCTGTACCTACTGTTTCTTTTTTAGGGTCAATATCAGCAATGCAATTCATACAACGATAAACCTAATCCGAATTAGAGAGCTATGACACAATCAAACCCAAACGAACAAAATGTTGTATTGAATCGTACCAGTCTCTACTGGGGGTTATTGCTCATTTTTGTACTTGCTGTTTTATTTTCCAATTATTTCTTCAATTAAGCAAACAAAAGAGAATAATAACTCTAGAAATTCTCTTAGCCCATTCGGAAGGATCTCATCGCATAATTATCTATGACTGTTTATGTCTCTAGCATGACCATTTGATAAAATGTGGAGGAAAGTGGGTTAAATGGCCGATACTACTGGAAGGATTCCTCTTTGGCTAATAGGTACTGGAACTGGTATTCTTGTGATTGGTTTACTAGGTCTTTTCTTTTATGGCTCATATTCCGGATTGGGTTCATCCCTGTAGTAATCGGATGAATTGAATTGTAAACATGAAAGCGTAAGAGCTCAATGGGATTCCCTTCTTTCTTTGTCGGATTCGAGGGGGAAGGACCCGTTGAGTTCTTAATAATAATGAGAATATTTTTTCGTATAAAGGACAAAACAGATTTCTTTTTCGGATCTTTGAAAAAACTCCATTCCATTTTTGAATGATATTCTTAACTAATGAACTTCATTAATTGATTCAGAATGCCTGTTCCTAGATAGTATCTATCGATACTTTATAAGTTAGAAGAAAGAAGGAATTACTCAATTTCCTTGATATCCTTTACTATAATAAATAGAGCTTTACTCTATTTATTAGATATATCATCAAATTTTCATTTTTTAGAACTTCATTGAAGAAGTTCTATTTACTCAAAAAATTTCCCTATCTTTTTGTGTTCGACTAG-------TTTGATATTTGATATTATATACTATATATTCTAAATTCTATGTATCTATATAGTATATATAGAAAGCAGTTCTAATATCCGTCTGGAAAAAATAGCAATTAAGAATAGGAATCTTTGAAAAAGGAATCCGGAATTGTTATTATCTCGACACAAGAAAGGGATGTGGCAAATTCCTTTTCTTATGTTGAAGACTGGGAAGACGACTAATCCCTCTTAGAATTATTTGTTCTCCTTATTTATGTCTAGTGGAATTTGAGTTTATATATATAAAAAACTATTGATGTATTTTATGACATTTAAATCTGACAAGAGTTACATAGTCACACCACCCCAATTTGGATAAAAAAAGTAAGGGGTAAAGTCAAATAGTCTTCTTTCCAATCTACATACTATGACTAGGAATGCGGTCGAAGGAATTTCCGCCATCTCGTAGAAAAAGAATAGAACCGAGCAAAAGGTTTTTCATAATTCCATTTTTGATTCTGACTTAACCGATTGATTGAGTCGTGCAGATAAATGCCTTTAATCTATATCTACCACATTGGAATTAATAATCAAACGGGTCTTTGTTCCAACCACCTTGTAAGCGCCATACAAAGGATAGGCTGGTTTCACTTGAAGAGAATCTATGATCCGATCCGAATCATGTCGTACATGAGCCGGTTCCGTCAGATTCAGTCGAATAAGTGAAATAGATAAAGGTTGATCTATTTCACTTATTTAATTGAACGTAAAATTCAAAAAAGCTCTTTCTTACCCAAATGATTATGATCACTATGAATTCCAACAACTTCATGAAGAAAATGTGCCCAATTAACCAACCAGCCAAACTACTTCTTACAAATAAGATCTTCTTTTCGTTGTCGTTGTTATAGCGAGAGAGACAAAAGTTGACTAATCTGGGGATCATTGAATCGGGTTCAAGGTACGGGTTGCATAATTGCACAAAGAAATTCAGAATCAATTTCAATTGAAGGCGGAGCACGTACTTTCTTTTAGTGATAAGATCGTGAGGATCCAAAAAGCGCCTGTTACGCAAAGTTTTTCGACTAGTCCAGAAGAGTTGAACGAAGAATGAGCCTAGAAATAGCATAATGATGCGATGAGGTTAAACCAATCCTTCATGGAGCGGCCTATTGTAGATCGATGTGAACATCACGAACTGTCCCGTAACAAAACCAGTCATTGCTGCTACCCGTCCCTGGTTGTCTTTTATGAAGAAACTGGCTACAACGAAGAAATAGCCGAGACCTACGGTGGCTGTGGTCATAAACCCACAAAAGAGTCCGCTTCCAATCATTGAATTGAGTATTTTTTGAGTATCTTAAGTAAGAATGATAACATAGTGCTCCTAATATGGAAATTCGG-TTCTTGCAGATAGATTATCTATCTGACGCAGTGGATGAGAACCACTGTCCTCATTATATGGAATATTTTGTATATTTTTCCTCCTTTCTTATAAGCAGAATAGTTTTCTATACGATATATATAATATTTTCTATACGATATATATAA-ATATATATATATATTAACTCAATTATCTCAGTCATTTTTTTGATGACTTTTTTTCTTCGATTCGCTGCTATAATGAAATTGAGCATCCTATTAATCYAGGATTTCATTCCCCAAAAGAGTCCAGCTGCCATAACACAATTTAGTATTGTGTTAAATAGTCGCCACAATTTTCTCATAATTTATCCTATGATGATCACAAAGTTATTTTCATGAGTCTAGACGTTGAAAAGGAGCAATACGCTCTTCTAAGTTCTAGAAAAGAAGAGTTTATTGCTCCTTTACTTCATTACTTTCTCTTTAATTTTTACCAATATATATAGATTATATCTAATCTAGATTAAAAACGAAAGACAGAGGCGTTGTCAAGTGCACGATCCACTATATATCTACTTTGATTTTGCAAAGGTATATAAAAATCAATACAAAAACTCGACTTCAATTCGATTATAACTTATGATATTCTATTCCAATATGAATATGAGTTATGTATTTTACTTTGATGTGGAAACGTAAAAATGGTTTTATTGTCTTTATAAGATTGGTCCTTCTCAATCATAATGAATCCTATTTTTAGATTCTACAAATTCATCTATCTAGACTAATAATAGACAGGAAGACAGAATGAATAAAGGAAAATTAGAATGATGAAGGAGTATCGGCGCATTCCCTCATAGAAAATAGTACCAACCCCCGTTGCGTATTGGTACTTATCGAGTATAGAATAAATTTGCTTCCTTTTGGTCTACGAACAGAATTGTTCTATTATGATCAACAAAATAGAACAAATCTTAATATTAAATCTTGCTCCAAGATAATCCACCGAACAAGGGAGATCCACAGCATATTCATAATATATTTCAATGCAATAAAGTTACGTAGTGTCTATCTTTCTTTGATATAAAGGGGTATTTCCATGGGTTTGCCTTGGTATCGTGTTCATACCGTTGTATTGAATGATCCCGGTCGCTTGCTTTCTGTCCATATAATGCATACAGCTTTGGTTGCTGGTTGGGCCGGTTCAATGGCTCTGTATGAATTAGCAGTTTTTGATCCCTCTGACCCTGTTCTTGATCCAATGTGGAGACAGGGTATGTTCGTTATACCTTTCATGACTCGTTTAGGAATAACCAATTCATGGGGCGGTTGGAGTATCACAGGGGGGACTGTCACAAATCCGGGGATTTGGAGTTACGAAGGTGTAGCCGGGGCACATATTGTCTTTTCTGGCTTGTGCTTCTTGGCAGCTATCTGGCATTGGGTGTATTGGGATCTAGAAATATTTTGTGATGAACGTACAGGAAAACCTTCTTTGGATTTGCCCAAGATCTTTGGAATTCATTTATTTCTCTCCGGGGTGGCTTGCTTTGGTTTTGGGGCATTTCATGTAACAGGCTTATATGGTCCTGGAATATGGGTGTCTGACCCTTATGGATTAACAGGAAAAGTACAACCTGTAAATCCGGCGTGGGGGGTAGAAGGTTTTGATCCTTTTGTTCCGGGAGGAATAGCCTCTCATCATATTGCAGCAGGGACATTGGGCATATTAGCGGGTTTATTCCATCTTAGCGTCCGCCCGCCCCAACGTCTGTACAAAGGATTGCGTATGGGTAATATTGAAACCGTCCTTTCTAGTAGTATCGCTGCTGTCTTTTTTGCGGCTTTTGTTGTTGCCGGAACTATGTGGTATGGTTCAGCAACTACCCCGATCGAATTATTTGGGCCCACTCGTTATCAATGGGATCAGGGGTACTTCCAACAAGAGATATATCGAAGAGTTGGTGCTGAGCTAGCCGAAAATCAAAGTTTATCAGAAGCTTGGTCTAAAATTCCTGAAAAATTGGCTTTTTATGATTACATCGGTAATAATCCGGCAAAAGGGGGATTATTCAGGGCGGGTTCAATGGATAATGGGGATGGAATAGCGGTTGGCTGGTTAGGACACCCTATTTTTCGAGATATAGAAGGGCGCGAACTTTTTGTACGTCGTATGCCTACTTTTTTTGAAACATTTCCGGTTGTTTTGGTAGACGGCGACGGAATTGTTAGAGCCGATGTTCCTTTTCGAAGAGCAGAATCGAAGTATAGTGTCGAACAAGTAGGTGTAACTCTTGAGTTCTATGGCGGCGAACTCAATGGAGTCAGTTATAGTGACCCTGCTACTGTGAAAAAATATGCTAGACGCGCTCAATTGGGTGAAATTTTTGAATTAGATCGTGCTACTTTGAAATCCGATGGTGTTTTTCGTAGTAGTCCAAGGGGTTGGTTTACTTTTGGACATGCTTCATTTGCTTTGCTCTTCTTCTTCGGGCACATTTGGCATGGCGCTAGAACCCTGTTCAGAGATGTTTTTGCAGGTATTGACCCAGATTTGGATGCTCAAGTTGAATTTGGAGCATTCCAAAAACTTGGAGATCCAACTACAAGAAGACAAGTAGTTTGAGACAACATTGCTTTGATATCTTTCGCTTCTATTTTCTTTGAGAGATGATCCCCAATAAAAAAATAGGTATGGAAGCTATAATTATAAACCATGATCGAATCTATGGAAGCTTTGGTTTATACATTCCTCTTAGTCTCGACTCTAGGGATAATTTTTTTCGCTATCTTTTTTCGAGAACCGCCTAAAGTTCTAACTAAAAGGATGAAATGATTTTTCATTATTTCAATTGAAGTAATGAGCCTCCCAATATTGGGAGGCTCATTACTTCAATTAGTCCCCATGTTCCTCGAATGGATCTCTTAGTTGTTGAGAAGGTTGCCCAAAAGCGGTATATACGGCGTACCCAGTAAAACTTACAAGGAAACCAGATATAAAGATGGCGACTAAGGTTGCTGTTTCCATTATTAGATTAGAAAATTTCAAGACTCCAATGGATCTAGGATAAGATCCTTTATTTACAACGGAATAGTATACAAAGTCAACAGATTTCAATAAATACAATAGGATTTATGGCTACACAAACTGTTGAGAACAGTTCTAGATCAGGTCCAAGGCGAACTACTGTAGGGAGTTTATTGAAACCATTGAATTCGGAATATGGTAAAGTAGCTCCTGGATGGGGAACGACTCCTTTGATGGGTGTCGCAATGGCTTTATTTGCGCTATTTCTATCTATTATTTTGGAGATTTACAATTCTTCTGTTTTATTGGATGGAATTTCAATGAATTAGATTTCGAATTCAATTTATAAGAACCGCAAAGTCCCCGCTTTCAATACACAATGAATCATTTCGAGCCCATTTTATTTTGGTAGTTCTATCGCGGAATTTATTTGTTTCTATATTTTCGGAATATGAGTGTGTGATTTGTTATAATTGATCCTATTGATAGTATAGAATGGGTCTGTCATCTTGATAGAGATGGTTTTACTTCGTCGGATATTTATTTTAATATCTGAAACACGGAATATATGAAATAGATTAAGAAATATTTCAACTATGATTCATACTTAATATTCAGAGCTTGCGACCGGATTCAAAAAAATTAAAGAATTATATAAATCGAAATATTTTTCTTCTTTCAAAACCCTATATTATGCTTATTTTGACTAAAAGATAAAGGTTTTGTTGGATTTTTTATCATTCTATCTATTCATGGAATAAGTGATGATCCAAGAGTTCGTACTCATGGAATTCTTGGGCTTCGTTTAGCATTTTATTAAATCATCGTGGTTCTAGTATGAATCTGAGGTTTTAATCAATTCATAGGGTCTTAACAAGAGAATTCCTATCAATAATAAAGAAAATAAAAGCCACATTACACACAAACAAACCCAAATCAAAGAAAAAGAAATAGGAAAAAAGAGGATTCAAGAGGCCTGTAAGGATCATGATAAAGACAATTGAGCCAAGTTGATATTTTGGCATTATCGCTACAAAGAAAAGCTTTCGGATTTTTCTTACTTCATTTCTTCAGGAGATTAAGAAGTTTCAAACTTTCTATTCCATATCCATTGCCCTAGTATTTGGGTGTTTTTCTGCTTGAGCTGTACGAGATGAAATTTTCATATACGGTTCTCGGAGGGGGAGTCTTACCTATCTCAATAAAGTCTATGATTGGTTCGAAGAACGTCTCGAAATTCAGGCGATTGCAGATGATATAACTAGTAAATACGTTCCTCCCCATGTCAATATATTTTATTGTCTAGGAGGAATTACGCTTACTTGTTTTTTAGTACAAGTAGCTACAGGGTTTGCTATGACTTTTTATTATCGTCCGACCGTTACTGAGGCTTTTGCTTCTGTTCAATATATAATGACTGAAGCTAACTTTGGTTGGTTAATCCGATCAGTTCATCGATGGTCAGCAAGTATGATGGTTCTAATGATGATCCTGCATGTATTTCGTGTGTATCTCACCGGTGGATTTAAAAAACCTCGTGAATTAACTTGGGTTACAGGTGTGGTTCTGGGTGTCTTGACCGCCTCTTTTGGCGTAACCGGTTATTCCTTACCTTGGGATCAAATTGGTTATTGGGCAGTCAAAATTGTAACAGGTGTACCTGAGGCTATTCCTGGAATAGGATCGCCTTTGGTAGAATTATTACGAGGAAGTGCTAGTGTGGGACAATCCACTTTGACTCGTTTTTATAGTTTACACACTTTTGTATTGCCTCTTCTTACGTCCGTATTTATGTTAATGCACTTCCCAATGATACGTAAACAAGGCATTTCTGGTCCTTTATAAACAATAAACAAGATATATCATAGATCTTTGTAATCAATCTCATTTATCACTTGGGGAAGCAACAATCCTATTTCATTGCTACAAGTATGGATTATTGAAAAGAATAAGACATGGATTTGGATATTTCCCTTCAACCCCGCAATATTACTTATTCGACATGAATAATTGAAGGAAATTCTCCGAAGAGAAAATGGATTATGGGAGTGTCTGACTTGAACGATTGATTGGTCCGTGCAGATAGATGCCTTTATCTATATCTGCCGCATTGGAATTAATAATCAAATGTGTCTTTGTTCCAACCACCGTATAAGCGCCATACAAAGGATAGGCTGGTTCACTTGAAGAGATTCTATGATCCGATACGAATTATGTCGTACATGAGCAGGCTTCGTAAGCTCCAATAGAATAAGTCAAATAAAATAAACCTTTATCTATTTATCTTAGATATTTAATATTTAAGATATCTCACTTCTTTAAGATTGAATAGTATGGAAATGCATTCGTTTCCTATGCATTGACACGATCTATGATACTGTCGGAGTGAAAGACGGGATCTAAAGAAGAACGACGGCTAGACTATATTAGTAACAAGTAAACCCTTTGTGTGTATGTAAAAAGTCTTCCAATATTTTGGGGATAAACATCAATAGCAAGGTCTGAGACAACCCAGAAAGCACTTGATCATGATAGGTTCAACTTTGTAAGCCTACTTGGGTATTGAGTAGTTACTTGTAAGAACTTAAGTCGTTGCAATGGATAGTTGCAACTCCGGAAAGGGAAATCCGCTAAAATGTTTCTTACATAGAAAGATGCTTCTATGAATGTGCATATCTATCTTAGAGGGATATAGATACCATAGTATACCCTATAGGTTTTAGCCGAATCCCCTTGGTTCTTTTGATTCTTGCTTGAGCCGGATGATAAAAAATTATCATGTCCGGTTCCTTCGGGGGATGGATCTATAAGAATTCACCTATCCCAATAACAAAAAAACCTGACTTGAATGATCCTGTATTAAGAGCTAAATTGGCTAAAGGAATGGGTCATAATTATTACGGAGAGCCTGCATGGCCCAACGATCTTTTATATATTTTTCCAGTAGTCATTCTAGGTACTATTGCATGTAACGTAGGTTTAGCGGTTTTAGAACCATCAATGATTGGTGAACCGGCAGATCCATTTGCAACCCCTTTGGAAATATTACCCGAATGGTATTTCTTTCCCGTATTTCAAATACTTCGAACAGTACCCAATAAATTATTGGGTGTTCTTTTAATGGTTTCAGTACCTGCGGGATTATTAACAGTACCTTTTTTAGAGAATGTTAATAAATTCCAAAATCCATTCCGTCGTCCAGTAGCGACAACCGTCTTTTTGATTGGTACGGTAGTGGCCCTTTGGTTGGGTATTGGCGCAACATTACCAATTGATAAATCCCTAACTTTAGGTCTTTTTTAAATTGATTCATCAATTGTGAAATAAAATATTACGACGTATGTATCTAGGGAATAGTCGCTTCAAAGTGAATTCTCCCTAGATACATCTATTAAATTTTGTATCGGTCCAGAATCTATGTATTGTGCTAAAGATCTAAAAAACCCATTTTTCTCTTAAAAAAAAAAGAAAGATGAAATTCGTTTTATTTGCCTAATTTCCTCCAAAAAAAATTCACTTTTTTAGAGAGGCTTCCCGATTACTAATCAGAAATATTAGTCAAAATCGAATTATCCGCAATTTTTATTTTGTGTACAATTCGATCTTATGTCACCAAAGAAAACCCTATTCTTTGTATTTTGACTTTGATTCTGATAAACCAATTGACTACAAATAATTGAACGTACTAATCTACTTGATTGACTTGGTTGAATCCAATTCATCAATCAAACAAAGGCAAGAATGTAATAGCTTTCAAATTGTAAATTCAGAATTCTTTTTAAATAAAAACGCGGGAGGATTAGATCGAATGCGCCCTGTGGGAATAAAAATTCGGTTTGTTGGACACCTTCAGGGACTTGTAGACTCAACGTTTCTTCAATTACTCTTTTACCCCCGCAAATGTAATCGTGGCCTCGGGTTCGGCAATAACGACCTTCCCCAACATACCCAAACTAGCTGTCACTCCACTAGTAGTAGGAGATGCAAGGATTGCTATCTAAAATTGTTCGGCATCTATCATCTATAATAATAATAAAGATAATAATTATACACCGCACAAGCTATTTTACCCATTTGCATCAAGCTCAAACTTCCTTCTTGGAGACGTGCACCCCCAGAAGCACACACTATAATAAGAGGTAGAAATTCTCGGGTAGCATACTCGATCAAACGGGTAAATTTGTTCTCCGACTACGGATCTCATAGTCCCCGCTATAAACTGAAAATCGAGAACCCCGAGTGCTGAGGGAAAACCTTTTAGTTCAGCTATGGTTGTTTGAATAGTCTTCGATAATACTGTCTCGCTTTGATGAAAATCGAGACGCTCTTGATAAGTCTGGTCATCTTTTTCTGAATCAAGACGATCTTGATCAGGTCTTCTCTTTTTCTTCGGAAGAGATCTTCTCTTCTTCTAATTCGTCTACGAGACGATTTAGACAAGCTCTCGCTTCTTCTTCTTCTTCTGAATCGAGACGATCCTGATCAGTATGGCCTTCTTCTTCTAATTTTTTAAATTTAAATGAGCCCTTGCCTTTTCTTTTAGTTCTAACTCGAGACGATTTCGATCAGTCTGGTCGTCTTCTTCCAATTTTTTAAGATAAAATTGAGATAAGCCTTATAACGATAACGCGCCTCTTGTTCTCTTAAGAGACAATCTACATAAGTCTTCTCTTCTCCTTCTAATTCTTCGAAGCGACGAGCTAGATATAGATAAGCCCTCTCTTCTTCTAATCTACCAGACGATTTAGATAAGCTCTTCCTTCTTCTTCTGAATTGAGAAGATCTTGCTACTAAGCCCTCTTCTCTTGTTATCGCAAGAGAACATCTAGATAAACCGTAAAAGTCTTATCTAGTTCTCTTACGAGAGGATCTAAATTAGGCCTCGCGTGGAAACCATTTCGATAAGCAGTCGCCTCTTCTACTGATACTGGATCGAAACGATCTTGATCAATCTTCTTTTCTTCTTCTAAACTTTTTCTATCTAGATAAGCCTTCTGTTGCTCTTTTAACTTCTCATCTAAAATATCATCTAGATCGGTCTAGTCGTCTTCTAAGAGACGATCATCATCACCGGCATGCCGCTCACGGGCCTCCCACCTAGGGTCCTCCTGGGCATCCCGCCCCTCAGCATCACCACAAATTCTCGGAGATTATTGTTCTTGTATCCCCCTGGATTTAATAGGTTTTTTGTAACTTGAAAAATGAAGGAAGAGAACCGTTGTAAAGAAATTAGCGAGTGTGGCGGTATGAATGGCACTTAATTAAAATAAAGTGCAATTATTGTTACTTGATTGAGTCTGATAAGCAGAATTCTGATAAATCCA-TTTTTTTTTTGCATTGAATAAGAGTCCTTTGAAGTTCCAAAAACTGTGAAGAAAATAGGATACTTAGTGAAATTAACTACTACTAAGATGTAAGATGAAGAAAAATATTATCTTCAAAAATAATATTATGTTAAATGTAACAGAAAGATAGAAGCATTGTCAAGTCGACCGTATCATCTATCTGATTAGAGAAAATCAAATAATATTGCTTCGAATCTAATTGTCATATAGAAAAATTAATAGACAGATTCAATATTTCGAATTTATGGATAGAGAAGCCTATTATTCTATTAAATTCTAATAAAAACATAACAAGAATACGAAAGATAGGATTCTTTCCAGGAGTGATTTATCCGTGATAAAAGAAAAAGAAGGGGGTTTCAATTCCATTTCGTCGACTTTCATTCATTGATTCATTCATTGTTAAGATATACCTATCTCATATTAAGCTAGGAAATTAACAAAGGATAAATCCGGTAAGAAGGATCAAGAAAGTAGTGAAATTTTTTCTCT-AAAAAAAAAAGAATTTAGAATAATTTAGAATAAGAAGAATTTAATTCAAGGGACAAGTAAAATCTATGATTCTAGAAAATAGCTTGAATCTGTCTTGAATTGGTAGGTGTACATGGATCAATCAAGTGAATTTCATTCTGACAGGAATAAAATCAAGTCAAC-----AAAAGCAATTCATTGCATTTTTCTATACTTGATAAGGAAATTCTATTTTAAATTTCTTATTCAACAAGAATAAGCCACTAACTAACCACTATGAGTCTACTGCGTGTACGTATGTATATAATCGATGTACATAGATCTATTTTATCCACATAGTGACTCATTCAAGAATGAATTCAAATAGGCCCTTTTAACTCAGCGGTAGAGTAACGCCATGGTAAGGCGTAAGACATCGGTTCAAGTCCGATAAGGGGCTTTGGCCCTTTTTTCATAAAACTCCAGTCATAATATTTCTTTTATGAAGGGAGAATAGATATATTATTAATATTTTTGAATAAAAAAGTAACCAATTGAGTAGAATAATAACTTATTATTCTACTCAATTAGAGTATATTAACATTATAGTATAGTAGTTCGAAAGTTGAAGATTTGTTCAGTAAATTCGAATTATCATCAATAAAATATTAAAGAAATCGTCTCTTGAATCGACAAATATCCCTACTTTACATTATGCCAATCAAATCCATTGTAAATATTCGAAATCAACAAAAAAAAGTAAGTGGACCTGACGCATTGAATAATGACTTTATCCACTATTCTGATATTCAAATTCGATAGAGATGAAATTGGACCCGTTGACCCCCTTTTTCTATTTCTTTTTTTGGACTCCATAAGAATTTGCCGATATCTCTGATTAAATATACCTGTTCCTAGATATTCTATAGGAATAGATTGTTATTCCGTTCCTCCGCGGAAAAAGGTTTCGTTTATTCCAAGCCTAAAATACCTTTTTATTTTTATTAATATCTTTCTTTGATTCCAAACCAAAGATTCATAGAAATTTATATAATTTAATGAAATTAATAAATGAATAGAAAATGCAATTCATTTTAATTTCTATCTCTATAAGAATAAGACTTAGCTATTTCAATGTATATCTATCAGGTTGTGGTTTCATGTACCAAACATTTCATTTCCCTATCAATCCATCCGATATTTTTGTTCTGACAATGGGATGGAGAATGGATGGGAGAAAGAGACTTTCATTTCTAGTCTCCTTTTTTATTGAATATTGTATTCAATTTCATGAAAAATTGGAAAATTCTCTCTTTTTCGAACAGATAAAAAGAAATAGAAAAATATTCGAAGTACCCTTCTTCGACCATTGAAAAGCTATACTTTGGAGTTTTCGATTTATCGGAAGAAAAAGGAAACATAACAAAGACGACACTCAAAAAAAATGAAAAAAAGGAAATTAGTCAATCAAATTCTGATACTGTACTCGTTTAATATACATAGAAATTCAAAGAATCTAGAAAAAGAT-TTCTTTTTTTAAGATCGCGACCAAGATCCAAGAATAAGATTAAGATTTGTTGATGGAACAAGAGGATAGGTCTGAGGATTAACTGGTAGCGAGAGAGGGAGCTCTTTGTTTCTTGAACAGTTCTTTCAAAAGCTTATTCTATTTGATTGATAGGTTCTAAGAAAGCAATTCATAGTTCAGATGTTTAAGGCTTAGTCAGAATAAGAAGGAATAATCAAATTGAGTTCGTGGATTTACCTAGGTCAGGTTAGAGAACAATAAAGGATTTTTATCTTCGAAACTCATTCAAAGGGACAGTGCGTAAGAAATCATAGCTAAATGATCGAATCTTTAGACGCCCTTCAAATGCTATGAGGTGCTCGGAAATGGTCGAAGGAGTTGAATAGGAGGATTACTATGACTATAGCCCTTGGTAAATTTACCAAAGATGAAAATGATTTATTTGATATTATGGATGACTGGTTACGGAGGGACCGCTTCGTTTTTGTAGGCTGGTCTGGTTTATTGCTCTTTCCTTGTGCCTATTTCGCTTTAGGGGGTTGGTTCACAGGTACCACCTTTGTAACTTCATGGTATACTCATGGATTGGCCAGTTCCTATTTAGAAGGCTGCAATTTCTTAACAGCCGCAGTTTCTACTCCGGCTAATAGTTTAGCACATTCTTTGTTGTTACTATGGGGCCCTGAAGCACAAGGAGATTTTACTCGTTGGTGTCAATTAGGGGGTCTGTGGACTTTTGTTGCTCTTCATGGCGCTTTCGGACTAATAGGTTTCATGTTACGCCAATTCGAACTTGCTCGATCTGTTCAATTACGACCTTATAATGCAATTGCATTCTCTGGCCCAATTGCTGTTTTTGTTTCTGTATTTCTGATTTATCCACTAGGTCAGTCTGGTTGGTTTTTTGCGCCTAGCTTTGGCGTATCAGCTATATTTCGATTCATCCTTTTTTTTCAAGGGTTTCATAATTGGACGTTGAACCCGTTTCATATGATGGGAGTTGCCGGTGTATTGGGCGCGGCTTTGCTATGCGCTATTCATGGCGCCACCGTGGAAAATACTTTATTTGAAGATGGTGATGGTGCAAATACATTCCGTGCTTTTAACCCAACTCAAGCCGAAGAAACTTATTCAATGGTCACCGCCAACCGCTTTTGGTCCCAAATCTTTGGGGTTGCTTTTTCCAATAAACGTTGGTTACATTTCTTTATGTTATTTGTACCAGTAACCGGTTTATGGATGAGTGCTCTTGGAGTAGTCGGTCTAGCCCTGAACCTACGTGCCTATGACTTCGTTTCTCAGGAAATTCGCGCAGCGGAAGATCCTGAATTTGAGACTTTCTACACCAAAAACATTCTCTTAAATGAGGGTATTCGTGCTTGGATGGCGGCTCAAGATCAGCCTCATGAAAACCTTATATTCCCTGAGGAGGTTCTACCCCGTGGAAACGCTCTTTAACGGAACTTTAGCTTTAGCTGGCCGTGACCAAGAAACCACAGGGTTCGCTTGGTGGGCCGGAAATGCCCGACTTATCAATTTATCCGGTAAACTACTAGGGGCTCATGTAGCCCATGCCGGATTAATTGTATTCTGGGCTGGAGCGATGAACCTATTTGAAGTGGCTCATTTTCTACCCGAGAAGCCTATGTATGAACAAGGATTAATTTTACTTCCCCACCTAGCTACTCTAGGGTGGGGGGTAGGTCCTGGTGGAGAAGTTATAGACACCTTTCCATACTTTGTATCTGGAGTACTTCATTTAATTTCCTCTGCAGTATTGGGTTTTGGTGGTATTTATCATGCACTTCTGGGACCTGAGACTCTTGAAGAATCTTTTCCTTTCTTCGGTTATGTATGGAAAGATAGAAATAAAATGACCACAATTTTAGGGATTCACTTAATCCTGTTAGGTATAGGTGCTTTTCTTCTAATATTCAAGGCTCTTTATTTTGGGGGCGTATATGATACCTGGGCTCCCGGAGGGGGAGATGTACGAAAAATTACCAACTTGACCCTTAGCCCAAGTATTCTATTTGGTTATTTACTAAAATCACCCTTTGGGGGAGAAGGATGGATTGTTAGTGTAGACGATTTAGAAGATATAATAGGAGGACATGTATGGTTAGGTTCCATTTGTATACTTGGTGGAATCTGGCATATCTTAACCAAACCCTTCGCGTGGGCTCGACGTGCCCTTGTATGGTCTGGAGAGGCTTACTTGTCTTATAGTTTAGCTGCTTTATCTGTTTGTGGTTTCATTGCGTGTTGTTTTGTCTGGTTCAATAATACCGCTTATCCTAGTGAGTTTTACGGACCTACTGGACCAGAAGCCTCTCAAGCTCAAGCATTTACTTTTCTAGTTAGAGACCAACGTCTTGGGGCTAATGTGGGATCCGCCCAAGGACCTACCGGTTTAGGTAAATATCTAATGCGTTCCCCGACTGGAGAAGTCATTTTTGGAGGCGAAACTATGCGTTTTTGGGATTTACGTGCTCCATGGTTAGAACCTCTAAGGGGTCCAAATGGGTTGGACTTGAGTAGGTTGAAAAACGACATACAGCCTTGGCAAGAACGGCGTTCCGCAGAATATATGACTCATGCGCCTTTAGGTTCTTTAAATTCCGTGGGTGGCGTAGCTACCGAGATCAATGCAGTCAATTATGTCTCTCCTAGAAGTTGGTTAGCTACCTCTCATTTTGTTCTAGCATTCTTCTTATTCGTAGGTCATTTGTGGCACGCGGGAAGGGCTCGTGCAGCTGCAGCAGGATTTGAAAAAGGAATTGATCGTGATTTTGAGCCTGTTCTTTCCATGACCCCTCTTAATTGAGACAGGAAATCCAATGTTTGAAGGAGGGATTTGATTCCATCATACATATTGGGATTAGGTCATATTGAAAAAGTATTCCTTTTCTTTTTTTTTTCAACTCATTTCTATCTAATTTGTTTTTTCTAATCCATTTTTTCTGGCTTGGCTAGGTGGGATAGCCGAGCCATTCCCCTTTCTTTATCA-----TACCGGTCCGGTAAAAACTAATAAAGAAAGAACTCTCTTCAACGAGAAAAAGGAGAGAGAGGGATTCGAACCCTCGATAGTTCTTTGTTCCGAACTATACCGGTTTTCAAGACCGGGGCTATCAACCACTCAGCCATCTCTCCAAAAGACAATTTTCCTTTATTCCTCCGAATAGAACATAGCCGTATGAGTAGATCACTATCGGTAGAAAGATATCAGGTGTGAATATCCATCTATAGGTCGATCTATCTATCCATATAAATAGATGCATAATCCAGCATGCCCATTTTGGAAGTAAAAAAAAATTCCATTCCCCCCGACTACATGTTCGAGTAAAGTGGTCAAAATTAGTATAATAATAGAAGTTATATAGAGTCAATGTATTCATCGGAAAATCCCTCCATGCTGGAGTTTATTACAACTTTTTGGCTGAAGAGGGATCAAATGGTATAGCTCATTTGTTGGTATGGTAGCTTGGAGGATAAAAAGAATGATTATTGCTTTCCAACTGGCTGTTTTTGCATTAATTGTTACTTCATCAATCTTATTGATTAGCGTACCCGTTGTATTTGCTTCTCCTGATGGTTGGTCAAGTAAGAAAAATGTTGTATTTTCCGGTACATCCTTATGGATTGGATTAGTTTTTCTGGTGGGTATCCTTAATTCTCTTATCTCGTGAACCTATTCATCCCAGCTCTAAAAACGAAAATGACCCCCTGAATTATTTTTGGTTGTGAGACACATTCAAATTGAATATAAGTCCCCCAAATGCAAATTAAAGAAAACAATTCGAGGGGGGTCAAACT-AAAAAAAAAAAAAGAAAAGTACTTGCCCTGAAGAGAATCTCTCGCCAGGCACTGCACAAATAGAATCCAGACATATATATCTCATATATGTGTAGACATATTGCCTCTCAATAACAAAAAATGCGGATATGGTTGAATGGTAAAATTTCTCTTTGCCAAGGAGAAGACGCGGGTTCGATTCCCGCTATCCGCCCCAAAATAATTTATTTACTCTCATAAAGGATTTGGTATAGTTGGCCGCGATAGTGCGGGGAGGCGGGATTTGAACCCGCGACCTCAAGGTTATTAGCCTTGCGAGCTACCATCAGACTACTCTACTCCCCGTTCTGAAGATGTAGAACTGAAACGTAATAAAAAAAGTAATAAAAAACAAGGATTGAATGCGCTCCTCTCCTTTTAATGTATACAAATACATTCAAACCGATTTATACAGAATAGTCAAGGGGCCCTCTAAGATCGATGATCATAGAAATATCTATAGATCATATATGTGGAGACATTTTGCGTCTTAATAACAAAAAATGCGGATATGGCCGAGTGGTCAAATTTCTCTTTGCCAAGGGGAAGACGCGGGTTCGATTCCCGCTATCCGCCCCAAAATAATTTATTTACTCTGATAAAGGATTTGGTATAGTTGGCTGTGATAGTGTGGGGAGGCGGGATTTGAACCCGCGACCTCAAGGTTATGAGCCTTGCGAGCTACCAGACTACTCTACTCCCCGTTCTGAAGATGTAAAACTGAAACGTAATAAAAAAAGGAATAAAAAACAAGGATTAAATGGGCCCCTTGACTATTAATGTATACAAATAGATTTAAACCCATTTATACAGAATAGTCAAGGGGCCCTCTAGGATCGATGATCATAGAAATGAAGGAATATTTGAATCCTTACCAACTTGATCTTGTTGCCCCTGGCAACAAACATGCGTGAACCATTTCACGCAGTATGTGTCCGGATAGTCCAAAGTCTCGGTAGTTAGCTCTCGCTCTTCCGGTCAAAAAACAACGTCGATGCTGGCGTGTAGGTGCACTATTCCGCGGTGGGGCTTGTAACTTTCCATGAATTTCCCGTTGGTCATCCACCAAATGAACTTTACTTATTTCTTTTTTTGAGGATCGACGAATCAAATGATATTTCTGTTCCAATTTTTTCCTTTTCTTCTCCCTCTGAATCAAACTTTTGCTTGCCATAATATTTCAGTTCCTATCAGTATCGATGATACAAGTCGGATCCTAGATGTAGAAATCGAAGAAGGTGGACCTTCTTCCCATTAAAAGAAATGCGATTATCATGTATATTATACAATTTTCTATACCGCACTAAAAAAAATTAACCAAATTTACCCGCTGTAGAGGCAATCAAGAAAGCCGCATAAGTGAATATATAACCTACAGAAAAGTGGGCTAATCCAACCAATCTTGCTTGCACAATGGAAAGTGCCACTGGTTTATCTCTCCATCGAATTAAATTGGCCAAAGGTGTACGTTCGTGAGCCCATGCTAAAGTTTCAATCAATTCCTGCCAATATCCTCGCCAGGAAATTAAGAACATAAATCCAGTAGCCCAAACAAGATGTCCAAATAAGAACATCCACGCCCAAACCGATAAACTATTCATACCAAAAGGGTTATATCCATTGATAAGTTGGGAAGAGTTTAACCATAAATAATCTCTTAACCATCCCATCAAATAAGTGGAAGATTCATTAAACTGCGAAACGTTACCCTGCCATAACGTGATGTGCTTCCAATGCCAATAAAAAGTCACCCATCCAATGGTATTTAACATCCAGAAAACCGCCAAATAAAATGCATCCCAAGCCGAAATATCACAAGTACCGCCTCGTCCCGGGCCGTCGCAAGGAAAACTATAACCGAAATCCTTTTTATCTGGCATTAACTTGGAACCGCGTGCATCTAAAGCACCTTTTACTAAGATCAATGTAGTTGTATGTAAACCTAGAGCAATAGCATGATGAACTAAAAAGTCTCCTGGACCTATTGTTAAGAATAGTGAATTACTATTTTCATTAACAGCATTTAACCAACCGGGCAACCATATGCTTCGGCCGGCATTAAATGCCGGGCCATTCGTTGACGATAAAAGTACATCGAAACCATATGAAGTTTTACCATGAGCGGATTGGATCCATTGAGCAAATATAGGTTCGATCAAGATTTGTTTCTCCGGAGTACCAAAGGCAAGCATGACATCATTATGAACATAAAGTCCCAAGGTATGGAACCCCAGAAAGAGGCTGGCCCAACTTAAATGGGATATGATAGCTTCTTTATGGTCTAACATTCTTGCCAATACATTATCCTCATTCTGTTCTGGATTATAATCTCTAATGAAAAATATAGCTCCGTGAGCAAAAGCTCCTGTCATGATGAACCCTGCGATGTATTGGTGATGCGTATATAACGCAGCTTGAGTAGTAAAGTCTTGTGCTATGAATGCATAAGCAGGTAAAGAGTACATGTGTTGAGCTACCAAGGACGTAATAACCCCTAAAGAAGCTAAAGCAAGACCTAATTGAAAATGAATTGAATTATTGATTGTGTCATAAAGACCCTTATGGCCGCGCCCCAATCGCCCTCCCGGTGGAATATGTGCATCTAAAAGATCTTTCATACTGTGTCCAATCCCAAAGTTTGTTCTATACATATGACCAGCAACAAGAAAAAAAACTGCAATAGCTAAATGATGATGAGCAATATCAGTCAGCCATAAACTTTGCGTTTGTGGATGGAATCCCCCGAGAAGGGTTAAAATAGCAGTTCCTGCTCCTTGGGAAGTACCAAAGAAATGACTACTTGAATCGGTATTTTGAGCATAAAGATTCCACTGACCTGTAAACAGTGGACCTAACCCTTGAGGATGGGGTAATACATCTAAGAAATTATTCCATCGGACGTACTCTCCTCTGGATCCAGGAATAGCGACGTGTACTAAATGTCCCGTCCAAGCTAAGGAACTTACTCCGAAAAGTCCTGTCAAATGATGATTGAGACGAGATTCGGCATTTTTGAACCACGAAACACTCGGTTTCCATTTCGGCTGGAGGTGTAACCAACCCGCTATTAAAGATATGACAGAAAGAAATAATAGAAAAAGAGCTCCAGTATAAAGATCTTCATTAGTGCGTAACCCAATTGTATACCACCACTGATAAACACCAGAATAAGCAATATTCACTGGGCCAAGAGCACCCCCTCGAGTAAAAGCTTCGACAGCTGGTTGACCAAAATGAGGATCCCAAATTGCATGAGCAATAGGCCTTACGTGTAAAGGGTCCTGTACCCATGACTCAAAATTTCCTTGCCAAGCTACATGAAACAGATTTCCAGAAGTCCACAGAAAAATTATTGCTAATTGCCCAAAGTGAGAAGCAAAAATATTCTGATAAAGACGTTCCTCAGTAATATCATCATGACTCTCGAAGTCATGTGCGGTAGCAATACCAAACCAAATACGACGAGTAGTGGGGTCCTGAGCTAAGCCTTGGCTAAACCTTGGAAATCTTAATGCCATAATGCTTTTCAAATCCTCCTAGCCATTATCCTACTGCAATAATTCTTGCTAAGAAGAACGCCCATGTTGTGGCAATTCCGCCCAGAAGGTAATGAGTTACTCCTACAGCACGTCCTTGTACAATGCTCAAGGCTCTAGGCTGAGTAGCAGGAGCAACTTTTAATTTATTATGAGCCCAAACGATGGATTCAATAAGTTCTTGCCAATAACCACGTCCGCTGAATAGAAACATTAAACTAAACGCCCATACAAAATGAGCACCTAGGAAAAAAAGGCCATATGCAGATAATGAAGAACCATAAGACTGAATTACCTGGGATGCCTGTGCCCATAAGAAATCGCGTAGCCACCCATTAATAGTAATGGAACTCTGCGCAAAGTTTCCTCCTGTGATATGGGTTACTATTCCCTGATCACTTATACGGCCCCAAACATCTGACTGCATTTTCCAACTGAAATGGAAAATGACTACCGAAATTGCATTGTACATCCAGAATAGACCTAAGAAGACATGATCCCAAGCCGATACCTGGCATGTTCCCCCTCTTCCAGGCCCATCACAAGGAAAACGAAAACCAAGATTTGCTTTATCCGGTATCAAACGGGAGCTACGAGCAAATAGAACACCTTTCAGGAGTATCAATACCGTTACATGAATCGTAAATGCATGAATGTGATGGACCAAAAAATCTGCGGTTCCTAATGGAATAGGTAACAAAGCCACTTTGCCGCCCACCACTATTAAATCACTACCCCCCCAAGTTAAACTGGTGCTTGTTGTTGCACCAGGAGCCGTTGCACCAGGTGCCAAAGCATGAGTGTTTTGTATCCATTGAGCAAAGACGGGTTGTAATTGTATAGCGGTATCTGAAAACATATCTTGGGGACGCCCTAAAGCGCTCATGGTATCATTATGAATATACAAACCAAAACTGTGAAAGCCTAGAAATATACATGCCCAGTTGAGATGTGATATGATTGCATCGCGATGTCGAAGGACACGATCTAACAGATCGTTGTATCGAGTAGTTGGATCATAGTCTCTTACCATAAAAATGGCTGCATGTGCAGCAGCACCAACTATGAGAAATCCACCAATCCACATGTGATGTGTGAACAATGACAGTTGGGTACCATAGTCAGTAGCTAGATATGGATAAGGGGGCATGGAATACATATGTTGAGCTACAACAATGGTTAAAGAGCCTAACATAGCTAGGTTAAGAGATAATTGAGCATGCCATGAGGTTGTTAGGATCTCATATAAGCCTTTATGGCCCTGACCTGTAAATGGACCTTTATGAGCTTCTAAAATATCTTTTAGGCCATGACCAATGCCCCAGTTGGTTCTATACATGTGACCCGCTATCAGGAAAAGAATTGCAATAGCTAAATGATGGTGTGCAATATCGGTTAACCATAGACCCCCAGTTACTGGATCTAATCCTCCCCGAAAAGTAAGAAATTCCGCATATTTTGACCAATTCAAGGTGAAAAATGGGGTTGCTCCCTCGGCAAAACTGGGATAAAGTTGAGCCAAAAGATCCCGATTCAAGAGAAATTCATGAGGAAGCGGTATCTCTTTAGGATCTACTCCAACGTTTAGAAATTGGTTAATCGGTAAAGATACATGGACTTGATGTCCCGCCCAAGAAAGAGACCCAAGTCCTAGTAGACCAGCTAAATGGTGATTCAACATGGATTCGACATCTTGAAACCAAGCCAATTTTGGGGCAGCTTTATGATAATGGAACCAACCAGCAAAAAGCATTAATGCTGCAAAGATCAATGCACCAATTGCGGTACAATAGAGTTGTAATTCACTAGTTATTCCAGATGCTCGCCAAATCTGAAAAAAACCAGAGGTTATTTGTATTCCGCGGAAACCTCCGCCCACATCACCATTCAATATTTCTTGGCCCACGATTGCCCAAACCACTTGGGCACTAGGCCCAATACGAGTAGGATCGCTTAACCATGCTTCATAGTTGGAAAAACGAGCACCGTGGAAATACATGCCACTCAGCCAAAGAAAGATGATGGAGAGTTGACCAAAATGGGCACTAAATACTTTTCGAGAGATCTCCTCCAAATCACTGGTATGACTATCGAAATCGTGAGCATCAGCATGTAGGTTCCAGATCCAAGTGGTAGTATCCGGGCCTTTTGCTATTGTTCTTGAGAAATGGCCGGGTCTGGCCCATTCCTCGAAAGAAGTTTTTACTGGATCCCTATCTACCAAAATTTTGACTTCTGGTTCTGGCGAACGAATAATCATTGAGTCCTCCTATTTCCGGACAACACATACAAAGAGACCTGCCAACTAAATAATTAGTGAATCTCTGAGAGATTTTTATAGAATTAATATATTTTTCTTCTATTTCTCTTTCCCATCTAGTTATTTTCTTTAGCTATTCACTAGAGCAATTAGGCTTTGGAAGTCGATCCGGGGCAAGTGTTCGAAGTTATTATGACATAGTCATAAGGTGCTCAACGGACCTTGTAAATCTTTTAAAATCCCTTTTTGGTCTTTGGGTTGATGAAAAACGACTTTTTTGTGCAACTTAGTGTCTATTCATATCTCAATTCGAAGTGCTTAGAAGGAGATGCGTCATGGTTTACTTTACATAGAACATATTATTCTTTTTTGGCAAATCACAATTCTAAATCATGCGAGCAACCATTCGCGATTACTAAGAAAGATCCCCCGGTATCTTATCTACATTTAGTCATTGAAAGGTCTCTTTTACTTGTTTTAATTTATTAAAAAGAATCAATAATAATAATATAAGATAAAGAAAAAGACGAAGAAATGAGTTCTTTTTGAATATCTGCATCTTCAAGTAATTCAATAGGATAGATTCCAAAATTTCAAATTTTTTGAAGCACCAAAGATTTAACTTAATAAGGAATCATTAAAAATATTTAATTTCGAATTCAGTTTCCTACTTGAGCCATCATGATTTGAATCAAATTTTACAGCAAGACCCACATTTTATCATCATAAAAGAGAGAAATTTCGATTTCTTTTGGAATCACCAATGATTTAAAGTGGATAGATAGAACTAAATCAAATTTCTTTTTTTCTTATGAGATGGATAAAAAAGACTGATGTAAAGGAAAATTGAAGTCCTTATTCTTTCGATTCTGATTTTATCAATTTGATGCAAAATAGGGGTTTTCCTATCTATCAGATAGACTGAATAAATGTCACTCTTATAGATAGAAATTCTATGTTAAATATTTTCATTTTCAAATTACAGAGATCACAATTTTTTCACAAAGAAAAAGTATTGGCACTCAAATAGAGCGATAACAGTATATATATATAATATATAGGATATGCATTTCCTTATTTTATATACGTATTTTGTTTGACTTGATATTCAGCAATCTTTCTAAAATCTTGTCAAAAAAGAAAAAGTAAAGTGAATCAAATGTATGAATCACTCCTGTCTCAATCCTTACATAGATTTACAATTTTTCATTAGAGCCCAAATACTTAAAAATGGAATTCAAATAAAATATATTGATTTCATATGTAACTTAATTGTTTAATTATTAATAATAAATAAGATGCGGACAGATGCAGATATTGAACTTTAATACCTTTCGTTGCTGATTAACTTCTACCTACTCCCCAAATTCGACGGCAATGCTAAATCAAACAAAAAGGACTCCTTTTTTTTTCGGGATGCTGACTATCTTGTCTAGGTACAAAGCCAAACAAGTATAGATATAGATTAAGTCCTTACTCTTTTTTTTTCTTAACCCAAAGACTTAACTCCCTTAATTTAATTGACATCCCTTTTAGTACCAAAAACTTCTTCTTGTTTCGAAATTCAGAGATTCCATAGAATTCATAATTGGACTCCTTCATTTAAAGAATAGGGAATAAGAGATCGGAAATATAGGTTCTTACATATGGCGATTCAACATGCATCGTTGAAA-------ATTCAATAGGAGGCGTAAGGTTTTTGTCAGTACCTAACTTCCATCAATATTAATATTAATATGAAGAGAATAAACATATGCTGAAAAGCCCATCCGATTTTTTGGAATTCAAATCCTTGTGATCTAGGTTCGATCTTACCTGGATTACAAATGGATTCAGTTACATCTTCGTGTGATTTGAACTCGAGTCAATTCAAGTAAAGATAAAAGATATGATTCAAAGAAGAATCACATTCTATCCAAAAACCATCTTTATTCGAATATCCTCTGGGGCGGGAGGACTCGAACCTCCGAATAACAGGACCAAAACCCGTTGCCTTACCACTTGGCCACGCCCCATTTCTTCTATTCAACACTATTAAAGAATAATGTTGGTATTGATAGATCGTCAATTTTAGTCCAAATATCGAATTTATAGAATCGATTCTATATTTGCTAGGATTTTGACACGTATAGATATAGAATTAAATTGAATTTCTTGATCATTCCATATAATTCAATTAAGATATTTTATCAAAGTCTAATTTCTTCTATTCTTCGTGGAGAATGGGAGGATTTTTGAGTGGGTGAATTCAAACAAAAGGAAGGGTTTTTGTCTACCTTAACTTTCTTCGTTTTTACTTATATCAATTATCAATAACTCAATCAAAATGCAATTATCTCCAAAAAAATGTCTATTATGCTTAATATCTTTAGTTTGATCTTTATCTGTATTAATTCTGCTCTTTATTCGACTAGTTTTTTCTTGTCCAAATTGCCCGAGGCCTATGCTTTTTTGAATCCAATTGTAGATGTTATGCCAGTCATACCTCTGCTTTTTTTTCTCTTAGCCTTTGTTTGGCAAGCTGCCGTAAGTTTTCGATGAGATCTTTAATACTATCCTAGAAAATTCATAATTGATTCCATAAATTCTAGCAATTTATAAGGTCAGATAAATCTTATAAGATGAACCTTCAATTCAAAGATTGAAACTTTTGGCTTGGTTGGATAGACGCAAAAAATCTCAAGCACCCCATTTCCCTATTCTGACCCGCTTTCTTTTCCAGTTAAAGACAACTCTATAGGGTCCTCCAAAATATCGAATTCTGGTTATGAAAGAAATTTTTAGTAATGAAAGACTCTTAAAATGAATTTCTGAAAACGGTTTTCTTTCTAGAAATAGAAAGCCGTTTTTTCTTGGTATCCAATATAGGATATGTAGTATAAAAATAGATGATCTATTCTCTTTTTTTTCCAAAAAAATGATCTTGGAGATTGTGTAATGCTTACTCTCAAACTTTTTGTTTCCACAGTAGTGGTATTCTTTGTTTCTCTCTTCGTCTTCGGATTCCTATCTAATGATCCAGGACGTAATCCGGGACGTGAAGAATAAACTAAAACGGTTTTTCATTTTCTTTGTTTGATTTTTGAAATTTCTTATGGTTTTATCTATTTCACACGTTTAACTACAAAAAAAGAAAAGGGATTTTCAAAATTGGAAAGATAAATGAAATAGCAAGTCATAAAAACAAAGGGAAAGAGAGGGATTCGAACCCTCGGTACAAATAACTCGTACAACGAATTAGCAATCCGCCGCTTTAGTCCACTCAGCCATCTCTCCCAATTGACAAAAAAAGATAATTACTGTATTCCATTACACGGAAAGTAAGGATTCCAAAAATTCTTTCTTTCTCTCTATATCTTTATTAT-------ATAGATATGTACAATTTTTTTCAGCAATTCCGTTTCGATAAAGTTAGGGTTGACAAGATCCAATAGAAAGAAAAATAAAGAAGAATTCTTTGATTTTTTGCAAAAGGGCCTTTTTCTTTTTATTCCCTTGACCGGGCTAGGTTAGTACCTAGCCGGGCCCTTTTTTTGTTCCAACAAATCATAGATAAAACGATTTATCTAATTTGAAACCAAAAA---------ACTTGCTATTAAGGCAACAAGAAAGTGTGATTTCTTATTCTTCTTTTTTACTTTTTGATTTCCCTTTTTAACTACTTTATACATATTTATACATACCATGCTAGAATAATAACTGGAATAAAAAATGAAACTATGGATTTTTAGACAATGCATTTTGATGTTATGATTTCGGTGTTTTTATCGAACTGTATCTATCAAAATTCCTACAGTAAAAGAAAAAAAAAAGAACCTCTTATTTACAATGAATCTTCTTTTCCTAATCTCATTAAACCCCCACTAAAAAAGTTAAGACTCGAATTTTCATGATTCTTTTAGGATTCTATCTTATCTTGATTACGCTCAATTCCCTTGTTTGACAAAAGATCCATTATGATACAATAATCACATTGTAGCGGGTATAGTTTAGTGGTAAAAGTGTGATTCGTTCGATTAACCCCCTTTAATAGTTAAAGGGTCTTTTGGAATAATTCATATTCCGATCAAAACTTTATTTCTTAAAAGGATTAAATCCTTTACCTCTCAATGACCGATTCGAGGAAAAATAGAAATTCTCGTGATTTGTATCCAAAGGTCAATTTGAAATTGAAAAATTGGATTATGAAATTGCGAAACATAATTTTTGGAATTGGATGAATACTTCCAATTGAATAGGTCAAGGATCCATGGATGAAGATAGAAAAGTAGATTTCTAATCGTAACTAAATCTTCAATTTTTGCTTTGTGAAATTGAAGCAAAATAGCTATTAAACGATGTCTTTGGTTTACTAGAGACGTCGCCATATTGTTTTAGCTCGGTGGAAACAAAGTCCTTTTCCTTCGGATTCTTTCAATATAGAACTAGAGAACGAAGGAACTAGAAAGATTGTTAGAAGCACCTTCTTCTAGAGGGATCATCTATAAAGCAAGTCGTTTTGAATGTATTCAGACAAAAAGCTAACATAGGTGTTATAGGTAGAATTTTTTTTGTAATTTCGTTCACATCTTAGATTTAGGACTTTTTCCATCTTCCATAAAGGAGCCGAATGAAACTAAAGTTTCATGTTCGGTTTTGAATTAGAGACGTTCGAAATACTGAATCGTCGTCGACTATAACCCCTAGCCTTCCAAGCTAACGATGCGGGTTCGATTCCCGCTACCCGCTCTAGATCCTCTCTTAGTTAGCTACTCTCTCTATTAATAATTAATATATTAATTCTCTCTATCTTAATTAAGATAAAGAGAATTAATGGATCGTGGAATTAAATATACAATTCCCGAAAATCTCTCACATTCATTCCCATTC-TTTTTTTTTTTTCAAACACAAACAAGAGGCAGGAAAATGTGAAAAGAATGGGAATGAATGAAAAGCGTCCATTGTCTAATGGATAGGACAGAGGTCTTCTAAACCTTTGGTATAGGTTCAAATCCTATTGGACGCAATTTTTCTATATTTTTTGTTTCGATTTCTATGTCAAAAAAAGACATTTTGAATAATTTGAATCAGAGAGGCTTGATTACTCCCCTTTTTAAGATAAAAAAAGGGATCAATTTCTTTATGCCTCTTCCTCAAATATAAAACATTTCACCTGTTCCTGAATAGCTTCTTTCAGAAGGGTTTCTGCTTCCTCGGTGAATGTTTTGGTAGAAGATATGATTTCTTGGAACTGAGGTTTCTTACTTTTTAAAGAATTTCGTAAGTCTTCAAGAAATTTCCTTACCTTTGCAATTTCTAATGAATCAAGATAACCATTTGTTCCAGTATAAATAGTCATTATCTGGTCTTCCACCGTAAGAGGTTCTGCCTGGGATTGTTTGAGCAATTCACGCAATCGTCGACCTCTTGCCAATTGATTTTGAGTACCTTTATCGATATCAGAAGCGAATTGTGCAAAGGCTTCTAATTCTCCCAATTGTGCCAGGTCCAATTTTAATTTACCGGCTACTTGTTTCATAGCTTTAATTTGAGCCGCAGACCCTACTCTGGAAACGGAGATACCCACACTAATAGCAGGTCTGATTCCAGCATTGAATAAATCAGCGGATAAGAATATTTGTCCGTCCGTAATGGAAATTACATTAGTAGGAATATAAGCCGAAACATCTCCCGATTGAGTCTCAACTATTGGTAAAGCGGTCATACTTCCTTCACCTAAACGAGAGCTTAATTTAGCGGCTCTTTCCAAAAGACGTGAATGCAAATAAAAAACATCACCTGGATAAGCTTCGCGACCGGGCGGTCTTCGTAACAGAAGAGACATTTGGCGATAAGCTTGTGCTTGTTTGGAGGGGTCATCATAAATGATTAAAGTATGTTGTTCACGGTACATAAAATATTCAGCCAAAGCTGCTCCTGTATAAGGAGCGAGGTATTGTAATGCAGCGGGGGAATCCGCCATTTCAGCTACTACAATAGTGTATTCCATCGCGCGCTTTTCCTGAAAAGTAGTCACTACCTGAGCCACAGAAGATGCTTTTTGGCCAATAGCTACATAAACGCATATTACATTTTGTCCTTGTTGATTGAGAATCGTATCTGTGGCTACTGCTGTTTTACCGGTCTGTCTGTCCCCAATAATTAATTCTCGTTGACCACGTCCTATAGGAATCATCGAATCAATAGCAATAAGTCCCGTTTGAAGAGGCTCATATACGGAACGTCGAGAAATAATATCCGGAGCGGGAGATTCAATTAACCGAGATTCAGAAGATGAAATTTCACCTCTACCATCAATAGGTTTAGCCAGGGCATTTATAACACGACCTAGATAGCCCTCACTCACGGGTATCTGAGCAATTTTTCCTGTTGCCTTTACAGAACTTCCTTCTTGTATCATCAAACCGTCACCCATTAATACAGCACCAACATTGTTTGATTCCAGATTCAGAGCAATTCCGATTGTACCCTCTTCAAATTCTACTAATTCACCTGACATTACTTCATCAAGACCATGAATACGAGCAATACCATCACCTACTTTAAATACGGTACCGGTATTTACAATCTTTACTTTTCTATTATATTGCTTAATACGTTGACGGATAGTATTACTAATTTCGTCGGCTCGAATGGTTCCCATGAGTCTTTCTTAATTCTTTTTTGTTTGAAAAAAAAAATAATAATGCCTTACAGTAGATAGAGTAGAAGGCCTAATCGGTTATTTCTTTCATCGCCCCAAACATATCAATATTGGCACTGATGATACGTAAATGTAATTCGGTGTTCAAACAACTGTTCAGAGTTTCTAGAGCTCCTTGTAAGGCTTGTTGGAAAACTCGTTGTCGGATTTGATTAATTGCCCTTTCTTGTTCAAAATGAATGGTTTCGTTTTTGTTTTTTTCTAATTGTTCCAAAGTCGTAGAAGCTGAAGTCCTCAAAGATAAAATTTTTTGTTCTATTTCCGAGTATCCATTCACTCGATACTGATCTGTTTCTATTTCGACTTTACGTAAGCGAGTCCGGGCTTTTTCTAGTTGTTCAATGACCCCCCCTCGTAGTTCTTCTGAATTTCGAATAGTATTTAAGATCCTCTGTTTTCGATTATCTAATAAATCGTTTAATGAAAGTAGATTATCTTTCCATTTATTTCAAAACTTCCATCATCTCTTCCCGAACCAAACATGAATCTTTCGATTCATTTGGCTCTCACGCTCAATCACTTAATTTATGGCAAATTCCCCTATCTTTTTTTTTTCAATGAGCCTATCCTCTCTTCTATGGTTGGTCATATTCCAAAATTTAAATATCGAAACTGATTGCTAATCCAAGACCAAAATATTCGGAGGACTCTTCTGACTAAACAAAAATATGTAATTATCAGCAAAGTTGTTTCTTTTTTTCTTCAAATCCAAGAAATTCTTCTCACTTTATACATAACCTAATGTATAGGTTGTCGATTCAGCATTGGATGAAAAAAGGATGAAATATCCATTTTTCCAAAAAAAAGTTCAAATCATTTTTTCAATATGAGTGTTCTATATCGAAAAAAAATTATTAGGAAACCGTCTATGTATTAACATAGTGGTAGAAAGAGTACCATGCTGCGTCTGGACTTCAAACAATTTAGCTTTAACCATGTTAACAGTCCCGCATTACTGGTTCATAGAGAATCAAAGTCGATTTACCAATGAATCACGAAATGCTATAGTTCTTGCATATAATTTCTTAATTTATTCAGAAGTAATTCGTGAGATCATGCACCCCTTCTTTCCTAATTAGAAGGGAAAAAAGTACAGCTGGTTGGGTCCAGCCTATTCTTGAAATAAACAACTCGCACACACTCCCTTTCCAAAAAAGATCAATCCACCAAGTACTACACTTAGATTTATTGGATTTGTTGCTAAAATATCGGTATTAAACCCGAAACTCCCGGCGGATGGCCAATAGTCCAAAGAAATGAAAGAATCGGTTACATTTTTCATAGGATCTCCTCTTATAGATTATAGATAGATTCAAAATATAGAACAGAGTTCTTTTTTTCTCGCTTCGCGCCTTTTTCTTTATATAAATTTTCCTATTTCGAATTTAGAAATAAAAAAAAGAGTCAAAAATCGATTTGATTTCAAAATAGTGAACTACCTTGTTTGTTGCAACACTTCCCTTTTCCCTTGGACTAAGTAAGGGAAGGACAAAAGCGAATCAGTATGCTAATTCCCCATCCTCAAATCAGTCCTTCCCATGGGTTAGTTTCTCAACGAAAACTAATAAGTAATTCAATTATAGGAGTGAAATCTTTCTAGAATTTGAAAAACCAAAAGAGAAATCGAGGGCAATAAAATCTGAAAAATACATATTTTTCAGATTTCTAGGATTAAACAAAAGGATTGGCAAATAAAAGTGCTAATGCTACAACCAGTCCATAAATTGTTAAAGCTTCCATAAAAGCCAAACTAAGCAATAAAGTACCTCGTATTTTTCCCTCCGCTTCGGGCTGCCTCGCGATCCCTTCGACAGCTTGGCCCGCAGCAGTCCCTTGCCCAATTCCAGGTCCAATAGAAGCAAGTCCTACAGCTAATCCAGCAGCAATAACAGAAGCGGCAGAAATCAGTGGATTCATGAGAAGTTCCTTGTACCAAAAAAAAAATGGTTAATGATACAATCAACCAATGAACGATGATGGAATTATTCCATCACTCAAATTCATGCTAACTAAGAACTTTGAATTGGAAATATTATTGAATCCTCAGACTTACTTGGATATCTTCTATCAACAGAGTCCTTGTGAATCCATACGACTTTCGTTCTTCCATTTCTTTGTTCCAAAACGTTTTTTAAACTCTTCGATCTTTTTTTTTGATTTCATCTCTTTAGTCATTCAACTCACAGTTACAAACGAAGCGGAAGGACTTCTACTGGAATCCCCATCGAAATTCACAATCTTTAGTTCGTATATATAACTATAGAATATCTAATATCCCATATACAAGTCTTTCTTCCATAACGTAAACCAACTATTCCGCTCGTAGATTAAATCGGATTCTCCAATCATTCATCAAAAGAGCCACAAGAGTTGACTTATAGCCATCTAATTACATAGATCTAGCCCGACTCTCCTTCTACTAAGTTTTAGAAATCCCATTTTTTGTAAATTCTTTTCCCCCCTTTTCTTTATCATTATTCCACATGGATAGAATCAAAATGGACAAGAAGAATTTTTATTCAAATTATGACTCCTTATATTTAAGGATAATTTCGGATAAAGGATTTGGTATAGTTGGCCGTGATAGTGTGGGGAGACGGGATTTGAACCCGTGACCTCAAGGTTATGAGCCTTGCGAGCTACCAGACTACTCTACTCCCCGTTCTGAAGATGTAGAACTGAAACGTAATAAAAAATAAGGATTGAATGCGCCCCCCTCCTATTAATCTATACAAATAGATTCAAACCCATTTATACAGAATAGTCAAGGGGTCCTCTAGGATCGATGATCATAGAAATTGACTGAGCAATAGAAATAGGATATGCGTTGAGGAGAGGTATAAGTAGACCAAACAAGAATTTTCACAAAAAGATCGAAAAGATCTCTTTTCTTTTTTGTAATCTAATCATAATCTTTTTTGTTATTATTCTAATTCTAGATCGTATCTAACGTCTTTGTATATTTAGAATTCCTATATTTCTATTCTCTATGTCTATTATCTTGAGCTAGGCATACATTGCCTTGAACTAGATGAAAAAAAAGACTATTTTGAAAACTAGTCAATGATGGCCCTCCATGGATTCACCTATATAAGCCGCAGCTAAAGTTGCAAAAATAAGAGCTTGAATACCACTTGTAAATAATCCAAGGAACATGACAGGTATAGGAACCACTAAAGGGACTAAAGAAACAAGAACAACAACTACTAATTCGTCGGCTAATATATTCCCGAAAAGTCGAAAACTAAGTGATAAAGGTTTTGTGAAATCTTCTAAGATGTTAATGGGTAAAAGGATTGGAGTTGGTTGAATGTATTTCCCAAAATAAGCCAAGCCTTTTTTGCTAAGACCCGCATAGAAGTATGCCACTGACGTGAGTAAAGCCAAAGCAACAGTAGTATTTATATCATTCGTGGGTGCGGCTAACTCCCCATGAGGCAATTGTATTATTTTCCAAGGTAAAAGAGCTCCTGACCAATTGGAAACAAAAATAAATAGAAACATAGTTCCAATAAAGGGAACCCAAGGACCATATTCTTCCCCAATTTGGGTTTTACTCACATCTCGAATGAATTCAAGGATATATTCGAAGAAATTCTGACCGCCAGTTGGAATGGTTTGTGGATTCCGAACACATATAGTGACGGAACCTAATAAGATAGCAATTACAACCCAAGAAGTAATAAGTACTTGGCCATGGACTTGGAAACCTCCTATTTTCCAATAGAAATGTTGACCTACTTCCACACCAGATATCTCATAGAAACCCTTTAGTGTATTGATGGAACAGGATAGAACATTCATATTGCCCTCTGACAGAAATAGAACTTTCAACAAAATTATTTTGATTCAAACATCTCTTTTTCGACTTGCATACTTGAATCGTATATTTGGAATATCAACTAATCACAAAATATCCCCAGTTTTCTTCCTTTTTTCAGGTTCACAACATAGTAACCAATTCCCTAAATCTATGGAATTTCCTAAGTAATTTATTTAGCTTATTATTATTAATCAAGGCTTTATTTTTTCGCTAGAACGACCCTCACAAATTGCGAATACTAATTTGGTAAGAATGAATTGTATTGAAGCTCTAGTGTCATCGTTCGCTGGAATCGGAAAATCTACAAGATCGGGGTCACAATTTGTATCGATTAAACAAACTGTTGGAATTCCCAAAATAATACATTCTCGAAGAGCCGTATATTCTTTGTGCTGATCAATAATGATTACAATATCGGGTAATCCCGTCATATATTTAATCCCACCCAGATATACTTGCAAGTGAGATAATTTTCTTTTCAACCTAGCTGCATTTCTTTTCAGAAGACGGTTGCGTCTACCTATTTTTTGTTCCATTCTTCTCAATTTTCTGAATTTACGAAGTCTTCTTTCGGTAGTGGACCAATTTGTTAACAGACCACCAAGCCATTTTTTATTAACATAATGACATCGAGCCCTTATTGCAGCCCGTGCTACTGAATCAGCGACTCTCTCTTTGGTACCAACAATTAAGAATTGCTTTCCACTACTTGCTGCATCAAAAAACAAATCACAAGCTTCTGATAAAAAACGAGTAGTTAGAACAAGATTTGTAATATGCATACCTTTATGCTTTCTCCAGATATAAGGTGCCATTTTAGGATTCCATTTTTTAGTACGATGACCAAAATGAACTCTTGCCTCCATCATCTCTTCCAAATTAATGTTCCAATATCTTCTTGTCACTTTTCCCCCAATTTACCCTCCCTTTTTCAAAAAGAAAAAGACGAGGTACCCTGAAAACGAAATAATTGTTCCGATGGAACCTTCGTAGATTGGCCGTAGATACACGATCCAAGCCGTTATTCTTTTCTATTCGAAATTTTATTTTCTCTTTATTACCAAATCAAAGGACCGAATCAAATACAGAAAGAACGAATCTTCTCTTCGGAATCATTTAATCCTAGAAATGATTATTCGGATGGATCATGAAAATTCTTTGAAAGAAAAGAATCAAATTCTTTTTATAGGGTGGAACAAAATATCTCTCATTTTTCCTTCGAATCGATTCTTCTTTTTGGTTTCCAAAGGAATATTGTTATGTTGCCTTAAAGGGGGGATTAATCCTTTGAATCCGGTACCAACGGGTATCATTCCCCCCAGAACAACATTTTCTTTCAAGCCTTTCAACCAATCGATACGACCCCGGAGAGCAGCTTTTGCTAAAACTCGAGCAGTTTCTTGAAAACTCGCTTCCGATATGAAACTTTGAGTATTCAAAGACGCTCTTGTTATTCCCAATAAGACAGCTCGGTAATGGATCGCTTCTTCCAAAGCACGTCCCATTCGTTCCGCTCGGAACAATCCAATTAGTTCTCCGGGTAAAAAAACATTAGACATTCCATCTTCTGAAACCAACACCTTTGATGTTATTTGACGTACAATAAGTTCGATATGCCTATTATGGATCTGCACTCCCTGGGATCGATAAACCTTTTGGATCTTATTAACCAAAGAGATACGACTTTGCACTATAGTTAGCTCAGCACCAATAAAGAATCCCCAAGGAATTCCAAGAATTTTTGTTATACATTCATTCCAACCCTCAACCCTCTTTTCTAGATTCATCGATATTGAATCAATCGAACGCACTTCGAACATTTGTTCTACTTTTGGAAGACCCTGCGTTATATCACTAGATCTCGATTTTTCATATAGAAATGTAAGTAATGTATCTCCTTCGTAAAGGATTTCCCCATAATGGCCATTAACAGTTGCTCCTGGAGTGGCCAAATAGGGCTTAGCTGATCGTATTACTACAGAGTCACCTTGAACAACTAGCACTTGACCTGATTTTAGGTGTGGCTCGTTTTTGGCTATACATAGGTTTTCACAAATAAACTGTCCAAGGCTTATTTTGATAGATGTCTTTTCCCAATAATTGGGATAATTGTGATGGAGAAAATACCAATTCAAATGGAATGGATTCAAAATGATATTACTGCAAGGATTGGGATTATAAATTTTCCCCTTTTCATCCATTAAATAGTATTTAAGTACTTCAAAAGTCTCTTTGAAATTGTCAAGTTGTAAATAGTTAGTTACCCAGATCTGATTATAGGTTATTAAATAGGAAAATGAATAAAAACCCGCAATTTTAAAAGCTGTTCCTAAAGGGCCCAACGAATTCCTAATTGGCATTAGCGGATTTTTTAGAATTGATTCTTTTATCACATTGGACGATTTTCTATCGTTGAATAGACCCATTCGAAAACAATTGGATGATGACAAAATCATCAAAGATTGGCATTCCTTATTTCTATTCAACAATGTATGAACAGTTCCTTGATTTTGTTTAAGGGATTGTTGAATTTGAATCTTTGACTTGGAATAGAAAAAAGTGCAAGAAAACGGATTGATATTGGTGCGATCTGATCCATTATCATAGATCCATTCAGAACCGAATGGATCATTTCTTTTTTCAGTATACGATATAGAGGATTTCACTAAGTCAATTCTTAGAAAATCTCGAATCAAACCCTTTGTCCTTATTTCAACAAAGGAAGCAGGGGCCTCTTCGATCGAAGAATTTTTTTTGTCTTGGTCCCAATTCAATGCTAAACAAGTCCGAACTAATTGAATACTTGTGTCAGAAATTACCCGAATTGGTTTGACATTTCCATAACGGATATAATTAACAACTTGCAGTTGCACATTATCCCTTTCTTGCAGCCTATCTGGGGGGAAAGGTATTCTAAAATTTATACAATCTGTTATTTCATATGTGATTACAGGTCGAACCAAAACAAAAAACTTTTTCTTGGTGGGTGTGATCCGTTGGACATAGATCCAATTTTGCAATTTTTTGGATACTTTGAAATTCGTTTTTCCTATTCCAGGTGGTATCAAGATGCCGCTGTCTTGGAATATCTTATCTGTCTCTCCAGGAAAATGGATATCGCCAGAAAAGATTTGAAGCTCAATTCTTTTTTTTGTTCTTTCTACTCGGACTAGCCCGCCTATTCGGCTTCTTGTATTTAAAGTGATTTGTGTATCTACCCCAATCAGACTATTATTTCGTACCATTATGGAAGAAGACCCGGGTAAGCGATGCACTTCCTCGGGAATGAAAAAAAATCGATCTACTTTCATTTGGTCTTTTGGCCTAAATTCCGTGACTTCTCGATACTCAATCAAATCCTCTTTTTTAACGATTGAATGCACTTCTAGAGTGCTATATTTAGTAAAAGTAATTCCCGAACTCTTGCTTCTGTATCGAGGATCGTCGAAATAAGCAATAATACTATTTCTACGGAAAATACCATTTATGGGTACGTCAATTGAAATATCTGAAGAAGGCATTAGTTCTTTCTCTCCTTCTTGAATCGATTGGAGTGGGATAATGAATCTATTTCTTCGTCTCTTTGCCAATAAATCGAAATTATCGTGGAGAATGGCAGGATATATAAGATTATAATGGACCGTGCCTACGATTCGATTAAGTTCTGAATAATCAGGAATCCTATCTTCTTTTTTAACAGAAAAACCTGAACTAAATAATTTATGTCGCGCTTGATCATTAGTCAATGAGGGATTTGAAATATCTCTTCGCTTGGCAGAAAGAGAATGGGCGTTCGTTTGATCTTGGTCCTGGTGGAGCGAAAAGGAGGCTATACTGAATCTGCATGGCGCTCCCGATAATATCCATAAGTGACTTGTTTTTGGTAAGAGATGAACATTACCATATGTAAATTCGGGTGCATGATACACATCGGTACTCCAGTGCATTTCTCCGCCTGAATCAGAATAAATATGTTTTAAAACTCTCTCTTTCAAATTCAAAGTGGATGTTCCCGCGCGAATCTCAGCAATTACTTGTTCAGCTTCGACATATTGATCGTTTTGAACTAAAAGAAAACTTTTCGATGGAATAGTGACATTATGTAGAATATCTTCATTCTCAATAGTTACATACAAATCGATAGAACATAGAAAAGCAGGATATCCATGACGTGTACGTGTTGGATGAAGCAAATTTGCATTGAATTTGATTTTTCCATTAGAAGGGGCTCGTACATGTTCTGCAGTACCCCCTGTGAATACTCCGCCGGTATGAAAAGTTCTTAATGTTAATTGAGTACCGGGTTCTCCAATAGATTGACCCGCAATAATACCTACAGCTTCTCCCAATTCGACTAGGTCACCATGAGTAGTACTCCGGCCATAACATAATCGACAGATCCACGATGTACTCCTACAAGTAAAGGGCGTTCGAATAGATATTGGTTGTGCTCGAAAGGTTATGAATCGATTGATAAGTCCAATCCCAATATCTTGATTTCGAGTGGCAATGCATCGTGGACCCATATATATATCATCCGATAATACACGACCGATTAATGTTTGAATAAAAATGCTTTCCGGCATCCTCCCATTTCGAGGACTCACAGAAATACCGCGGACGGTGCCACAATCTGTTCGACGTATAACGATATGTTGAACTACTTCAACAAGTCTGCGCGTGAGATATCCAGCATCCGCTGTTCGTACAGCAGTATCCACAACCCCTTTGCGGGCTCCGTAGCAAGAAACTATATATTCTGTTAAAGAGAGTCCTTCGCGTAAATTGCTTTGAATGGGGAAATCAATCATTTGTCCTTGGGGATCCGACATTAATCCTCTCATACCTACTAATTGATGTACCTGAGATGCATTTCCTCGAGCTCCCGAAAAAGACATTATATGGACGGGATTAAAAGGATCAGTCATCCTAAAATTTTGATTCATTTCTTGGCGCAAATATTCACTTGTAGCATACCATATGTCAACGGATTGACGTAATTTTTCTACCGCGTGTACATTCCCATAATGGTGGTGTTTTTCCAAAAGAAAACTTTGTATTTCAGCATCTTGAACTAGCCATCCTTTCGACGGTATTGTTAAAAGATCATCAATTCCTAATGAAATGGATGTAGCAGTGGCTTGCTGGAAACCCAGAGTCTTTACTTGATCTAAAATGTGTGATGTATATGCCATTCCGAAGTGACCTATTAATCGACTAATAAGTTGTTTCATGGCAGTTCCGTCTATCACCTTATTGGGAAAGACCAGATTGGCCCCTTTTGCCATAAGTACCTCTGTATTCCGCTGAGTAGGATTTGACAATGGGTTTGAGTCAGTGATTGAAAAACTTCCTTTTCTCGATCTTAATTCGCGTAGAAATTGTGGAACTAGGATCCTAGTTGAACCGGAGAGACCCGAATTCCACCGGGTCTCATAGAATCTGAGGTACCATCTCATCTGATTAGGTACTATATGAACCACACCGGCAAAACCCTTGTATGGCTTCCTCGATTTCTCGATAAAGAGAAAGATGACCAACAGTGGTTCGAATATATATAGAAAGAATTTCTTTTTTTCTATTTCTTACTATTTGATACTGCCCATAAATCTCATAATAAGTACCCAACGATTCATAGTGAACCTCAAGGGGAGCTTCTCTTAAAGAAATAACGCGTTGATCTAGTCGCCACCGGAGCCACAGCGGACTATCTAAATTGATTCGTTTCTGTCGATAAGCTCCAATTGCATCATAGGAAGTACAAAAAAGAGGTTCTTTTTCTTTTGTATACTTATGGTTATTATGGTCAATTCTTTCATTTTGATAGTTTCTATCATTATATGGATTATATCTATTTACACAAATACCTCGACGATACCCGCTCGTTAATATATAAAGTCCCATAAGCATATCTTGAGTTGGTACGACAATGGGATCTCCCATAGCGGGAGACAAAAGATTCATATGAGAAAACATAAGTAAACGGGCCTCTGCTTGAGCCTCCAAAGATAAAGGTACATGAACAGCCATTTGATCTCCATCAAAGTCTGCATTGAATCCCTTACAAACTAATGGATGTAAGCAAATAGCGCGTCCTTCCACTAAAATGGGCTGGAATGCCTGTATGCCCAATTTATGCAAAGTGGGCGCTCTATTCAACAAAACAGGATGCCCCTCCATAACTTGCCGAAGCATTTCCCATATAATCGGTGGCTTTTTCCGAATTTGCATCTTTGCAGCTTTTGTGTTCAAAGCAAGGTGTTGTATAATTAGAGCACGCATTACAAATGTCTGGAAAAGCTCTAGTGCTATTTCGCGGGGCAATCCACATCGATGTAATGAAAGCGAAGGACCCACGACAATGACGGAACGCCCCGAATAATCGACCCGTTTGCCAAGCAGAGTCTCACGAAATCTTCCCTCTTTGCCTTGAATGAAATCTGAAAACGACTTGTAAACTTTATTATGACCATCCCTGATTGGTTGTCCGCGGATTCCATTATCAAGAAGTGTATCCACGGCTGCTTGTACCAATTGCTCCTGGCACCTTACGAGGTCTACTGGCACAAATGGACTGGATTTTAATAGATCCGTAAGATGGTTGTTACGAAAGAGAACTCTTCTATAGAGTTCATTAATATCCGAGCTCATTAGCTTACCCCCATCTAGTTGAATCATCGGTCTTAACTCGGGAGGAAGAACTGGTAATAGACACAAAACCATCCATTCTGGTTCTATATTTGTTTGAATTAAATGCTTAGCTAATTGCATGCGTCTAACCAAAAAAGCCTTTCTTCTTCCAATTTTTTGATCTTTCGATTTTTTCCCTGTGGGCCCTTCTTCCTCTAATTCTTTCCATTCTACCAATGAATAATCTAGAATACTTCGTAAATCTAGATCGGCTAGTTGTTCGCGAATCGCACCTGCTCCAGTAAAGATCTCTCGAGTTCGAAAGAAGCCCTCTCTAGGTAGTCTTCTAAATCGCGTAAAAAAAAGTGGGATGCTGGCTTTACAGGATTCGATTTCATATTCGAATGTACCTCGTAATCGTAAGAAAGTAGGTTTTTTAGCTACGGGCCTAGCAAAAGAAAAATTGGGATAGGGCCCTATAGGATCTCCCCCCCTTCAAAATCGGACATGAAAGTTTCCTTTCATCCGGCTCAAGTAGATACACCAAATAAAGATAAAGAGGCGAGTTCTCACTTTCAACTTCTATAAAACCCCAAAAAGATCTACTCCTTACTCAAGTTCCCAGTGAAAACCAAGCAAGATTTCATTTTCTTCTTCCTTTTATTTAGAGTTTCTGAATTCTTTATTCAATTACGAGGTAAAGGAAATGTGAAATTCTTGAGTCGTCTACTTCCCTTTAAATGATGAATCCCCTTAATTTAATTAGGACAGTATCTTGGAATTCATAAGGGATTTACTTGTCTATGAATCGTTCCATTCGATCTTTTAGGTTCCAACTTTACCTCGACGGTTTATGATGCCCTTAAAGCCTATATGCGATGGATAGACTCCTGTAACCATGACATAGTTGCGTTGCTATTTGCTTACTTAAACCTAATTTCTTTCGAAAAGAAAGGAATAATTCCACAAAAGATTTGACGAGGTACAACTAACTAACAATTCTTATTTAGTTGTTACGAAATCGACCATAGATCAATTCCCCTTTTTATTTGAGAGTATTGAATACACTCATAATTCTGAGTTTCATGTTACTCTTCCCAAGAGACATGTCAGGTACAGGGCATCCCAATTGGATTGAATGGGATGACAGTTTCTCATTCCGAATCTGTCAAATCTGAATTTCGATCAAGTCACACATCGCAGTATACCAGGCCCTCTAATTCTTTAAGAGGTTTATCTAAAAGATTAGCAATCGAACTAGGAAGACGTTTCAAATACCACACATGGGTTACTGGACATGCTAGTTTGATGTAGCCCATTTGATATCTTCGTCTCCAAGAATTAACAAATTCAACTCCACATTGTTCACAAAATAGAGGGTTTTCTTTTTTATCTCCGCTTCCTCGAGAATTTCCACAAGCACAAATTCCATCTTTTATAGGACCAAAAATTCTTTCACAAAATAATCCATCTTTTTCTGGTTTATAGGTTTTGTAATGAAAAGTAGAGGGTTTTTTCACCTCTCCAACTATCTCTCCATTAGGTAGGATTCTATTGGCCCAAGCACTTATTTGTTGAGGAGAAACTAATCCAATTCGAAGTTGTTGATGTTTATATCGGTCGATCATAGAAGAAAAGTTCCGATTCATTCCGATTAAGCTTCCTTCCTATTAATCTGGAAGTTCTTCTCAGATATAAGGAAATGATTCAGTTACACAGCTAAAGTCGTAGTTTTCGAACGAGCAATCAAGAAGATTAAGAAAAGGTACTGAAGATAAAATACGAGCTTGTTTTTTGCCTAGCAATATCCAGTTCGAACAATAATTAATCGGATTTCAAGATTCCTTTTGTTGAAAGTAAGTGCAGGTAAAATAAAAATGCCTATATGTAGGTAGATCTCTCTTATATACTCTATCTACTCTTTCTGAAAACCTTTGATTTTCAGAAGATTTTCGGTAGTTGTGAGTAAAGGGAATAATATCTTCCTATTCTATTCGCTCTTCTGAGGCAATTATAGATTCTCGGGGCCAATTCTTCTAATTCCTCAATGAGAGCCACATAATATTTCCACCCTTTTTTGTTTTCGTGAAAGTACTTTCAACTAAAAACACCTATTTTTCTGTAGGTCTCTTCTAGATACCTATCTTCAAAATCTTCGAGTCTGGGAAGGTCTTCGGGATCCGCGATCAAAAGATCGAATAATAGATCCATCTCTGCTCTTTTGAAGCAATTATAGATTCTCAGAGGTAATTCGAATTGCTTAATGAGAGTCACATAATACTTTGGGTCCATTGATTATGATTATACAATAAAAGTTTTGATTAATTCCGATTAAACTTCCTCTCTATTAATTTGGAAGTTCTTCTGAGATATAAGGAAATGATTCAGTTCCAGAGCTAAAGATTGTAGTTCTCGAACGAGCAATCGAAAAGATTCTGGAGCCTTCTCAGGCTTAGGTATTATTCCTCCACTAAGCATAGTAGGAGGTATTTTACGGCGAGCTTCAATATGATCCGATTTATAAGTAAGCATCTCTTGTAAAATATGAGCAACACCAAATCCTTCTAGAGCCCAAACCTCCATTTCTCCTACCCGTTGTCCCCCTTTCTTGGCCCTTCCTCTAAGGGGTTGTTGTGTAACAAGTGCATAATGTCCAATGGAACGTCCATGCATTTTATCATCAACTTGATGAATTAATTTCAAGATATAAGACTTTCCTATTAGAACAGGTTGTTCAAAAGGATCGCCGGTTCTTCCATCAAATAGTCTACTTTTGCCTGGATATTCGGGTTCAAATACCCATGGATTCGCTGTTTGCTTACTGGCTTCATATAATTCAGAAAACACTAGTTTTCGCGAAGCTTCTTGTTCATATCTCTCATCAAAAGGCGCTATTCGATAATGTCGGTCTAGCAGACTCCCCGCTAACCCGAGTGAACATTCAAAGATCTGGCCTACATTCATTCGGGAAGGTACTCCTAATGGGTTGAAGACCATATCGACAGGCCTTCCATCTTGCAAATAGGGCATATCTTGTCTAGGTAAAATTTTGGAAATGATACCTTTATTTCCATGCCTTCCGGCTACTTTATCGCCTACTTTTATTTCACGTTTCTGTAAAATATATACACGAATCGTTTCTGGATTATAAATATAACCCTCGATCCATCTCACATCAATAACTCGACCACTAACACGTGGAGGTAGTTTTAGGCAAGTTGCTTTTAAGGTAGATACCGGAATGCCAAATATGGCTCGTAATAATCTATTTTCTGGATCATACGACGATTCTTCTGTCACCATCTGAGGCGTTAATTTACCTACTAAAATATCACCCCCGCTTACCCAAGATCCCAGCATTACAATTCCATTTTGGTCTAAATTGCGTAATAAATAGGCTTCTATATGTGGTATTTTATTAGTGACCCTTTCAGGTCCTTGGTTTGTCACATGAATCTGAATTTCATATTTCCATATCTGAAAAGAAGTATAAACAGCTCCATATATCAAGCGCTCGCTAATAAGTACTGCATCTTCAGAGTTGTAACCTTCCCATGGCATATAAGCTACTAATAGATTTTTACCCAAAGCGAGTTCGCCACCAACTGTAGCGGCACCGTCCGCTAAAATTTGTCCTTTTTTAATGCATGTACCCTGTGGAACCTGGGGTTTTTGATGCATAT----AAGTATTTTTGTTGGAACGTTGATACATAACTAATGGAATGCTTAGAGTATCTCCATTACCTGATAAAACGATCTTATCAATATCCGTAGAAATGATCTTTCCACCATGTTCCGCTATAGCAAGAGCCCCTGAATCTAAAGCCGCTTGACGTTCCAAGCCAGTTCCAACAATACACTTCTCGGACCGAGAAAGCGGAACTGCTTGACGTTGCATATTTGAACTCATTAAAGCCCGCGTCGCATCATTATGTTCGATAAAAGGAATGAGAGAAACTCCAATCGAAAAATATTGGAAGGGAAAAATACTTCGAAGATGAACCTGTTCCCATGCAATAGTCAGGAATTCTTGACGGTATCGAGCTGGAACAACCTGCTCTTCCTGACTATCCTGATTCAATGACAAAGAATTTCCTGACGCTAACATATAGTATTCATCTATAACTGGTGATAAATAAAGCATCCGTCCCTTTTTTGATTTCTCAGAAATTTCATAAAACGGGCTTTCTAGAAAGCCCCAATGACCAACCCTCGCATGAATTGATAAGGATCCAATAAGTCCAACATTGATTCCTTCCGATGTGTCAATTGGGCAAATACGCCCATAGTAACTAGGATGGATATTTCGTATCCGAAAACTAGCAGTTCGCCCTGTCAATCCTCCAGGGCCTAAATAACTAAATTTTCTCCCATGAACTATTTGTGTCAATGGATTAGTTTGATCAAAAACTTGAGATAATGGGTGTAAGCTGAAAAAAGACTCATAAGTAGTTGTTAATGGAGTTGAAGTTACCAAATTTTGAGGAGTCGGTATCAATTTATGCCTAATTGCTCCACATATAGTTTCTTCAACCACATTTTCTAAACGAACTAAAGCCAAGCCGAATTGATCTTGTAAAAGATCCGCTACAGAACGAATACGTTTATTTTTCAAATGATTCATATCATCAAGTGTATCCATTCCAAATTTAATTCCAATCAAATGATCCACAGCTGCCAATATATCTCTCGGTAACAAAAAGGTATTGTTCTGAGGTATATTAAGGTTCAACCTTCGGTTCATATTTCGTCGACCAATCCTTCCTAATTCACATCTTTGTTGAAAGAATTTCTTTTGTAATTCCTTACATAAGGATTCAGAAAATACTAAATCCCCGCTTACACAAGCAAATTGTTGATAAAACTCCAAAATAGCATTTTCTTTTGACCCAATTTTAATTTTCTCCTTCTCGTTCAGAAAAGACAAAAAAATTTCAGGATAACAAAGATTCTCTAGAATTTCTCTTAGATTCGAACCCATAGCCGATGATAGAACTAGAATAGATATTTTTTGTTTCCTACTCACACGAGCCCATATACTTGCTTTTCTATCAATTGCTAATTCTAATCTTCCTCCCCAATCTGATATTATAGTGCCAGTATAGGCTGAAATTCCGTTATGGTTCAATTTTGAACGGTAATAAATACCGGGGCTTTGCAATATTTGATTGATCACAATTCTGTATATTCCATTTACTATAAAAGTTCCCAAAGAATTCATTAAAGGAATGTTTCCAATAAAAATTGTTTGTTCTTGCATGGCCCGGCTCTTTTTAGAAATTAATCCCGCGGATACATATAATTGAGAAGAATATGTAAGTGATTCATACACAGCATCTCTTTCTTTTATCAAGGGTTCTACTAATTGATATGTTTCCGCAAATAATTGAAATTCAATTTCTTCATCTGTATCTTCCATTTTTGGAAACTTATAAAGTTCTTCCATCAAGCCCTGATCAATGAACTTACAAAAGCCTTCAAATTGTATCTGATTAAACCCAGGTATTGCCGACATTCCTTCATTTCCATCCCAGAGCATTTTTTAAATTTCCCATTTATTTAAAAATACCATTATTGGCTCATTCTTCATTAAATCATAAAGATGATCTAGTCATAATGGAATTTCTATTCTGTTTACTGAATAACATGAAATTTTTCCCAACTCCCTGTATATACAGGGAGTTGGGAAGCGGAAAGAAATCGGTTGGATTAAATACTTATCCATTTTTTTACACAAAAAAATGCGTCAGAAGTTCCAATTCCAGTTAGATTGCTTTTCAATCCAATCTCTTGCAAATTCGATATAATTTGCTCGGGGGATTCTTTAACCCCAAATATCCTACCACCGCGGTGATGCCATCTTCCTTCTATTTTTTCACTACACGTTTTTCAAGCCATTTCCCATAATTTTCCCCGCACCCTTCTCTAAGTGGGTGCGTGCAAAAGAACCCAGAATGGAGGTGCTTACGGTATACAAGGTATAGAATCATAATGCACTTCTTATAAAATTTCCGAGGATCTTTTGCTGCAGAACCGAAATCATTGCCCCCTGGGTGACTAAAGAAATATTGTTATGTTGCCCTAAAGGGGGGATTACCCGGTACCAACGGGTATTATTTCCCCCAGAACAACACTCTAACACTCTCTTTGAAGTCTTCCAACTAATCGATACAACTTTGCACTATAGTTAACTCAGCACCAATCAACTTTACCAATCCACTTTTTTGAAGATCTCCAACAAATGCTCGGTTTCAAAATCTTCCATTTGTATAAGGATCTCACGAGCTTCAGGGTCCCTTAAGGTTAATTGAAGTTGGTCAATCGTAGAAAGGCCTTTCCCCAGGAGTAAGACTGTCACTCTTGGAGAAAGGCCTAGTTCAGTAATAAAGCGGAAAACCGAACCCTTTCTTTTGCGTATGAGTCTATACCACCATTCGATTTTTGTAAAGATCTCTACAAAATCCTCATCAAGGAAATCTTCTATTTCTAGAAGAGCCCTGCGAGAACTAAGGTCTTTTATAGTTCGTTTTAATTCGCTGACCGTATCAATACCTTGATACAGGAGTAAGACTGTTACTCTTGGAGAAAGGCCCAATTCAGTGATGAATTGGAAAACCGAATCCTTTCTTTTGCGTATGAGTCTATACCACCGTTCGACTTTTGTAAAGATCTCTACGAAATCAGCAGCAGAAAACTCTTTTATTTCTAGAAGAGCCTTGCGAGAAGGAAATACCGTTACGGTTTCTTTTAGTTGGCCGACGGTATTAATGCCTTGATGCAGGAGTAAGACTGTTACTCTTGGAGAAAGGCCCAATTCAGTGATGAATTGGAAAACCGAATCCTTTCTTTTGCGTATGAGTCTATACCACCATTCGACTTTTGTAAAGATCTCTACGAAATCAGCATCAATAAAATCTTCGATTTCTAGAAGCGCCTTGCAACTCTTAGACTTACTTATGGTTTTTTTTAGCTCGTCAATAGTGTAAAGGTTTTCAGACACAAGTAAAACAGCTAGCCTTTCTGAGAGATTTAGCTGTGTTATAAATTTGAAACCGGGTCCTTTTCTTTTGCGTACCATCGCATACCACGATTCCAACTTTGTAAAAATCTCCAACAAATCGTCATATTCCAGATCATCAATACTATAGAGAAGGTACTGGCAACCCTGAGTGTTGCTTACAAGCGCGACTAATTCCTCAATCATATATATGCCCCGATGCAGGAGTAAGATCGTAACTCTTGTCGATAACCCTAGTTCTGTAATAAACCGGAATTGGGGGTCTTTTCGTGTCACAATCACAAATAATATATACCACCACGCTTTGACTTTCAGTTTCTCGTGGTTAGAATAGAATAGTGCCGTTAAAGCATAAGAAGTATTAATAAAATTGTAGGTTTTTAGGAAGATCTGATTTTTCGCTTGATCGTCCAAACCTTGTATTTCTCGAATAGATTCTGGAGTGAACAGTACGGTGATTATTAACTTGTCGAGATTTAGTTTCCCGTTAAATGATAGGGTTAATTGTTCAACTTCTTGCCTCAGTACAAACACGATATTTAGTGATAGATTGAATTCTTCAACAGTTAGAGACCTTGGGTCACGATTTTCAAAGAAGAGACGATGCTTAATACCCTTGCCAATTTTGTTTAATTTCAAAATAAAGCCAGTTACAAGCGAAATATAAAAAAGAATATGAAAGGAAATTTTTAGAAAAATAAATACACCTGCTATTTTTGACATAATAAAAGGTGGTATTTTTTGTTTCAGTTTTATTTCAGCTAGTAAGAAAGAATATTTCGCTATAAGTCCTAAAAATTTAACTATAGAGTCTAGAAAATAGACCAGAATCAGAAAATAATATGTCAAGCCAATCATCGCACTGAGATCTGCCCCTTTATTTCGACATTTTTCTGGTAGAAATCCGTAACCTACTAAAACAATTAGCCCCATTAGATGAAAAATCAGGATTTGGTTCCTAATCATAAGATTTTTCATAGGGGTCGTAATCGTAACAATAGGTTTCATCAGTTTATTATTAAAATAAAAATCGACTATAAATCGCAATAGATGCATTATAACCCCCCCTTTTTTTTTTTTTT-TTGTGCAAATTTCGCATAAAATCCTAAAATATTTTTGTATATCGTTCATAAAAAAAGAGATACCTCCATCCTATATAGAAATATTCTTCCGGCAATTGTACGGATAGAACTATATAAAATTTTGAAAATAATAAAAATAATAAGAATGTCATTTCCGTTGGATTGTTTAAAATATCGACTTTCTAAATAAGATCAAAATTAAATTCCGACGTAATAAGATCAATAATTCCATAATCTTGGGCTTCTTTTGCTGACATACAAAGTCCCTCCGCCAGGTCTTTTTTTATAATGTCGTAAGGTTGCCCCGTTCTTGCTACAAAAATCTCGTCGATGACATCATTAATATACGTCACTATTTCCTGTTTATGAAAAAAACCCCGAAGAGTGCCTTTCTTAAAATTATAACGCTTAGGTTTAGGTTTATACACCATCACCCTAACGCGAGGATATCCTAGGCGCGTGTCTCCTGCAAGGAGGGTAAGAGATCCCACTGCAGCAGTCATTCCACATCCTACTGTATTTACTTTTGGTGGCACCGTTTGGATTGCATCGAAGATAGCAACTGCCGTTCGTGCGGACCCAGTAGCGCAGTTTATAAACAAGTAGATATCTCGGGTAGGATTATAGAGAGCCAAGTGGATAATAAGACCTATTAGCCTATTTCCATTTTTCCTAGTAATATTTTTGGTTAAAAAAAGAACCCCACTCTCATAAAGAATGGTGTGTAAGTTAATCCAACGTATTTTGATTTCTTCTTCTTCTTCTTCCTTTTCATTTTTGGCTTCGACTTCGTCTTCTGGCTCCGACATAAGAGGCACTTTTGGAAGTTTCTTTGGTTTCTTTGGAGGTTTCTTTGGAAGTTTATTTGGAAGTTTCACTTTAACCGGCATTTTTTTTAGTCATCCATATTTTGTTTTAACTTTCTTTGACTTCTGGCTCCGACATAAGAGCCACTTTTGGAAGTTTAAGTGTCATTTTTTTTAGTCATTCGTATTAAAAAAAATGATGTTATTTCCATTGTATTGTTTAAACTGTCCGAGGAAAATCGCGCATTTTTGATCTCAAATTGACGGGTTAGTGTCAGCTTATCCATGCGGTTATGCACTTAGGAATCCATTTTCGGAAAGATTCAGTCTTTCGTGCTTTCCTGGGTCTTCGAGATCCTTTCAAAGAAAACTATTAATTAATCTTCGAAAATGTCTGGCCAATCACTTTCTTCGCTTTGATCCTCATACTCTTCCTCATCCCGAGACTCTTCCTCATCTTGAAAATAGTCGTCTTTCTAAGAAAAGAAATCCCGAGAAAATAAATCTCTGAGGTCATCTCTTCGATCACAAGAATTTAACCAATCGTCGAGAGCAACCAAGAGACGGTCGAACAAAAGTTCCATATTATCGAAATGAGAGTTGACTATATCCCTTAGACGACGATTGCGGTCCTTCATAAGACGAATTTCCACACGGATATAGTCAAAAAATTTCCACATAGTTTTCCTCCTAAGTGGTGAATAGAATTTTGACTTTCTGCTCAATTGAATTTTGACTTTGTGCTCAATTGAATTTTGACTTTGTGCTCAATCGAATTTTAACTTTGTGGTCAATCGAATTTTTATTTAACTTTTTATTTAACCCTATAGAATTCTTATTTGTTTGTTTTAATTGAAGAGAAAAAATGAACGAGTTTCTTTTGATTTTTTGTTCCGTTACTTAAATAAAAAGAAGAGACTGGGAAAGGTTTCTTATTTTTTGTCTATAAAAAATCCAATTGATTATTGTTCGAACTGATTATTTTATTTAATTTAAATTAATTCGAATAAAAAAATAGTAAGGGAGCAATGCGTTCTTCTAAGTTCTAGAAAAGAAGAGTTTATTGTTCCTTTATTTCTTTACTTTCCCTTTCTATTATATAGAATTTAGAATATAATTGAATTAATTATGCAAAAACATACATAAGAGGAGAAGCGGGAAAAAATCTGTTGGATTAAAAACTCTGTTTTCATTAAAGTAATCAAGCATATAATACTAAAGTAATATATATTATTAGAGCTCTTTTAAATATTAAATATTCTATGCGAAAGTCTTCTATTTTCATAAGATCGATGGGAGTTGTATTCAAAAGATCCCATAATGTATATGTATATATATTGGATCTTTTAAGGCAATTCGAGATTCTGGAAGGCAATTTTAATTCGTTAATCAAAATCAAATGAAAGTTTTTTTTCTTTTTTACTTTGTTTAGCTAATTTTTCATGAAAGGTAAAAAGCGGTAAATGAATCTTGCGTTGATTGTCGTCTAAATGGAGGTTTTCTTCTTCTGTATTTAAAAAGAGACTAAATAAGTCAATCAACTTCCGAGAAGCTTCATGAAGTGCTTCTTTAGGAGTTAAACTTCCATTTGTCCATATTTCAAAAAAAAGTATCTCTTCTTTGTCAGTTCTATATCCCTTCCCATAAGAATAGATACTATAATTGGCATTTCGAACAGGCATGAATACAGCATCTATAGGATAACTTTCAGCTTGAAAGTTCTTTGTTGGACTTTTTATCCGATAACCGCGACTCTTCTCAATTTTTAATTTCATACAAAAATTAATGGATTCCGTCAACCTCGCTATATGTTGTGTATTGTCAACGATTTCCACATAAGGGGGTTTGATGATATCATGAGCAGTTACATCTCTAGGACCTTTTACACAAATAAACGCGTCAGAAGTTCCATATAGATTGCTTTTCAATACAATTTCTTTCAAATTCATGAAAATTTCATTGAGGGATTCTTGAATCCCTACTATGGTAGAATATTCGTGTGTTACTTTCTCAAATTTTGCGTACGTGATACATGTTCCTTCTATTTCTCCAAGCAAAGCTCTTCGCATCGCAATACCTATGGTTTCGGCTTCACCTTTCCTAAGTGGAAACAAGATAAAGCGCCCATAATAAAGACGCTTACTGTCTACCCTTGATTCAACACACTTCCACTGTAATCTCCGAGGAAATCCTCTTCTGTTTTCTCGACTCATAGTAATAGTAGTTGATTAGTTTATTGAATTGTTTTTTTCTCTTCTTTAATTGGATTATTGAAACGTTTCTTTTTGTTGAAATTTCTGCAATCTTTATTTTTACACACGTCTTTTTTTAGGAGGTCGACAGCCATTATGTGGCATAGGGGTTACATCCCGTATATAGGTTAATCGTATACCGCTTTTATAAATAGTTCGTAATGCTGCGTCTCTTCCGCGACCGGGCCCTTTTATCATGACTTTTGCGCGTTTCAGACCTTGATGATCCACTACTGTACGAATAGCATTTCCTACTGCGGTTTGCGCAGCAAAAGGGGTCCCTCTTCTTCTACCCCTAAATCCACAAGTACCGGCAGAGGACCAAGAAACCACTCGACCTCTTACATCTGTAACAGTCACAATGGTATTATGGAAACTTGCTTGAATATGAATAATTCCTTTTGCTAGTTTACGTGTATTCTTACGTGAACTGACACGTCGATACGTACGGAAATCAATTCTACGTATAGTTTTTGGCATATTTTATCATCTCATAAATATTAAGTTATATATGGATATATCCATTTCCTGTCAAACTGGATCCCCTTTTTATTTGTCCATTGGATTGGATCTTTTAGAGAGTCTCTTTTAGATTATCCCTGTCTTTGTTTATGCCTGGGGTTGGAACAAATTAGTCTAATTCGCCCCCGCCTACGAATTAGGCGGCATTTTTCACAAATTTTACGAACAGAAGCTCTTATTTTCATATTTGCCATTTCTTACTGTAATTTTGAATCTACTTCTTGGAAGAAAAAAAGTTTAGTGAAATTTGGAATCTTGAATTGTATTCCTACCAAAGGAATGTTAGGATTGAAAAATCGCCTAATTCTCCGAAGCCTTGTTGGGATTCTCCGAAGCCTTGTCGGGCTTCTCTGAAGCCTTGTCGGGCTTCTCTGAAGTCTTGTCGGGCTTCTCTGAAGCCTTGTTGAGATTCTCCGAAGACTTCTTCGAAGGCTTCTTAACGGGGAGTCGATAAATTATACGTCCTCGTGTGGGATCATATTGACTTACTTCAATTTGGACTCTATCTCCCGGGAATATCCGTATCAAACGACGTCGTATATTTCCTGAAATATAACCTAGGATAATATCTGTATTATGGTTATCTACTTTATCGTCGTTATCTAAAAGAACCCGGAACCTACCATCGGGAAATGAATCAGTAACTAAACCTTCATAAATTCTTTTTTGTTCTTTTTTACTCATTTTTTGAAAGATCCTCCTGTAATTCAAAAAATTGATTAATCTCCTCTTCTTCTTTTTTTTTTTGAAAAAAAAAAGAAGTTTCGGATAGAATTTCGGATATAAGAAGTATTACCATATATAACATAGAATTTCCCCCCCAATTCCTTTTAGTCGAGCCTCTCGATCTGTCATTATACCTTGAGAAGTCGAAAGAATTACAATGCCTATTCCACCTAAAATTCTAGGAATTTGTTGATGGTTAGAATAGATTCGTAGACCAGGTCGACTGATCCGTTTTAAATTTAAAAAGTTTCTACTTTCCCTATTTCTTCTATATCGCAGGGTTAAAACTAAAAAAGATTGGTTGCTTTCTTGATGTTTCCTCACGTTTTCGATAAAACCTTCTCGTAAAAGGATTTTCGCAATGGTTTGGCTAATATTAGTAGATGCTACTCGAACTATTCTTTTTCTATTCATGTCAGCATTTCGTATAGACGTTATTATTTCAGCAATAGTGTCTCTAGTCATGATGGATTCCAATTATTGGGGCCTTCCCATTTTGATATAATCAACATGTTTTCCTCGTTTTTACTTTTTTTTGTTTGTGATGGGAATTCTTAAAGGTATATGCGTGAGACACAATCTACTAATTAATGTTAATCTATTTCTTTCCAATTCCCTACTACAACTATATCATGATCTCATCGTATAGTATATTATAATACCTCGGGAGCCAATGAAACTATTTTAGTAAAATTTAACTGTCTCAATTCCAGGGCGATCGCACCAAAAACGCGAGTTCCTTTTGGATTGCCTCCTTGATCAATAATAACTGCAGCATTATCATCATATCGTATTATCATACCGTTGCTACGTTTAAGTTCTTTACGGGTACGCACAATTACAGCTCTAACTACTTCTGATCTTTGTAGGGACTTTTTTGATCTTGCTTCTTTATTTTCTAGGTTTGGTACTGCTTCTTTAATCACAGCAACAATAACGTCACCAATATGAGCATATCGACGATTGCTAGCTCCTATGATTCGAATACACATTAATTCTCGAGCCCCACTGTTATCCGCTACATTCAAATAGGTCTGGGGTTGAATCATTTTTTTTTATCTGTTCTTTCAATGCAAAGAGCGAAGAAAAAAAAAAGAAATATTCTTTGTTCAAAAAAAGAAACCCGTGATTTTGTCATTCCCAAGCCCTATTGCTTTGGTTTGCCATTCTTATCCTGAAATAATAGAATAAATTGAGTTCGTATAGGCATTTTGGATGCTGCTATTAAAATAGCTTTTCTAGCTATATTTTCTGCGACTCCGCCCATTTCATAAAGTATTCGACCTGGTTTAACAACAGCTACCCAATATTCAGGAGATCCTTTCCCCGAACCCATACGTGTTTCTGTGGTTCTTATTGTAACTGGTTTGTCGGGAAATATACGTACCCATATTTTTCCACCACGACGTACATTTCGTGTCATTGCACGTCGGCCTGCTTCTATTTGTCTAGATGTGATCCAAGCGGGTTCAAGTGCTTGAAGAGCATATTTACCAAAACATATACGATTCCCTCGATAAGATATTCCCTTCATTCTTCCTCTATGTTGTTTACGGAATCTGGTTCTTTTGGGGTTATAGTTGATGGTTATTTCTGAATTCCATCTCTACTACAGAACCGGACGTGAGAGTTTCTTCTCATCCAGCTCCTCGCGAATAAAAGGATGAAAAATCTTTCATTTAAATTAAGATATACATGTTTAACGAATATTCGATTCAATCAATAGATTAAATCGCTGGATTCTTTGAGATTTCATCGAATCTTTGTATAACTTGTTTGGATATTTTGGATTTCGAAATATATTTAGATGTATGTCTATTTCTATTTATAGAAATTTATAGATAATCAATTTTTTTACAACATAACCCCCTTTTTTCCTTTTCTCGTATAGGATTGTCTAAAATTTAGTAATCCAAGGGAATAAAGTTTTCGCGGGCGAATATTTGCTCTATATCTATTTCAGTTGTAGGGTTAGCCCATGACTTCTCAGAATAGATGAATTTATTCTCGGTTACTTCCGCCATCCCAACCAATGAATCATTAGGATTTGTTTTCGATAGAATTTCTGCATTCACGGATTCCATCGTTCCCATCACTTCTTGTTTAATGGTTAGGTCTGCATTCGACAATGGAGCTCTTAATGAAATTTGTTCTTGAGTCAATCTTCTCAGTCTTTATTGGCTCGAGTCTCTTGATTTTTTTGTTTGATTCCATGAACAGATCCATTTCATTATGGATGAATAAGTCTTGATGCTTTATTACATTGCCTTTTATGAGATGACTCATAGACCTTACATATTGGAATTGTATATCATTGATATTCTTTTTCTCTCTTTCTCTC-CCCCCCCCTATCCACATCTTTTTTCTATATTTTGCTTCACAACTTAGAATCCAATTGGTTTTTCTTTTGTTTATGCAAAACACATTTCCGCTGCTACAATGATAGGATCAATATATCCTCTCTTGACTGGTTTTTTGGATCCAGATAATGCGAAGTGATGAGTTGGTTATTAGTTCTATAGTTAATAGTTGATACTATGGGCAATAGTTTTCTTCTTTGAATCCTAAGCCTAAAAAAACCAACGAGTCACACACTAAGCATAGCAATTCTCTCAAATGGTCAATTGAATTTTTATTTAACCCTATAGAATTCTTATTTGTTTGTTTTAATTGAAGAGAAAAAATGAACGACTTTCTTTTGATTTTTTGTTCCGTTACTCAAATAAAAAGAAGAGAGAGGGAAAGGTTTCTTATTTTTTGTCTATAAAAAAATAGAATTGATTATTATTCGAACTGAATAGGAACAATAATCAATCGAATTGAAACCCTTTCCCTTTCCTTAGCTTAGAGCATAGAGTCAAAGTGTAAGTAGGTATCTATGCCTCCGAATTTAAACCCTTTCCTTAGCATAGAGTCAAATTGTAAGTAGGTATATATGACTATCTTTAGCTTTAGGTAGATCTCTCTTAGAATCTCTATCGATTCTTTAAAATCGTCTCTTTTCACACGATTTTGCAGATGGTTTTGGAGATCGAGATCCGTGTTCACAAAATACACAAGAGAATGAATATCGGCTGTTTTCGGGAAATAATAAGCCTTGAAAGATAAGTTTCAATTCTCAATCGGAATTGATAAAAAATCCCATCCTTTTTCGTTGTCCCAATAGTGCTTGCAAGTCAAAAAGCCGAGTTCTATGTACATCTTGTCAAAATCCCTACGTTGAAAATTTGCACGTTTCACAAAGGCTACAAGATCTGTACTTAAAAAATCGTACAATATGTTGATATCTTCGTTCTCTACGGAGGTAGAGACTTTCCCAGTCAACCCTAAGTTCTTAATCGAATTTAGCAAAAAGTCCGAGTGGTTGATCTTAGGAGCCGGGAATGAGAACAAGAACGAGGAGCCGAAAATAGAAGGAAGTAGAAATATATTTAAATAATAAGATTTTCTATTTCGAAAATAAAGAGTAAGAATGACCGCCGTTTTTGCCATAACCAGAACGTTCTTTCGAATCTTAAGTGTCATTTTAATCCGCTCCGGGGCTAAAAATTATAGTTCGATCTCCTATCCAATCGAGGGATAGAATTCAAAAATAATAAAATAAATGATGTTATTTCCATTGTATTGTTTAAACTGTCCAAGGAAAATCTCGCATTTTTGATCTCAAATTGAATTGACGGGTTAGTGGCAGCTTATCCATGCGGTTATGCACTTAGGAATCCATTTTCGGAAAGATTCTGTCTTTCGTGCTTTCCTGGGTCTTCGAGATCCTTTCAACGATCTCTCTTTCTTAACGATYTCTCTTTCTTGAAGGCATATCTCCACATGCAGTGGATAGATTCCTGTAACCGGGACATAGTTGCTATTTGCTTACTTCAACCTAATTTCTTTCGAAAAGAAAGGGATAATTTCGCAAAAGATTTGGGGAGGTACAACTAACTAACAATTCTTATTTAGTTGTTACGAAATCGATCATAGATCACTTTCCCCTTTGTATTTAAGAGTATTGAATCCCGCCAAATTTTGGATTCCAAAATTTGACATAATTCCAAATTAGACAGAAGTAAGACAGTCAAATTTAAAATTCAAAAATAGAAGAAAAATGATGAATTGTCAAGCGCTTATTATTTACCATTGTTTATAACGAATATAAGATGATAATCTATAATCCATCAATACGATAGGTCCCGGTTGCTTTGGTTCTCTTTGAGATAGTAATTAATCGTTGTTGTTTTAAGGTCAATGCTCGTCTAAATAAATAATATTTTTACTTGTTGACTAATAAATTGAAGAATAAGAATCATCTTTGTATAAGAAATTTGATCCCCCGATTCAATCGGGGATAAATGTCTACGAAAATTCATTTTTGATAATATTTTTTATTTCAAGGGAAAGGTTTCTTATTTCTTGTCTCGAAATATCCAAATTTTGATACCTAATACCCCATAGATAGTTCGAACTGGATAGGAACAATAATCAATTTTAGCTCGAATGGTTTGTAGGGGAACCCGACCCTTTCTGATCCACTCAACACGTGCAATGTCTTTTCCACCGAGCCGCCCTGCAATTTGTACTCGAATTCCTTTTATCTTTGCTTTTTTCGTTTTTTCAACAGCCTCTCTCATTGCTTTTCGAAACGGAACTCTTTCTTTTAATTGTCCGGCTATATATTGTGCAAGAATAATAGGGTTTCCATAAGGTTCTTCAATTCTTGTAATAGCAACGGTGAGTTTTCGATTTACACAATGCAATTCTTTTTGTAGAAATGCTGCCATTGAACTTTCTTTTAATACGATTGGGAATGCCAGATAGATTCGGACCTTGATTCGCTCGATTGTTTTTTGAATCTCTATACGTGCAATTCCCGATAGGTCAGAGTCGATTCTTCTATTCTTTTGTACATTCTTTTGTCTATTTTTTTGTACATTCTTTTGTCTATTTTTTTGTACATAATTTTGAATAGAATCTCGTATTTTTTGATCTTCTTCTAGACCTTCGGAATAGTTTTTTGGTTGTGCAAACCAAAGGGAATAATGATCTTGCGTTGTACCCAGTCTGAAACCAAGTGGATTTATTTTTTGTCCCATACCCCCCCACTACTATCCATATTATGATATATCCTATTTGTATCCTTATTTTTCCATCTAGGTTTTTTTAACCGTGTGATAGTCTCTATATATTCATCTAAAGATATATCTTTCACTACAATACTTATATGACAAGTAGGTCTTTTTATCGGATAACTACGTCCTCTAGCTCGAGGTTTAAATTTCTTCACGGCAGTACCCTCGTTGACTTCGGCTTTACTAATTATTAAATTAGTTTTATTCGAACCCATAGTGTAACTAGCATTTGCTCCGGCATAAAAAACGATTTTTAAAATCGGACAAGATGCTTGATAAGGCATGACGTCTAGTATCATAAGTGTTTCTTCGTAAGAACGTCCGCGAATTTGATCAATTACTCTTCGCGCTTTATGAGCGGACATCGATATATGTCCTAAAGCCTGTACTTCTTTTGTTTTTCTTTTCTTTAGCATAAAGGTCGTCTCCTATTAATGAATGATAAGTATCTATATTTTGTATTAACGACGAGATCGCTTATCGACTGTCGAATGTTTTTGGAAATTTGAAGTAGGTGCAAATTCTCCCAATTTGTGACCTACCATACCATCTGTTATATAAATGGGTAAATGTTCTTTTCCATTATGGATAGCAATAGTATGGCCGATCATTGCGGGTATAATGGTAGATGCTCGGGACCAAGTTTTTATTATTTCTTTTTCTTCTTTTGTTTTAAGCTTATCAATTTTTCTTAATAAATGAATAGCTACAAAAGGATTTTTTTTTTTTGATCGTGTCACAGCTTCCTCCTTTTTTCTTTTTTAAAGACAAAGAGAGAAATTCCATTTCTCTCCTATTTACGACGGCGACGAAGAATCAAATTATTACTATATTTATTCTTTTTTCTACTTCGTCTTCCAAGTGCAGGATAACCCCAAGGAGTTGTGGGTTTGTTTCTACCTATTGAGGCCTTCCCGGTACCACCCCCATGGGGATGGTCTACAGGGTTCATAACCACTCCTCTTACTACAGGACGTTTACCTAGCCAACGTTTAGATCCAGCTCTACCTAAACTTTTCTGGTTCATCCCAAGATTCCCTACTTGTCCGACCGTTGCTGAGCAGTTTTGAGATATCAAGCGGACTTCTCCAGAAGGTAATTTTAATGTGGCAGATTTCCCCTCTTTTGCAATTAGTTTCGCTAGAGTACCTGCTGCTCTAACTAATTGTCCACCCTTTCCAAGCGTGATTTCTATGTTATGTATGGACGTGCCTAAGGGCATATCGGTCAAAGGTAGAGCATTTCCTATTTTTATAGGAACTCCTGTACCAGAAACTATGGTATTTCCAATTTCAGTCCCTTTGGTATGTAAAATATATCTCTTCTCACCATCCCCATAGTGTATGAGACAAATAGATGCATTTCGATTCGGGTCATATTCTTTGGTTATGATTTTACCATATATGTTTTTTTGATTCCGTCGAAAATCGATTTTACGGTAGAGACGCTTATGACCTCCCCCTCTATGCCCTGCGGTAATGATTCCTCTAGCATTACGACCTTTACTACAATGATGCTGTCCATAGGTCAAATTATTTCGTCGAACGGTTCTATTGCGTGTGCTCGTGTTAGAAGTTTTGTATAAATGTATCACCATGCTCTATTAAGTATTTAGATTTCTCTTTCTAAGAGGTAGAATAGAATAACCCGGTTGAAGGGTAATGATCATACGTCTATAATGCATTATATGCTCCATAATGCGTCCTGTTCTTTTACTCTTTCCCGGAAGTCGATGACTATTCATAGCTATTACTTTGACACCAAAGAAGAGTTCGACCCACTGTTTTATTTCTGTCCTAGTTAATCCTGATTCGACATTAAAAGTATATTGATTTTTCTCGAATAACTGAATACTTTTGTTTGTAAATACTGCATATTTGATTCCATCCATGGTACATTGCTCCTTTACTATTTTTGGATTTGAATTTACATAGAATAATAGGCTTCCATAGGTTCTAGATTCTGTCTATTATATTATATTTTTTTCTATATAGCTATTATATAGAATCAATATTATTCAATAATATTGATGGTGGATCATGCACTTGAGAACTCGACGTCTTTGTATTATT-AAAAAAAGAATATACTAATAATTTTTGATAAAATAAATAGTAAGATATATCTTGGATGCTGCAAATAATTAATAATCGTGAAAATGAAAGACAAAGTAATGAAGTCAGGGAGCAATAACCTCTTGTTCTATAGAACTTAGAAGAGCGCATTGCTCCTTTACTTTATTACCCCTTTTGTATTACGACTCTAGTAGTCTTGTATTTACATTTTTGCGTTTTGTATTTATTTTTCATTTTTTATTTATTTTGAATTTATATACCTTTTGCAAATTATGTTGTAGATATACAGGGGAGATCTAGGGTGGATCATGCACTTGAGAATTCCACTAAGTTGAGAATGGATAAAGAAGAATGTGCGTAGTATTGAATGACTTGACAATTTGGAATCCGCCTTGTCTACAAACAAGAAAACTATAAGTAATACAGATCAAGTAAGTCAGCAATATTCATTGCAATATTTTTAATAAAATACCAATAGGATACAGAGCCGATTTCAACAGACATAGTAGAGGGTCCCATTAGTATGCATCCAGTAGGAATTGAACCTACGAACTCTCCAATTATGAGTTGGGCGCTTTAACCATTCAGCCATGGATGCTTAGTGGAGATCCTCATATATGGTGAATAACCAAATTCCAATTAAAATGAAATTTGTAGTCTAAATCAATCTAATTAACATAACATTGGTTTTTATTTTATTTGCATTTTTTTAGTATTTTTTTGGTGGGAGGTAGAAATGCTAAAAAGACATCAATTAAAATAAACATTCTGGATTTTCGAATTGAGAGAGATATTGAACGAGATCCAAAATTGTCATTATGTGTCAGAGTCATGGATCGAATTCAATTTAGTGGGATCTTTCATTTACGTTCTTTTACCAAGAAAGTTTTACAAAACTCTTTGACGCCCGAATTTGGAGTATCCTACTTTCATGCAATTCACAAGGTTCAACAAACAATTGATATTTCGGTGGAATACTTTTTGTAGTATTGTTCGTTATTTATCCTATTAATATTAACTAATATTAACAATCGAAATATGGTCGAAAGAAAAAATCTCTATTTGACTGGTTTCTTTGTAATTGTTCTAGATCTATTAGATGAAATATGTGAGTTTGGCGTCGACATGCTATTGAGTGGTAATGAAGGTCCGCTGATGGTTTCAAATCAATAAGTTTGCATAAGAAATATTGGAATATGCTTCTGAATAATCTTCTCATCGATATCAGCGATTTTATAAGCGCCATACCAAATCGCATCAAGGGAATCATTTTTTCGAGAAATACAAGACATCTAAGTCATGCAAGTAAAGAGATCTATTCATTGCTAACAAAAGGAAAAGACATGAATGTGGACGAAGATTTGATTGATAATAAAATAGGATCCTGGACAGTCAATTCATTGAAACTGACGACATAGACTTCTTGATAGAGTTCTCCACCCTCACGACAGAAAAAAGGATTGATTCATTTTTATTGAGTCTGACTCATATTGATCATTTCTCAAACAATGATTCTGGTTTTCAAATGCTGGAACAATCGGTAGCAAGTTACTTACGATACTTAGTTGACATTCATAGAAAGTCGCTAATGAATTATGTGAAGTATGAGTTCAATACATCCTCTTTAGTAGAAAGGCAGATATCCCTTGCTCATTAGGAGACAATCATTTATTCAAAAACCTTGTGTCGGGCTAATCGTTTTGATTTACTTTACCATCTCTTGAAAAACCAAAACCTTTTTCGTTCCGCTTAGCCTTATACCCCTCATACGGGTATTTTAGTGATAGATTCTTCTATAGGATTCTATTTAGTCAAATCCTCGGAGACAAACTCCTGTCTTTCTTTCATTAGGTTATTTGTGAACATCCTCCAGGATCCCAGAGATTTATTTATGATGATAGTATTGACGAGGAGACTGAGCACATAGATCCTGAGATTCCTTATGTTATGTTGATCCGATTCTGCTGAGGGTGCTCGCCAGATTGTTGAAAAGGAACGATCTGGCTGATCTTGACCTTCTTGAGACGGAGCTGGAGTAGCTAGCTTGATTTATGGTAGAGGGATAGACTATGGAGACGATTACGATCTCGAAAATGGATCGATTTGATATCAATCTTCAATTCGAATTAGCAAAAGCAATCTCTTCTGAGTCTCCTTGAATAATCTGGATTTCAAACATTCATGATCTGTGTGTGAGGAAGTCGATCGAAGGACTTCTTACCCCTCGGTATATTAACGAACCATCTCTCCAGGAATTGAGAAAGTCGAAATATTCTTGTTGTTATTCTTTCGACTCATCTTCCTGACAAAGTGGATCCCACTCTAATAGCTTCGAATAAATTCAATACGTGCATTAAGACACGAAGGCCTATTATTCTACAACAACAAAAGTACTTTTTCACTTTCACTCTTGCATCGACTAGGGACTTGGAAAAGACGATTTCCATACTAACAGAGTCGGGTCCATAATCATGGGTTGCGGTACACGAGATCTTCTAGCACTTACCGCTGAGGCCCTATCATCAATCAATTTCGATTAATATTCCACAACAGAAGCAAAATTTTTAGACACTAATACAATTAGATTCGCTCTTCATAGACAAACTTTGGATTTGCAAGCCTGTGTAAGTCGGTGTGATGGGGTCCTTTTCGATCCGATAGGAAGGGCTGCTGCACAAAGTATACTTCTAAGTAATGGCTTCATAGAACTTATATTTATCTTATCTATATAGGATGAAATGAAATTATGTTAGGCAGTGGAGCCTTAATGTGGTTAAATGGTACTTCGAACTTGGAATGAACATGAAGCAATTAACGATACTTCTTTATCTTTTGAGTTGTTCTACCGGATCGGTCGTTCAAGATCTTTTTGGACTCGAGAAAAAAAATGGGATCTCTTATGGTGGTAGACTCGGTAAGAATGATTCTGAGCTAGTTCATGGCCTACTGAGAAGTAGAAAGCGCTCGGTTGGGATCCTCACCTACAGAAAAAGATTGCAGTCCGTTTGATAATGATCGATTGATATTGCTTCATCGGCCCGAATCAAGGAATCCCTTAAATATGATGCGAAACGGATTTTGTTCTATCCTTGATCACAGATTTTTCTATGAAAGCTATGAAGTGGAGGACGAAAAAGTCCTTTGAGGGGAAAGCGGAGTTAGCCAATCACATAGTTTTGGCTCCTAGAATATGGCAACCTTAGGACTTGCGATTTGAATTGATTGGATCGAAAGGCCCAATGAATTGGGATTTACCTCTTGGTTCAGGTCATTTTGGGGTAAGTGGAGCATTTCTGATGAAGCAGATAAGTTTCAAGATGATGAAGCGGATGAGCTTGAAAAGGATAATGATGAGTTTGAAGAGGATGAAGAGTCGGATGGGAGTGAACCTATGCCGTACCAGCCACGAGATTGATCTTTCAAAGCAAAGAACAAGGCCTTTTTGAACAAGCCAATTCATTTGGGACCCTACAGATCCACTCTATTTCCTATTCAAGGATGTCCTTGGATTTTCAGGGGACTTCTTTGTAGTTGAAGAGATAGCAAAAGCAAAGGGGATTCTTCCTACCCAAACCAAAAAGAATCCTTCTAAATCTATATCTATAGCTGACAGCTTGTTTTTGAATACTACTCAAGAAAAGTACTTCAGAAAAGTACTTCGGCTGGTTGATTAATTGCTAGAGATGCGTTAGACCCAATAGTTTATCATCTCATGGATCTTTCCGTTCTAATACTCTATCCGAGAGTTCTCAGTATTTATCAAATCTCTTCCTATCTAACGAAAGGCTATGGCATCACATGACAAAGACATTGTTGAGAAAAAGATGGCTTTTCCTGTATGAACTGAAAATGGTATTCATGGAACAGGAGAAAGGTTTCCCATTCCTTAAGCCGGAAAGATATGTAGCCATGAAAGAGGGATTAAGTAGAATAGAATTGACTGCGTGGTAGAGTCATGGAAATACTTTTTTCTTCGCTATTTTGGACCTTAGCTCCATGGAACAATATGCTACTTCCTAAACAAGAGTTCTTGAACAGTGAACTTCCGATATTCACGACCAAGAAGTATTGGATTCTCTTTCGAATAGGCCTTGAAAGGAGAAGGAGGGCCGGAATGCTAACAGACGTCTATTATTGAATTCACCCTATCTTAGAGTACTCATTTTGGGAACGTCCAGTACCAAAGTCACTAAACGGATAAGTCACCAATCCTTAAAACAACAAATTATGTAATTGACTTTATCGGCTGGATTACGAGCAGGTATTTTACCGGAGGTTTCTAATTGATTTTTGTGTGATTCCTGTTGAAGCATATACTC-GGGGGGGGGGGCAGAGCAAACGGTTTTAACGCGGACTCCCCATTCATTCAATAGAGAAGATCGCCAAGATTTCGTGATCCGCTGTCGAACTTATTCCAATTCCAAGAGCTCGGATCGAATTGGTATTGATATACCAATTCGATCCGAGCTCTCTTATTGAATTGCTCATTGAATGAGCATTCTCAATATTATGCCTTGAAGAGGACTCGAACCTCCACGCTCTTTAGCACGAGATTTTGAGTCTCGCGTGTCTACCATTTCACCACCAAGGCATCTTGAAAGTGAATAGTATTCCATAAATATGATATCTACCTAGTGGGATATATGGAATATATGACAAAGATGGGGTGTTGGAGTATTGCTATGTTATTGATCGGTCATGTCATATAGGCCCGAGTTGGACATCCAATTGCTTGGATTTGCATTATCTGGAGGATATCTTATGTATCAAATATATTAAAAAGATGGACAATCAAACCTATTTTTCCATTCAATAGAAGCCTAAAGAGGTCAATAGGGTCCCAAATAAGGAAAGATATGTAAAAAGCAAGTCCGATTACGTCTATTGCTAATCCTAAATAGAATGAATGTAGAGATCTATATGGAAACATAATATCTATTTCAATACGCTCGACTAACCCCTTCTCATAATGAGAATGTATATCCCTATTCTGGTCTGGCCCGGTATGGAATGAACTTATAATCATGGAATCGACTCGATCATCAGATTATAGATTATAAGTTCATAACCCTAGCCCATTCCCATTCTCATTTTGAACGGAACCGATCTACTAATTCTTTGATTCCAGTTAGTAAGAGGGATCTTGAACTAAGAAATAGACCCTAGAAGCTAAAAAAGGGTATCCTGAGCAATTGAAATAATCGGGTTCATTGATATTCCCGGTATAGTAGATGCTATTACACATACAATCATACTCAATTCGATGGAATTGTTTGATCTTAAAGGAGATCTGTGATAATTTCGCACGTAAGGGGTTATTTCTTGGTTTCGTCCAGTCATTAATAACTTGACTATTTTTAGATAATAGTAAATAGAAAGAACGCTTGTAAGGAGTCCTACTAAAACCAAGAAATATAGACCTGCCCGCCATCCACACCAGAATAAATAGAGTTTTCCGAAAAACCCCGCTAATGGGGGAAGACCTCCTAGGGATAAGAGACATAGGGCTAAAGAGACAGCCAAAAAAGGGTCTTTTTTGTATAATCCTGCATAATCTCGAATGTTATCAGTTCCGGTACGTAGACCAAATAATACAATGCAAGCAAAAGTTCCTAGATTCATGGAGATATAGAACAGCATATAAGTTATCATGCTTGCATATCCATCATTTAAGTCTCCAACAATTATGCCAATAATTACATACCCGATTTGACCGATGGACGAATATGCAAGCATACGTTTCATACTTGTTTGAGTAATAGCAATGAGATTTCCCAATATCATGCTAAGAATAGCTAAGATTTCCAGAAGAAGATGCCATTCATTTGATGACAAATAAAAGGGAATATCGAAAATTCGAGTGGCTAAAGCTGAAGCAGCTACTTTCGAAGTAACAGAAAGAAAGGCAACAACTGGAGTGGGAGAGTCAGAGTCGAAAAGAGGATTCCTCACTTCTTTCTCTCATTCAAAACCGTGCATGAGACTTTCATCTCACACGGCTCCTAAGTGATAAAAGAAAGAAGAACTCATCTTCTTTCTTTTTTTATTTCATTACCTTCCTCGCGTATGTATAAGACCGAATCCATTCGATTTTAAAAAAGGATATTATTAATCCTTAACTTTTCGAGGAATCCTTCATCAGTGGTTGTGAATGACTGATTTTTTCAATCTTTTCGACCTTGGTTACGTAGGAGCAAGTCAGAAAGATTGAGAAATCGAACCATCTGGTTTGATTCGTTCTCAATAGCCATTAGATGATCATATTAGGGTGATCCTTTTGCCGACGAATGCTCCTATTAGACTCGTAGTCTCAGAAGGATGAGAACCAACTATGTAGCATCTACATCGAAAATTCAAGTATTGTATACGTCATTAATCCGATCCTTTGTAGGAACTACCCGTAATAACAAATTTTCAAAATGGATCTCTTTATCATAAAGAGATTCGTCGTTCCTGATCCTGCTTCACCTTAATTGTTATTTGAACAAGTCAAAGTTCTGTCTTGGTCCGAGTGGGGATAGTCTTTCCCTTCTGCGTGTCCATGGAGTTTTGAAAACCTAAACATCTCAGAAATAGATAGAGAAGTAGGAATTTATCGAACGAACCGCACTCCTTCGTATACGTCAGGAGTCCATTGATGAGAAGGGGCTGGGGAAAGCTTGAACCCAATTCCTACAGTGATGAATATTAGCGCAATTGAAATTCCTGGAGAGTTATACATTTGTGTATTGATAAGACCATTCACTATTTCTTGAAGCTCAATCTCACCCCCGGATGAACCATATAGCCAAGAGAAACCATGAACCAGACTAGAAGAGCTTGCCCCACCCATGAGTAAGTATTTCATAGTAGCCTCATTAGACCGTACATCTTTCTTGGTATATCCAGCTAATAGGTAGGAGCATAAACTGAAACATTCTGGAGCTACAAAGATAGTTATTAAATCGTTAGCCCCGCATAAAAACATTCCTCCTAGAGTAGCTGTTAATACGAATAAGAGAAACTCCGTTATAGCTGTTTCTGTACATTCAACGTACTCTACGGATAGAGGAATACATAGAGTTGAGCATAGTAAGATAAGAAATTGAAAGATTTCGTTGAAATTGTTTGTTTGGAAATTTCCTGAAAAGCTAATTAGAGGTTCTTCTCTCCATCGCAACAATAGGGCCGTTATGCTTATTACTAAACTTGTTGAAGAGATGAAATATAACCAAGGTAGATCTTTTTGATCAGAGGTTGAATCGATCATCAGAAGAAGAATTAGGCCAAAAATTAGGATACATTCTGGGAAAATAAAACTTCCATCGAAGAGAAGCAAATGAAAGGCTTTCATAAAAATTCTCGTAGAATCGAGAATGACGTTTTCATTCTGTACATGCCAGATCATGAATTAGTAACTGTATCCAATTTCCAAAAAAATCCCAATTCTTTCGAACTTTCTATTTTTGGAATGGAATAGTTATGGAATCTCCATGAATAGAATCAAACCTTAGTTCATGGTATTTCCATGAGGTTCCCCTTTCTTATTCTTAAGCTAGTCCCCGAGAGGGCTTAGTTCATCCATGATTTCTCTTTCATCTTTTGTTTCCTTTTCGTTTGTTTCAAGAAATAGATCAATCAATTCTGATTCTTTCTTTTTCACTTGATTCTTTTCCCATCGAGATGGATGGATCCATGAATCTATGTGTCTATATATAGATCCTATGGATTAACGAAAATGTGCCGAAGCTCTATTTGCCTCTGCCATTCTATGAACCTCTTCCTTTTTGCGTATGGCCCCGCCTTTCCCTTTACAAGCATCCACTAATTCGGAACTTAATTTGAAAGCCATATTTCGACCTAGGCGTTTTTGGGATGCCCCTAATAACCAACGAATGGCAAGTGCTTTTCCTTGTGGGGATCTTATTTCAATGGGAACTTGCCGAGTTGATCCCTTTTTTTTACGTTTTGTTTTTACTCCTATCTTAGGAGTTACTCGGCGTATTGCTTGACGTAAAACGAATAGTGGATTTGTTTCTGTTTTTTGTCGAATCTTTTTCATGGCTCGATAGAGAATTTTATAAGCCAATGATTTTTTTCCGTGTTTCAAAATACGGTTAATCAACATATTAACTAATCGATTACGAAAAATTGGATCCGCTTTTACAGTTTTTTTTTTTGCAGTACCTCGACGTGGCATGAGCGTGAAAGAGGTTCAAGAATCCGTTTTCTTTTTATTAAAGGCTAAAATCACTTATTTTGGCTTTTTTACCCCATATTGTAGGGTGGATCTCTAAAGATATGAGAAATCTCCCTCCAAGCCGTACATACGACTTTCATCGAATACGGCTTTCCACAGAATTCTATATGTCTCTATAAGATCGAGTATGGAATTCTGTTTACTCACTTTAAATTGAGTATCCGTTTCCCTTCTTTTCCTGCTATGATTGGAAATCTTGTATTTTACATATCCATACAATCGAATCCTTAGGTTTTCAAAATAGTGTAAAAAGAAGTGCTTCGAATCATTGCTATTTAACTCCGACCTGTTCTAAAAAAGTCGACGCATTTCGAATTCTTTATTGCCGCGGACAAAGTCAGGGAAAACTTCTGAAATTTTTTTAATATTGGACCGTGGACAAATAATAGTTCCGAATCGAATCTCTTTAGAAAGAAGATCTTTTGTCTCATGGTGGCCTGCTCTAGTCCCCTTACGAACCTTTCGTTTTTAGGTTAGCCATACACTTTACATGTTTTTAGCGATTCACATGGCATCATCAAATGATACAAGTCTTGGATAAGAATCTACAACGCACTAGAACGCCCTTGTCGACGATCCTTTACTGGGACAGCATCTAGGGTTCCTCGAATAATGTGATATCTCACGCCGGGTAAATCCTTAACCCTTCCCCCTCTTACTAAGACTACAGAATGTTCTTGTAAATTATGGCCAATACCTGGTATATAAGCAGTGATTTCAAATCCAGAGGTTAATTTTACTCTGGCAACTTTACGTAAGGCAGAGTTTGGTTTTTTGGGGGTGATAGTGGAAAAGTTGACAGATAAGTCACCCTTACTGCCACTCTACAGAACCGTACATGAGATTTTCACCTCATACGGCTCCCCGTTCAATTCTTTCGAAATTAAATTATTGGATCTTTTTCCTTGTTTGAAAATCTTTTCCTTTCTTACACTCGGTTCCAAAGAGCAACTAGGACCAATTTAGTCACGTTTTCATCTTCCAATTCCATTTTTCTTTTTGATTATTCTCAAAGTAAAATATTATTCTCTTTACCAAACATATGCGGATCCAATCCCAATCTTATAATAATATTTATAATAAAGAACAAGAGATCTTTCTCGATCAATCCCTTTACCCCTCATTATTCGAGAATCAAAAAGATCCTTTTCAAGTTTGAATCAATAGAGAATCTTTTTTCTCTCGGAATGGATATTATTCCATTTCAATTCCTTCCCGATACCTTCCAAGTAAAAAAAAATCTCGAATCGGGGATCCCAAATTGACGGGTTAGTGTGAGCTTATCCATGCCATTACGCATTCTTAGAATTCATTTTTAGAAAGATTCTGCCTTTCGTGCTTGCCTGGGTCTTCGAGATCCTTTCGATCACCTATCTTTAGCCATATCTCTACATATTCCGATCGGTTGCGTAAAGCCCGCGGTAGCAATGGAACCGGTGAGAGTATACAAAAAAGACATTTTTATTCTATATAGTATTTTGTATTATGTTAGTATTAGTATTCGGTAGTGATCCCGGCTTAGTGAGCCCTTTCTTTCATGATGAACTGTTGGCATTAGTCCTACCTTTTGTCTCTGTCCGTAGATAGAGGGAAAGGGGGCTCGGCGGGAAGAGCATTGTCCCATGAGAAAAGCAAGGGGTCAACCTTTTTCAAAGATTCAACATGGATTCTGACAATGCAATGGAGTTGGATTGTAATGTCGATCTTAATTAATTATCTTTTCCGCGGAGGGAAATCCTCGCCTCTTAGGCAAGAGGATAGCAAGTGACAAATTCTGTCTCGGTAGGACATTCTATTCCAATTACTATGAAATGAAAAAATGAAGTAGTTAATGGTGGGGTTCCCATTATACTTTTTCTAGTGCCGCATTTTGTATGTGTTCCTAAGGAAAAGGAATTTGTCTATTTTTAGGGGCTTCAAAGGGGTGTGAAAACACATAAGAGCTCTTGAATGGAAATGGAAAAAAGACGGAACTCTAGTTCCTTCGGAAATGATAAGATCTTTGGTGCAAGATGGCGGGGTTGATCCGTATCCGGGTTTTTCTCCTACCTGTATCAAAATAGAACATGCTGAGCCAAATCTTCTTCACGGAAAACCTGCTCGATTTCTATTGGGAAAATCGTACGATTTTTTTTTGTGAAACCATGTGCTATCGCTCTAATCCGTAGTCAATCCTATTTTCGATAGGGAGAGTTGACAATTGAATCCGATTTGCATCATTAATTAATAATAAATATTATCACTAATAAATATTAATA----------AATATAAAGAGAAGGCCCGGTTCCAAGTTATTTAAGAATAGGCATGTTGAGTTTTTCGACCTTAGAATTCGTTAATTTTATTTCTTGATGGAGGTAGAGAGGGATATAACTCAGTGGTAGAGTGTCACCTTGACGTGGTGAAAGTCATCAGTTCGAGCCTGATTATCCCTAAGGCCAAATGGGAGTTTTTCTATTTTGATTCCCCCATCCCCTCTCCTACGTCGTGATTGAAGGTGCCATTATTCCTACTTCTGCAGCTATAGGCTTGCACTTTTACCCGATATGGGAAGCCGCATCCGTTGATGAATGGTTATACAATGGCGGTCCTTATGAGCTAATTGTTCTACACTTCTTACTTGGTGTAGCTTGTTATATGGGTCGTGAGTGGGAACTTAGTTTCCGTTTGGGTATGCGACCTTGGATTGCTGTTGCATATTCAGCTCCTGTTGCAGCTGCTACTGCTGTTTTCTTGATCTATCCAATTGGTCAAGGAAGTTTTTCTGATGGGATGCCTCTAGGAATCTCTGGTACTTTCAACTTCATGATCGTATTCCAGGCTGAGCACAATATCCTTATGCACCCATTTCACATGTTAGGTGTAGCTGGTGTATTCGGCGGCTCTCTATTCAGTGCTATGCATGGTTCCTTGGTAACTTCTAGTTTGATCAGGGAAACCACCGAAAATGAATCCGCTAATGAAGGGTACAGATTTGGTCAAGAGGAGGAAACTTATAATATTGTAGCTGCTCATGGTTATTTTGGCCGATTGATCTTCCAATATGCTAGTTTCAACAACTCTCGTTCTTTACATTTTTTCCTAGCTGCTTGGCCTGTAGTAGGTATCTGGTTCACTGCTTTAGGTATCAGCACTATGGCTTTCAATCTAAATGGTTTCAATTTCAACCAATCTGTAGTTGATAGTCAAGGCCGTGTAATTAATACCTGGGCCGATATCATTAACCGTGCTAACCTTGGTATGGAAGTTATGCATGAACGTAATGCTCATAACTTCCCTCTAGACCTAGCGGCTATTGAAGCTCCATCTACAACTGGATAAGACTTTAGTCCTAGTGTATACGAGTTTTTGAAAGTAAGGGAGCAATCACCTCTTGTTCTATCAAGAGTGCATTGCTCCTTTACTTCTCTTTTTGTTTATTACGACTAGAGTAGTCTTTTAGTTACAGATCCTTTTTTCGTTACAAGAAAAACATTTTATGGTTTGGGTCATGATTCAGTCTCCCTTTTTCTTTTCGTTTTGTATTCATTTTGAATTTCGATACCTTTGTTTTGTGAAATTGTTATTTTCCATTGAAAATAAAAGATCAAATTGGCTTAAGACTTCCAATTTCTATCTCCGAAATAAGAAAGAAATAATGATGAATGTTTGAAATTGAAATCTTAAGGGGGCGGATGTAGCCAAGTGGATTAAGGCAGTGGATTGTGAATTCACCACGCGCGGGTTCGATTCCCGTCGTTCGCCCACTCTGAAAGAAAAACGGACAACCTATTTTATTCCCTATGAGTTCTCGTCTCAATATTCATTGTAGTTCTTAACAGAATATTCGAATTCCAAATTTCTTAATAATGAATGAATCAATGAATGAAAGTGGACGAAATGGAATTGAACCTCCCCTTCTTTATTCTTTTCTGACGGACAAATCGCTCCTGGAAAGAATCCTATCTTTCGTATTCTTGCTATTTTTTTATTCGAATTTCATATTTAATAGAATCAAAAAATAGTAAAGGAGCAATGCACCATGGATGGAATCAAATATGCAATATTTACAAACAAAAGTATTCGGTTATTCGATCGAGAAAAATCAATATACTTTAAATGTCGAATCAGGATTAACTAGGACAGAAATAAAGCAGTGGGTCGAACTCTTCTTTGGTGTCAAGGTAATAGGAATAGTCATCGACTTCCCGGAAAGGGTAAAAGAACAGGACGCATTATGGAACATACAATGCATTACAGACGTATGATCATTACCCTTCAACCGGGTTATTCTATTTTACCTCTTAGAAAGAGAAATCGAATACAAATAAACAAATATGTTCTATTTCGAGAAGAAAGACCCGCGCTTTCTACTTGTTGCAGAAGAATTATTCTTGTCTCGAAGAAGAAATAGGTTACTCCTTAATCAAGATATATATATTGTACACCAACTGATAATAATCGTAATCTACACTCCCGAGGACCTTCTAGAAATAGAAGGTTTGGGGGCTAAAGATAGAGACGAGATTGTCAGAAAAGTACACTATTTTATTAATCATTCGTACACTTTAACAGACTGATTTTTTTCTAACTCTCAGAAACTGAAATTTCTACCAGAGTGGTATATCATCCTATTAAAAAGGAAAGATCCACGTGTCATGTTTATTCCAGAATTAGGCTTGTCTCGAAGAGTCACTGTTTTACTCATTCAAGACGGCATATATATGATAGAGGAACTGATAATGAATGATCGTAATCTACACTCGCGATGACCTTCTAGAAATAGAAGGTTTGGAAAATGAAGATAGGGACGAAATTGTCAGAAAAATACACGATTTTCTTAATTCGAAAAACAATCAAGAATCGCTGGAATAATTATACAATAATGAAGGGGAATTCTTGATAAAACTTGTTCCTACCGACTGAACAAATGATTATTCATGATTTCATACTGGCTTCAAATTAGAAAAATGTTATGGTAAAACTTCGTTTGAAACGATATGGTAGAAAGCAACGTGCGACTTGAAGGACACGATCCGTTGTGGATTTTTACACCCACCACTTTATATAAGAATGAAGGTGCTCTTGGCTCGACATCGGTTGTTCTGTTCCACTGGAACCTCTCCTTTATTTTTTTTTGGGGGGGTTGTAATGTAAATAGTCTATGATGAAGCTCGAGTAGAAAGTATTGATTCATTTCTCAGGGGCAAGGATCTAGGGTTAATGCCAATCAATAAATTGGAACAACTTCGTAAGTATATCTTCGATATGGAAATTGAAAGGGTTCCAGTCGAAAAGAAAAATTTCTTAGAATTGACAAAACTCTTTCGATACAAAATCTATCACGTGGGAATCAACCGTTTGTATGATTCTTTGATAGAAGATAGAAAGAAATCACAAAAAAAGGCAGGTTGCTGCCATTTTGAAAGGATTAAAAATCACCGAAGTTATGTCTAAACCTAATGATTTAAAACAAAGAAAAGATAAAGGATCCCAGAACAAGGAAAGACCCTTTCAATTGTCTCAATAACTAGACCAGAAAAAAATCCAATACAAATAGATTTGTAAACGAGACAAACAAAAAGGAAAAGGGTTTAAAGACCACTCAAAAAATGAAATGCCTTAAAGATTTTCCTTTCAGCTATTTGAGAGTTATTCAACTTGAGTTATGAGTACGAATGGTTTTTTTGTTTTCAGGAAGGAAGAATAAAAAAGAAAAGGACTTCAATCATAATCTAATTGATTTGATCATTTTATAGACCTATTTGCCATTGTTATTATATATAATACATAATAAAAAAATAGAACTTGGAATCATTTTTTCTCGAGCCGTACGAGGCGAAAACTTCCTATACGTTTCTAGGGGGGGGTATTATTCATCTACATCTATCCCAATGAGCCGTCTATCGAATCGTTGCAATTGATGTTCGATCTCGAAGAGAAGGAAGAGATCTTGGGAAAGTGGGTTTTTATGATCCGATAAAAAATCAAACTTATTTAAATGTTCCTGCTATTCTATATTTCCTTGAAAAGGGTGCTCAACCTACAGAAACGGTTCAGGATATTTTAAAAAAGGCAGAGGTTTTTAAAGAATTTCGCCCTAAATTAAAGGAAATTTAATTAATTAAGGAAATACAAAAAGTAGAGAAATTTTCTCTACTTTTTGTATTTCCTCTTTTGTTCTATTCGTACCTATTCATGATTCCATACCGGTTCCAAATTAGAGATAAAGTAGTTCAGTTTTAGTTTGATTTAAATTCCATTTATTATTATGAAACCATTTTTACTGTTCCTAGTGAACAAAATAGTCAATTCAGTGATTGTACGCGGACTCTTTTGTGGATTTATGACCACAGCCACCGTAGGTCTCGGCTACGGCTATTTCTTCGTTGTAGCCAGCGTCTTCATAAAAGAAAAGACAACCGGAGACGGGTAGGAGTGGTGGCTGCTTTTGGTACGTTCGTGATGTTCGCATCGGTCTATAATAGGCCGCTCCATGAAGGATTGGTTCAACCTCATCGCATAAAAATGTTCTTGTTCTTTCTGTCATTTTTCTTGCTTCAGCTCTTATGGACCAGTCTAACAACTTTGCGCAACTGGCCGCTTTTGGATCTTAACGATAAAAGAAAGCCCGCGGTAAGTAAACGAAGGCGTGTGGTAAAGCGCCTCTTCTTCCTTCAATTGGAATTTATGATGAATTTCTTTGTGCAATTATACAACCCGTACCTTAAACCTGATTCAATGATCCCCGGATTAGTCAACTTTTGTCTCTCTCGCTATAACAACGACAACGAAAAGAAGATCTTATTTGTAAGAAGTAGTTTGTCTGGTTGGTTAATTGGGCACATTTTCTTCCTGATTTTCTTCATGAAGTTGTTGGAATTCATATTGATCATAATCATTTGGGTAAGAAAGAACTTTTTTGAATCTGATGACGAAGATGAAAATGAAAATAAGTGAAATAGATCAACCTTTATCTATTTCACTTATTCTCTATTTCACTTATTCGACTGGAATGGCAGCGAATCGAACAAAAAAAAGTCATCAAAAAAATGACTGAGATAATCGAGTTAATATATATCGTATAGAAAACGATTCCACTTATAAGAAAGGAGGAAAAATAGACAGTGGCTATTCATTCCACTGCGTCAGATCGATAATCTATCTGCGAATTTCCGTATAGAAAGAAATAGAAAAAATATTCGAAATAAATAGAATATAATAGATAGAATAGACAGAATTCGAATCCATGGAAAAAAGATTCTGGCTAGATCGTCCGCTTGACAATACTACCATTTTTTATCTATATATATATATAAATAATATTATTAATTTTTGTGGATCCGTTTTATTTTTCTAAACAAGTAGGAGTGGCCCTACTCATAAAACTGGATTCAATAAGGAGAGGAGGATTGCTATGATCCAAAGAAAATTCCTAGTCATGGTACTCATTTTTGGTCTCGTAATAATGATTCTGCTATGTTATGTATTTTTGCTACGAAAGAAAGAAAGCGAGCTGGTTATCATGCTTGCCCAGATCTATTTTCTTATTTTTCTAAGGCGATTGGCGATGAAAATGCAAGCATTGTTTGTGCAATTCCTTAACCTATTGAACAAAATCCATAATTCCGATTCAATGATTGCACGCGGAATAGAGCTATTACTAGCTCTATTCCTATTCCTATTCGTCCTATTCGTGGGAAAAATGGCAGTCGTAGGGTCATCCTTTTTGCGTAAGATACTCGAAAAAATACTCAATTCAGTGATTGGAGCGGGACTCTTTTGTGGATTTATGACCATACCCACCATAGCTCTGCACTGCTATCTCTTCGTTGGCCCCAGCTTCTTGACAGAAGACAACCAGAGACGGGTAGCGGCAATGGCTGGTTTTGTTACGGGACAATTCGTGATGTTCACATCGGTCTATAATAAGCCGCTCTATGAAGGATTGGTTCAATCTCATCGCATAAAAATGTTCTTGTTCTTTCTGGCATTTTTATTGGTTCAGCTCTTATGGACCAGTCTAACAACTTTGCGCAACTGGCGGTTTTTGTATCCTAAAGAAAACGCAATGATAGTGGGAAGGCGCCTCTTCTTCCTTCAATTGGAATTTTTGATAACTTTCTTTGTGCAATTGTACAACCCGTACATTCCACCGGATTCAATGATCCTCCCATTAGTCAACAGCTATCTTAAAGACAAGGCGAACAAGCTACTATTTGTAAGAAGTAGTTTTGCTGGTTGGTTCATCGGTCATATTATAAGAATGCTTTTGTTCCTGAAAATGTTCAAACACTTTATCGATTGGGCACGTACCTGTTATACAAATGAAATACGGTGGGACGATGAATATTAAAATGAAAATAAGTGAAATAGATCAACCTTTATCTATTTCACTTATTCTCTATTTCACTTATTCGACTGGAATCGCAGCGAATCGAACAAAAAAAAGTCATCAAAAAAATGACTGAGATAATCGAGTTAATATATATCGTATAGAAAACGATTCCACTTATAAGAAAGGAGGAAAAATAGACAGTGGCTATTCATTCCACTGCGTCAGATCGATAATCTATCTGCGAATTTCCGTATAGAAAGAAATAGAAAAAATATTCGAAATAAATAGAATATAATAGATAGAATAGACAGAATTCGAATCCATGGAAAAAAGATTCTGGCTAGATCGTCCGCTTGACAATACTACCATTTTTTATCTATCTATATATATATATAAATAATATTATTAATTTTTGTGGATCCGTTTTATTTTTCTAAACAAGTAGGAGTGGCCCTACTCATAAAACTGGATTCAATAAGGAGAGGAGGATTGCTATGATGGTTCTATCTATTTATAAAGAAGAAACGATAAGAATGAAGGGCGTATGTTATCTAGGGAATCATATATGTTTTGGTAAATATGAAAGACTTGAACCCGTTTGGATCAGATCTATGTCCAGTTACAAAAAACAGAAAAAATGGAGGATCCAGGTTGGGGATGATTTTGAAAATGATAGCGACTCTTTTCAAAGCAAGGAGTTTCAAAAGTATAGCAACGATACTAATCGTATCAATGCATTCCTCGAAAAGAAAATTTCGGATCTAAAGTATCTTCTAGAGGATCTTGTGGAGCAGGGTGTTATTCCGTCTTATTCAAAGACAGGGGCTCTCCTTTGTATTTTGCTATTTTTGGATTTTTTCTTGCAGGATTCCATGAAGGTTAAAAATGGTTTGTCATCGGAAAGAAGAAAAGAAGCCAAAAAAGAGGCGGAAAGACAGGCGCAAAGTCATCCGGAGACAGAGTTTCTGTATTATGTGAAAATTCCATTTTTTCAGCTAAAAAATATGGAACATTCTGATGAAAATGTAAAAACAAATTTTCGGAATTCTGTGCAAATGTTATTTTCTTCTCTAAAAAATAATCCTGATAGGAATAGATTCGTCGACTCGCAAATATCAGGTCTAACTCTAGATCGTTGTCTTGTCGAGTCGGGCCTACAGGATCTTATCGATTATATTCTCCGCGATTCTATTGATATTGGTATTTTTATAAAGCATGACAATTCCGACGAGTATTCCAATTTCGACGAGTATTCCAATTTCGACGAGTATTCCAATTTCGACGAGTATTCCAATTTCGACGAGTATTCCAATTTCGACGAGTATTCCAATTTCGACGAGTATTCCAATTTCGACAAGGCTAGTACTTGGCGAGAATTTCGAGAATTTCGAGAATTTTTGCGGGATAGTCTTTTCCAATATTTTGATATTTTTCTAGAGGATGACAATTTCGCCGAGTATTACAATTTCGACGAGGCTAGTACTCGGCTAGAATTTTTGCGGGATAGTCTTTTCCAATATTTTATAAAGCGAGAATTTCGAGAATTTTTGCGGGATAGTCTTTTCCAATTTGTGGATGATTTTCTTCAGGATTTCAGGAAGTTGAAAAATCTGCTTTTATCCGAAAAAGAAAAATATGACTAAAGATGAAAAGAAAGGGAATGATTGGTCGGATTATGAAATCTAGATTTCATAAAATGACTCCAATTTCCTTTCTCAATCTTTGTATACTTTATTTAAGTAGTCGTTTTTTTTTTTTTTCGACTTTGCAAATTTCAATCAGGTATATTCTTTCCTCTTAATATCACCTAACCTTTATGGCAATATTGATTAAAATCAATATTATTCTTATAATGGGATGGTTATAAGATATATGGTGGATCGTGCACTTGAGAATTCCACTAAATTGAGAATGGATAAGAGGCTCGTGGTATTGACGTGAGGGGGCAGGGATGGCTATATTTCTGGGAGCGAACTCCGGGCGAATATGAAGCGCATGGATACAGGTTAGGCCTTGGAATGAAAGACAATTCCGAATCTGCTTTGTCTACGAACAAGGAAGCTATAAGTAATGCAACTATGAATCTCATGGAGAGTTCGATCCTGGCTCAGGATGAACGCTGGCGGCATGCTTGACACATGCAAGTCGGACGGGAAGTGGTGTTTCCAGTGGCGGACGGGTGAGTAACGCGTAAGAACCTGCCCTTGGGAGGGGAACAACAGCTGGAAACGGCTGCTAATACCCCGTAGGCTGAGGAGCAAAAGGAGGACCGAGGAGGACTCCGCCTGAGGAGGGGCTCGCGTCTGATTAGCTAGTTGGTGAGGCAATAGCTTACCAAGGCTATGATCAGTAGCTGGTCCGAGAGGATGATCAGCCACACTGGGACTGAGACACGGCCCAGACTCCTACGGGAGGCAGCAGTACGGAATTTTCCGCAATGGGCGAAAGCCTGACGGAGCAATGCCGCGTGGAGGTAGAAGGCCCACGGGTCATGAACTTCTTTTCCCGGAGAAGAAGCAATGACGGTATCTGGGGAATAAGCATCGGCTAACTCTGTGCCAGCAGCCGCGGTAAGACAGAGGATGCAAGCGTTATCCGGAATGATTGGGCGTAAAGCGTCTGTAGGTGGCTTTTTAAGTCCGCCGTCAAATCCCAGGGCTCAACCCTGGACAGGCGGTGGAAACTACCAAGCTGGAGTACGGTAGGGGCAGAGGGAATTTCCGGTGGAGCGGTAAAATGCGTAGAGATCGGAAAGAACACCAACGGCGAAAGCACTCTGCTGGGCCAACACTGACACTAAGAGACGAAAGCTAGGGGAGCGAGCGGGATTAGAGACCCCAGTAGTCCTAGCCGTAAACGATGGATACTAGGCGCTGTGCGAAAGCCACCCGCGCAGTGCTGTAGCTAACGCGTTAAGTATCCCGCCTGGGGAGTACGTTCGCAAGAATGAAACTCAAAGGAATTGACGGGGGCCCGCACAAGCGGTGGAGCATGTGGTTTAATTCGATGCAAAGCGAAGAACCTTACCAGGGCTTGACATGCCGCGAATCCTCTTGAAAGAGAGGGGTGCCTTCGGGAACGCGGACACAGGTGGTGCATGGCTGTCGTCAGCTCGTGCCGTAAGGTGTTGGGTTAAGTCCCGCAACGAGCGCAACCCTCGTGTTTAGTTGCCATCGTTGAGTTTGGAACCCTGAACAGACTGCCGGTGATAAGCCGGAGGAAGGTGAGGATGACGTCAAGTCATCATGCCCCTTATGCCCTGGGCGACACACGTGCTACAATGGCCGGGACAAAGGGTTGCGATCCCGTGAGGGTTAGCTAACTCCAAAAACCCGTCCTCAGTTCGGATTGCAGGCTGCAACTCGCCTGCATGAAGCCGGAATCGCTAGTAATCGCCGGTCAGCCATACGGCGGTGAATTCGTTCCCGGGCCTTGTACACACCGCCCGTCACACTATGGGAGCTGGCCATGCCCGAAGTCATTACCTTAACCGTCGGAGGGGGATGCCGAAGGCAGGGCTAGTGACCGGAGTGAAGTCGTAACAAGGTAGCCGTACTGGAAGGTGCGGCTGGATCACCTCCTTTTCAGGGAGAGCTAATGCTTGTTGGGTATTTTGGTTTGAGACTGCTTCACACCCAAAGGAGCTACGTCTCAGTGAAACTTGGAGATGGAAGTCTTCTTTCGTTTCTTGACGGTCAAGTAAGACCAAGCTCATGAGCTTATTATCCTAGGTCGGAACAAGTTGATAGGATTCCCCTTTTTACGTCCCTATGCCCCCCCCCGTGTGGCGACATGGGGGCGAAAAAAGGAAAGAGAGGGATGGGGTTTCTCTCTCTTTTGGCATAGCGGGCCTCCAGTGGGAGGCTCGCACGACGGGCTATTAGCTCAGTGGTAGAGCGCGCCCCTGATAATTGCGTCGTTGTGCCTGGGCTGTGAGGGCTCTCAGCCACATGGATAGTTCAATGTGCTCATCAGCGCCTGACCCTGAGATGTGGATCATCCAAGGCACATTAGCATGGCGTACTCCTCCTGTTCGAACCGGAGTTTGAAACCAAACTCCGCCTCAGGAGGATAGATGGGGCGATTCAGGTGAGATCCAATGTAGATCCAACTTTCGATTCACTCGTGGGATCCGGGCGGTCCGGGGGGGACCATCGTGGCTCCTCTCTTCTCGAGAATCCATACATCCCTTATCAGTGTATGGACAGCTATCTCTCGAGCACAGGTTTAGGTTCGGCCTCAATGGGAAAAAATGGAGCACCTACCAACGCATCTTCACAGACCAAGAACTACGAGATCACCCTTTCATTCTGGGGTGACGGAGGGATCGTACCATTCGAGCCGTTTTTTTCATGCTTTTCCCGGAGGTCTGGAGAAAGCTGCAATCAATAGGATTTCGCTAATCCTCCCTTCCCGAAAGGAAGAGCGTGAAATTCTTTTTCCTTTTCGCAGGGACCAGGAGATTGGATCTAGCCGTAAGAAGAATGCTTGGTATAAATAACTTACTTCTTGGTCTTCGACCCCCTCAGTCACTACGAACGCCCTCGATTAGTGCAATGGGATGTGTCTATTTATCTATCTCTTGACTCGAAATGGGAGCGAGCAGGTTTGAAAAAGGATCTTAGAGTGTCTAGGGTTGGGCCAGGAGGGTCTATTCACGCCTTCTTTTTTCTTCTCATCGGAGTTCTTTCACAAAGACTTGCCATGGTAAGGAAGAAGGGGGGAACAAGCACACTTGGAGAGCGCAGTACAACGGAGAGTTGTATGCTGCGTTCGGGAAGGATGAATCGCTCCCGAAAAGGAATCTACTGATTCTCTGCTAATTGGTTGGACCGTAGGTGCGATGATTTACTTCACGGGCGAGGTCTCTGGTTCAAGTCCAGGATGGCCCAGCTGCGCCAGGGAAAAGAATAGAAGAAGCATCGGACTCCTTCATGCATGCTCCACTTGGCTCGGGGGGATATAGCTCAGTTGGTAGAGCTCCGCTCTTGCAATTGGGTCGTTGCGATTACGGGTTGGATGTCTAATTGTCCAGGCGGTAATGATAGTATCTTGTACCTGAACCGGTGGCTCACTTTTTCTAAGTAATGGGGAAGAGGACCGAAACATGCCACTGACAGACTCTACTGAGACAAAGATGGGCTGTCAAGAACGTAGAGGAGGTAGGATGGGCAGTTGGTCAGATCTAGTATGGATCGTACATGGACGGTAGTTGGAGTCAGCGGCTCTCCTAGGGTTCCCTTATCTGGGATCCCTGGGGAAGAGGATCAAGTTGGCCCTTGCGAACAGCTTGATACACTATCTCCCTTCAACCCTTTGAGCGAAATACGGCAAAAGGAAGGAAAATCCATGGACCAACCCCATCATCTCCACCCCGTAGGAACTACGAGATCACCCCAAGGACGCCTTCGGCATCCAGGGGTCACGGACCGACCATAGAACCCTGCTCAATAAGTGGAACGCATTAGCTGTCCGCTCTCAGGTTGGGCAGTAAGGGTCGGAGAAGGGCAATCACTCATTCTTAAAACCAGTGTTCTTAAGACCAAAGAGTCGGGCGGAAAAGGAGGGAAAGCTCTCCGTTCCTGGTTCTCCTGTAGCTGGATCCTCCGGAACCATAAGAATCCTTAATTAGAATGGGATTCCAACTCAGCACCCCTTGAGTGAGATTTTGAGAAGAGTTGCTCTTTGGAGAGCACAGTACGATGAAAGTTGTAAGCTGTGTTCGGGGGGGAGTTATTGTCTATCGTTGGCCTCTATGGTAGAATCAGTCGGGGGACCTGAGAGGCGGTGGTTTACCCTGCGGCGGATGTCAGCGGTTCAAGTCCGCTTATCTCCAACTCGTGAACTTAGCCGATACAAAGCTATATGATAGCACCCAATTTTCCAGATTCGGCGGTTCGATCTATGATTTATCATTCATGGACGTTGATAAGATCCTTCTATTTAGCAGCACCTTAGGATGGCATAGCCTTAAAGTGAAGGGCGAGGTTCAAACGAGGAAAGGCTTACGGTGGATACCTAGGCACCCAGAGACGAAGAAGGGCGTAGTAAGCGACGAAATGCTTCGGGGAGTTGAAAATAAGCATAGATCCGGAGATTCCCGAATAGGTCAACCTTTCGAACTGCTGCTGAATCCATGGGCAGACAAGAGACAACCTGGCGAACTGAAACATCTTAGTAGCCAGAGGAAAAGAAAGCAAAAGCGATTCCCGTAGTAGCGGCGAGCGAAATGGGAGCAGCCTAAACCGCGAAAACGGGGTTGTGGGAGAGCAATACAAGCGCCGTGCTGCTAGGCGAAGCGGTGGAATGCTGCACCCTAGATGGCGAAAGTCCAGTAGCCGAAAGCATCACTAGCTTACGCTCTGTCCCGAGTAGCATGGGACACGTGGAATCCCGTGTGAATCAGCAAGGACCACCTTGCAAGGCTAAATACTCCTGGGTGACCGATAGCGAAGTAGTACCGTGAGGGAAGGGTGAAAAGAACCCCCATCGGGGAGTGAAATAGAACATGAAACCGTAAGCTCCCAAGCAGTGGGAGGAGCCCGGGGCTCTGACCGCGTGCCTGTTGAAGAATGAGCCGGCGACTCATAGGCAGTGGCTTGGTTAAGGGAACCCACCGGAGCCGTAGCGAAAGCGAGTCTTCATAGGGCAATTGTCACTGCTTATGGACCCGAACCTGGGTGATCTATCCATGACCAGGATGAAGCTTGGGTGAAACTAAGTGGAGGTCCGAACCGACTGATCTTCTCAGCGGATGAGTTGTGGTTAGGGGTGAAATGCCACTCGAACCCAGAGCTAGCTGGTTCTCCCCGAAATGCGTTGAGGCGCAGCAGTTGACTGGACATCTAGGGGTAAAGCACTGTTTCGGTGCGGGCCGCGAGAGCGGTACCAAATCGAGGCAAACTCTGAATACTAGATATGACCTCAAAATAACAGGGGTCAAGGTCGGCCAGTGAGACGATGGGGGATAAGCTTCATCGTCGAGAGGGAAACAGCCCGGATCACCAGCTAAGGCCCCTAAATGACCGCTCAGTGATAAAGGAGGTAGGGGTGCAGAGACAGCCAGGAGGTTTGCCTAGAAGCAGCTACCCTTGAAAGAGTGCGTAATAGCTCACTGATCGAGCGCTCTTGCGCCGAAGATGAACGGGGCTAAGCGATCTGCCGAAGCTGTGGGATGTAAAAATACATCGGTAGGGGAGCGTTCCGCCTTAGAGGGAAGCACCCGCGCGAGCAGTGGTGGACGAAGCGGAAGCGAGAATGTCGGCTTGAGTAACGCAAACATTGGTGAGAATCCAATGCCCCGAAAACCTAAGGGTTCCTCCGCAAGGTTCGTCCACGGAGGGTGAGTCAGGGCCTAAGATCAGGCCGAAAGGCGTAGTCGATGGACAACAGGTTAATATTCCTGTACTACCCCTTGTTGGTCCCGAGGGACGGAGGAGGCTAAGTTAGCCGAAAGATGGTTATGTTATCGGTTCAAGAACGTAAGGTGCCCCTGTAAGAAGGGGTAGAGAAAAGTAAGGGGTAGAGAAAATGCCTCGAGCCAATGTTCGAGTACAAGGCGCTACAGTACAGCGCTGAAGTAACCCATGCCATACTCCCAGGAAAAGCTCGAACGACCTTCAACAAAAGGGTACCTGTACCCGAAACCGACACAGGTGGGTAGGTAGAGAATACCTAGGGGCGCGAGACAACTCTCTCTAAGGAACTCGGCAAAATAGCCCCGTAACTTCGGGAGAAGGGGTGCCCCCTCACCCTTTGTGAGGGGGTCGCAGTGACCAGGCCCGGGCGACTGTTTACCAAAAACACAGGTCTCCGCAAAGTCGTAAGACCATGTACGGGGGCTGATGCCTGCCCAGTGCCGGAAGGTCAAGGAAGTTGGTGACCTGATGACAGGGGAGCCGGCGACCGAAGCCCCGGTGAACGGCGGCCGTAACTATAACGGTCCTAAGGTAGCGAAATTTATTGTCGGGTAAGTTCCGACCAGCACGAAAGGCGTAACGATCTGGGCACTGTCTCGGAGAGAGGCTCGGTGAAATAGACATGTCTGTGAAGATGCGGACTACCTGCACCTGGACAAAAAGACCCTATGAAGCTTTACTGTTCCCTGGGATTGGCTTTGGGCTTTTCCTGCGCAGCTTAGGTGGAGGGCGAAGAAGGCCCCCTTCCGGGGGGGCCCGAGCCATCAGTGAGATACCACTCTGGAAGAGCTAGAATTCTAACCTTGTGCCAGGACCTACGGGCCAAGGGACAGTCTCAGGTAGACAGTTTCTATGGGGCGTAGACCTCCCAAAAGGTAACGGAGGTGTGCAAAGGTTTCCTCGGTCCGGACGGAGATCGGGCCGCGAGTGTAAAGGCAGAAGGGAGCTTGACTGCAAGACCCACCCGTCGAGCAGGGACGAAAGTCGGCCTTAGTGATCCGACGGTGCCGAGTGGAAGGGCCGTCGCTCAACGGATAAAAGTTACTCTAGGGATAACAGGCTGATCTTCCCCAAGAGTTCACATCGACGGGAAGGTTTGGCACCTCGATGTCGGCTCTTCGCCACCTGGGGCTGTAGTATGTTCCAAGGGTTGGGCTGTTCGCCCATTAAAGCGGTACGTGAGCTGGGTTCAGAACGTCGTGAGACAGTTCGGTCCCTATCCGGTGTGGGCGTTCGAGCATTGAGAGGACCTTTCCCTAGTACGAGAGGACCGGGAAGGACGCACCTCTGGTGTACCAGTTATCGTGCCCACGGTAAACGCTGGGTAGCCAAGTGCGGAGCGGATAACTGCTGAAAGCATCTAAGTAGTAAGCCCACCCCAAGATGAGTGCTCTCCGATTCCGGCTTCCCCAGAGCCTCCGGTAGCACAGCCGAGACAGCGACGGGTTCTCTGCCCCTGCGGGGATGGAGCGACAGAAGTATTGAGAATTCAAGATTGGAGGTCACGGCGAGACGAGCCGTTTATCATTACGATAGGTGTCAAGTGGAAGATCGTAGTAATGTACGCAGCAGTAATGTACGCAGCTGAGGCATCCTAACAGACCGGTAGACTTGAACCTTGTTCCTACATGACCCGATCAATTCGATCAGGCACTCGCCATCTATTTTCATTGTTCAACTCTTTGACAACACGAAAAAACCATTGTTCTTGACAAGATGAAAAAACCAAAAGCTCTGCCCTGCCTCTCCAAGGGATGGAAGGGCAGAGGCCTTTGGTGTCCCCTCCAGTCAAGAATTGGGGCCTCACAATCACTAGCCAATATGCTTTTCTCTCATGCCTTTCTTCGTTCATGGTTCGATATTCTGGTGTCCTAGGCGTAGAGGAACCACACCATCCACCGAATTTGGTGGTTAAACTCTACTGCGGTGACGATACTGGAGGGGAGGTCCTGCGGAAAAATAGCTCGACGCCAGGATGTTAAAAAGCTTAACACCCCTCATTCTTATTACTTTTTTAATATGAAAAAAAAAATGAAAAATGAAAAGGTCGTCTTATTCAAAACCCCAATCATGACATCCCTTCTCTCCCACTTCACACCTCGGAACGCACCGTTCTTATAGAGAGAAACGCGCTTTCACATCTTCTTAACCCGAAATGGCTGAGGGGAGGAAAGGTTCCCTTTTTTGAGGCTACTCCCGGGAACAGATCCAGTGGAGACGGGGTGGGGCCTGTAGCTCAGAGGATTAGAGCACGTGGCTACGAACCACGGTGTCGGGGGTTCGAATCCCTCCTCGCCCAACCTTCCCAAAAGGGAAGGACCTTTCCCTCTGGGGGTGGGAGTAGGAAAATCATGATCGGGATAGCGGACCAAAAGCTATGGAACTTGGGTGTGGGTCTTTTGTCGAAATGGAATGGCCTTACTTGTTCTTTTGATTTCTTATTTTTCGTTAATGTTTAGAATCTTTAAACAAAGTCTCCCCGGCCCATCCGCGTTTTTTGTTTTACGCCCCATAACTCTTCCTCAGCCAGGCTGGGGCAGAATAGCAGAGCAAGTACAAGTATTAGTAGCATAACAAAAATGTCTTCCTCGTCATTAATAATTAATATGTTTGCTCGCGGTAATTGTGGCCTCTCGGGAGAATCGATGACTGCATCTTTGATGCGCTACTAGTACATCCGATAATTCTTAAACAGAATGTGATACGATGAGATAGAATGCAATAGAAACAAAGACAGGGAAGGGATTACCGACTCTTAACGGTCAAAGCGAGCTCTTTCATTCTGAATTAAAGAATTCACAATGAATCAAATCTCCCCAAGTAGGATTCGAACCTACGACCAATCAGTTAACAGCCGACCGCTCTACCACTGAGCTACTGAGGAACAACGGCAGATTAGATCTCATAGAGTTCAATTCCCGTTCTCAACCCATGACCAATATGAGCTCGAAGCTTCCTTCGTAACTCTCGGAACTTCTTCGTCTTCGTAGTGGCTCCCTTCCACGCTTCATTTCATAGGCAACCTCAAAGTGGCTCTATTTCATTATATTCCATCCCTAGCCCAATTCCATTCATTTAATATCCCTTTGATGTCGTTGACATAACAGATGTCGTTTCGAGTCTATCTCTTTATAGGGAAAGTTTAAAAATCATCAAAATTAGTAAAGCCGAAGTCAACGAGGGTACTGCCGTGAAGAAATTTAAACCTCGAGCTAGAGGACGTAGTTATCCGATAAAAAGACCTACTTGTCATATAAGTATTGTAGTGAAAAATATATCTTTAGATGAATATATAGAGACTATCGCATGGTTAAAAAAACCTAGATGGAAAAATAAGGATACAAATAGGATATATCATGATATGGATAGTAGTGGGGGAGTATGGGACAAAAAATAAATCCACTTGGTTTCAGACTGGGTACAACGCAAGATCATCATTCCCTTTGGTTTGCACAACCAAAAAACTATTCCGAAGGTCTAGAAGAAGATCAAAAAATACGAGATTCTATTCAAAATTATGTACAAAAAAATAGACAAAAGAATGTACAAAAGAATAGGAGAATCGACTCTGACCTCTCGGGAATTGCACGTATAGAGATTCAAAAAACAATCGATCTAATCAAGGTCCGAATCTATCTGGCATTCCCAATAGTATTAAAAGAAAGTCCAATGGCAGCATTACAAATGAATCTAAAAAAAGAATTTCATTGTGTAAATCGAAAACTCAACATTACTACTACAAGAATTGCAAAACCTTATGGAAACCCTATTATTCTTGCACAATATATAGCCGTACAATTAAAACATAGAGTTCCATTTCGAAAAGCAATGAAAAGGGCTATTGAAAAAACGAAAAAAGCAAAGATAAAAAGTGACAAAGAAAAGACCAAAATGGATGAAATGGATTAAATGAACAACTCGTAGAAAGAAAGGGAAAAAGTAACAAATAAAAGACTAAAAGAAAAAGATCCTTTTTTTAGTTGTTGGACTGGAATCTGAACGTCCCTTTGTTGCTATGCGCAGGCCAAAAGTTCTCTTTTTTAAACCCATTTTTAGGGAACTCAATAAAAAAATGAGAAAAAGGAAAAACGATATTTGGGAATTCGAAAAGGTTTCAAAGTTTTAAAAGAAGGAACAAAATTCTTTATAAAAATCTCAAAAAAAACAATAAAAAGGACTATCAAAAAGATTATGAAAGTCATTCCCGTTTTAAAAAGAAAAAAAGCAAACTCTTATTATTTAGAGATAGATTGATAGATTTATTATTTAGAGATAAATTGATAGAAAGATATAAATCAAGTGAAACTAAAAAAGAAAACGATTCTATAAACCTCCATGAGATAATTATTGAATCTCCGATAGAAAAAAATATGAATGATAGAACAAGCCCAATCAGAAATCACATAGAAATAATTACAAAAAGCGAAACAAAAAATGACTGCAGAAATAAATGGAATAAAAATAATAAAACAAGTTCGAATCCTAAAAGATTCGAATCACTAAAAAAGATTTAGCAAATATTAAAAGGAAGGTATATTCAATTAATATTAATTAATGCGTAAATTATATGTTTTTATAAGATTTTTCACTTAAAAAATATACATAAAAGTCCTTCTACCTTTCTTTCTTAAGTTTTTGATCGCAAAAGTGCCCCATAGAATTCTGATTATTGCTCTTGTATGTTTTGTATTTTTTCGAAAAAAGGGTCGAACTAGAATAACGGATACCGTTGTCATGATTGCCCTTCTATATTATTTCGTTATTCTATGGGATAGAGCTATACATTAAAAAAGAGATCGTCGACTTGACAATAGTGCCATTTTGTATTTATCTACAAGTAAATAATTCGTTATTTTTGTGGATCCGTTTTCTTTTTCTAAACAAGTAGGAGTGGCGCTACTCATAAAACTTGATTCAATAAGGAGGATTCCTATGATCCAAAGCAAATTCCTAGTCATGGTACTCATTTTTGGTCTCGTAATAATGATTCTGCTATGTTATGTATTTTTGCTACGAAAGAAAGAAAGCGAGCTGGTTATCATGCTTGCCCAGATCTATTTCCTTATTTTTCTAAGGCGATTGGCGATGAAAATGCAAGCATTGTTTGTGCAATTCCTTAACCTATTGAACAAAATCCACAATTCCGATTCAATGATCCCCGGATTAGTCAACTTTTGTCTCTCTCGCTATAACAACGACAACGAAAAGAAGATTGTATTTGTAATAAGTAGTTTGGCTGGTTGGTTAATTGGGCACATTTTTTCATGATTTTCTTCATGATTTTATTGATGAAGTTGTTGGAATTCATAGAGATCATAATCATTTGGGTAAGAAATAACTTTTTTGAATCTTAAGTTCAATTAAATTAAATAAGTGAAATAGATAATAAATTAATAAATAAGTGAAAGTGAAATAGATAATAAATTAATAAATAAGTGAAAGTGAAATAGATAATAAATTAATAAATAAGTGAAATAGATAATAAATAAGTGAAATTAAATTAAATAAGTGAAATAGATAATAAATTAATAAATAAGTGAAATAGATAAAGGTTGATCTATTTCACTTATTCGACTGGAATGGCAGCGAATCGAACAAAAAAAAGTCATCAAAAAAATGACTGAGATAATCGAGTTAATATATATCGTATAGAAAACGATTCCACTTATAAGAAAGGAGGAAAAATAGACAGTGGCTATTCATTCCACTGCGTCAGATCGATAATCTATCTGCGAATTTCCGTATAGAAAGAAATAGAAAAAATATTCGAAATAAATAGAATATAATAGATAGAATAGACAGAATTCGAATCCATGGAAAAAAGATTCTGGCTAGATCGTCCGCTTGACAATACTACCATTTTTTATCTATATATATATATAAATAATATTATTAATTTTTGTGGATCCGTTTTATTTTTCTAAACAAGTAGGAGTGGCCCTACTCATAAAACTGGATTCAATAAGGAGAGGAGGATTGCTATGATCCAAAGAAAATTCCTAGTCATGGTACTCATTTTTGGTCTCGTAATAATGATTCTGCTATGTTATGTATTTTTGCTACGAAAGAAAGAAAGCGAGCTGGTTATCATGCTTGCCCAGATCTATTTTCTTATTTTTCTAAGGCGATTGGCGATGAAAATGCAAGCATTGTTTGTGCAATTCCTTAACCTATTGAACAAAATCCATAATTCCGATTCAATGATTGCACGCGGAATAGAGCTATTACTAGCTCTATTCCTATTCCTATTCGTCCTATTCGTGGGAAAAATGGCAGTCGTAGGGTCATCCTTTTTGCGTAAGATACTCGAAAAAATACTCAATTCAGTGATTGGAGCGGGACTCTTTTGTGGATTTATGACCATACCCACCATAGCTCTGCACTGCTATCTCTTCGTTGGCCCCAGCTTCTTGACAGAAGACAACCAGAGACGGGTAGCGGCAATGGCTGGTTTTGTTACGGGACAATTCGTGATGTTCACATCGGTCTATAATAAGCCGCTCTATGAAGGATTGGTTCAATCTCATCGCATAAAAATGTTCTTGTTCTTTCTGGCATTTTTATTGGTTCAGCTCTTATGGACCAGTCTAACAACTTTGCGCAACTGGCGGTTTTTGTATCCTAAAGAAAACGCAATGATAGTGGGAAGGCGCCTCTTCTTCCTTCAATTGGAATTTTTGATAACTTTCTTTGTGCAATTGTACAACCCGTACATTCCACCGGATTCAATGATCCTCCCATTAGTCAACAGCTATCTTAAAGACAAGGCGAACAAGCTACTATTTGTAAGAAGTAGTTTTGCTGGTTGGTTCATCGGTCATATTATAAGAATGCTTTTGTTCCTGAAAATGTTCAAACACTTTATCGATTGGGCACGTACCTGTTATACAAATGAAATACGGTGGGACGATGAATATTAAAATGAAAATAAGTGAAATAGATCAACCTTTATCTATTTCACTTATTCTCTATTTCACTTATTCGACTGGAATCGCAGCGAATCGAACAAAAAAAAGTCATCAAAAAAATGACTGAGATAATCGAGTTAATATATATCGTATAGAAAACGATTCCACTTATAAGAAAGGAGGAAAAATAGACAGTGGCTATTCATTCCACTGCGTCAGATCGATAATCTATCTGCGAATTTCCGTATAGAAAGAAATAGAAAAAATATTCGAAATAAATAGAATATAATAGATAGAATAGACAGAATTCGAATCCATGGAAAAAAGATTCTGGCTAGATCGTCCGCTTGACAATACTACCATTTTTTATCTATATATATATATAAATAATATTATTAATTTTTGTGGATCCGTTTTATTTTTCTAAACAAGTAGGAGTGGCCCTACTCATAAAACTGGATTCAATAAAAAGAAAAAGGAGGATTCCTATGAAAATGAAAGAATTTTTACTCTTGCTAGTGAACAAAATACTCAATTCAGTGATTGGAGGTGGACTCTTTTGTGGATTTATGACCACAGCCACCGTAGGTCTCGGCTATTTCTTCGTTGTAGCCAGTTTCTTCATAAAAGACAAACAGTTCTTCATAAAAGACAACCAGAGACGGGTAGCAGCAATGACTGGTTTTGTTACGGGACAGTTCGTGATGTTCACATCGATCTACAATAGGCCGCTCCATGAAGGATTGGTTCAACCTCATAGCATCATTATGCTATTTCTAGGCTCATTCTTCGTTCAACTCTTCTGGACTAGTCGAAAAACTTTGCGCAACAGGCGCTTTTTGGATCCTCACGATCTTATCACTAAAAGAAAGTACGTGCTCCGCCTTCAATTGGAATTTATTATTAATTTCTTTGTGCAATTATGCAACCCGTACCTTGAACCTGATTCAATGATCCCCGGATTAGTCAACTTTTGTCTCTCTCGCTATAACAACGACAACGAAAAGAAGATCTTATTTGTAAGAAGTAGTTTGGCTGGTTGGTTAGTTGGGCACATTTTCTTCCTGATTTTCTTCATGAAGTTGTTGGAATTCATATTGATCATAATCATTTGGGTAAGAAAGAACTTTTTTGAATCTGATGACGAAGATGAAAATGAAAATAAGTGAAATAGATCAACCTTTATCTATTTCACTTATTCTCTATTTCACTTATTCTCTATTTCACTTATTCGACTGGAATGGCAGCGAATCGAACAAAAAAAAGTCATCAAAAAAATGACTGAGATAATCGAGTTAATATATATCGTATAGAAAACGATTCCACTTATAAGAAAGGAGGAAAAATAGACAGTGGCTATTCATTCCACTGCGTCAGATCGATAATCTATCTGCGAATTTCCGTATAGAAAGAAATAGAAAAAATATTCGAAATAAATAGAATATAATAGATAGAATAGACAGAATTCGAATCCATGGAAAAAAGATTCTGGCTAGATCGTCCGCTTGACAATACTGCCATTTTTTATCTAATATTATATATTAATAATATTATTAATTTTTGTGGATCCGTTTTCTTTTTCTAAACAAGCAGGAGTACTGGCACTACTCCTAAAACTTAAAAAAAAGGAGACCCTCTGATGGTTCTATCTATTTATAAAGAAGAAACGATAAGAATGAAGGGCGTATGTTATCTAGGGAATCATATATGTTTTGGTAAATATGAAAGACTTGAACCCGTTTGGATCAGATCTATGTCCAGTTACAAAAACAGAAAAAATGGAGGATCCAGGTTGGGGATGATTTTGAAAATGATAGCGACTCTTTTCAAAGCAAGGAGTTTCAAAAGTATATCCAAAAGTATATCAACGATACTAATCGTATCAATGCATTCCTCGAAAAGAAAATTTAGGATCTAAAGGATCTTATAGAGGACGGTGTTATTCCGTCTTATTCAAAGACAAGGGCTCTCCCTTGTATTTTGCTATTTTTGGATTTTTTCTTGCAGGATTCCATGAAGGTTAAAAATGGTTTGTCATCGGAAAGAAGAAAAGAAGCCAAAAAAGAAGCGGAAAGACAGGCGCACAGTCATCCGGAGACAGGGTTTCTGTATTCTGTGAAAATTCCATTTTTTCATCTAATAAATATGGAATATTCGGATTCTAATGCAAAGACAGATTTTCGGAATTCTGTGCAATTTTTATTTTCTTCTCTAAAAAATGATCCTCGTAGGAATAGATTCGTCGACTCGCAAATATCAGGTCTAACTCTAGATCGTTGTCTTGTCGAGTCGGGCCTACAGGATCTTATCGATTATATTCTCCGCGATTCTATTGATATTGATATTTTTCTAGAGGATGACAATTTCGCCAAGTATTACAATTTCGACGAGGCTAGTACTTGGCGAGAATTTCTAGAATTTTTGCGGGATGGTCTTTTCCAATATTTTGATATTTATTTTTCTATTTTTCTAGAGGATGACAATTCCGACGAGTATTCCAATTCCGACAAGGCTAGTAATTGTCCAGAATTTTTGCGGGATAGTCTTTTCCAATTTGTGGATGATTTCCTTCAGGATTTCAGGAAGTTGAAAAATCTGCTTTTATCCGAAAAAGAAAAATATGACAAAGATGAAAAGAAGGGGAATGATTGGTCGGATTATGAAATCTAGATTTTGAGGATTTTCTGGATGAAGAGGGTAAAGAAGATGACGAAGATGAAGAGAAGGTTAATGATTGGTCGGATCATGTAAATAGCGATTTTGAGGATTTTCTGGATGAAGAGGGTGAAGAAGATGACGAAGATGAAGAGAAGGTTAATGGTTGGGTTGGTCGGATTATGTAAATAGCGATTTTGAGGATTTTCTGGATAGGGTACACCCCCCTTATTTCGGTTTCGATGACAGCGTATTCATCAAGCCGTCGTCGTGTGTAGCGAGTAAGGCAATAAGGTTTCTGTTAGTGCTATACTTTATCATATCGTTCATAGTAAGGTTTAGAAGATAATCCGAACCGAATAATTAAATAATTTAAAAAAATCTTATAATATAATAAATAATATTGTATAATTTATACAATATTATTTATTCTAAGAACATTCTATTCTCTTAATTTTCTCTTAATTCTATAGGGTTCAATAATCGATTAAATACATTATTATTACAAAATTCATATTTGTAAAAAAAAAGGGCGGTCTTTTATGGTAAAAAATTCATTTATTTCCGTTATTTCACAAAAAGAAAAGGAAGAAAACCAGGGATCTGTTGAATTTCAAGTATTCAGTTTTACCAATAAGATAGAAAGACTTTCCTTACATCTGAAATTGCACAAAAAAGACTATTCATCTCAGAGAGGTCTGCGAAAAATTGTGGGAAAACGTCAACGTCTGCTAGCTTATTTGTCAAAAAAAAATCAAGTACGGTACACAGAATTAATAGGTCAGTTGAATATTCGAGAGAAAAAAAAGCCGTTAATTTGAAAAGTATTTTAGAATTATTCACTTAAATTTTGATAAACCTCTTTTCGCTTTCAGTAATTCATGGAAGAATGAATCGGGAAAAACCTATGACCGCACCAGTTACAAGAAAAAATCTCATGATAGTAAATATGGGTCCTCACCACCCATCAATGCATGGCGTTCTTCGACTCATCGTTACTCTAGATGGTGAAGATGTTATTGACTGTGAACCAATATTGGGTTATTTACACAGAGGGATGGAAAAAATTGCAGAAAACCGAACAATTATACAATATTTGCCTTATGTAACACGTTGGGATTATTTAGCTACTATGTTTACAGAAGCCATAACCATAAATGCACCAGAGCAGTTGGGAAATATTCAAGTACCTAAACGGGCGAGCTATATCAGAGTAATTATCTTGGAATTGAGTCGTATAGCTTCTCATTTATTATGGCTTGGACCTTTTATGGCAGATATTGGGACACAAACTCCCTTCTTCTATATTTTTCGCGAAAGAGAATTGATATATGACTTATTCGAAGCTGCCACCGGTATGCGAATGATGCATAATTATTTTCGTATTGGAGGAATAGCTGCGGATCTACCTCATGGCTGGATAGATAAATGTTTGGATTTTTGCGATTATTTTTTAAGAGGGGTTGCTGAATATCAAAAGCTTATTACACGGAATCCTATTTTTTTAGAACGAGTTGAAGGGGCAGGTGTTATTGGTGGAGAGGAAGCAATAAATTGGGGTTTATCAGGACCAATGCTACGAGCTTCCGGAATACAATGGGATCTTCGTAAAGTTGATCATTATGAGTGTTATGACGAATTTGACTGGGAAGTCAAATGGCAAAAAGAAGGGGATTCATTAGCTCGTTATTTAGTACGAATCGGTGAAATGACAGAATCTATAAAAATTATTCAACAGGCTCTGGAAGGAATTCCGGGAGGACCCTATGAGAATTTAGAAATCCGGCGCTTTGATAGAGTAAGCAATGCCGAATGGAATGATTTTGAATATCGATTCATTAGTAAAAAACCTTCTCCAACTTTTGAATTTTCGAAGCAAGAACTTTATGTAAGAGTTGAAGCTCCAAAAGGAGAATTGGGCATTTATTTGATAGGAGATCAGAATGTTTTTCCTTGGAGATGGAAAATTCGACCGCCGGGTTTTGTCAATTTGCAAGTTCTTCCTCAATTAGTTAAAAGAATGAAATTGGCTGATATTCTGACGATACTTGGTAGCATAGATATCATTATGGGAGAAGTTGATCGTTGAAATGATTATTAATACAACAAAAGTACAAGCTATCAATTCTTTTTCTAGATTGGAATCCTTAAAAGAAGTCTATGGGATCATATGGATGTTTGTTCCTATTTTGACTCTTGTATTAGGAATCACAATAGGTGTCTTAGTAATTGTTTGGTTAGAAAGAGAAATATCCGCAGGGATACAACAACGTATTGGCCCTGAATACGCTGGCCCTTTGGGAATTCTTCAAGCTCTAGCAGATGGGACAAAATTGATTTTCAAAGAGAATCTTCTTCCATCTCGAGGAGATACTCGTTTATTCAGGATTGGGCCATCCGTAGCAGTTATATCCATTTTATTAAGTTATTCAGTAATTCCTTTTAGTTATCGTCTTATTTTAGCCGATCTCAGTATCGGTGTTTTTTTATGGATTGCCGTTTCAAGCATTGCTCCCGTTGGACTTCTTATGTCAGGATATGGATCAAATAATAAATATTCCTTTTTAGGTGGTCTACGGGCTGCTGCTCAATCAATTAGTTATGAAATACCATTAACTTTATGTGTCTTATCAATATCTCTACGTGTGATTCGCTGAAAGATAAACTTTCTCTTATTTCCCTTTTGACAGAAGTGAAATGAATTCAATATTCTATTTTCATTTTTTTATTCATCATTCGGGTTGATGAACTAAACCAGATAGTTATATGAGTGAAAGAAAACGACTTATAAATTCGCAGTAAAAAGATTGAGTCTCATTTCCTATGTACAAGAGTTAAGTGAAAAGTAAACATAAACAATATAGACTGTTTACCCCAAGATTGATTGATTAATCATCATGACTTGAAGCGGGTTTAAAAGATCAACTCTATGGTATGGAGTTTTGACTATCTATTACCATATTTGTATTAGCATATCTGTATTACCATAACAGAGGATTCATCAAAAAGAGTGGATGGTTAGGAACACGAAGATACAAAAAGGATTAGTAATGGAAATTTGGAAAGTTAGCCAACTGGATATTTCTACATAAAAAGAATTCGAATTGGGGCTTTAAATTAGTAGAAATTATCAAGCAGTACTCCCCACGATTTCGATCCAGAGTATGCTACTATCCACCGATTAAATAAATAACTATCAGGAACGAAAGAATCTTTTACCTTTTTTAAGTCTCCCCTTTTCTGAGAAAGGAGAATAGGAACGCAAAAAATCAACTAGAAAGAATGGAATACAAAAAAAAGGGAGAGCTTTTTATTTTTTCTTTTTTATATCCAACTTTAGAGAGATAGAATTTTTGTCCTGATTCATGAACTAATGTAATGTCTAATTTTTGTAATCAAAAATGATAGGTTGACATATCTATTAATTACTACAAAAAACATTTAAATCAAAGATTAAGTTATTACTAAACAAAGAAAAAAATTCGAAAAAAAAAATTAGATCAATTCCGAAGCACTTTTCTTTTTTATTAATTATTAAAAAGAGAGCAGACAGAATTCCATTGGTCGAATTCGGGACCTTACGATAGATTTTGACTTTATTTATACTACAAAGAGATCAAAATAAAAAAAAAAATATCGAACAGATCCTAAAATTTATTTGGGACCCGCGAGGAGCCGTATGAGGTGAAAATCTCATGTACGGTTCTGTAATAGAGATGGTATCAGTGATGTTATCGCCGACTATGATTATCTAACAGTTCAAGTACCGTTGATATAGTTGAAGCGCAATCAAAATATGGTTTTTGGGGATGGAATTTGTGGCGTCAACCTATAGGGTTTATCATTTTTCTAATTTCTTCCTTAGCCGAGTGTGAGAGATTACCTTTTGATTTACCAGAAGCAGAAGAAGAATTAGTAGCAGGTTATCAAACTGAATATTCGGGTATCAAATTTGGTTTATTTTACATTGCTTCGTATTTAAATCTACTAGTTTCTTCATTATTTGTAACAGTTCTTTACTTGGGCGGTTGGAATCTTTCTATTCCGTACATATTCGTTCCTGAGCTTTTTGAAATAAATAAAGCAAGAAGAGTCTTTGGAACAATAATGGGTATCTTTATTACATTAGCTAAAACTTATTTGTTCTTGTTCATTTCTATCACAACAAGATGGACTTTACCAAGGCTGAGAATGGACCAACTATTAAATCTTGGATGGAAATTTCTTTTACCTATTTCTCTAGGTAATCTATTATTAACAACCTCTTCCCAACTTCTTTCGCTGTAAAGAAATACTATATTCTATTTTATATTCACGATTTGTCTCAAACATCACATCAAACAAGAGAAAGAAAGAAATAGAAAAAATTTTTATAGATATTTACAATATGTTCCCTATGGTAACTGGGTTCATGAATTACGGTCAACAAACAGTACAAACTGCAAGGTACATTGGTCAAAGTTTCATGATTACCTTATCCCACGTCAATCGTTTCCCTGTAACTATTCAATACCCTTATGAAAAATTAATCACATCCGAGCGATTCCGGGGTCGAATCCACTTTGAATTTGATAAATGCATTGCTTGTGAAGTCTGTGTTCGTGTATGTCCTATAGATCTACCCGTTGTTGATTGGAAATTGGAAACCGATATTCAAAAGAAACGGTTGCTTAATTACAGCATTGATTTCGGAATCTGTATATTTTGCGGCAATTGCGTTGAGTATTGTCCAACAAATTGTTTATCAATGACTGAAGAATATGAACTTTCTACTTATGATCGTCACGAATTGAATTATAATCAAATTGCTTTGGGTCGTTTACCACTGTCAATAATTGGCGATTACACAATTCGAACAGTTTTGAATTCGTCTCATCATAAAAGGCAATGGAATAAAGCATCAAGACTTATTCATCCATAATGAAATGAATCCGTTCATGGAATCGAACAAAAAAAGGCGTCAAAAAAATGACTGAGATAATCGAGTTAATATATATCGTATAGAAATAGAAAAACTATTCCACTTATAAGAAAGGAGGAAAAATATACAGTGGGTATTAATTCCACTGCGTCAGATAGATAAAGGCATCTATCTGCACGAACCTCCAATATTAAGGAGATTCCATATGCAAATGAAAGCATTTTTACTGTTCCTAGTGAACAAAATACTCAATTCAGTGATTGGAGCGGGACTCTTTTGTGGATTTATGACCATACCCACCATAGCTCTGCACTGCTATCTCTTCGTTGGCCCCAGCTTCTTGACAGAAGACAACCGGAGACGGGTAGCAGCAATGGCTGGTTTTGTTACGGGACAATTCGTGATGTTCACATCGGTCTATAATAGGCCGCTCTATGAAGGATTGGTTCAACCTCATCGCATAAAAATGTTCTTGTTCTTTCTGGCATTTTTATTGGTTCAGCTCTTATGGACCAGTCTAACAACTTTGCGCAACTGGCGGTTTTTGTATCCTAAAGAAAACGCAATGATAGTGGGAAGGCGCCTCTTCTTCCTTCAATTGGAATTTATGCTGACTTTTTTTGTGCAATTATACAACCCGTACATTCCACCGGATTCAATGATCCTCCCATTAGTCAACAGCTATCTTAAAGACAAGGCGAACAAGCTACTATTTGTAAGAAGTAGTTTTGCTGGTTGGTTCATTGGTCATATTATAAGAATGCTTTTCTTCCTGAAAATGTTCAAACACTTTATCGATTGGGCACGTACCTGTTATACAAATGAACTACGGTGGGATGACGAATATTAAAATGAAAATAAGTGAAATAGATCAACCTTTATCTATTTCACTTATTCGACTGGATCTGACGGAGCCGGCTCATGTACGACATGATTCGGATCGGATCATAGATTCTCTTCAAGTGAACCAGCCTATCCTTTGTATGGCGCTTACACGGTGGTTGGAACAAAGACACATTTGATTATTAATTCCAATGCGGCAGATATAGATAAAGGCATCTATCTGCACGGACCAATCAATCGTTCAAGTCAGACACTCCCATAATCCATTTTCTCTTCGGAGAATTTCCTTCAACTATTCATGTCGAATAAGTAATATTGCGGGGTTGAAGGGAAATATCCAAATCCATGTCTTATTCTTTTCAATAATCCATACTTGTCAAAAATGCAATTCATAAAAAAAGAAAGTCACTTCTTTTTTCCTGTTCAGATCAACAAAGTCATGATATTTCGATTTATTTATTTCTTAGTTTACATATAATGGATTTATCTGGACCAATACATGATTTTCTTTTAGTCTTCCTGGGATTGGGTCTTATATTAGGAAGTCTAGGAGTGATATTACTTCCCAATCCAATTTATTCTGCCTTTTCATTGGGATTGGTTTTTTTTTCTATATCCTTATTTTATATTCTATCGAACTCCCATTTTGTAGCTGCTGCGCAGATCCTTATTTATGTAGGAGCTCTAAATGTTTTAATCATATTTGCTGTGATGTTCATGAATGGTTCAGAATATTCCAAAGATTTTTATCTTTGGACCGTTGGAGATGGAATTACTTCGCTGGTTTGTACAAGTATTTTTTTTTCACTAATTACTACTATTCTAGATACGTCATGGTACGGGATTATTTGGGCTACAAGATCCAACCAGATTCTAGAGCAAGATTTGATAAGTAATAGTCAACAAATTGGTATTCATTTATCAACAGATTTTTTTCTTCCATTTGAGCTCATTTCAATAATTCTTTTAATTGCTTTAATAGGTGCAATCACTGTAGCTCGTCAATACTAAATCTTTAGAACGAGAAATCCAAATCAAACTTTGTTCTAGATTATCAAATTCCTTTCTCTTCCATTCTATTTGAATTCATGTCTAAAATCAAAATGTTTTTAGTTCCATCTATTACCAATCTATTCTTTTGTTCCGTACTTATTTAGTCAGTTTTAGTCAATGTAATCAGTTGAATTGTTGTTCATATTGAAATGAATTGAGATTCATAAGGAGTTGGTTAATGATGCTGGAACATGTACTTGTTTTGAGTGCTTATTTATTTTCTATCGGCATTTATGGATTGATCACGAGTCGAAATATGGTTCGAGCCCTTATGTGTCTTGAACTTATATTGAATGCAGTTAATATCAATTTTGTAACATTTTCTGATTTTTTTGATAATCGTCAATTAAAAGGAGCTATTTTCTCAATTTTTGTTATAGCAATTGCAGCCGCTGAAGCGGCTATTGGACTGGCTATTGTTTCCTCAATTTGTCGTAACAGAAAATCAACTCGTATTAACCAATCAAATTTGTTGAATAAATAGCATTTATATAAATTCTAATATTCATCAATTAATTCCAATTAGTCTATTTGCCGCGTAAGATATGATGATGTTTACAAAAACATAAAAAATCAAAGTATCTTGGCCCTCTCTCCTAAGTCAATCCTGAAATAGATTGATTCGAAAAAATTCTCGTAACGCATTGATTCGTCTAGTAACTAAATATGATTCATTTATTAAGTTTACTAGATCGAAAATTTATCACATTCAAAAATGTATAGACCCAATGTCACATTCAGTAAAAATTTATGATACATGTATAGGGTGTACTCAATGTGTCCGAGCCTGCCCCACAGATGTATTAGAAATGATACCTTGGGACGGGTGTAAAGCTAAACAAATTGCTTCTGCTCCAAGAACAGAGGATTGTGTCGGTTGTAAGAGATGTGAATCTGCCTGTCCAACGGATTTCTTGAGTGTTCGAGTTTATTTATGGCATGAAACAACTCGCAGCATGGGTCTAGCTTATTGATATGTTCCAGAAAACTCCACTTGAATTTTTTTGATTTTTTTATCGAAAAAAACCCGTGCTCGAGAATAACATATTTTTATTTTTTCGAGTACGGGTTTTTCTGGTCTAAGTGTATCTTGTCTTTACTACGAATTTTTTTCCTTGGTTAACAATAATTGTAGTTTTGCCAATATTTGCGGGTTTTTTAATTGTCTTTCTTCCCCATAGAGGAAATCGGGCAATTCGTTGGTATACTTTATCTACATGTATACTAGAACTCCTTCTAACGACCTATGCATTCTGTTATCATTTTAAATCGGACGATCCATTAATCCAACTAGTCGAAGATTATAAATGGATCCATTTTTTTTATTTCCACTGGAGATTAGGAATAGATGGACTCTCGATAGGACCCATTTTACTGACGGGATTCGTCACTACTTTAGCAACTTTAGCGGCTTGGCCAGTTACTCGAGATTCTCGATTATTCCATTTCCTGATGTTAGCAATGTACAGTGGTCAAATAGGATCATTTTCTTCTCGCGACCTTTTACTCTTTTTCATCATGTGGGAGTTCGAATTAATTCCCGTTTATTTACTTTTATCCATGTGGGGAGGAAAGAAACGTCTCTATTCTGCTACAAAATTTATTTTATACACTGCGGGAGGTTCTGTTTTTCTCTTAATCGGAGTTCTGGGTGTCGGTTTATATAGTTATAATGAACCAACATTCCATTTTGAAACATTAGCCAATCAATCGTATCCTGCGGCATTGGAAATAATATTCTATATTGGATTTTTTATTGCTTTTGCTGTCAAATTGCCGATTATACCCTTACATACATGGTTACCAGATACCCATGGAGAAGCGCATTACAGTACTTGTATGCTTCTAGCTGGAATCTTATTAAAAATGGGAGCGTATGGGTTGGTTCGGGTCAATATGGAATTATTACCGCACGCACATTCTATATTTTCTCCTTGGTTAATGATAGTAGGCACAATGCAAATAATCTATGCAGCTTCAACATCTCCTGGTCAACGTAATTTAAAAAAAAGAATAGCATATTCCTCTGTATCTCATATGGGTTTTCTTATTATAGGAATTGCTTCTATAACTGATACAGGACTCAACGGAGCCATTTTACAAATAATCTCTCATGGCTTTATTGGTGCTGCACTTTTTTTCTTGGCAGGAACGAGTTATGATAGAATCCGTCTTGCTTATCTCGACGAAATAGGCGGAATAGCTATCCCAATGCCAAAAATATTCACGATGTTCATTAGCTTTTCAATGGCTTCTCTTGCGTTACCGGGTATGAGTGGTTTTGTTACAGAATTAACAATCTTTTTTGGAATAATTACCAGCCAAAAATATCTTTTAATGCCAAAAATACTAATTACTTTTGTAATGGCAATTGGAATGATATTAACTCCTATTTATTTATTATCTATGTTACGCCAGATGTTCTATGGATACAAGTTATTTAATGTTCCAAACTCTTCTTTTTTTGATTCTGGACCGCGAGAATTATTTGTTTCGATCTCTATTTTTTTACCGGTAATAGGTATTGGTATTTACCCTGATTTTGTTTTTTCATTATCCGTTGACAAGGTCGAAGTTATTCTCTCTAATTTTTTTTCTAAATAGTTTTCATGAATAAATAAAAATGAATCCTATGATTTTTGTAAATTGTTTGTTGTACAATCAAAAAAAGAAGTCTTTTTTTCTTCTCTTAAATTAAGGAAAAAATATTTAAACCAGATATGTTTGGTCTTTCTGAGAACCATGTGAATCACTCCAATACTTGATTCAAATGGTTCTCGCCGACTTACACGAAGTTTTTTTATATACCTGCTATTTTTTTATATACCTGCTATTTTGTGGTTAGATTCGTCAAAGACTTTCTTGAATTCACTTAGACGTTAATGGAAATGAACCATAACTATGTAGCCCGATTCCTAAAAGATTGACCCCAAAATAGCATATCCAAATTATAATAAAGCCTAGAGAAGCCACAATTGCAGAATGTCCCGGGAGCCCTTTTGTATTTGTTCGAGTATGTAAATAAATCGCGAATACGGTCCAAGTAATAAATGCCCAACTTTCCTTTGGGTCCCAATTCCAATATGATCCCCATGCTTCATTAGCCCATACTGCTCCCGAAAGAAGACCTATGGTTAAAAAGATAAACCCTATACTAATAAGACGATAACTCCAATGATCCAATTGTTGAATCAATTGGGACCTGTAATAATTCTTAGCAGAAAATAAATAAGTATTTCCAAAAACATTGCTTCTTTCATTCATGTATTGGATTTCGTCAAAGGAAAAAGAGTCATTTACTAAACGATTGCTTTTATAAAAAATCTTTATGTCTTTTCGAAATGTAATGACTAGAAGGGCTACGGATACTAATGATCCGCATAAGAGAGCTCCATAAGCCAATACCATCATACTTACGTGCATTATTAACCACTCGGATTGGAGAGCAGGTACTAATATTCCGGATTGATGTATTTCAGTTAAAAGACCCGAAGTAGTAAAGCCTTGTGTAAAAATAACACTTGGCGCGGTTATTGCACTGAAATCATTTTTTTTTTTGAAATACGGAACGATATGAATAATGGAGAAAGTCCATGAAAGGAAGATTAGTGATTCATATAAATTACTTAATGGGAAATGCCCCGAATAAATCCAACGAGTGACTAATAATCCTGTTATACAGAAAAAAGTAGCTATCAGGCCCTTCTCTGACGAATCATATAGTTTTACGATTTCATCGACTAATAAGGTTATTAAATGAATTGTAATTACAATTGAAACGATTGAAAAAGAAATATGAGTTAATATATGTTCGAAAGTTAAAAATATCATAAAAAAAAAAATAAAGGAATCCCTTAATTACGGGATACAGGGATACAAATCATAAATTGAATTCATTATAGGATCTATTCTATCTTTTTTAGAAGATGGCATGCCGCCACTCGGACTCGAACCGAGATGCTCTAGCACTGCTTCCTAAGAGCAGCGTGTCTACCGATTTCACCATGGCGGCTTGCTAAAACAGATAATATCCTATTCATATTCAATCGTCGAAATTGAAGAAGTAAACTCAATCTAGTATTTTTAAGGAAAGATTCAAATTGATGAATAATAATTCATAGGGATTTGAAGGTTCATTATTTTCGTTTATACGGGATCCGTTTTACTTAATTTCAACCTTTTGTCTAGTTTATGATCTTCTGGGATTGAATTGTTGTAACTGGATAGTTCTACCCCCTATCCAGGGATAGAACTAAAAAAATGTCCTTTCTCATTTTCATTTTTTAATGATTCATTTCTTTATTGTTTTTTCGAAGAAAAGTTTTTTTTTAGAATTCAGTAAACAGAAGAGTTCTTAATTCTACAAATCATAAGAGCGAGGAGAATTGAATTTCATATTGATTAGTCCAAAACAGTAGGTAATGGAAATTTTGAATTTTCTATTCGAAATGAAATTCCAAAACTTTAAACTTTTTGAGTCAAGTCGATTCAGATTATTACAACTTTTGATTACTTATTTCTTTGTCGCACAAAAAAACCTTTTGCATTTGTGGTCGAATTTTTTTGTCCCACACAAAAACTTTTGGAATTTCCGGTCGAAAGACATTTCCCCAACGAAAAAGCTTTTAAGGCTGCCCAATATCCTTTCCGTTTCCAAATATTTTTACGAATACGCTTTTTTGAGATAGAGGTACGTTTTTTTGGAACTCCCATTTTAAAATACAAAGGTTACTCATTATTCGAGTTGGATGTGAAAGACATCTATTATTCAAAGGGAATTTTTTTTTACTATAAAAAAAAGTTCTAAGTCGAAAACAAATAAAATAAAAAGGTATCGAAGATATTATTTAATTCTGAATCGATCCAGAATCTATGTACTGTGCTAAAGATCTAAAAAACCCATTTTTCTCTTAAAAAAAAAAAGAATTCATTCTTTTAGAGAGATTTCCTGATTACTAATCAGAAATTTGAGTCAAAACTGAATTATCCCCAATTTTTATTTTTTGTACAATTCGATCTTATGTCACCAAAGAAAACCCTATTCTTCGTATTTTTACGAAGATATTGAATGCGCCCCTCTCCTATTAATCTATACAAATAGATTCAA--ACCCATTTATACATAATAGTCAAGGGGCCTTTTAGGATCCGTGATCATAGAAATGAAGGGATATTTTAATCCCTACCAACTTGATCTTGTTCATCATTAAGAAAAGGTACTGAAAAAAAATATGAGCTTGTTGTATATCAATAGTAATCAATATCTTCAAATTAGATGTATATTACAAATAAAACATTCCGTGAAATAGAAAAGAAAATGACTAATTAATTTTCTATAGTCTAGAAAGATTCAGAAACGAAATTTGAGTCATTTCATTAA-------------TATTATATTATGTTATGTATTATTAATCTTTTATTTATTTATATTTACTAATTTTGTTTGAAAAATTAGAAAAATGAATGCATATGGATATTTGAATTCTTTCTAAATTTTAAAAAAGAATATAAAAAAAAAATAAGTAGAAGATGAATAAAAAGATTGATAGATAAAATGAATAAAAGAAAAGATAAGAAGAGACACGACCTCCCCCCAGGTATTTAATAGCTTCGCCTAGAAAAAAACTCATAACACCCATTCCATTCGTAATTCCATCAATTAATCGTCTATCAAAAAAATGAGTTATTTCCACCAAGACTCTTATTCCTCCTGTTAAGAATGTTGTATAAAAAGCATCTATGTAACCACAATTATATGACCAATTATATATGACACTTCTAATTTTATCAGCAAAAAGTCTCTTCGAGAATAGTTTACCAAAAGAATTAATTAATTCCAAATTTTGAAAACATGAATAAACAGGTTTATAGAAAAAAAGTGCGATAGATATTCCAACAGAAACTATACTGACGGAAAAAATTGTATCCTGTGGAAATTCAGATAAATTCGGAGAATTTTTAAAATTTGGATGTAAAAGATTTATCGATGGAGTTAACCATTTAGACAATATATCCAAACTCATTACGGATTGATCGAAAGAAATTCCTATTGCTCCAACAAACAAAGCAAAAAAAGTCAATAGAAGTAGACAAAATAAAATAACATCATCTGATTCATAAGGATATAAAAAAATCTTCTTATTGGCAAAAATACTGATAAAGGGTTGTATATTTTTTCTTAGATTCTCATTGTAATATATCTTGTTTTTCTTCAAAGAAAAAGAAGAATTTTCATTACTAGTGATTCTTAAAAAGGTTTCGAAAAAAACACTTTTGTTAATAGTTTTTAAACGGCCTTTTCCCCATAGAGAAATTGAGGCGAACGAGTTAGTTTCCTTACCACTATAATTTTTAAAATGAGTATTAAAATGGCCCTCAAAAGTAAGTAAATAGATTCGAAACATATAAAATGCGGTTAACCCTGCTGTTGACCAAGCTATTATTGCAAAAATGGGTGAATACAACCAGCTATCATTAAGAATTTCATCTTTAGACCAAAAACAGGCAAGGGGTGGAATACCACAAAGGGAAAGTGTACCTAATAAAAAAGCAATCTTTGTAATTGGTACGTGTTTTCTTAAACCCCCCATAAGAACTAAATTTTGACTTTTATCAGGACTATATCCAACAACAGTTTCCATTGAATGAATAATTGATCCAGATCCTAAGAACAATAATGCTTTTGAATACGCATGAGTAATTAAATGAAATAAACCAGTTCGATAAGATCCCATACTAATAGCTAGCATAATATATCCTAATTGAGACATTGTAGAATAGGCTAAACCTCTCTTAATATCTTTTTGAGCAAGTGCTAAAGTAGCTCCTAAAAATAACGTTATTATAGCAATGAAAGAAATGCCATTTTTTATATAAGGTATGGCTATAAAAATAGGAAGAAGTCGAGCTAGAAGAAAAATCCCTGCTGCTACCATAGTGGCAGCGTGGATAAGAGCCGAAATAGGAGTCGGCCCCTCCATAGCATCAGGTAACCATACGTGAAGAGGGAATTGCGCAGATTTAGCAGCTGCACCAATAAATAATAAAGGAGCACAAAAAATAAGGAATAAAAGATTGATCTCATCATTATAGATCAAGTTATTAGATATTTCAAAAAAATCTTGAAATTCAAAACTTCCTATTATCCAATAAAAACTTAAAATTCCTAATAAGAGACCAAAATCTCCTACTCGATTAGTTACAAATGCTTTTTGACAAGCATTTGCTGCAACAGGCCTTGTAAACCAAAAGCCTATTAATAAATAGGAACACATTCCAATTAATTCCCAAAAAATATAAATTTGTATTAAATTAGAACTAATAACTAATCCCAACATGGAAGTACTAAAAAAACTCATATAAGTAAAAAATCTCAAATATCCTTGGTCATGAGACAAATAACTATCACTATATATAAGAACCATAATTCCAACACTAGAAATTAATATTAGCATAATAGAAGTAAGTGGATCGATTAAACATCCGAGTTCGAAAGAAAAATCATTATTAATGACCCAAGACCATATATATTGATATATAAAGCTCCTATTTATTTGTTGAATAGACAGATCAATCGACATAATCATGACTATACTTAGTAATAAAACACTTAGAAAAGACCAGATACGCCGAAGATTTTTCGTTGCTCTTGGAAAAAGTAGAAGGCCAACTCCTATTAATAGAGGAATGGGAAGTGGAACAAAAGGTATGATCCACGCATATTGATATGTATGTTCCATAAAAGAAGCCTTTTATTTTCAATTGGTTTCGATTCAACAGATCTTATCTTTTTCGAAGGGGTTAATAAGAAAAATCAAGTACACTAAGTCGATTAAGATTTTTTTCGAATTTTTTATTTCTACTTACTATAAGTCCTACGTCTTTGACAAATATTTTAACTCAAACCATTCAAAAAGTTACAATTCATCAAATAAAATAATAGATTAAGTTTCAGTTAGTCATAAAAAAATTACTTAGTTATAAAATAAAAAGATTTCAATAACAATTAGATTCGAAGCAATATTATTTTCTAATAAGATATATGGTCGACTTAATAATGCCTATGTTTTTTCGTTCGCATTCTTTTTCAAATAAATATATATAAATAGATTAAATAAAACAACTAGTTCTATTTCTGAATTAGTGAATTAGATAGGGGTGGAACTATGCATAAAGAGGTGTCTAAAATGGATAATACAAAGCTTTTGATCGAAACAGTGCCTCATAGAATTATGATTATTGGTCTGGTATGTTATATAGTTTTTAGAAAAAAGGGTCAAACTCGAATAACGTATGCCGTTGTCGTCATTGCCCTTCTATATTTATATTATTTCATTATTCTATGGGATAGAGTTATACATTAAAAAATAGATCGTTGATTTGACAATTTAAGATATTGTAAGATATTGATTATTTTTGACAATTTAAGATATTGTAAGATATTGATTATTAATGAAATGACTCAAATTTCGTTTCTGAATCTTTCTAGACTATAGAAAATTAATTAGTCATTTTCTTTTCTATTTCACGGAATGTTTTATTTGTAATATACATCTAATTTGAAGATATTGATTACTATTGATATACAACAAGCTCATATTTTTTTTCAGTACCTTTTCTTAATGATGAACAAGATCAAGTTGGTAGGGATTAAAATATCCCTTCATTTCTATGATCACGGATCCTAAAAGGCCCCTTGACTATTATGTATAAATGG--GTTTGAATCTATTTGTATAGATTAATAGGAGAGGGGCGCATTCAATATCTTCGTAAAAATACGAAGAATAGGGTTTTCTTTGGTGACATAAGATCGAATTGTACAAAAAATAAAAATTGGGGATAATTCAGTTTTGACTCAAATTTCTGATTAGTAATCAGGAAATCTCTCTAAAAGAATGAATTCTTTTTTTTTTTAAGAGAAAAATGGGTTTTTTAGATCTTTAGCACAGTACATAGATTCTGGATCGATTCAGAATTAAATAATATCTTCGATACCTTTTTATTTTATTTGTTTTCGACTTAGAACTTTTTTTTATAGTAAAAAAAAATTCCCTTTGAATAATAGATGTCTTTCACATCCAACTCGAATAATGAGTAACCTTTGTATTTTAAAATGGGAGTTCCAAAAAAACGTACCTCTATCTCAAAAAAGCGTATTCGTAAAAATATTTGGAAACGGAAAGGATATTGGGCAGCCTTAAAAGCTTTTTCGTTGGGGAAATGTCTTTCGACCGGAAATTCCAAAAGTTTTTGTGTGGGACAAAAAAATTCGACCACAAATGCAAAAGGTTTTTTTGTGCGACAAAGAAATAAGTAATCAAAAGTTGTAATAATCTGAATCGACTTGACTCAAAAAGTTTAAAGTTTTGGAATTTCATTTCGAATAGAAAATTCAAAATTTCCATTACCTACTGTTTTGGACTAATCAATATGAAATTCAATTCTCCTCGCTCTTATGATTTGTAGAATTAAGAACTCTTCTGTTTACTGAATTCTAAAAAAAAACTTTTCTTCGAAAAAACAATAAAGAAATGAATCATTAAAAAATGAAAATGAGAAAGGACATTTTTTTAGTTCTATCCCTGGATAGGGGGTAGAACTATCCAGTTACAACAATTCAATCCCAGAAGATCATAAACTAGACAAAAGGTTGAAATTAAGTAAAACGGATCCCGTATAAACGAAAATAATGAACCTTCAAATCCCTATGAATTATTATTCATCAATTTGAATCTTTCCTTAAAAATACTAGATTGAGTTTACTTCTTCAATTTCGACGATTGAATATGAATAGGATATTATCTGTTTTAGCAAGCCGCCATGGTGAAATCGGTAGACACGCTGCTCTTAGGAAGCAGTGCTAGAGCATCTCGGTTCGAGTCCGAGTGGCGGCATGCCATCTTCTAAAAAAGATAGAATAGATCCTATAATGAATTCAATTTATGATTTGTATCCCTGTATCCCGTAATTAAGGGATTCCTTTATTTTTTTTTTTATGATATTTTTAACTTTCGAACATATATTAACTCATATTTCTTTTTCAATCGTTTCAATTGTAATTACAATTCATTTAATAACCTTATTAGTCGATGAAATCGTAAAACTATATGATTCGTCAGAGAAGGGCCTGATAGCTACTTTTTTCTGTATAACAGGATTATTAGTCACTCGTTGGATTTATTCGGGGCATTTCCCATTAAGTAATTTATATGAATCACTAATCTTCCTTTCATGGACTTTCTCCATTATTCATATCGTTCCGTATTTCAAAAAAAAAAATGATTTCAGTGCAATAACCGCGCCAAGTGTTATTTTTACACAAGGCTTTACTACTTCGGGTCTTTTAACTGAAATACATCAATCCGGAATATTAGTACCTGCTCTCCAATCCGAGTGGTTAATAATGCACGTAAGTATGATGGTATTGGCTTATGGAGCTCTCTTATGCGGATCATTAGTATCCGTAGCCCTTCTAGTCATTACATTTCGAAAAGACATAAAGATTTTTTATAAAAGCAATCGTTTAGTAAATGACTCTTTTTCCTTTGACGAAATCCAATACATGAATGAAAGAAGCAATGTTTTTGGAAATACTTATTTATTTTCTGCTAAGAATTATTACAGGTCCCAATTGATTCAACAATTGGATCATTGGAGTTATCGTCTTATTAGTATAGGGTTTATCTTTTTAACCATAGGTCTTCTTTCGGGAGCAGTATGGGCTAATGAAGCATGGGGATCATATTGGAATTGGGACCCAAAGGAAAGTTGGGCATTTATTACTTGGACCGTATTCGCGATTTATTTACATACTCGAACAAATACAAAAGGGCTCCCGGGACATTCTGCAATTGTGGCTTCTCTAGGCTTTATTATAATTTGGATATGCTATTTTGGGGTCAATCTTTTAGGAATCGGGCTACATAGTTATGGTTCATTTCCATTAACGTCTAAGTGAATTCAAGAAAGTCTTTGACGAATCTAACCACAAAATAGCAGGTATATAAAAAAATAGCAGGTATATAAAAAAACTTCGTGTAAGTCGGCGAGAACCATTTGAATCAAGTATTGGAGTGATTCACATGGTTCTCAGAAAGACCAAACATATCTGGTTTAAATATTTTTTCCTTAATTTAAGAGAAGAAAAAAAGACTTCTTTTTTTGATTGTACAACAAACAATTTACAAAAATCATAGGATTCATTTTTATTTATTCATGAAAACTATTTAGAAAAAAAATTAGAGAGAATAACTTCGACCTTGTCAACGGATAATGAAAAAACAAAATCAGGGTAAATACCAATACCTATTACCGGTAAAAAAATAGAGATCGAAACAAATAATTCTCGCGGTCCAGAATCAAAAAAAGAAGAGTTTGGAACATTAAATAACTTGTATCCATAGAACATCTGGCGTAACATAGATAATAAATAAATAGGAGTTAATATCATTCCAATTGCCATTACAAAAGTAATTAGTATTTTTGGCATTAAAAGATATTTTTGGCTGGTAATTATTCCAAAAAAGATTGTTAATTCTGTAACAAAACCACTCATACCCGGTAACGCAAGAGAAGCCATTGAAAAGCTAATGAACATCGTGAATATTTTTGGCATTGGGATAGCTATTCCGCCTATTTCGTCGAGATAAGCAAGACGGATTCTATCATAACTCGTTCCTGCCAAGAAAAAAAGTGCAGCACCAATAAAGCCATGAGAGATTATTTGTAAAATGGCTCCGTTGAGTCCTGTATCAGTTATAGAAGCAATTCCTATAATAAGAAAACCCATATGAGATACAGAGGAATATGCTATTCTTTTTTTTAAATTACGTTGACCAGGAGATGTTGAAGCTGCATAGATTATTTGCATTGTGCCTACTATCATTAACCAAGGAGAAAATATAGAATGTGCGTGCGGTAATAATTCCATATTGACCCGAACCAACCCATACGCTCCCATTTTTAATAAGATTCCAGCTAGAAGCATACAAGTACTGTAATGCGCTTCTCCATGGGTATCTGGTAACCATGTATGTAAGGGTATAATCGGCAATTTGACAGCAAAAGCAATAAAAAATCCAATATAGAATATTATTTCCAATGCCGCAGGATACGATTGATTGGCTAATGTTTCAAAATGGAATGTTGGTTCATTATAACTATATAAACCGACACCCAGAACTCCGATTAAGAGAAAAACAGAACCTCCCGCAGTGTATAAAATAAATTTTGTAGCAGAATAGAGACGTTTCTTTCCTCCCCACATGGATAAAAGTAAATAAACGGGAATTAATTCGAACTCCCACATGATGAAAAAGAGTAAAAGGTCGCGAGAAGAAAATGATCCTATTTGACCACTGTACATTGCTAACATCAGGAAATGGAATAATCGAGAATCTCGAGTAACTGGCCAAGCCGCTAAAGTTGCTAAAGTAGTGACGAATCCCGTCAGTAAAATGGGTCCTATCGAGAGTCCATCTATTCCTAATCTCCAGTGGAAATAAAAAAAATGGATCCATTTATAATCTTCGACTAGTTGGATTAATGGATCGTCCGATTTAAAATGATAACAGAATGCATAGGTCGTTAGAAGGAGTTCTAGTATACATGTAGATAAAGTATACCAACGAATTGCCCGATTTCCTCTATGGGGAAGAAAGACAATTAAAAAACCCGCAAATATTGGCAAAACTACAATTATTGTTAACCAAGGAAAAAAATTCGTAGTAAAGACAAGATACACTTAGACCAGAAAAACCCGTACTCGAAAAAATAAAAATATGTTATTCTCGAGCACGGGTTTTTTTCGATAAAAAAATCAAAAAAATTCAAGTGGAGTTTTCTGGAACATATCAATAAGCTAGACCCATGCTGCGAGTTGTTTCATGCCATAAATAAACTCGAACACTCAAGAAATCCGTTGGACAGGCAGATTCACATCTCTTACAACCGACACAATCCTCTGTTCTTGGAGCAGAAGCAATTTGTTTAGCTTTACACCCGTCCCAAGGTATCATTTCTAATACATCTGTGGGGCAGGCTCGGACACATTGAGTACACCCTATACATGTATCATAAATTTTTACTGAATGTGACATTGGGTCTATACATTTTTGAATGTGATAAATTTTCGATCTAGTAAACTTAATAAATGAATCATATTTAGTTACTAGACGAATCAATGCGTTACGAGAATTTTTTCGAATCAATCTATTTCAGGATTGACTTAGGAGAGAGGGCCAAGATACTTTGATTTTTTATGTTTTTGTAAACATCATCATATCTTACGCGGCAAATAGACTAATTGGAATTAATTGATGAATATTAGAATTTATATAAATGCTATTTATTCAACAAATTTGATTGGTTAATACGAGTTGATTTTCTGTTACGACAAATTGAGGAAACAATAGCCAGTCCAATAGCCGCTTCAGCGGCTGCAATTGCTATAACAAAAATTGAGAAAATAGCTCCTTTTAATTGACGATTATCAAAAAAATCAGAAAATGTTACAAAATTGATATTAACTGCATTCAATATAAGTTCAAGACACATAAGGGCTCGAACCATATTTCGACTCGTGATCAATCCATAAATGCCGATAGAAAATAAATAAGCACTCAAAACAAGTACATGTTCCAGCATCATTAACCAACTCCTTATGAATCTCAATTCATTTCAATATGAACAACAATTCAACTGATTACATTGACTAAAACTGACTAAATAAGTACGGAACAAAAGAATAGATTGGTAATAGATGGAACTAAAAACATTTTGATTTTAGACATGAATTCAAATAGAATGGAAGAGAAAGGAATTTGATAATCTAGAACAAAGTTTGATTTGGATTTCTCGTTCTAAAGATTTAGTATTGACGAGCTACAGTGATTGCACCTATTAAAGCAATTAAAAGAATTATTGAAATGAGCTCAAATGGAAGAAAAAAATCTGTTGATAAATGAATACCAATTTGTTGACTATTACTTATCAAATCTTGCTCTAGAATCTGGTTGGATCTTGTAGCCCAAATAATCCCGTACCATGACGTATCTAGAATAGTAGTAATTAGTGAAAAAAAAATACTTGTACAAACCAGCGAAGTAATTCCATCTCCAACGGTCCAAAGATAAAAATCTTTGGAATATTCTGAACCATTCATGAACATCACAGCAAATATGATTAAAACATTTAGAGCTCCTACATAAATAAGGATCTGCGCAGCAGCTACAAAATGGGAGTTCGATAGAATATAAAATAAGGATATAGAAAAAAAAACCAATCCCAATGAAAAGGCAGAATAAATTGGATTGGGAAGTAATATCACTCCTAGACTTCCTAATATAAGACCCAATCCCAGGAAGACTAAAAGAAAATCATGTATTGGTCCAGATAAATCCATTATATGTAAACTAAGAAATAAATAAATCGAAATATCATGACTTTGTTGATCTGAACAGGAAAAAAGAAGTGACTTTCTTTTTTTATGAATTGCATTTTTGACAAGTATGGATTATTGAAAAGAATAAGACATGGATTTGGATATTTCCCTTCAACCCCGCAATATTACTTATTCGACATGAATAGTTGAAGGAAATTCTCCGAAGAGAAAATGGATTATGGGAGTGTCTGACTTGAACGATTGATTGGTCCGTGCAGATAGATGCCTTTATCTATATCTGCCGCATTGGAATTAATAATCAAATGTGTCTTTGTTCCAACCACCGTGTAAGCGCCATACAAAGGATAGGCTGGTTCACTTGAAGAGAATCTATGATCCGATCCGAATCATGTCGTACATGAGCCGGCTCCGTCAGATCCAGTCGAATAAGTGAAATAGATAAAGGTTGATCTATTTCACTTATTTTCATTTTAATATTCGTCATCCCACCGTAGTTCATTTGTATAACAGGTACGTGCCCAATCGATAAAGTGTTTGAACATTTTCAGGAAGAAAAGCATTCTTATAATATGACCAATGAACCAACCAGCAAAACTACTTCTTACAAATAGTAGCTTGTTCGCCTTGTCTTTAAGATAGCTGTTGACTAATGGGAGGATCATTGAATCCGGTGGAATGTACGGGTTGTATAATTGCACAAAAAAAGTCAGCATAAATTCCAATTGAAGGAAGAAGAGGCGCCTTCCCACTATCATTGCGTTTTCTTTAGGATACAAAAACCGCCAGTTGCGCAAAGTTGTTAGACTGGTCCATAAGAGCTGAACCAATAAAAATGCCAGAAAGAACAAGAACATTTTTATGCGATGAGGTTGAACCAATCCTTCATAGAGCGGCCTATTATAGACCGATGTGAACATCACGAATTGTCCCGTAACAAAACCAGCCATTGCTGCTACCCGTCTCCGGTTGTCTTCTGTCAAGAAGCTGGGGCCAACGAAGAGATAGCAGTGCAGAGCTATGGTGGGTATGGTCATAAATCCACAAAAGAGTCCCGCTCCAATCACTGAATTGAGTATTTTGTTCACTAGGAACAGTAAAAATGCTTTCATTTGCATATGGAATCTCCTTAATATTGGAGGTTCGTGCAGATAGATGCCTTTATCTATCTGACGCAGTGGAATTAATACCCACTGTATATTTTTCCTCCTTTCTTATAAGTGGAATAGTTTTTCTATTTCTATACGATATATATTAACTCGATTATCTCAGTCATTTTTTTGACGCCTTTTTTTGTTCGATTCCATGAACGGATTCATTTCATTATGGATGAATAAGTCTTGATGCTTTATTCCATTGCCTTTTATGATGAGACGAATTCAAAACTGTTCGAATTGTGTAATCGCCAATTATTGACAGTGGTAAACGACCCAAAGCAATTTGATTATAATTCAATTCGTGACGATCATAAGTAGAAAGTTCATATTCTTCAGTCATTGATAAACAATTTGTTGGACAATACTCAACGCAATTGCCGCAAAATATACAGATTCCGAAATCAATGCTGTAATTAAGCAACCGTTTCTTTTGAATATCGGTTTCCAATTTCCAATCAACAACGGGTAGATCTATAGGACATACACGAACACAGACTTCACAAGCAATGCATTTATCAAATTCAAAGTGGATTCGACCCCGGAATCGCTCGGATGTGATTAATTTTTCATAAGGGTATTGAATAGTTACAGGGAAACGATTGACGTGGGATAAGGTAATCATGAAACTTTGACCAATGTACCTTGCAGTTTGTACTGTTTGTTGACCGTAATTCATGAACCCAGTTACCATAGGGAACATATTGTAAATATCTATAAAAATTTTTTCTATTTCTTTCTTTCTCTTGTTTGATGTGATGTTTGAGACAAATCGTGAATATAAAATAGAATATAGTATTTCTTTACAGCGAAAGAAGTTGGGAAGAGGTTGTTAATAATAGATTACCTAGAGAAATAGGTAAAAGAAATTTCCATCCAAGATTTAATAGTTGGTCCATTCTCAGCCTTGGTAAAGTCCATCTTGTTGTGATAGAAATGAACAAGAACAAATAAGTTTTAGCTAATGTAATAAAGATACCCATTATTGTTCCAAAGACTCTTCTTGCTTTATTTATTTCAAAAAGCTCAGGAACGAATATGTACGGAATAGAAAGATTCCAACCGCCCAAGTAAAGAACTGTTACAAATAATGAAGAAACTAGTAGATTTAAATACGAAGCAATGTAAAATAAACCAAATTTGATACCCGAATATTCAGTTTGATAACCTGCTACTAATTCTTCTTCTGCTTCTGGTAAATCAAAAGGTAATCTCTCACACTCGGCTAAGGAAGAAATTAGAAAAATGATAAACCCTATAGGTTGACGCCACAAATTCCATCCCCAAAAACCATATTTTGATTGCGCTTCAACTATATCAACGGTACTTGAACTGTTAGATAATCATAGTCGGCGATAACATCACTGATACCATCTCTATTACAGAACCGTACATGAGATTTTCACCTCATACGGCTCCTCGCGGGTCCCAAATAAATTTTAGGATCTGTTCGATATTTTTTTTTTTATTTTGATCTCTTTGTAGTATAAATAAAGTCAAAATCTATCGTAAGGTCCCGAATTCGACCAATGGAATTCTGTCTGCTCTCTTTTTAATAATTAATAAAAAAGAAAAGTGCTTCGGAATTGATCTAATTTTTTTTTTCGAATTTTTTTCTTTGTTTAGTAATAACTTAATCTTTGATTTAAATGTTTTTTGTAGTAATTAATAGATATGTCAACCTATCATTTTTGATTACAAAAATTAGACATTACATTAGTTCATGAATCAGGACAAAAATTCTATCTCTCTAAAGTTGGATATAAAAAAGAAAAAATAAAAAGCTCTCCCTTTTTTTTGTATTCCATTCTTTCTAGTTGATTTTTTGCGTTCCTATTCTCCTTTCTCAGAAAAGGGGAGACTTAAAAAAGGTAAAAGATTCTTTCGTTCCTGATAGTTATTTATTTAATCGGTGGATAGTAGCATACTCTGGATCGAAATCGTGGGGAGTACTGCTTGATAATTTCTACTAATTTAAAGCCCCAATTCGAATTCTTTTTATGTAGAAATATCCAGTTGGCTAACTTTCCAAATTTCCATTACTAATCCTTTTTGTATCTTCGTGTTCCTAACCATCCACTCTTTTTGATGAATCCTCTGTTATGGTAATACAGATATGCTAATACAAATATGGTAATAGATAGTCAAAACTCCATACCATAGAGTTGATCTTTTAAACCCGCTTCAAGTCATGATGATTAATCAATCAATCTTGGGGTAAACAGTCTATATTGTTTATGTTTACTTTTCACTTAACTCTTGTACATAGGAAATGAGACTCAATCTTTTTACTGCGAATTTATAAGTCGTTTTCTTTCACTCATATAACTATCTGGTTTAGTTCATCAACCCGAATGATGAATAAAAAAATGAAAATAGAATATTGAATTCATTTCACTTCTGTCAAAAGGGAAATAAGAGAAAGTTTATCTTTCAGCGAATCACACGTAGAGATATTGATAAGACACATAAAGTTAATGGTATTTCATAACTAATTGATTGAGCAGCAGCCCGTAGACCACCTAAAAAGGAATATTTATTATTTGATCCATATCCTGACATAAGAAGTCCAACGGGAGCAATGCTTGAAACGGCAATCCATAAAAAAACACCGATACTGAGATCGGCTAAAATAAGACGATAACTAAAAGGAATTACTGAATAACTTAATAAAATGGATATAACTGCTACGGATGGCCCAATCCTGAATAAACGAGTATCTCCTCGAGATGGAAGAAGATTCTCTTTGAAAATCAATTTTGTCCCATCTGCTAGAGCTTGAAGAATTCCCAAAGGGCCAGCGTATTCAGGGCCAATACGTTGTTGTATCCCTGCGGATATTTCTCTTTCTAACCAAACAATTACTAAGACACCTATTGTGATTCCTAATACAAGAGTCAAAATAGGAACAAACATCCATATGATCCCATAGACTTCTTTTAAGGATTCCAATCTAGAAAAAGAATTGATAGCTTGTACTTTTGTTGTATTAATAATCATTTCAACGATCAACTTCTCCCATAATGATATCTATGCTACCAAGTATCGTCAGAATATCAGCCAATTTCATTCTTTTAACTAATTGAGGAAGAACTTGCAAATTGACAAAACCCGGCGGTCGAATTTTCCATCTCCAAGGAAAAACATTCTGATCTCCTATCAAATAAATGCCCAATTCTCCTTTTGGAGCTTCAACTCTTACATAAAGTTCTTGCTTCGAAAATTCAAAAGTTGGAGAAGGTTTTTTACTAATGAATCGATATTCAAAATCATTCCATTCGGCATTGCTTACTCTATCAAAGCGCCGGATTTCTAAATTCTCATAGGGTCCTCCCGGAATTCCTTCCAGAGCCTGTTGAATAATTTTTATAGATTCTGTCATTTCACCGATTCGTACTAAATAACGAGCTAATGAATCCCCTTCTTTTTGCCATTTGACTTCCCAGTCAAATTCGTCATAACACTCATAATGATCAACTTTACGAAGATCCCATTGTATTCCGGAAGCTCGTAGCATTGGTCCTGATAAACCCCAATTTATTGCTTCCTCTCCACCAATAACACCTGCCCCTTCAACTCGTTCTAAAAAAATAGGATTCCGTGTAATAAGCTTTTGATATTCAGCAACCCCTCTTAAAAAATAATCGCAAAAATCCAAACATTTATCTATCCAGCCATGAGGTAGATCCGCAGCTATTCCTCCAATACGAAAATAATTATGCATCATTCGCATACCGGTGGCAGCTTCGAATAAGTCATATATCAATTCTCTTTCGCGAAAAATATAGAAGAAGGGAGTTTGTGTCCCAATATCTGCCATAAAAGGTCCAAGCCATAATAAATGAGAAGCTATACGACTCAATTCCAAGATAATTACTCTGATATAGCTCGCCCGTTTAGGTACTTGAATATTTCCCAACTGCTCTGGTGCATTTATGGTTATGGCTTCTGTAAACATAGTAGCTAAATAATCCCAACGTGTTACATAAGGCAAATATTGTATAATTGTTCGGTTTTCTGCAATTTTTTCCATCCCTCTGTGTAAATAACCCAATATTGGTTCACAGTCAATAACATCTTCACCATCTAGAGTAACGATGAGTCGAAGAACGCCATGCATTGATGGGTGGTGAGGACCCATATTTACTATCATGAGATTTTTTCTTGTAACTGGTGCGGTCATAGGTTTTTCCCGATTCATTCTTCCATGAATTACTGAAAGCGAAAAGAGGTTTATCAAAATTTAAGTGAATAATTCTAAAATACTTTTCAAATTAACGGCTTTTTTTTCTCTCGAATATTCAACTGACCTATTAATTCTGTGTACCGTACTTGATTTTTTTTTGACAAATAAGCTAGCAGACGTTGACGTTTTCCCACAATTTTTCGCAGACCTCTCTGAGATGAATAGTCTTTTTTGTGCAATTTCAGATGTAAGGAAAGTCTTTCTATCTTATTGGTAAAACTGAATACTTGAAATTCAACAGATCCCTGGTTTTCTTCCTTTTCTTTTTGTGAAATAACGGAAATAAATGAATTTTTTACCATAAAAGACCGCCCTTTTTTTTTACAAATATGAATTTTGTAATAATAATGTATTTAATCGATTATTGAACCCTATAGAATTAAGAGAAAATTAAGAGAATAGAATGTTCTTAGAATAAATAATATTGTATAAATTATACAATATTATTTATTATATTATAAGATTTTTTTAAATTATTTAATTATTCGGTTCGGATTATCTTCTAAACCTTACTATGAACGATATGATAAAGTATAGCACTAACAGAAACCTTATTGCCTTACTCGCTACACACGACGACGGCTTGATGAATACGCTGTCATCGAAACCGAAATAAGGGGGGTGTACCCTATCCAGAAAATCCTCAAAATCGCTATTTACATAATCCGACCAACCCAACCATTAACCTTCTCTTCATCTTCGTCATCTTCTTCACCCTCTTCATCCAGAAAATCCTCAAAATCGCTATTTACATGATCCGACCAATCATTAACCTTCTCTTCATCTTCGTCATCTTCTTTACCCTCTTCATCCAGAAAATCCTCAAAATCTAGATTTCATAATCCGACCAATCATTCCCCTTCTTTTCATCTTTGTCATATTTTTCTTTTTCGGATAAAAGCAGATTTTTCAACTTCCTGAAATCCTGAAGGAAATCATCCACAAATTGGAAAAGACTATCCCGCAAAAATTCTGGACAATTACTAGCCTTGTCGGAATTGGAATACTCGTCGGAATTGTCATCCTCTAGAAAAATAGAAAAATAAATATCAAAATATTGGAAAAGACCATCCCGCAAAAATTCTAGAAATTCTCGCCAAGTACTAGCCTCGTCGAAATTGTAATACTTGGCGAAATTGTCATCCTCTAGAAAAATATCAATATCAATAGAATCGCGGAGAATATAATCGATAAGATCCTGTAGGCCCGACTCGACAAGACAACGATCTAGAGTTAGACCTGATATTTGCGAGTCGACGAATCTATTCCTACGAGGATCATTTTTTAGAGAAGAAAATAAAAATTGCACAGAATTCCGAAAATCTGTCTTTGCATTAGAATCCGAATATTCCATATTTATTAGATGAAAAAATGGAATTTTCACAGAATACAGAAACCCTGTCTCCGGATGACTGTGCGCCTGTCTTTCCGCTTCTTTTTTGGCTTCTTTTCTTCTTTCCGATGACAAACCATTTTTAACCTTCATGGAATCCTGCAAGAAAAAATCCAAAAATAGCAAAATACAAGGGAGAGCCCTTGTCTTTGAATAAGACGGAATAACACCGTCCTCTATAAGATCCTTTAGATCCTAAATTTTCTTTTCGAGGAATGCATTGATACGATTAGTATCGTTGATATACTTTTGGATATACTTTTGAAACTCCTTGCTTTGAAAAGAGTCGCTATCATTTTCAAAATCATCCCCAACCTGGATCCTCCATTTTTTCTGTTTTTGTAACTGGACATAGATCTGATCCAAACGGGTTCAAGTCTTTCATATTTACCAAAACATATATGATTCCCTAGATAACATACGCCCTTCATTCTTATCGTTTCTTCTTTATAAATAGATAGAACCATCAGAGGGTCTCCTTTTTTTTAAGTTTTAGGAGTAGTGCCAGTACTCCTGCTTGTTTAGAAAAAGAAAACGGATCCACAAAAATTAATAATATTATTAATATATAATATTAGATAAAAAATGGCAGTATTGTCAAGCGGACGATCTAGCCAGAATCTTTTTTCCATGGATTCGAATTCTGTCTATTCTATCTATTATATTCTATTTATTTCGAATATTTTTTCTATTTCTTTCTATACGGAAATTCGCAGATAGATTATCGATCTGACGCAGTGGAATGAATAGCCACTGTCTATTTTTCCTCCTTTCTTATAAGTGGAATCGTTTTCTATACGATATATATTAACTCGATTATCTCAGTCATTTTTTTGATGACTTTTTTTTGTTCGATTCGCTGCCATTCCAGTCGAATAAGTGAAATAGAGAATAAGTGAAATAGAGAATAAGTGAAATAGATAAAGGTTGATCTATTTCACTTATTTTCATTTTCATCTTCGTCATCAGATTCAAAAAAGTTCTTTCTTACCCAAATGATTATGATCAATATGAATTCCAACAACTTCATGAAGAAAATCAGGAAGAAAATGTGCCCAACTAACCAACCAGCCAAACTACTTCTTACAAATAAGATCTTCTTTTCGTTGTCGTTGTTATAGCGAGAGAGACAAAAGTTGACTAATCCGGGGATCATTGAATCAGGTTCAAGGTACGGGTTGCATAATTGCACAAAGAAATTAATAATAAATTCCAATTGAAGGCGGAGCACGTACTTTCTTTTAGTGATAAGATCGTGAGGATCCAAAAAGCGCCTGTTGCGCAAAGTTTTTCGACTAGTCCAGAAGAGTTGAACGAAGAATGAGCCTAGAAATAGCATAATGATGCTATGAGGTTGAACCAATCCTTCATGGAGCGGCCTATTGTAGATCGATGTGAACATCACGAACTGTCCCGTAACAAAACCAGTCATTGCTGCTACCCGTCTCTGGTTGTCTTTTATGAAGAACTGTTTGTCTTTTATGAAGAAACTGGCTACAACGAAGAAATAGCCGAGACCTACGGTGGCTGTGGTCATAAATCCACAAAAGAGTCCACCTCCAATCACTGAATTGAGTATTTTGTTCACTAGCAAGAGTAAAAATTCTTTCATTTTCATAGGAATCCTCCTTTTTCTTTTTATTGAATCCAGTTTTATGAGTAGGGCCACTCCTACTTGTTTAGAAAAATAAAACGGATCCACAAAAATTAATAATATTATTTATATATATATATAGATAAAAAATGGTAGTATTGTCAAGCGGACGATCTAGCCAGAATCTTTTTTCCATGGATTCGAATTCTGTCTATTCTATCTATTATATTCTATTTATTTCGAATATTTTTTCTATTTCTTTCTATACGGAAATTCGCAGATAGATTATCGATCTGACGCAGTGGAATGAATAGCCACTGTCTATTTTTCCTCCTTTCTTATAAGTGGAATCGTTTTCTATACGATATATATTAACTCGATTATCTCAGTCATTTTTTTGATGACTTTTTTTTGTTCGATTCGCTGCGATTCCAGTCGAATAAGTGAAATAGAGAATAAGTGAAATAGATAAAGGTTGATCTATTTCACTTATTTTCATTTTAATATTCATCGTCCCACCGTATTTCATTTGTATAACAGGTACGTGCCCAATCGATAAAGTGTTTGAACATTTTCAGGAACAAAAGCATTCTTATAATATGACCGATGAACCAACCAGCAAAACTACTTCTTACAAATAGTAGCTTGTTCGCCTTGTCTTTAAGATAGCTGTTGACTAATGGGAGGATCATTGAATCCGGTGGAATGTACGGGTTGTACAATTGCACAAAGAAAGTTATCAAAAATTCCAATTGAAGGAAGAAGAGGCGCCTTCCCACTATCATTGCGTTTTCTTTAGGATACAAAAACCGCCAGTTGCGCAAAGTTGTTAGACTGGTCCATAAGAGCTGAACCAATAAAAATGCCAGAAAGAACAAGAACATTTTTATGCGATGAGATTGAACCAATCCTTCATAGAGCGGCTTATTATAGACCGATGTGAACATCACGAATTGTCCCGTAACAAAACCAGCCATTGCCGCTACCCGTCTCTGGTTGTCTTCTGTCAAGAAGCTGGGGCCAACGAAGAGATAGCAGTGCAGAGCTATGGTGGGTATGGTCATAAATCCACAAAAGAGTCCCGCTCCAATCACTGAATTGAGTATTTTTTCGAGTATCTTACGCAAAAAGGATGACCCTACGACTGCCATTTTTCCCACGAATAGGACGAATAGGAATAGGAATAGAGCTAGTAATAGCTCTATTCCGCGTGCAATCATTGAATCGGAATTATGGATTTTGTTCAATAGGTTAAGGAATTGCACAAACAATGCTTGCATTTTCATCGCCAATCGCCTTAGAAAAATAAGAAAATAGATCTGGGCAAGCATGATAACCAGCTCGCTTTCTTTCTTTCGTAGCAAAAATACATAACATAGCAGAATCATTATTACGAGACCAAAAATGAGTACCATGACTAGGAATTTTCTTTGGATCATAGCAATCCTCCTCTCCTTATTGAATCCAGTTTTATGAGTAGGGCCACTCCTACTTGTTTAGAAAAATAAAACGGATCCACAAAAATTAATAATATTATTTATATATATATATAGATAAAAAATGGTAGTATTGTCAAGCGGACGATCTAGCCAGAATCTTTTTTCCATGGATTCGAATTCTGTCTATTCTATCTATTATATTCTATTTATTTCGAATATTTTTTCTATTTCTTTCTATACGGAAATTCGCAGATAGATTATCGATCTGACGCAGTGGAATGAATAGCCACTGTCTATTTTTCCTCCTTTCTTATAAGTGGAATCGTTTTCTATACGATATATATTAACTCGATTATCTCAGTCATTTTTTTGATGACTTTTTTTTGTTCGATTCGCTGCCATTCCAGTCGAATAAGTGAAATAGATCAACCTTTATCTATTTCACTTATTTATTAATTTATTATCTATTTCACTTATTTAATTTAATTTCACTTATTTATTATCTATTTCACTTATTTATTAATTTATTATCTATTTCACTTTCACTTATTTATTAATTTATTATCTATTTCACTTTCACTTATTTATTAATTTATTATCTATTTCACTTATTTAATTTAATTGAACTTAAGATTCAAAAAAGTTATTTCTTACCCAAATGATTATGATCTCTATGAATTCCAACAACTTCATCAATAAAATCATGAAGAAAATCATGAAAAAATGTGCCCAATTAACCAACCAGCCAAACTACTTATTACAAATACAATCTTCTTTTCGTTGTCGTTGTTATAGCGAGAGAGACAAAAGTTGACTAATCCGGGGATCATTGAATCGGAATTGTGGATTTTGTTCAATAGGTTAAGGAATTGCACAAACAATGCTTGCATTTTCATCGCCAATCGCCTTAGAAAAATAAGGAAATAGATCTGGGCAAGCATGATAACCAGCTCGCTTTCTTTCTTTCGTAGCAAAAATACATAACATAGCAGAATCATTATTACGAGACCAAAAATGAGTACCATGACTAGGAATTTGCTTTGGATCATAGGAATCCTCCTTATTGAATCAAGTTTTATGAGTAGCGCCACTCCTACTTGTTTAGAAAAAGAAAACGGATCCACAAAAATAACGAATTATTTACTTGTAGATAAATACAAAATGGCACTATTGTCAAGTCGACGATCTCTTTTTTAATGTATAGCTCTATCCCATAGAATAACGAAATAATATAGAAGGGCAATCATGACAACGGTATCCGTTATTCTAGTTCGACCCTTTTTTCGAAAAAATACAAAACATACAAGAGCAATAATCAGAATTCTATGGGGCACTTTTGCGATCAAAAACTTAAGAAAGAAAGGTAGAAGGACTTTTATGTATATTTTTTAAGTGAAAAATCTTATAAAAACATATAATTTACGCATTAATTAATATTAATTGAATATACCTTCCTTTTAATATTTGCTAAATCTTTTTTAGTGATTCGAATCTTTTAGGATTCGAACTTGTTTTATTATTTTTATTCCATTTATTTCTGCAGTCATTTTTTGTTTCGCTTTTTGTAATTATTTCTATGTGATTTCTGATTGGGCTTGTTCTATCATTCATATTTTTTTCTATCGGAGATTCAATAATTATCTCATGGAGGTTTATAGAATCGTTTTCTTTTTTAGTTTCACTTGATTTATATCTTTCTATCAATTTATCTCTAAATAATAAATCTATCAATCTATCTCTAAATAATAAGAGTTTGCTTTTTTTCTTTTTAAAACGGGAATGACTTTCATAATCTTTTTGATAGTCCTTTTTATTGTTTTTTTTGAGATTTTTATAAAGAATTTTGTTCCTTCTTTTAAAACTTTGAAACCTTTTCGAATTCCCAAATATCGTTTTTCCTTTTTCTCATTTTTTTATTGAGTTCCCTAAAAATGGGTTTAAAAAAGAGAACTTTTGGCCTGCGCATAGCAACAAAGGGACGTTCAGATTCCAGTCCAACAACTAAAAAAAGGATCTTTTTCTTTTAGTCTTTTATTTGTTACTTTTTCCCTTTCTTTCTACGAGTTGTTCATTTAATCCATTTCATCCATTTTGGTCTTTTCTTTGTCACTTTTTATCTTTGCTTTTTTCGTTTTTTCAATAGCCCTTTTCATTGCTTTTCGAAATGGAACTCTATGTTTTAATTGTACGGCTATATATTGTGCAAGAATAATAGGGTTTCCATAAGGTTTTGCAATTCTTGTAGTAGTAATGTTGAGTTTTCGATTTACACAATGAAATTCTTTTTTTAGATTCATTTGTAATGCTGCCATTGGACTTTCTTTTAATACTATTGGGAATGCCAGATAGATTCGGACCTTGATTAGATCGATTGTTTTTTGAATCTCTATACGTGCAATTCCCGAGAGGTCAGAGTCGATTCTCCTATTCTTTTGTACATTCTTTTGTCTATTTTTTTGTACATAATTTTGAATAGAATCTCGTATTTTTTGATCTTCTTCTAGACCTTCGGAATAGTTTTTTGGTTGTGCAAACCAAAGGGAATGATGATCTTGCGTTGTACCCAGTCTGAAACCAAGTGGATTTATTTTTTGTCCCATACTCCCCCACTACTATCCATATCATGATATATCCTATTTGTATCCTTATTTTTCCATCTAGGTTTTTTTAACCATGCGATAGTCTCTATATATTCATCTAAAGATATATTTTTCACTACAATACTTATATGACAAGTAGGTCTTTTTATCGGATAACTACGTCCTCTAGCTCGAGGTTTAAATTTCTTCACGGCAGTACCCTCGTTGACTTCGGCTTTACTAATTTTGATGATTTTTAAACTTTCCCTATAAAGAGATAGACTCGAAACGACATCTGTTATGTCAACGACATCAAAGGGATATTAAATGAATGGAATTGGGCTAGGGATGGAATATAATGAAATAGAGCCACTTTGAGGTTGCCTATGAAATGAAGCGTGGAAGGGAGCCACTACGAAGACGAAGAAGTTCCGAGAGTTACGAAGGAAGCTTCGAGCTCATATTGGTCATGGGTTGAGAACGGGAATTGAACTCTATGAGATCTAATCTGCCGTTGTTCCTCAGTAGCTCAGTGGTAGAGCGGTCGGCTGTTAACTGATTGGTCGTAGGTTCGAATCCTACTTGGGGAGATTTGATTCATTGTGAATTCTTTAATTCAGAATGAAAGAGCTCGCTTTGACCGTTAAGAGTCGGTAATCCCTTCCCTGTCTTTGTTTCTATTGCATTCTATCTCATCGTATCACATTCTGTTTAAGAATTATCGGATGTACTAGTAGCGCATCAAAGATGCAGTCATCGATTCTCCCGAGAGGCCACAATTACCGCGAGCAAACATATTAATTATTAATGACGAGGAAGACATTTTTGTTATGCTACTAATACTTGTACTTGCTCTGCTATTCTGCCCCAGCCTGGCTGAGGAAGAGTTATGGGGCGTAAAACAAAAAACGCGGATGGGCCGGGGAGACTTTGTTTAAAGATTCTAAACATTAACGAAAAATAAGAAATCAAAAGAACAAGTAAGGCCATTCCATTTCGACAAAAGACCCACACCCAAGTTCCATAGCTTTTGGTCCGCTATCCCGATCATGATTTTCCTACTCCCACCCCCAGAGGGAAAGGTCCTTCCCTTTTGGGAAGGTTGGGCGAGGAGGGATTCGAACCCCCGACACCGTGGTTCGTAGCCACGTGCTCTAATCCTCTGAGCTACAGGCCCCACCCCGTCTCCACTGGATCTGTTCCCGGGAGTAGCCTCAAAAAAGGGAACCTTTCCTCCCCTCAGCCATTTCGGGTTAAGAAGATGTGAAAGCGCGTTTCTCTCTATAAGAACGGTGCGTTCCGAGGTGTGAAGTGGGAGAGAAGGGATGTCATGATTGGGGTTTTGAATAAGACGACCTTTTCATTTTTCATTTTTTTTTTCATATTAAAAAAGTAATAAGAATGAGGGGTGTTAAGCTTTTTAACATCCTGGCGTCGAGCTATTTTTCCGCAGGACCTCCCCTCCAGTATCGTCACCGCAGTAGAGTTTAACCACCAAATTCGGTGGATGGTGTGGTTCCTCTACGCCTAGGACACCAGAATATCGAACCATGAACGAAGAAAGGCATGAGAGAAAAGCATATTGGCTAGTGATTGTGAGGCCCCAATTCTTGACTGGAGGGGACACCAAAGGCCTCTGCCCTTCCATCCCTTGGAGAGGCAGGGCAGAGCTTTTGGTTTTTTCATCTTGTCAAGAACAATGGTTTTTTCGTGTTGTCAAAGAGTTGAACAATGAAAATAGATGGCGAGTGCCTGATCGAATTGATCGGGTCATGTAGGAACAAGGTTCAAGTCTACCGGTCTGTTAGGATGCCTCAGCTGCGTACATTACTGCTGCGTACATTACTACGATCTTCCACTTGACACCTATCGTAATGATAAACGGCTCGTCTCGCCGTGACCTCCAATCTTGAATTCTCAATACTTCTGTCGCTCCATCCCCGCAGGGGCAGAGAACCCGTCGCTGTCTCGGCTGTGCTACCGGAGGCTCTGGGGAAGCCGGAATCGGAGAGCACTCATCTTGGGGTGGGCTTACTACTTAGATGCTTTCAGCAGTTATCCGCTCCGCACTTGGCTACCCAGCGTTTACCGTGGGCACGATAACTGGTACACCAGAGGTGCGTCCTTCCCGGTCCTCTCGTACTAGGGAAAGGTCCTCTCAATGCTCGAACGCCCACACCGGATAGGGACCGAACTGTCTCACGACGTTCTGAACCCAGCTCACGTACCGCTTTAATGGGCGAACAGCCCAACCCTTGGAACATACTACAGCCCCAGGTGGCGAAGAGCCGACATCGAGGTGCCAAACCTTCCCGTCGATGTGAACTCTTGGGGAAGATCAGCCTGTTATCCCTAGAGTAACTTTTATCCGTTGAGCGACGGCCCTTCCACTCGGCACCGTCGGATCACTAAGGCCGACTTTCGTCCCTGCTCGACGGGTGGGTCTTGCAGTCAAGCTCCCTTCTGCCTTTACACTCGCGGCCCGATCTCCGTCCGGACCGAGGAAACCTTTGCACACCTCCGTTACCTTTTGGGAGGTCTACGCCCCATAGAAACTGTCTACCTGAGACTGTCCCTTGGCCCGTAGGTCCTGGCACAAGGTTAGAATTCTAGCTCTTCCAGAGTGGTATCTCACTGATGGCTCGGGCCCCCCCGGAAGGGGGCCTTCTTCGCCCTCCACCTAAGCTGCGCAGGAAAAGCCCAAAGCCAATCCCAGGGAACAGTAAAGCTTCATAGGGTCTTTTTGTCCAGGTGCAGGTAGTCCGCATCTTCACAGACATGTCTATTTCACCGAGCCTCTCTCCGAGACAGTGCCCAGATCGTTACGCCTTTCGTGCTGGTCGGAACTTACCCGACAATAAATTTCGCTACCTTAGGACCGTTATAGTTACGGCCGCCGTTCACCGGGGCTTCGGTCGCCGGCTCCCCTGTCATCAGGTCACCAACTTCCTTGACCTTCCGGCACTGGGCAGGCATCAGCCCCCGTACATGGTCTTACGACTTTGCGGAGACCTGTGTTTTTGGTAAACAGTCGCCCGGGCCTGGTCACTGCGACCCCCTCACAAAGGGTGAGGGGGCACCCCTTCTCCCGAAGTTACGGGGCTATTTTGCCGAGTTCCTTAGAGAGAGTTGTCTCGCGCCCCTAGGTATTCTCTACCTACCCACCTGTGTCGGTTTCGGGTACAGGTACCCTTTTGTTGAAGGTCGTTCGAGCTTTTCCTGGGAGTATGGCATGGGTTACTTCAGCGCTGTACTGTAGCGCCTTGTACTCGAACATTGGCTCGAGGCATTTTCTCTACCCCTTACTTTTCTCTACCCCTTCTTACAGGGGCACCTTACGTTCTTGAACCGATAACATAACCATCTTTCGGCTAACTTAGCCTCCTCCGTCCCTCGGGACCAACAAGGGGTAGTACAGGAATATTAACCTGTTGTCCATCGACTACGCCTTTCGGCCTGATCTTAGGCCCTGACTCACCCTCCGTGGACGAACCTTGCGGAGGAACCCTTAGGTTTTCGGGGCATTGGATTCTCACCAATGTTTGCGTTACTCAAGCCGACATTCTCGCTTCCGCTTCGTCCACCACTGCTCGCGCGGGTGCTTCCCTCTAAGGCGGAACGCTCCCCTACCGATGTATTTTTACATCCCACAGCTTCGGCAGATCGCTTAGCCCCGTTCATCTTCGGCGCAAGAGCGCTCGATCAGTGAGCTATTACGCACTCTTTCAAGGGTAGCTGCTTCTAGGCAAACCTCCTGGCTGTCTCTGCACCCCTACCTCCTTTATCACTGAGCGGTCATTTAGGGGCCTTAGCTGGTGATCCGGGCTGTTTCCCTCTCGACGATGAAGCTTATCCCCCATCGTCTCACTGGCCGACCTTGACCCCTGTTATTTTGAGGTCATATCTAGTATTCAGAGTTTGCCTCGATTTGGTACCGCTCTCGCGGCCCGCACCGAAACAGTGCTTTACCCCTAGATGTCCAGTCAACTGCTGCGCCTCAACGCATTTCGGGGAGAACCAGCTAGCTCTGGGTTCGAGTGGCATTTCACCCCTAACCACAACTCATCCGCTGAGAAGATCAGTCGGTTCGGACCTCCACTTAGTTTCACCCAAGCTTCATCCTGGTCATGGATAGATCACCCAGGTTCGGGTCCATAAGCAGTGACAATTGCCCTATGAAGACTCGCTTTCGCTACGGCTCCGGTGGGTTCCCTTAACCAAGCCACTGCCTATGAGTCGCCGGCTCATTCTTCAACAGGCACGCGGTCAGAGCCCCGGGCTCCTCCCACTGCTTGGGAGCTTACGGTTTCATGTTCTATTTCACTCCCCGATGGGGGTTCTTTTCACCCTTCCCTCACGGTACTACTTCGCTATCGGTCACCCAGGAGTATTTAGCCTTGCAAGGTGGTCCTTGCTGATTCACACGGGATTCCACGTGTCCCATGCTACTCGGGACAGAGCGTAAGCTAGTGATGCTTTCGGCTACTGGACTTTCGCCATCTAGGGTGCAGCATTCCACCGCTTCGCCTAGCAGCACGGCGCTTGTATTGCTCTCCCACAACCCCGTTTTCGCGGTTTAGGCTGCTCCCATTTCGCTCGCCGCTACTACGGGAATCGCTTTTGCTTTCTTTTCCTCTGGCTACTAAGATGTTTCAGTTCGCCAGGTTGTCTCTTGTCTGCCCATGGATTCAGCAGCAGTTCGAAAGGTTGACCTATTCGGGAATCTCCGGATCTATGCTTATTTTCAACTCCCCGAAGCATTTCGTCGCTTACTACGCCCTTCTTCGTCTCTGGGTGCCTAGGTATCCACCGTAAGCCTTTCCTCGTTTGAACCTCGCCCTTCACTTTAAGGCTATGCCATCCTAAGGTGCTGCTAAATAGAAGGATCTTATCAACGTCCATGAATGATAAATCATAGATCGAACCGCCGAATCTGGAAAATTGGGTGCTATCATATAGCTTTGTATCGGCTAAGTTCACGAGTTGGAGATAAGCGGACTTGAACCGCTGACATCCGCCGCAGGGTAAACCACCGCCTCTCAGGTCCCCCGACTGATTCTACCATAGAGGCCAACGATAGACAATAACTCCCCCCCGAACACAGCTTACAACTTTCATCGTACTGTGCTCTCCAAAGAGCAACTCTTCTCAAAATCTCACTCAAGGGGTGCTGAGTTGGAATCCCATTCTAATTAAGGATTCTTATGGTTCCGGAGGATCCAGCTACAGGAGAACCAGGAACGGAGAGCTTTCCCTCCTTTTCCGCCCGACTCTTTGGTCTTAAGAACACTGGTTTTAAGAATGAGTGATTGCCCTTCTCCGACCCTTACTGCCCAACCTGAGAGCGGACAGCTAATGCGTTCCACTTATTGAGCAGGGTTCTATGGTCGGTCCGTGACCCCTGGATGCCGAAGGCGTCCTTGGGGTGATCTCGTAGTTCCTACGGGGTGGAGATGATGGGGTTGGTCCATGGATTTTCCTTCCTTTTGCCGTATTTCGCTCAAAGGGTTGAAGGGAGATAGTGTATCAAGCTGTTCGCAAGGGCCAACTTGATCCTCTTCCCCAGGGATCCCAGATAAGGGAACCCTAGGAGAGCCGCTGACTCCAACTACCGTCCATGTACGATCCATACTAGATCTGACCAACTGCCCATCCTACCTCCTCTACGTTCTTGACAGCCCATCTTTGTCTCAGTAGAGTCTGTCAGTGGCATGTTTCGGTCCTCTTCCCCATTACTTAGAAAAAGTGAGCCACCGGTTCAGGTACAAGATACTATCATTACCGCCTGGACAATTAGACATCCAACCCGTAATCGCAACGACCCAATTGCAAGAGCGGAGCTCTACCAACTGAGCTATATCCCCCCGAGCCAAGTGGAGCATGCATGAAGGAGTCCGATGCTTCTTCTATTCTTTTCCCTGGCGCAGCTGGGCCATCCTGGACTTGAACCAGAGACCTCGCCCGTGAAGTAAATCATCGCACCTACGGTCCAACCAATTAGCAGAGAATCAGTAGATTCCTTTTCGGGAGCGATTCATCCTTCCCGAACGCAGCATACAACTCTCCGTTGTACTGCGCTCTCCAAGTGTGCTTGTTCCCCCCTTCTTCCTTACCATGGCAAGTCTTTGTGAAAGAACTCCGATGAGAAGAAAAAAGAAGGCGTGAATAGACCCTCCTGGCCCAACCCTAGACACTCTAAGATCCTTTTTCAAACCTGCTCGCTCCCATTTCGAGTCAAGAGATAGATAAATAGACACATCCCATTGCACTAATCGAGGGCGTTCGTAGTGACTGAGGGGGTCGAAGACCAAGAAGTAAGTTATTTATACCAAGCATTCTTCTTACGGCTAGATCCAATCTCCTGGTCCCTGCGAAAAGGAAAAAGAATTTCACGCTCTTCCTTTCGGGAAGGGAGGATTAGCGAAATCCTATTGATTGCAGCTTTCTCCAGACCTCCGGGAAAAGCATGAAAAAAACGGCTCGAATGGTACGATCCCTCCGTCACCCCAGAATGAAAGGGTGATCTCGTAGTTCTTGGTCTGTGAAGATGCGTTGGTAGGTGCTCCATTTTTTCCCATTGAGGCCGAACCTAAACCTGTGCTCGAGAGATAGCTGTCCATACACTGATAAGGGATGTATGGATTCTCGAGAAGAGAGGAGCCACGATGGTCCCCCCCGGACCGCCCGGATCCCACGAGTGAATCGAAAGTTGGATCTACATTGGATCTCACCTGAATCGCCCCATCTATCCTCCTGAGGCGGAGTTTGGTTTCAAACTCCGGTTCGAACAGGAGGAGTACGCCATGCTAATGTGCCTTGGATGATCCACATCTCAGGGTCAGGCGCTGATGAGCACATTGAACTATCCATGTGGCTGAGAGCCCTCACAGCCCAGGCACAACGACGCAATTATCAGGGGCGCGCTCTACCACTGAGCTAATAGCCCGTCGTGCGAGCCTCCCACTGGAGGCCCGCTATGCCAAAAGAGAGAGAAACCCCATCCCTCTCTTTCCTTTTTTCGCCCCCATGTCGCCACACGGGGGGGGGCATAGGGACGTAAAAAGGGGAATCCTATCAACTTGTTCCGACCTAGGATAATAAGCTCATGAGCTTGGTCTTACTTGACCGTCAAGAAACGAAAGAAGACTTCCATCTCCAAGTTTCACTGAGACGTAGCTCCTTTGGGTGTGAAGCAGTCTCAAACCAAAATACCCAACAAGCATTAGCTCTCCCTGAAAAGGAGGTGATCCAGCCGCACCTTCCAGTACGGCTACCTTGTTACGACTTCACTCCGGTCACTAGCCCTGCCTTCGGCATCCCCCTCCGACGGTTAAGGTAATGACTTCGGGCATGGCCAGCTCCCATAGTGTGACGGGCGGTGTGTACAAGGCCCGGGAACGAATTCACCGCCGTATGGCTGACCGGCGATTACTAGCGATTCCGGCTTCATGCAGGCGAGTTGCAGCCTGCAATCCGAACTGAGGACGGGTTTTTGGAGTTAGCTAACCCTCACGGGATCGCAACCCTTTGTCCCGGCCATTGTAGCACGTGTGTCGCCCAGGGCATAAGGGGCATGATGACTTGACGTCATCCTCACCTTCCTCCGGCTTATCACCGGCAGTCTGTTCAGGGTTCCAAACTCAACGATGGCAACTAAACACGAGGGTTGCGCTCGTTGCGGGACTTAACCCAACACCTTACGGCACGAGCTGACGACAGCCATGCACCACCTGTGTCCGCGTTCCCGAAGGCACCCCTCTCTTTCAAGAGGATTCGCGGCATGTCAAGCCCTGGTAAGGTTCTTCGCTTTGCATCGAATTAAACCACATGCTCCACCGCTTGTGCGGGCCCCCGTCAATTCCTTTGAGTTTCATTCTTGCGAACGTACTCCCCAGGCGGGATACTTAACGCGTTAGCTACAGCACTGCGCGGGTGGCTTTCGCACAGCGCCTAGTATCCATCGTTTACGGCTAGGACTACTGGGGTCTCTAATCCCGCTCGCTCCCCTAGCTTTCGTCTCTTAGTGTCAGTGTTGGCCCAGCAGAGTGCTTTCGCCGTTGGTGTTCTTTCCGATCTCTACGCATTTTACCGCTCCACCGGAAATTCCCTCTGCCCCTACCGTACTCCAGCTTGGTAGTTTCCACCGCCTGTCCAGGGTTGAGCCCTGGGATTTGACGGCGGACTTAAAAAGCCACCTACAGACGCTTTACGCCCAATCATTCCGGATAACGCTTGCATCCTCTGTCTTACCGCGGCTGCTGGCACAGAGTTAGCCGATGCTTATTCCCCAGATACCGTCATTGCTTCTTCTCCGGGAAAAGAAGTTCATGACCCGTGGGCCTTCTACCTCCACGCGGCATTGCTCCGTCAGGCTTTCGCCCATTGCGGAAAATTCCGTACTGCTGCCTCCCGTAGGAGTCTGGGCCGTGTCTCAGTCCCAGTGTGGCTGATCATCCTCTCGGACCAGCTACTGATCATAGCCTTGGTAAGCTATTGCCTCACCAACTAGCTAATCAGACGCGAGCCCCTCCTCAGGCGGAGTCCTCCTCGGTCCTCCTTTTGCTCCTCAGCCTACGGGGTATTAGCAGCCGTTTCCAGCTGTTGTTCCCCTCCCAAGGGCAGGTTCTTACGCGTTACTCACCCGTCCGCCACTGGAAACACCACTTCCCGTCCGACTTGCATGTGTCAAGCATGCCGCCAGCGTTCATCCTGAGCCAGGATCGAACTCTCCATGAGATTCATAGTTGCATTACTTATAGCTTCCTTGTTCGTAGACAAAGCAGATTCGGAATTGTCTTTCATTCCAAGGCCTAACCTGTATCCATGCGCTTCATATTCGCCCGGAGTTCGCTCCCAGAAATATAGCCATCCCTGCCCCCTCACGTCAATACCACGAGCCTCTTATCCATTCTCAATTTAGTGGAATTCTCAAGTGCACGATCCACCATATATCTTATAACCATCCCATTATAAGAATAATATTGATTTTAATCAATATTGCCATAAAGGTTAGGTGATATTAAGAGGAAAGAATATACCTGATTGAAATTTGCAAAGTCGAAAAAAAAAAAAAACGACTACTTAAATAAAGTATACAAAGATTGAGAAAGGAAATTGGAGTCATTTTATGAAATCTAGATTTCATAATCCGACCAATCATTCCCTTTCTTTTCATCTTTAGTCATATTTTTCTTTTTCGGATAAAAGCAGATTTTTCAACTTCCTGAAATCCTGAAGAAAATCATCCACAAATTGGAAAAGACTATCCCGCAAAAATTCTCGAAATTCTCGCTTTATAAAATATTGGAAAAGACTATCCCGCAAAAATTCTAGCCGAGTACTAGCCTCGTCGAAATTGTAATACTCGGCGAAATTGTCATCCTCTAGAAAAATATCAAAATATTGGAAAAGACTATCCCGCAAAAATTCTCGAAATTCTCGAAATTCTCGCCAAGTACTAGCCTTGTCGAAATTGGAATACTCGTCGAAATTGGAATACTCGTCGAAATTGGAATACTCGTCGAAATTGGAATACTCGTCGAAATTGGAATACTCGTCGAAATTGGAATACTCGTCGAAATTGGAATACTCGTCGGAATTGTCATGCTTTATAAAAATACCAATATCAATAGAATCGCGGAGAATATAATCGATAAGATCCTGTAGGCCCGACTCGACAAGACAACGATCTAGAGTTAGACCTGATATTTGCGAGTCGACGAATCTATTCCTATCAGGATTATTTTTTAGAGAAGAAAATAACATTTGCACAGAATTCCGAAAATTTGTTTTTACATTTTCATCAGAATGTTCCATATTTTTTAGCTGAAAAAATGGAATTTTCACATAATACAGAAACTCTGTCTCCGGATGACTTTGCGCCTGTCTTTCCGCCTCTTTTTTGGCTTCTTTTCTTCTTTCCGATGACAAACCATTTTTAACCTTCATGGAATCCTGCAAGAAAAAATCCAAAAATAGCAAAATACAAAGGAGAGCCCCTGTCTTTGAATAAGACGGAATAACACCCTGCTCCACAAGATCCTCTAGAAGATACTTTAGATCCGAAATTTTCTTTTCGAGGAATGCATTGATACGATTAGTATCGTTGCTATACTTTTGAAACTCCTTGCTTTGAAAAGAGTCGCTATCATTTTCAAAATCATCCCCAACCTGGATCCTCCATTTTTTCTGTTTTTTGTAACTGGACATAGATCTGATCCAAACGGGTTCAAGTCTTTCATATTTACCAAAACATATATGATTCCCTAGATAACATACGCCCTTCATTCTTATCGTTTCTTCTTTATAAATAGATAGAACCATCATAGCAATCCTCCTCTCCTTATTGAATCCAGTTTTATGAGTAGGGCCACTCCTACTTGTTTAGAAAAATAAAACGGATCCACAAAAATTAATAATATTATTTATATATATATATAGATAGATAAAAAATGGTAGTATTGTCAAGCGGACGATCTAGCCAGAATCTTTTTTCCATGGATTCGAATTCTGTCTATTCTATCTATTATATTCTATTTATTTCGAATATTTTTTCTATTTCTTTCTATACGGAAATTCGCAGATAGATTATCGATCTGACGCAGTGGAATGAATAGCCACTGTCTATTTTTCCTCCTTTCTTATAAGTGGAATCGTTTTCTATACGATATATATTAACTCGATTATCTCAGTCATTTTTTTGATGACTTTTTTTTGTTCGATTCGCTGCGATTCCAGTCGAATAAGTGAAATAGAGAATAAGTGAAATAGATAAAGGTTGATCTATTTCACTTATTTTCATTTTAATATTCATCGTCCCACCGTATTTCATTTGTATAACAGGTACGTGCCCAATCGATAAAGTGTTTGAACATTTTCAGGAACAAAAGCATTCTTATAATATGACCGATGAACCAACCAGCAAAACTACTTCTTACAAATAGTAGCTTGTTCGCCTTGTCTTTAAGATAGCTGTTGACTAATGGGAGGATCATTGAATCCGGTGGAATGTACGGGTTGTACAATTGCACAAAGAAAGTTATCAAAAATTCCAATTGAAGGAAGAAGAGGCGCCTTCCCACTATCATTGCGTTTTCTTTAGGATACAAAAACCGCCAGTTGCGCAAAGTTGTTAGACTGGTCCATAAGAGCTGAACCAATAAAAATGCCAGAAAGAACAAGAACATTTTTATGCGATGAGATTGAACCAATCCTTCATAGAGCGGCTTATTATAGACCGATGTGAACATCACGAATTGTCCCGTAACAAAACCAGCCATTGCCGCTACCCGTCTCTGGTTGTCTTCTGTCAAGAAGCTGGGGCCAACGAAGAGATAGCAGTGCAGAGCTATGGTGGGTATGGTCATAAATCCACAAAAGAGTCCCGCTCCAATCACTGAATTGAGTATTTTTTCGAGTATCTTACGCAAAAAGGATGACCCTACGACTGCCATTTTTCCCACGAATAGGACGAATAGGAATAGGAATAGAGCTAGTAATAGCTCTATTCCGCGTGCAATCATTGAATCGGAATTATGGATTTTGTTCAATAGGTTAAGGAATTGCACAAACAATGCTTGCATTTTCATCGCCAATCGCCTTAGAAAAATAAGAAAATAGATCTGGGCAAGCATGATAACCAGCTCGCTTTCTTTCTTTCGTAGCAAAAATACATAACATAGCAGAATCATTATTACGAGACCAAAAATGAGTACCATGACTAGGAATTTTCTTTGGATCATAGCAATCCTCCTCTCCTTATTGAATCCAGTTTTATGAGTAGGGCCACTCCTACTTGTTTAGAAAAATAAAACGGATCCACAAAAATTAATAATATTATTTATATATATATATAGATAAAAAATGGTAGTATTGTCAAGCGGACGATCTAGCCAGAATCTTTTTTCCATGGATTCGAATTCTGTCTATTCTATCTATTATATTCTATTTATTTCGAATATTTTTTCTATTTCTTTCTATACGGAAATTCGCAGATAGATTATCGATCTGACGCAGTGGAATGAATAGCCACTGTCTATTTTTCCTCCTTTCTTATAAGTGGAATCGTTTTCTATACGATATATATTAACTCGATTATCTCAGTCATTTTTTTGATGACTTTTTTTTGTTCGATTCGCTGCCATTCCAGTCGAATAAGTGAAATAGAGAATAAGTGAAATAGATAAAGGTTGATCTATTTCACTTATTTTCATTTTCATCTTCGTCATCAGATTCAAAAAAGTTCTTTCTTACCCAAATGATTATGATCAATATGAATTCCAACAACTTCATGAAGAAAATCAGGAAGAAAATGTGCCCAATTAACCAACCAGACAAACTACTTCTTACAAATAAGATCTTCTTTTCGTTGTCGTTGTTATAGCGAGAGAGACAAAAGTTGACTAATCCGGGGATCATTGAATCAGGTTTAAGGTACGGGTTGTATAATTGCACAAAGAAATTCATCATAAATTCCAATTGAAGGAAGAAGAGGCGCTTTACCACACGCCTTCGTTTACTTACCGCGGGCTTTCTTTTATCGTTAAGATCCAAAAGCGGCCAGTTGCGCAAAGTTGTTAGACTGGTCCATAAGAGCTGAAGCAAGAAAAATGACAGAAAGAACAAGAACATTTTTATGCGATGAGGTTGAACCAATCCTTCATGGAGCGGCCTATTATAGACCGATGCGAACATCACGAACGTACCAAAAGCAGCCACCACTCCTACCCGTCTCCGGTTGTCTTTTCTTTTATGAAGACGCTGGCTACAACGAAGAAATAGCCGTAGCCGAGACCTACGGTGGCTGTGGTCATAAATCCACAAAAGAGTCCGCGTACAATCACTGAATTGACTATTTTGTTCACTAGGAACAGTAAAAATGGTTTCATAATAATAAATGGAATTTAAATCAAACTAAAACTGAACTACTTTATCTCTAATTTGGAACCGGTATGGAATCATGAATAGGTACGAATAGAACAAAAGAGGAAATACAAAAAGTAGAGAAAATTTCTCTACTTTTTGTATTTCCTTAATTAATTAAATTTCCTTTAATTTAGGGCGAAATTCTTTAAAAACCTCTGCCTTTTTTAAAATATCCTGAACCGTTTCTGTAGGTTGAGCACCCTTTTCAAGGAAATATAGAATAGCAGGAACATTTAAATAAGTTTGATTTTTTATCGGATCATAAAAACCCACTTTCCCAAGATCTCTTCCTTCTCTTCGAGATCGAACATCAATTGCAACGATTCGATAGACGGCTCATTGGGATAGATGTAGATGAATAATACCCCCCCCTAGAAACGTATAGGAAGTTTTCGCCTCGTACGGCTCGAGAAAAAATGATTCCAAGTTCTATTTTTTTATTATGTATTATATATAATAACAATGGCAAATAGGTCTATAAAATGATCAAATCAATTAGATTATGATTGAAGTCCTTTTCTTTTTTATTCTTCCTTCCTGAAAACAAAAAAACCATTCGTACTCATAACTCAAGTTGAATAACTCTCAAATAGCTGAAAGGAAAATCTTTAAGGCATTTCATTTTTTGAGTGGTCTTTAAACCCTTTTCCTTTTTGTTTGTCTCGTTTACAAATCTATTTGTATTGGATTTTTTTCTGGTCTAGTTATTGAGACAATTGAAAGGGTCTTTCCTTGTTCTGGGATCCTTTATCTTTTCTTTGTTTTAAATCATTAGGTTTAGACATAACTTCGGTGATTTTTAATCCTTTCAAAATGGCAGCAACCTGCCTTTTTTTGTGATTTCTTTCTATCTTCTATCAAAGAATCATACAAACGGTTGATTCCCACGTGATAGATTTTGTATCGAAAGAGTTTTGTCAATTCTAAGAAATTTTTCTTTTCGACTGGAACCCTTTCAATTTCCATATCGAAGATATACTTACGAAGTTGTTCCAATTTATTGATTGGCATTAACCCTAGATCCTTGCCCCTGAGAAATGAATCAATACTTTCTACTCGAGCTTCATCATAGACTATTTACATTACAACCCCCCCAAAAAAAAATAAAGGAGAGGTTCCAGTGGAACAGAACAACCGATGTCGAGCCAAGAGCACCTTCATTCTTATATAAAGTGGTGGGTGTAAAAATCCACAACGGATCGTGTCCTTCAAGTCGCACGTTGCTTTCTACCATATCGTTTCAAACGAAGTTTTACCATAACATTTTTCTAATTTGAAGCCAGTATGAAATCATGAATAATCATTTGTTCAGTCGGTAGGAACAAGTTTTATCAAGAATTCCCCTTCATTATTGTATAATTATTCCAGCGATTCTTGATTGTTTTTCGAATTAAGAAAATCGTGTATTTTTCTGACAATTTCGTCCCTATCTTCATTTTCCAAACCTTCTATTTCTAGAAGGTCATCGCGAGTGTAGATTACGATCATTCATTATCAGTTCCTCTATCATATATATGCCGTCTTGAATGAGTAAAACAGTGACTCTTCGAGACAAGCCTAATTCTGGAATAAACATGACACGTGGATCTTTCCTTTTTAATAGGATGATATACCACTCTGGTAGAAATTTCAGTTTCTGAGAGTTAGAAAAAAATCAGTCTGTTAAAGTGTACGAATGATTAATAAAATAGTGTACTTTTCTGACAATCTCGTCTCTATCTTTAGCCCCCAAACCTTCTATTTCTAGAAGGTCCTCGGGAGTGTAGATTACGATTATTATCAGTTGGTGTACAATATATATATCTTGATTAAGGAGTAACCTATTTCTTCTTCGAGACAAGAATAATTCTTCTGCAACAAGTAGAAAGCGCGGGTCTTTCTTCTCGAAATAGAACATATTTGTTTATTTGTATTCGATTTCTCTTTCTAAGAGGTAAAATAGAATAACCCGGTTGAAGGGTAATGATCATACGTCTGTAATGCATTGTATGTTCCATAATGCGTCCTGTTCTTTTACCCTTTCCGGGAAGTCGATGACTATTCCTATTACCTTGACACCAAAGAAGAGTTCGACCCACTGCTTTATTTCTGTCCTAGTTAATCCTGATTCGACATTTAAAGTATATTGATTTTTCTCGATCGAATAACCGAATACTTTTGTTTGTAAATATTGCATATTTGATTCCATCCATGGTGCATTGCTCCTTTACTATTTTTTGATTCTATTAAATATGAAATTCGAATAAAAAAATAGCAAGAATACGAAAGATAGGATTCTTTCCAGGAGCGATTTGTCCGTCAGAAAAGAATAAAGAAGGGGAGGTTCAATTCCATTTCGTCCACTTTCATTCATTGATTCATTCATTATTAAGAAATTTGGAATTCGAATATTCTGTTAAGAACTACAATGAATATTGAGACGAGAACTCATAGGGAATAAAATAGGTTGTCCGTTTTTCTTTCAGAGTGGGCGAACGACGGGAATCGAACCCGCGCGTGGTGAATTCACAATCCACTGCCTTAATCCACTTGGCTACATCCGCCCCCTTAAGATTTCAATTTCAAACATTCATCATTATTTCTTTCTTATTTCGGAGATAGAAATTGGAAGTCTTAAGCCAATTTGATCTTTTATTTTCAATGGAAAATAACAATTTCACAAAACAAAGGTATCGAAATTCAAAATGAATACAAAACGAAAAGAAAAAGGGAGACTGAATCATGACCCAAACCATAAAATGTTTTTCTTGTAACGAAAAAAGGATCTGTAACTAAAAGACTACTCTAGTCGTAATAAACAAAAAGAGAAGTAAAGGAGCAATGCACTCTTGATAGAACAAGAGGTGATTGCTCCCTTACTTTCAAAAACTCGTATACACTAGGACTAAAGTCTTATCCAGTTGTAGATGGAGCTTCAATAGCCGCTAGGTCTAGAGGGAAGTTATGAGCATTACGTTCATGCATAACTTCCATACCAAGGTTAGCACGGTTAATGATATCGGCCCAGGTATTAATTACACGGCCTTGACTATCAACTACAGATTGGTTGAAATTGAAACCATTTAGATTGAAAGCCATAGTGCTGATACCTAAAGCAGTGAACCAGATACCTACTACAGGCCAAGCAGCTAGGAAAAAATGTAAAGAACGAGAGTTGTTGAAACTAGCATATTGGAAGATCAATCGGCCAAAATAACCATGAGCAGCTACAATATTATAAGTTTCCTCCTCTTGACCAAATCTGTACCCTTCATTAGCGGATTCATTTTCGGTGGTTTCCCTGATCAAACTAGAAGTTACCAAGGAACCATGCATAGCACTGAATAGAGAGCCGCCGAATACACCAGCTACACCTAACATGTGAAATGGGTGCATAAGGATATTGTGCTCAGCCTGGAATACGATCATGAAGTTGAAAGTACCAGAGATTCCTAGAGGCATCCCATCAGAAAAACTTCCTTGACCAATTGGATAGATCAAGAAAACAGCAGTAGCAGCTGCAACAGGAGCTGAATATGCAACAGCAATCCAAGGTCGCATACCCAAACGGAAACTAAGTTCCCACTCACGACCCATATAACAAGCTACACCAAGTAAGAAGTGTAGAACAATTAGCTCATAAGGACCGCCATTGTATAACCATTCATCAACGGATGCGGCTTCCCATATCGGGTAAAAGTGCAAGCCTATAGCTGCAGAAGTAGGAATAATGGCACCTGAGATAATATTGTTCCCATAAAGTAGAGACCCAGAAACAGGTTCACGAATACCATCAATATCGACTGGAGGAGCAGCAATGAAGGCGATAATAAATACAGAAGTTGCAGTTAATAGGGTGGGGATCATCAAAACACCAAACCACCCAATGTAAAGACGGTTTTCGGTGCTAGTTATCCAGTTACAGAAGCGACCCCACAGGCTTTCACTTTCGCGTCTCTCTAAAATTGCAGTCATGGTAAAATCTTGGTTTATTTAATCATCGGGGACTCCCAAGCACATGAATTTTCATAAATAGAAGGCTTGTTATTTAACAGTATAACATGCTTTATATGCCCGTGTCAACTAATATGTATTGAAATCTTTCAGAATTTTTTTGAAAATGAGAGAATACGGATTTCTATACATATGATTTCAATATGGCAATGGGTTGCCCGGGATTCGAACCCGGAACTAGTCGGATGGAGTAGATAATTTCCTTGTTTAACAAGCAAAAACCCCTCCCCAAGCCGTGCTTGCATTTTTCATTGCACACGGCTTTCCCTATGTATCCATCTAAAACATAGTTTTTTCTCTAGACAAGGCTTTGCTTTCAAAAGGATTGAATACTCAGTTGATTTAAGCCTTACTACGTGAACATTTCAGAATAGAATAAATGTACTTTTTTCTTATTTCTTTATCATTGAGATTATTTAAAGATAATTTCCGTTTACAAGGTCTCATAACAAATCATTCATGATTTGCCGTATCATTAACACAAAAAATATCCAAATACCAAATACGCCTTTGATATAACTTCCTTGAAGTCGAAGAAGCTTTTTGAAAGGTCAAATAAAAAACCTGCTCTTCCTCCGTAAAAAATTCTTCTAATAATCCCACTCCTAATCTTTTCAAAAAAGAACGTACCGTACTTTTGTGTTTACGTGCCAAAGTTCTAGCACAAGAAAGTCGAAGTATATACTTTATTCGATACAAACTCATTTTTTTTAATGATCCGCTATAATAATGAGAAAGATTTCTATATATACGCCCGAATCGTTCAATAATATCAGAATCTGATAAACCGCTCCAGACCGGCTTACTCATGGGATGTCCTAACACGTTACAAAATTTCGCTTTAGACAATGATGCAATCATTGGAGTAATTGGCACTAGAGTATCGAACTTCTTACTAGCATTCTCTATTAGAAATGAATTTTCTATCATTTGAGTCCGTACCATTGAAGGTTTTAATCGTACGCTTGAAAGATAGCCCAGAAAGTCGAAGGAATTATTGGATAATTGGTTTATATGGATCCTTCTTGGTTGAGCCCATATGGAAAAATAACATTCCCAGAAATTGACAAGGTAATATTTCCATTTATTCATCAAAAGAGACGAACCATTTGAAGCTAAAATTGATTTTCCTCGATATCTAACATAATGCAGGAAAGGGTCTTTGAAAACCCATAGAATGCCCTTAAAATCCTTAACAAAGACTTCTAGTTCTATTTTTTTATAGAACAAGATTCGTTCTAGAAAGGTTTCAAAAGATATTGAGCATAAATGAGAAGATTGATTGCGAAGAAAAACGAAGATAGATTCGTATTCACATACATGAAAATTATATAGGAACAAGAAGAATTTTTGATTTCTTTTTGAAAAAGAAAAACTATATTTCTTTGGAGTAATAAGACTATTCCGATTAGGATACTCGTGGAGAAAAAATCGTAATAAATGCAAAGAAGAGGGATCTTTTACCCAGTAGCGAAGAGTTTGAACCAAGATTTCCATATGGACGGGATAAGGTATTAGTATATCTAACACATAATTTAAATGGGAAAATTTGTCCTCTAAAAACGGAAATATTGAATGAAGTGATCGTAAATTATGAGATTTGACTCTTTCTTTCCCTTCTAGAAAAGATAGTAATTGTAGATAAAATGGAATTTCCACAACGACCGCAAATCCTTCAAATATCATTTGAGAATCAAAATTTGTATTGTACCCCAAAAATTTATTTGGATTAAAATCATTAGTATAAAAAAGAAAATGATTCTGTTGATACATTTGAGTAATTAAATGAGTGATTAAACGTTTCCTAATTAGTAAGCTAGATTTATTGTCATAATCTGCATTTTGAAAAACAATAGATCTATTTAAACCACGATCATGAGCAAGTGCATAAATATACTCCTGAAAAATAAGTGGATATATGAAGTCATGTTGCTGAGATCTATCTAGTTCTAAATATCTTTTGAATTCCTCCATTTAAAATTTTAATTGAAGCAAGGATAGAGGATTTTTAGGGTTATCAAATAATACATAGTGCGATACAGTCAAAACAAGGTATCATTAGTAAGAAAAGAATAAATACCTCGGTAAATTTATCAACAGATTCTCTATCCTCTCCCTTTCCAGTTAATTTAACTGGTTTATGTTCGTTATAAAATAAGAAGACGGTTAGAAATCCTTTATTTTTTCGACCCAATCGCTCTTTTGATTTTGGAAAAAAAATTCTTTATCAATATACTGCTTCTTCTACACATCGATCTCCATTTCATAATGGAGAGTCACAATAGTTAGGATTCATTAATAAATCGATAATCCAGCCATGGTAAAAGCTTTTCCCGCAACAGGTACTAATCTACTTTTAACCTATAATTAGAGCGGGGAATCATTCAAATTAAGAACTAAAGCTCGTTTCTTTTTCTTTCCCTAGAAAAAATTGAAGCCATAGGGCTCTATCCATTTATTCATTTAACCTAACTTAAAATGGAATTTCTTTTGTTCCGTTTCAAGAATTCAAAAAAGTTTTTTTGTACCGGTCCAATAAGAATGAAATATTCTAAAAATTATCCATTAATACGACATGCTGTTTTTTCCATTCATTCCTCTTCAGGATCAGTCGTGGTCTTTCAAACTTTACCGATGGTATAGACGAATTCTTTTCTTCATCGAAATGTGTAGAAGATCCTAGCCGCACTTAAAAGCCGAGTACTCTACCATTGAGTTAGCAACCCGAATCGAATAAAAAGGTTTGTAGATACAATC--AAAAAAAAAAGAAATATATTAATTTTTTTATACGAGAAAATCAAAACATTGAAGTAGCAAAACAAGACAAATTAAAATTAATGAAAATGAAGAGATCGGATGAAAATACAAGAAGTTATCAAATAAAAGAAAAATATAGATAAATATCAAAATTGAAAAATTCATAGACCACACAAAAAAAATTTTTGTCTCAAAATGAATCCAACGAACCCACCATTTCCCT
>Vvi_323
[truncated: 1,793,273 more chars]
